# Supplementary material for: Single-cell RNA-seq uncovers dynamic processes and critical regulators in mouse spermatogenesis
Source: Cell Res. 2018 Jul 30;28(9):879–96. doi: 10.1038/s41422-018-0074-y (PMC6123400; doi:10.1038/s41422-018-0074-y)
Supplement: Supplementary file 25 — Supplementary information, Table S1 [file 41422_2018_74_MOESM25_ESM.xlsx]

## Sheet: Wild-type QC
Table S1: Quality control and Pearson correlation coefficient among twenty developmental stages.
Table S1-Quality control results of single-cell transcriptomes, Related to Figure 2
Cell	Raw Reads	Clean Reads	Mapping Rate	Gene Number	UMI
SpSC0_A1_sc.1	415730	415330	0.672	6482	142531
SpSC0_A1_sc.2	422099	421689	0.652	5895	109907
SpSC0_A1_sc.3	963770	962080	0.676	8655	311224
SpSC0_A1_sc.4	820568	819686	0.615	6403	234850
SpSC0_A1_sc.5	760044	759346	0.71	8198	305815
SpSC0_A1_sc.6	997034	995321	0.632	8139	289073
SpSC0_A1_sc.7	1109289	1108064	0.638	8220	317421
SpSC0_A1_sc.8	1165323	1164136	0.604	8437	335780
SpSC0_A1_sc.9	1023180	1021949	0.644	8426	352070
SpSC0_A1_sc.10	1257769	1256513	0.687	8773	434507
SpSC0_A1_sc.11	204003	203658	0.629	5516	82002
SpSC0_A1_sc.12	421752	421306	0.669	7271	128453
SpSC0_A1_sc.13	267479	266911	0.659	6822	113573
SpSC0_A1_sc.14	1411496	1410289	0.665	9084	445440
SpSC0_A1_sc.15	523099	522461	0.647	6583	173994
SpSC0_A1_sc.16	424704	424294	0.702	7559	160518
SpSC0_A1_sc.17	381282	380894	0.633	6598	121389
SpSC0_A1_sc.18	798691	798025	0.63	8384	222003
SpSC0_A1_sc.19	785165	784312	0.632	9032	251496
SpSC0_A1_sc.20	383845	383341	0.642	7995	145288
SpSC33_A1_sc.25	2689116	2687816	0.624	8021	312248
SpSC33_A1_sc.26	3668020	3666492	0.626	9179	343475
SpSC33_A1_sc.43	937948	937544	0.635	7967	150444
SpSC33_A1_sc.44	675280	674903	0.618	6766	143986
SpSC33_A1_sc.45	1759259	1758599	0.515	8037	323320
SpSC33_A1_sc.46	302267	302156	0.619	6348	59114
SpSC33_A1_sc.47	1241510	1240988	0.651	7599	195264
SpSC33_A1_sc.48	2942740	2941531	0.63	8241	505044
SpSC33_A1_sc.49	1386181	1385581	0.631	5930	208551
SpSC33_A1_sc.50	1327548	1327007	0.641	6581	329714
SpSC33_A1_sc.51	747711	747374	0.575	6350	146201
SpSC33_A1_sc.52	1179573	1179089	0.627	6968	181573
SpSC33_A1_sc.53	544212	543988	0.625	7145	97794
SpSC33_A1_sc.54	3511676	3510312	0.647	9097	526600
SpSC33_A1_sc.55	673313	673001	0.588	7227	140997
SpSC33_A1_sc.56	197324	197232	0.632	5455	54420
SpSC33_A1_sc.57	1327811	1327235	0.659	8064	274841
SpSC33_A1_sc.58	1672749	1672049	0.626	8192	275395
SpSC33_A1_sc.59	428214	428012	0.594	5883	74131
SpSC33_A1_sc.60	3609059	3607656	0.633	9040	446118
SpSC33_A1_sc.61	2737895	2736769	0.657	8488	476514
SpSC33_A1_sc.62	2144327	2143414	0.653	8357	436253
SpSC24_In_sc.1	865618	864909	0.73	6582	191096
SpSC24_In_sc.2	549924	549423	0.603	4188	77994
SpSC24_In_sc.3	791343	789754	0.722	6371	216581
SpSC24_In_sc.4	570575	569893	0.507	5578	98327
SpSC24_In_sc.43	549887	549198	0.539	5706	63751
SpSC24_In_sc.44	654546	653541	0.634	7099	164399
SpSC24_In_sc.45	1369201	1368288	0.63	8019	297316
SpSC24_In_sc.46	240933	240771	0.635	6689	58724
SpSC24_In_sc.47	30730	30699	0.639	844	2621
SpSC24_In_sc.48	3099576	3097040	0.646	8608	671818
SpSC24_In_sc.49	3020555	3017628	0.608	8950	474097
SpSC24_In_sc.50	2927712	2925408	0.644	9300	740266
SpSC24_In_sc.51	1500218	1499145	0.606	8846	299180
SpSC24_In_sc.52	1861906	1860665	0.617	8795	342952
SpSC24_In_sc.53	612276	611750	0.62	8085	126309
SpSC24_In_sc.54	3925457	3921752	0.637	9279	709115
SpSC24_In_sc.55	566835	566326	0.604	7131	143685
SpSC24_In_sc.56	242807	242460	0.492	5521	37312
SpSC24_In_sc.57	1466948	1465722	0.61	8350	235472
SpSC24_In_sc.58	1029482	1028316	0.644	7823	272223
SpSC24_In_sc.59	256819	256556	0.598	6226	52454
SpSC24_In_sc.60	1591564	1590080	0.615	7238	282835
SpSC24_In_sc.61	1663259	1661644	0.687	6812	280804
SpSC24_In_sc.62	1417947	1416914	0.68	7381	303423
SpSC34_In_sc.43	400456	400284	0.743	3988	81323
SpSC34_In_sc.44	372116	371909	0.711	3467	81543
SpSC34_In_sc.45	1885659	1885031	0.702	5947	332634
SpSC34_In_sc.46	204380	204308	0.704	4439	37404
SpSC34_In_sc.47	2511355	2510384	0.724	6212	324402
SpSC34_In_sc.48	5016819	5015254	0.674	6536	612419
SpSC34_In_sc.49	6806576	6804104	0.69	7550	792188
SpSC34_In_sc.50	3017669	3016637	0.698	5863	562683
SpSC34_In_sc.51	2372123	2371207	0.7	6475	502434
SpSC34_In_sc.52	2675176	2674218	0.692	6923	462543
SpSC34_In_sc.53	1284076	1283631	0.673	6980	208175
SpSC34_In_sc.54	6052482	6050356	0.598	7390	517008
SpSC34_In_sc.55	587304	587067	0.623	4692	117733
SpSC34_In_sc.56	323859	323679	0.691	4992	66716
SpSC34_In_sc.57	960148	959725	0.718	4610	175748
SpSC34_In_sc.58	1113650	1113104	0.693	5182	241109
SpSC34_In_sc.59	472313	472108	0.681	5653	78682
SpSC34_In_sc.60	4933074	4931263	0.585	6716	471869
SpSC34_In_sc.61	4004725	4003266	0.657	6799	423560
SpSC34_In_sc.62	3397181	3395953	0.673	6539	574959
SpSC2_TypeBS_sc.1	1578984	1577890	0.684	6135	271677
SpSC2_TypeBS_sc.2	3284383	3282706	0.673	6609	388511
SpSC2_TypeBS_sc.3	2638758	2636240	0.686	6637	386788
SpSC2_TypeBS_sc.4	1290377	1288995	0.68	6496	286716
SpSC2_TypeBS_sc.8	223339	222983	0.679	4971	54590
SpSC2_TypeBS_sc.9	744255	743740	0.704	5970	221442
SpSC2_TypeBS_sc.10	2291031	2289621	0.677	6807	387382
SpSC2_TypeBS_sc.12	3269939	3267372	0.72	6989	600201
SpSC2_TypeBS_sc.13	2197988	2181075	0.674	7072	439820
SpSC2_TypeBS_sc.14	3327405	3325060	0.683	6973	660655
SpSC2_TypeBS_sc.15	2753497	2751460	0.692	7177	525757
SpSC2_TypeBS_sc.16	2618280	2615895	0.715	6441	500183
SpSC2_TypeBS_sc.17	5090350	5086809	0.678	8228	787597
SpSC2_TypeBS_sc.18	1952630	1950964	0.677	6675	436090
SpSC2_TypeBS_sc.19	3481613	3478634	0.678	8182	787645
SpSC2_TypeBS_sc.20	454120	453670	0.663	5938	99028
SpSC24_TypeBS_sc.9	186008	185811	0.682	4820	58616
SpSC24_TypeBS_sc.10	1819775	1818650	0.668	6821	285435
SpSC24_TypeBS_sc.12	1820841	1819114	0.696	7333	308533
SpSC24_TypeBS_sc.13	1424284	1418546	0.67	6814	280456
SpSC24_TypeBS_sc.14	786117	785414	0.655	4680	125414
SpSC24_TypeBS_sc.15	1015049	1014276	0.703	6416	243812
SpSC24_TypeBS_sc.16	955134	953984	0.66	5206	163849
SpSC24_TypeBS_sc.17	3126885	3124761	0.694	7293	403777
SpSC24_TypeBS_sc.18	1946726	1945337	0.658	7155	274695
SpSC24_TypeBS_sc.19	1912865	1911350	0.646	6815	333414
SpSC25_TypeBS_sc.1	1086721	1085637	0.672	5865	137253
SpSC25_TypeBS_sc.2	1551072	1549521	0.657	6209	215096
SpSC25_TypeBS_sc.3	1840208	1835790	0.71	7196	374418
SpSC25_TypeBS_sc.4	746891	745716	0.702	5990	192764
SpSC25_TypeBS_sc.9	517111	516585	0.675	6763	146378
SpSC25_TypeBS_sc.10	1682950	1681331	0.709	6994	374083
SpSC25_TypeBS_sc.12	2014345	2011911	0.715	7248	292225
SpSC25_TypeBS_sc.13	1350197	1333293	0.672	5915	251990
SpSC25_TypeBS_sc.14	2799750	2797201	0.699	7251	499471
SpSC25_TypeBS_sc.15	1803232	1801168	0.65	7030	288565
SpSC25_TypeBS_sc.16	3539514	3535807	0.704	8051	597025
SpSC25_TypeBS_sc.17	3222599	3219412	0.717	7824	481994
SpSC25_TypeBS_sc.18	2245220	2243309	0.665	7442	279443
SpSC25_TypeBS_sc.19	3643025	3639584	0.661	8362	542495
SpSC25_TypeBS_sc.25	1449582	1430153	0.527	6958	173680
SpSC25_TypeBS_sc.26	4013833	4006532	0.632	8105	481722
SpSC25_TypeBS_sc.29	2078112	2075251	0.568	7011	158851
SpSC25_TypeBS_sc.30	925778	915829	0.415	5802	99936
SpSC25_TypeBS_sc.33	544294	542955	0.577	5892	86768
SpSC25_TypeBS_sc.37	324585	322521	0.61	4968	49904
SpSC25_TypeBS_sc.38	1554381	1551013	0.643	6900	293100
SpSC25_TypeBS_sc.40	1028853	1026400	0.35	6092	74413
SpSC25_TypeBS_sc.41	2126227	2123480	0.561	7003	165496
SpSC25_TypeBS_sc.42	1170506	1166640	0.512	6777	140811
SpSC25_TypeBS_sc.43	548264	546123	0.423	6154	77345
SpSC25_TypeBS_sc.44	419471	415066	0.638	5237	93742
SpSC25_TypeBS_sc.45	418677	413661	0.533	5336	81535
SpSC25_TypeBS_sc.46	217994	216439	0.4	5207	33824
SpSC25_TypeBS_sc.47	845890	844002	0.623	5916	122295
SpSC25_TypeBS_sc.48	729838	727022	0.636	4770	62127
SpSC25_TypeBS_sc.49	1176041	1170198	0.602	5752	166863
SpSC25_TypeBS_sc.50	949773	946088	0.609	5959	192533
SpSC25_TypeBS_sc.51	680173	678268	0.653	6022	152868
SpSC25_TypeBS_sc.52	574094	572528	0.665	5609	136512
SpSC25_TypeBS_sc.53	239193	238206	0.649	5020	52987
SpSC25_TypeBS_sc.54	1097402	1087535	0.63	5512	210627
SpSC25_TypeBS_sc.55	136587	135179	0.334	1726	13026
SpSC25_TypeBS_sc.56	162180	159296	0.315	3482	20907
SpSC25_TypeBS_sc.57	449281	446660	0.571	4689	71165
SpSC25_TypeBS_sc.58	1135377	1131069	0.59	7351	201692
SpSC25_TypeBS_sc.59	425459	424484	0.639	6160	72166
SpSC25_TypeBS_sc.60	2230398	2225741	0.624	7183	265013
SpSC25_TypeBS_sc.61	3266464	3258766	0.642	8764	496488
SpSC25_TypeBS_sc.62	3171263	3168876	0.673	8621	450681
SpSC7_TypeBG2M_sc.21	271860	270638	0.631	4999	64761
SpSC7_TypeBG2M_sc.22	2116788	2114516	0.58	7378	289735
SpSC7_TypeBG2M_sc.24	1875056	1871730	0.518	6897	221190
SpSC7_TypeBG2M_sc.25	1618704	1602540	0.518	6988	248470
SpSC7_TypeBG2M_sc.26	4463568	4458401	0.66	8141	667778
SpSC7_TypeBG2M_sc.27	2598926	2596501	0.661	8346	428054
SpSC7_TypeBG2M_sc.28	533045	529085	0.62	5848	79492
SpSC7_TypeBG2M_sc.29	1510575	1505845	0.593	6630	215140
SpSC7_TypeBG2M_sc.30	1517689	1512148	0.652	6845	439881
SpSC7_TypeBG2M_sc.31	365204	364814	0.599	5311	43061
SpSC7_TypeBG2M_sc.32	1147925	1143859	0.463	6659	124948
SpSC7_TypeBG2M_sc.33	1113091	1111512	0.663	6707	255049
SpSC7_TypeBG2M_sc.35	733521	730920	0.416	5715	80287
SpSC7_TypeBG2M_sc.36	556944	556022	0.593	5628	106820
SpSC7_TypeBG2M_sc.37	962282	961559	0.551	6593	117046
SpSC7_TypeBG2M_sc.38	7361994	7357636	0.503	10238	739652
SpSC7_TypeBG2M_sc.39	143930	142052	0.488	4230	24176
SpSC7_TypeBG2M_sc.40	1186943	1185285	0.621	6470	186028
SpSC7_TypeBG2M_sc.41	1972152	1968028	0.607	6691	314044
SpSC7_TypeBG2M_sc.42	2845801	2843306	0.653	7691	509546
SpSC26_TypeBG2M_sc.1	3102877	3100588	0.605	8643	384225
SpSC26_TypeBG2M_sc.2	1914511	1913095	0.626	6753	243081
SpSC26_TypeBG2M_sc.3	1624867	1623158	0.67	6681	307010
SpSC26_TypeBG2M_sc.4	1446848	1445413	0.55	7316	281219
SpSC26_TypeBG2M_sc.5	342877	342583	0.585	6808	75708
SpSC26_TypeBG2M_sc.6	152479	152351	0.695	4952	43665
SpSC26_TypeBG2M_sc.7	375237	374879	0.673	5588	88275
SpSC26_TypeBG2M_sc.8	206327	206143	0.655	4466	45677
SpSC26_TypeBG2M_sc.9	271333	271082	0.702	4465	76976
SpSC26_TypeBG2M_sc.10	2224742	2223211	0.638	7340	323580
SpSC26_TypeBG2M_sc.11	384507	383976	0.654	6310	98910
SpSC26_TypeBG2M_sc.12	1014514	1013399	0.556	5802	116514
SpSC26_TypeBG2M_sc.13	1885392	1881209	0.694	7148	355381
SpSC26_TypeBG2M_sc.14	1971262	1969799	0.711	7000	378460
SpSC26_TypeBG2M_sc.15	1535406	1534441	0.708	6368	256196
SpSC26_TypeBG2M_sc.16	1260830	1259517	0.704	5704	226728
SpSC26_TypeBG2M_sc.17	2003358	2001911	0.72	6948	297242
SpSC26_TypeBG2M_sc.18	1621199	1620011	0.707	6424	251127
SpSC26_TypeBG2M_sc.19	3163485	3161151	0.69	7750	571947
SpSC26_TypeBG2M_sc.20	242710	242454	0.691	4948	61995
SpSC26_TypeBG2M_sc.43	543712	542929	0.591	6108	111073
SpSC26_TypeBG2M_sc.44	627051	626143	0.669	6326	150188
SpSC26_TypeBG2M_sc.45	766467	765787	0.57	5937	141884
SpSC26_TypeBG2M_sc.47	1311105	1310105	0.639	6744	211781
SpSC26_TypeBG2M_sc.48	3095568	3093387	0.65	8161	614289
SpSC26_TypeBG2M_sc.49	3818051	3815158	0.634	8509	610930
SpSC26_TypeBG2M_sc.50	2474619	2472790	0.637	7674	488660
SpSC26_TypeBG2M_sc.51	1280266	1279304	0.581	6612	208214
SpSC26_TypeBG2M_sc.52	1401618	1400736	0.622	8064	286051
SpSC26_TypeBG2M_sc.53	337010	336698	0.652	5715	69416
SpSC26_TypeBG2M_sc.54	3151475	3148553	0.639	8110	558980
SpSC26_TypeBG2M_sc.55	490722	490295	0.653	5694	130181
SpSC26_TypeBG2M_sc.56	301571	301168	0.501	5679	53151
SpSC26_TypeBG2M_sc.57	649715	649117	0.657	5513	137132
SpSC26_TypeBG2M_sc.59	644576	644109	0.612	6633	110447
SpSC26_TypeBG2M_sc.60	3951222	3948493	0.578	8764	515845
SpSC26_TypeBG2M_sc.61	3434675	3432182	0.589	8413	497166
SpSC26_TypeBG2M_sc.62	2562617	2560833	0.616	8285	478653
SpSC3_G1_sc.1	2064461	2063204	0.732	6223	421061
SpSC3_G1_sc.2	3718915	3716830	0.71	7262	629013
SpSC3_G1_sc.3	2784246	2782031	0.724	7387	594037
SpSC3_G1_sc.4	2597025	2594943	0.725	7314	749850
SpSC3_G1_sc.5	356479	356230	0.744	6221	111547
SpSC3_G1_sc.6	102155	102064	0.712	3352	30761
SpSC3_G1_sc.7	913986	913409	0.744	6306	253468
SpSC3_G1_sc.8	448274	447910	0.722	6413	126112
SpSC3_G1_sc.9	853585	853094	0.73	5872	276441
SpSC3_G1_sc.10	2934755	2932891	0.754	7273	678758
SpSC3_G1_sc.11	264177	263743	0.707	5001	72985
SpSC3_G1_sc.12	3332044	3329774	0.737	7148	570339
SpSC3_G1_sc.13	2190377	2186057	0.655	5897	413213
SpSC3_G1_sc.14	3714274	3712190	0.75	6631	644932
SpSC3_G1_sc.15	3027874	3026195	0.689	6853	515845
SpSC3_G1_sc.16	2760464	2758431	0.689	6229	466872
SpSC3_G1_sc.17	4623968	4621632	0.717	7054	652197
SpSC3_G1_sc.18	3500960	3499064	0.739	6804	602124
SpSC3_G1_sc.19	3928488	3925857	0.713	7015	721024
SpSC3_G1_sc.20	278006	277803	0.672	3527	53388
SpSC3_G1_sc.22	1254685	1253533	0.67	6047	255837
SpSC3_G1_sc.24	918896	917312	0.648	5617	179248
SpSC3_G1_sc.25	1081634	1077465	0.518	4803	101657
SpSC3_G1_sc.26	2243472	2241880	0.688	6104	475474
SpSC3_G1_sc.27	616099	615384	0.643	4007	107176
SpSC3_G1_sc.28	259833	257857	0.645	4430	49292
SpSC3_G1_sc.29	1225201	1223484	0.633	4951	153002
SpSC3_G1_sc.30	770762	768006	0.664	4992	204116
SpSC3_G1_sc.31	135567	135461	0.596	3373	25183
SpSC3_G1_sc.32	713608	712318	0.568	4957	119032
SpSC3_G1_sc.33	845406	844798	0.696	5047	190511
SpSC3_G1_sc.35	538354	537716	0.628	4362	91592
SpSC3_G1_sc.36	254396	254115	0.58	3097	46050
SpSC3_G1_sc.37	317875	317550	0.664	4190	60548
SpSC3_G1_sc.38	1470142	1469209	0.605	6025	274081
SpSC3_G1_sc.39	121189	120931	0.673	4067	31018
SpSC3_G1_sc.40	1310970	1310135	0.661	6046	226435
SpSC3_G1_sc.41	1500502	1498942	0.671	5532	278807
SpSC3_G1_sc.42	1927474	1925858	0.582	6392	236678
SpSC7_G1_sc.1	864268	863627	0.691	4924	125833
SpSC7_G1_sc.2	1670930	1669814	0.69	6207	221483
SpSC7_G1_sc.3	979545	978133	0.651	5422	166270
SpSC7_G1_sc.4	2109488	2107565	0.702	6905	506018
SpSC7_G1_sc.5	155932	155482	0.702	4659	42987
SpSC7_G1_sc.7	231792	231615	0.691	4752	61003
SpSC7_G1_sc.8	279643	279141	0.674	5083	68596
SpSC7_G1_sc.9	539487	538988	0.702	5660	169577
SpSC7_G1_sc.10	1780091	1779058	0.682	5945	276548
SpSC7_G1_sc.11	157111	156636	0.707	3891	40572
SpSC7_G1_sc.12	1730478	1729059	0.719	6143	281382
SpSC7_G1_sc.13	1128190	1119252	0.641	5020	156149
SpSC7_G1_sc.14	4266182	4263778	0.603	7780	511676
SpSC7_G1_sc.15	1177682	1176726	0.693	5176	212779
SpSC7_G1_sc.16	3098385	3095812	0.646	7887	551959
SpSC7_G1_sc.17	2167422	2165969	0.718	6674	284380
SpSC7_G1_sc.18	1628001	1626816	0.704	6117	248392
SpSC7_G1_sc.19	3959275	3956176	0.665	8381	684041
SpSC7_G1_sc.20	203858	203387	0.569	3627	32847
SpSC12_G1_sc.1	1065362	1064642	0.461	4831	150606
SpSC12_G1_sc.2	2119524	2118109	0.668	5853	411843
SpSC12_G1_sc.3	1427763	1424687	0.648	5281	271813
SpSC12_G1_sc.4	841005	839462	0.669	4627	211710
SpSC12_G1_sc.5	103653	103390	0.632	2295	25471
SpSC12_G1_sc.6	161850	161648	0.646	3746	38752
SpSC12_G1_sc.7	394896	394543	0.592	4534	86621
SpSC12_G1_sc.8	196439	195964	0.521	4020	41874
SpSC12_G1_sc.9	172664	172484	0.645	1941	39379
SpSC12_G1_sc.10	1133265	1132441	0.666	4204	235598
SpSC12_G1_sc.11	266160	264467	0.635	3410	59538
SpSC12_G1_sc.12	1472397	1470393	0.643	5084	259305
SpSC12_G1_sc.13	1371404	1357796	0.663	4971	281253
SpSC12_G1_sc.14	2171264	2169434	0.712	6142	437780
SpSC12_G1_sc.15	1676546	1675251	0.674	5917	354549
SpSC12_G1_sc.16	884061	882730	0.645	3413	138875
SpSC12_G1_sc.17	1796563	1795049	0.701	5418	290136
SpSC12_G1_sc.18	1627898	1626586	0.676	5093	260298
SpSC12_G1_sc.19	1942498	1941254	0.682	5469	333090
SpSC12_G1_sc.20	222481	222057	0.54	3297	36014
SpSC12_G1_sc.21	99052	97930	0.507	2225	18646
SpSC12_G1_sc.22	834868	833532	0.601	4050	129508
SpSC12_G1_sc.24	900796	897557	0.397	4226	89669
SpSC12_G1_sc.25	800618	792074	0.569	3895	156918
SpSC12_G1_sc.26	983623	981890	0.654	4391	190996
SpSC12_G1_sc.27	454792	452845	0.55	3356	67632
SpSC12_G1_sc.28	306175	299167	0.431	3626	34383
SpSC12_G1_sc.29	912911	911127	0.615	4431	147095
SpSC12_G1_sc.30	645069	639919	0.541	3453	98715
SpSC12_G1_sc.31	130274	129936	0.435	3061	22062
SpSC12_G1_sc.32	865719	863042	0.213	4227	54816
SpSC12_G1_sc.33	412984	412327	0.584	3011	77801
SpSC12_G1_sc.35	518819	517087	0.356	3827	57944
SpSC12_G1_sc.36	169573	169173	0.375	2136	20427
SpSC12_G1_sc.37	244510	243897	0.609	3339	44910
SpSC12_G1_sc.38	649872	649029	0.63	3752	148624
SpSC12_G1_sc.39	76696	75622	0.416	1944	9443
SpSC12_G1_sc.40	774460	773206	0.648	4651	134660
SpSC12_G1_sc.41	876130	874250	0.659	4206	187143
SpSC12_G1_sc.42	857987	856370	0.604	4193	144119
SpSC13_G1_sc.1	1359068	1358100	0.656	6238	308299
SpSC13_G1_sc.2	1584594	1583614	0.711	5865	350859
SpSC13_G1_sc.3	954675	951049	0.694	5697	259074
SpSC13_G1_sc.4	671851	670716	0.647	5231	200130
SpSC13_G1_sc.5	134883	134087	0.33	3625	22456
SpSC13_G1_sc.6	111121	110456	0.497	3363	27853
SpSC13_G1_sc.7	201906	201209	0.571	3811	54702
SpSC13_G1_sc.8	135243	135004	0.539	3684	37258
SpSC13_G1_sc.9	305427	305225	0.648	4669	103714
SpSC13_G1_sc.10	1657231	1656188	0.688	6294	396865
SpSC13_G1_sc.11	174972	172753	0.579	3751	50458
SpSC13_G1_sc.12	1783080	1781339	0.699	6446	354972
SpSC13_G1_sc.13	1160023	1145694	0.641	5846	268294
SpSC13_G1_sc.14	1689687	1688225	0.684	5990	355523
SpSC13_G1_sc.15	1450790	1449854	0.668	5897	359434
SpSC13_G1_sc.16	1691189	1689440	0.686	6150	340492
SpSC13_G1_sc.17	2117370	2115635	0.709	6644	373652
SpSC13_G1_sc.18	1536571	1535381	0.539	6083	217661
SpSC13_G1_sc.19	2020744	2019485	0.714	6505	535755
SpSC13_G1_sc.20	216369	215732	0.538	4491	54322
SpSC13_G1_sc.21	146578	144000	0.403	3290	27031
SpSC13_G1_sc.22	886228	884327	0.566	5099	193615
SpSC13_G1_sc.24	692275	690252	0.389	4246	84604
SpSC13_G1_sc.25	672094	660844	0.52	4187	146798
SpSC13_G1_sc.26	1077166	1075538	0.646	4686	202630
SpSC13_G1_sc.27	581927	580587	0.516	4457	118344
SpSC13_G1_sc.28	252862	247058	0.481	3713	41450
SpSC13_G1_sc.29	687857	686082	0.624	4141	142263
SpSC13_G1_sc.30	793977	785572	0.483	4621	167935
SpSC13_G1_sc.31	117056	116729	0.366	2389	15269
SpSC13_G1_sc.32	860428	857733	0.164	4512	51179
SpSC13_G1_sc.33	534432	533535	0.668	4264	150997
SpSC13_G1_sc.35	445556	443632	0.368	4223	65284
SpSC13_G1_sc.36	242512	241623	0.539	3687	55017
SpSC13_G1_sc.37	211795	211317	0.671	3730	58444
SpSC13_G1_sc.38	760360	759442	0.674	3970	214417
SpSC13_G1_sc.39	84605	83319	0.371	2673	14140
SpSC13_G1_sc.40	431167	430405	0.647	3771	104102
SpSC13_G1_sc.41	519832	517501	0.65	3937	140863
SpSC13_G1_sc.42	387688	386114	0.509	4045	88781
SpSC13_G1_sc.43	450598	449583	0.493	4670	86085
SpSC13_G1_sc.44	398888	395547	0.637	4861	118386
SpSC13_G1_sc.45	513268	512098	0.624	4626	140825
SpSC13_G1_sc.46	137762	137027	0.464	3130	23623
SpSC13_G1_sc.47	1214038	1212616	0.641	5858	226975
SpSC13_G1_sc.48	1655296	1652728	0.621	6216	444445
SpSC13_G1_sc.49	1262621	1258114	0.596	5491	277224
SpSC13_G1_sc.50	993867	991711	0.613	5139	279214
SpSC13_G1_sc.51	473528	472494	0.574	4673	113456
SpSC13_G1_sc.52	478450	477497	0.505	4368	97279
SpSC13_G1_sc.53	1118167	1117157	0.102	4469	48048
SpSC13_G1_sc.54	1638775	1634524	0.585	5866	379603
SpSC13_G1_sc.55	599416	597859	0.447	4870	136664
SpSC13_G1_sc.56	144971	142896	0.348	3133	24925
SpSC13_G1_sc.57	537154	536018	0.618	4702	147053
SpSC13_G1_sc.58	582467	578916	0.607	4973	162687
SpSC13_G1_sc.59	232383	231369	0.569	4493	51873
SpSC13_G1_sc.60	1695998	1694366	0.671	5969	389606
SpSC13_G1_sc.61	1011065	1009097	0.593	4722	230071
SpSC13_G1_sc.62	554737	553838	0.457	4480	107165
SpSC14_G1_sc.1	1510502	1509692	0.708	6177	301507
SpSC14_G1_sc.2	2197471	2196370	0.706	6143	339224
SpSC14_G1_sc.3	1331211	1329729	0.704	5955	260335
SpSC14_G1_sc.4	508295	507621	0.722	4910	132368
SpSC14_G1_sc.7	417968	417732	0.709	5413	132780
SpSC14_G1_sc.9	437566	437277	0.718	5394	156632
SpSC14_G1_sc.10	2065072	2064079	0.72	6354	428578
SpSC14_G1_sc.11	153042	152505	0.661	2984	39700
SpSC14_G1_sc.12	2044068	2042664	0.69	6816	353919
SpSC14_G1_sc.13	1603134	1594876	0.692	5948	274367
SpSC14_G1_sc.14	3719342	3717165	0.692	7326	486960
SpSC14_G1_sc.15	3056895	3055331	0.683	7077	606430
SpSC14_G1_sc.16	2057796	2056209	0.699	6339	388479
SpSC14_G1_sc.17	2582988	2581423	0.678	6965	377557
SpSC14_G1_sc.18	2179466	2178342	0.68	6301	301176
SpSC14_G1_sc.19	2865543	2863694	0.673	6924	487006
SpSC14_G1_sc.25	1121632	1116713	0.644	5342	217533
SpSC14_G1_sc.26	1300807	1299509	0.651	4654	196154
SpSC14_G1_sc.29	1137411	1135569	0.58	4805	136967
SpSC14_G1_sc.30	1284277	1280098	0.614	5978	243993
SpSC14_G1_sc.33	832783	832190	0.641	5433	153222
SpSC14_G1_sc.37	387655	387158	0.639	4737	68343
SpSC14_G1_sc.38	1424328	1423316	0.647	5859	288160
SpSC14_G1_sc.40	794793	793712	0.618	5444	137567
SpSC14_G1_sc.41	1946601	1943886	0.585	6471	267032
SpSC14_G1_sc.42	1013658	1012303	0.611	5885	194068
SpSC14_G1_sc.43	538171	537492	0.591	5442	115980
SpSC14_G1_sc.44	574828	573272	0.631	5608	179408
SpSC14_G1_sc.45	611680	611047	0.657	5433	163312
SpSC14_G1_sc.46	144697	144336	0.609	4309	30565
SpSC14_G1_sc.47	1032347	1031515	0.6	6089	182984
SpSC14_G1_sc.48	2695858	2693944	0.683	6980	647120
SpSC14_G1_sc.49	1560324	1558274	0.646	6235	339737
SpSC14_G1_sc.50	1125936	1124937	0.6	5201	244941
SpSC14_G1_sc.51	452714	452175	0.647	4672	110138
SpSC14_G1_sc.52	280116	279764	0.617	2794	59474
SpSC14_G1_sc.53	254957	254678	0.64	4542	56950
SpSC14_G1_sc.54	3283047	3280365	0.648	7233	579007
SpSC14_G1_sc.55	335986	335554	0.513	3788	63076
SpSC14_G1_sc.56	116680	115909	0.554	3795	28119
SpSC14_G1_sc.57	503420	502584	0.663	5243	142649
SpSC14_G1_sc.58	679151	677634	0.697	5236	213519
SpSC14_G1_sc.59	206260	205997	0.618	3760	45200
SpSC14_G1_sc.60	892122	890846	0.631	4354	138297
SpSC14_G1_sc.61	1193210	1191971	0.65	4685	195082
SpSC14_G1_sc.62	731391	730839	0.713	4963	218980
SpSC2_ePL_sc.21	194451	194086	0.705	4178	67436
SpSC2_ePL_sc.22	756855	755626	0.713	4266	196883
SpSC2_ePL_sc.24	627545	626343	0.405	4218	80534
SpSC2_ePL_sc.25	1404324	1400663	0.741	4924	418557
SpSC2_ePL_sc.26	1114216	1113330	0.747	4034	258441
SpSC2_ePL_sc.27	669585	668795	0.747	3672	161987
SpSC2_ePL_sc.28	274585	273325	0.708	4292	58459
SpSC2_ePL_sc.29	1287615	1286392	0.709	4720	239479
SpSC2_ePL_sc.30	1371391	1368456	0.721	5294	432356
SpSC2_ePL_sc.31	174864	174657	0.654	4200	39015
SpSC2_ePL_sc.32	410647	409020	0.347	3165	37242
SpSC2_ePL_sc.33	829981	829178	0.714	4452	227217
SpSC2_ePL_sc.35	723605	722139	0.635	5251	178382
SpSC2_ePL_sc.36	546379	545713	0.714	4834	169126
SpSC2_ePL_sc.37	355718	355303	0.684	3578	87055
SpSC2_ePL_sc.38	2218867	2217434	0.711	5941	599901
SpSC2_ePL_sc.39	105717	105466	0.702	3856	28087
SpSC2_ePL_sc.40	1280400	1279196	0.733	5473	338871
SpSC2_ePL_sc.41	790104	788580	0.682	4073	209451
SpSC2_ePL_sc.42	1643646	1642263	0.709	5715	450411
SpSC15_ePL_sc.1	625128	624682	0.418	4709	81538
SpSC15_ePL_sc.2	1241204	1240455	0.547	5560	174994
SpSC15_ePL_sc.3	1412032	1410262	0.641	6389	334162
SpSC15_ePL_sc.4	510014	509133	0.631	4889	144022
SpSC15_ePL_sc.5	223767	223470	0.632	4204	63707
SpSC15_ePL_sc.6	156469	156231	0.592	3697	40656
SpSC15_ePL_sc.7	497775	497245	0.624	5035	162460
SpSC15_ePL_sc.8	243836	243371	0.587	4280	59847
SpSC15_ePL_sc.9	638385	637920	0.587	4965	178981
SpSC15_ePL_sc.10	1242361	1241626	0.612	5801	278143
SpSC15_ePL_sc.11	533959	532495	0.538	4910	127339
SpSC15_ePL_sc.12	1584779	1583640	0.659	6673	349363
SpSC15_ePL_sc.13	1557622	1553025	0.641	6295	352475
SpSC15_ePL_sc.14	1976769	1975531	0.656	6954	429698
SpSC15_ePL_sc.15	1425410	1424699	0.613	6300	313828
SpSC15_ePL_sc.16	1516120	1515002	0.645	6000	277573
SpSC15_ePL_sc.17	1646138	1645078	0.655	6287	287426
SpSC15_ePL_sc.18	1831358	1830323	0.628	6824	357722
SpSC15_ePL_sc.19	1924233	1923030	0.645	6996	494674
SpSC15_ePL_sc.20	563387	563023	0.64	5189	124117
SpSC15_ePL_sc.21	177854	177205	0.602	3346	45471
SpSC15_ePL_sc.22	559131	558049	0.592	3983	112613
SpSC15_ePL_sc.24	525239	524291	0.418	4423	79340
SpSC15_ePL_sc.25	785038	781864	0.626	5227	188535
SpSC15_ePL_sc.26	609332	608617	0.638	4550	147997
SpSC15_ePL_sc.27	533062	532041	0.612	4609	125330
SpSC15_ePL_sc.28	337834	335237	0.568	4643	68974
SpSC15_ePL_sc.29	778693	777718	0.562	4876	121467
SpSC15_ePL_sc.30	783949	781622	0.57	5059	196745
SpSC15_ePL_sc.31	227462	226846	0.448	3749	45131
SpSC15_ePL_sc.32	674031	672764	0.451	5022	112641
SpSC15_ePL_sc.33	777589	776976	0.637	5054	211623
SpSC15_ePL_sc.35	725605	724607	0.613	5393	178389
SpSC15_ePL_sc.36	476219	475295	0.566	4537	112999
SpSC15_ePL_sc.37	700236	699619	0.646	5287	188469
SpSC15_ePL_sc.38	622673	622068	0.587	4537	150723
SpSC15_ePL_sc.39	150710	150006	0.536	3392	33382
SpSC15_ePL_sc.40	693581	692597	0.63	5184	155154
SpSC15_ePL_sc.41	701762	700622	0.648	4887	177711
SpSC15_ePL_sc.42	707185	706115	0.621	5033	170218
SpSC4_mPL_sc.1	685205	684816	0.685	5049	129788
SpSC4_mPL_sc.2	1183762	1183244	0.708	5370	225901
SpSC4_mPL_sc.3	1045162	1043823	0.739	6262	299355
SpSC4_mPL_sc.4	578573	578022	0.732	4955	155714
SpSC4_mPL_sc.9	265626	265484	0.719	4883	87793
SpSC4_mPL_sc.10	1805217	1804294	0.67	6971	399710
SpSC4_mPL_sc.11	137204	136970	0.691	3712	37268
SpSC4_mPL_sc.12	705951	705429	0.755	5301	181416
SpSC4_mPL_sc.13	1361217	1357281	0.71	6203	298002
SpSC4_mPL_sc.14	1446225	1445399	0.742	5773	328388
SpSC4_mPL_sc.15	912337	911886	0.703	4869	186571
SpSC4_mPL_sc.16	752461	751978	0.699	5421	150869
SpSC4_mPL_sc.17	1743599	1742526	0.74	6475	328306
SpSC4_mPL_sc.18	860308	859806	0.723	5423	171784
SpSC4_mPL_sc.19	1128219	1127570	0.73	5952	308662
SpSC4_mPL_sc.20	95489	95269	0.658	3441	23162
SpSC16_mPL_sc.1	1057595	1057017	0.627	4585	203963
SpSC16_mPL_sc.2	1167002	1166449	0.633	4408	246067
SpSC16_mPL_sc.3	906243	904435	0.644	4805	194140
SpSC16_mPL_sc.4	553751	553081	0.661	4589	168385
SpSC16_mPL_sc.9	297159	296968	0.607	4171	91287
SpSC16_mPL_sc.12	914946	914072	0.613	4021	119738
SpSC16_mPL_sc.14	1957570	1956611	0.689	6102	430858
SpSC16_mPL_sc.15	756457	755870	0.607	3485	108049
SpSC16_mPL_sc.18	1671323	1670423	0.655	6009	305215
SpSC16_mPL_sc.19	2092739	2091477	0.63	6531	384600
SpSC16_mPL_sc.22	598396	598003	0.63	3758	127925
SpSC16_mPL_sc.24	387480	387012	0.546	3308	73533
SpSC16_mPL_sc.26	717894	717453	0.627	4143	149609
SpSC16_mPL_sc.27	447625	447190	0.515	3788	89697
SpSC16_mPL_sc.29	404670	404370	0.611	2975	64934
SpSC16_mPL_sc.30	634243	633323	0.639	3834	153216
SpSC16_mPL_sc.33	559611	559338	0.567	4214	128138
SpSC16_mPL_sc.35	401643	401342	0.572	3547	71979
SpSC16_mPL_sc.38	751615	751192	0.584	4415	161148
SpSC16_mPL_sc.40	398588	398142	0.56	3690	78524
SpSC16_mPL_sc.41	643106	642487	0.61	4270	138183
SpSC16_mPL_sc.42	581031	580502	0.598	4441	139319
SpSC16_mPL_sc.43	604360	604070	0.536	5141	110060
SpSC16_mPL_sc.44	515600	514837	0.612	4824	165620
SpSC16_mPL_sc.45	1065994	1065566	0.589	5536	288174
SpSC16_mPL_sc.46	140375	140297	0.595	4232	35904
SpSC16_mPL_sc.47	1340128	1339618	0.624	5702	282088
SpSC16_mPL_sc.48	2055606	2054760	0.64	6371	540381
SpSC16_mPL_sc.49	2058247	2057207	0.34	5966	225290
SpSC16_mPL_sc.50	1349941	1349313	0.599	5694	346534
SpSC16_mPL_sc.51	1225808	1225388	0.594	5728	292193
SpSC16_mPL_sc.52	1146102	1145703	0.595	5627	320400
SpSC16_mPL_sc.53	558011	557767	0.592	5804	113558
SpSC16_mPL_sc.54	2093714	2092810	0.611	6427	460749
SpSC16_mPL_sc.55	465646	465421	0.556	4833	127970
SpSC16_mPL_sc.56	245329	245200	0.499	4428	54758
SpSC16_mPL_sc.57	838661	838318	0.531	5081	184957
SpSC16_mPL_sc.58	1996863	1996005	0.607	6727	475276
SpSC16_mPL_sc.59	562779	562552	0.568	5390	123392
SpSC16_mPL_sc.60	1712308	1711720	0.498	5862	231196
SpSC16_mPL_sc.61	2585833	2584882	0.59	6652	532179
SpSC16_mPL_sc.62	1926799	1926071	0.6	5911	383173
SpSC8_lPL_sc.1	219447	219175	0.678	4251	46909
SpSC8_lPL_sc.2	335076	334763	0.67	5073	61549
SpSC8_lPL_sc.3	287295	286393	0.605	5228	50434
SpSC8_lPL_sc.4	175680	175307	0.622	4401	42368
SpSC8_lPL_sc.7	70273	70176	0.672	3981	20629
SpSC8_lPL_sc.9	77385	77296	0.681	3795	23126
SpSC8_lPL_sc.10	353451	353122	0.596	5151	76433
SpSC8_lPL_sc.12	307254	306792	0.685	4821	54378
SpSC8_lPL_sc.13	347225	340208	0.537	4485	59564
SpSC8_lPL_sc.14	462359	461866	0.632	5021	82996
SpSC8_lPL_sc.15	290815	290564	0.629	4597	61707
SpSC8_lPL_sc.16	404596	404052	0.677	5007	81039
SpSC8_lPL_sc.17	798017	797545	0.621	5613	103386
SpSC8_lPL_sc.18	678515	678181	0.632	6147	109085
SpSC8_lPL_sc.19	342133	341874	0.437	4451	50111
SpSC17_lPL_sc.1	859386	858958	0.623	4694	188033
SpSC17_lPL_sc.2	1208969	1208410	0.575	5119	254196
SpSC17_lPL_sc.4	353447	352937	0.601	4487	88262
SpSC17_lPL_sc.9	273040	272876	0.545	4035	70649
SpSC17_lPL_sc.10	1147330	1146679	0.597	5323	215266
SpSC17_lPL_sc.12	1765871	1764709	0.525	5678	294576
SpSC17_lPL_sc.13	668126	661564	0.582	4585	136148
SpSC17_lPL_sc.14	2606080	2604644	0.208	5264	199410
SpSC17_lPL_sc.15	1227609	1226835	0.611	5441	251311
SpSC17_lPL_sc.16	684499	684037	0.591	3838	110472
SpSC17_lPL_sc.17	1038601	1037899	0.628	4945	180999
SpSC17_lPL_sc.18	1236666	1235935	0.385	5357	150058
SpSC17_lPL_sc.19	1290737	1289949	0.612	5751	298325
SpSC17_lPL_sc.22	380551	379733	0.533	3525	66145
SpSC17_lPL_sc.25	518622	515707	0.545	3741	93461
SpSC17_lPL_sc.26	927276	926104	0.51	4642	158477
SpSC17_lPL_sc.27	377204	376554	0.516	3684	65000
SpSC17_lPL_sc.29	405805	404775	0.572	3502	68005
SpSC17_lPL_sc.30	501945	499877	0.568	3787	126199
SpSC17_lPL_sc.32	471728	470671	0.168	2932	26827
SpSC17_lPL_sc.33	303808	303507	0.559	3069	60931
SpSC17_lPL_sc.37	164075	163825	0.585	2909	32744
SpSC17_lPL_sc.38	692053	691558	0.586	3737	114821
SpSC17_lPL_sc.40	328178	327648	0.588	3337	60148
SpSC17_lPL_sc.41	592292	591506	0.615	3824	127893
SpSC17_lPL_sc.42	351971	351421	0.56	3402	72509
SpSC17_lPL_sc.44	238042	236600	0.571	3966	48373
SpSC17_lPL_sc.45	295741	295120	0.584	3998	65419
SpSC17_lPL_sc.47	571367	570805	0.57	4482	100021
SpSC17_lPL_sc.48	958606	957727	0.571	5160	194805
SpSC17_lPL_sc.49	1035552	1033397	0.566	5349	164813
SpSC17_lPL_sc.50	906775	905834	0.603	5371	231397
SpSC17_lPL_sc.51	235433	234987	0.519	3811	42889
SpSC17_lPL_sc.52	406749	406319	0.553	4382	81625
SpSC17_lPL_sc.53	211575	211319	0.534	4411	40993
SpSC17_lPL_sc.54	1050948	1048631	0.563	5255	210668
SpSC17_lPL_sc.55	291706	291366	0.509	4204	55489
SpSC17_lPL_sc.57	350400	349881	0.551	3899	63872
SpSC17_lPL_sc.58	402951	401485	0.53	4450	90929
SpSC17_lPL_sc.59	181545	181268	0.555	3870	34121
SpSC17_lPL_sc.60	1342960	1341914	0.58	5732	251103
SpSC17_lPL_sc.61	1172090	1170797	0.582	5854	244242
SpSC17_lPL_sc.62	849816	849258	0.606	5456	203139
SpSC11_L_sc.1	492798	491232	0.589	4844	70673
SpSC11_L_sc.2	1081690	1079821	0.589	7244	151888
SpSC11_L_sc.3	1176996	1168141	0.603	6957	239258
SpSC11_L_sc.7	194778	193814	0.622	4310	47405
SpSC11_L_sc.8	247357	245161	0.483	4872	28274
SpSC11_L_sc.9	216697	215751	0.599	3728	55118
SpSC11_L_sc.10	775271	773377	0.578	5612	126472
SpSC11_L_sc.11	188653	183885	0.547	4481	40453
SpSC11_L_sc.13	1130815	1089387	0.462	6296	155678
SpSC11_L_sc.19	731095	729062	0.566	5240	93610
SpSC27_L_sc.1	1243570	1241620	0.67	4357	144418
SpSC27_L_sc.2	2408231	2405576	0.683	5470	319538
SpSC27_L_sc.3	1224642	1217427	0.636	4121	175849
SpSC27_L_sc.4	1190491	1187791	0.691	4916	225308
SpSC27_L_sc.9	400749	400153	0.701	4127	95701
SpSC27_L_sc.10	2435176	2432870	0.682	5418	361422
SpSC27_L_sc.12	1398226	1394577	0.625	4742	165225
SpSC27_L_sc.13	1554534	1504968	0.537	4247	164505
SpSC27_L_sc.14	3307575	3303836	0.661	6058	426387
SpSC27_L_sc.15	2505162	2501781	0.66	5768	353835
SpSC27_L_sc.16	2261965	2257861	0.691	5383	301067
SpSC27_L_sc.17	2900219	2896303	0.712	6132	357912
SpSC27_L_sc.18	1833322	1830684	0.666	4914	203035
SpSC27_L_sc.19	3979036	3973801	0.671	6677	631842
SpSC27_L_sc.25	2140271	2108695	0.524	5455	228208
SpSC27_L_sc.26	2757504	2749303	0.618	5672	312021
SpSC27_L_sc.29	934704	924756	0.425	3644	62042
SpSC27_L_sc.30	1748756	1732475	0.483	5232	214535
SpSC27_L_sc.33	499688	497210	0.5	3344	66220
SpSC27_L_sc.37	274871	272783	0.42	2576	22496
SpSC27_L_sc.38	1430003	1427625	0.669	4545	231317
SpSC27_L_sc.40	945655	940587	0.521	4482	99077
SpSC27_L_sc.41	981321	975558	0.584	3683	109695
SpSC27_L_sc.42	1258053	1253634	0.519	4684	166641
SpSC27_L_sc.43	873577	869519	0.249	4594	57202
SpSC27_L_sc.44	582575	574043	0.553	4068	89717
SpSC27_L_sc.45	3510855	3505947	0.153	4768	141083
SpSC27_L_sc.46	319415	316283	0.239	2986	17330
SpSC27_L_sc.47	2330903	2327757	0.602	6286	308962
SpSC27_L_sc.48	1827393	1822692	0.574	5398	283067
SpSC27_L_sc.49	2186774	2177303	0.541	5468	270646
SpSC27_L_sc.50	1420829	1414764	0.565	4728	236373
SpSC27_L_sc.51	535177	532367	0.515	3300	69611
SpSC27_L_sc.52	651229	648335	0.575	3726	97516
SpSC27_L_sc.53	320431	318381	0.552	3844	54302
SpSC27_L_sc.54	1747150	1734945	0.608	4847	275680
SpSC27_L_sc.55	401318	398978	0.547	3091	66021
SpSC27_L_sc.56	283401	279223	0.232	2831	20262
SpSC27_L_sc.57	563617	560932	0.386	3651	54334
SpSC27_L_sc.58	904357	902504	0.604	4664	101863
SpSC27_L_sc.59	319910	318270	0.512	3101	32326
SpSC27_L_sc.60	2566942	2559328	0.619	6016	315810
SpSC27_L_sc.61	3719016	3712423	0.576	6575	478858
SpSC27_L_sc.62	1310553	1308378	0.66	4881	199734
SpSC10_Z_sc.1	698542	697896	0.694	5429	117267
SpSC10_Z_sc.2	1685037	1683883	0.696	7021	263779
SpSC10_Z_sc.4	981390	980672	0.661	5352	170938
SpSC10_Z_sc.5	126745	126626	0.718	4202	36773
SpSC10_Z_sc.6	75167	75084	0.726	3863	29724
SpSC10_Z_sc.7	152076	151914	0.681	3708	44750
SpSC10_Z_sc.8	149215	149020	0.658	4269	33603
SpSC10_Z_sc.9	346905	346625	0.674	5215	97740
SpSC10_Z_sc.10	1081707	1081029	0.694	6277	198615
SpSC10_Z_sc.11	304703	304172	0.67	5085	63683
SpSC10_Z_sc.12	3508	3505	0.51	224	274
SpSC10_Z_sc.13	966969	964098	0.632	5672	141558
SpSC10_Z_sc.14	742638	742079	0.644	4720	117341
SpSC10_Z_sc.15	1174292	1173582	0.681	5878	192607
SpSC10_Z_sc.16	422327	421780	0.6	3577	46601
SpSC10_Z_sc.17	974059	973453	0.654	5393	103234
SpSC10_Z_sc.18	1444208	1443234	0.697	6758	249188
SpSC10_Z_sc.19	1514664	1513568	0.683	6720	271827
SpSC11_Z_sc.21	175817	171575	0.53	3959	43319
SpSC11_Z_sc.25	1099863	1089013	0.552	6101	176290
SpSC11_Z_sc.26	1961032	1958435	0.595	7721	294979
SpSC11_Z_sc.30	883185	877175	0.507	5774	157286
SpSC11_Z_sc.37	390210	388920	0.545	5342	72521
SpSC11_Z_sc.40	413051	410090	0.484	4724	58423
SpSC28_Z_sc.1	1364679	1363621	0.766	6440	336875
SpSC28_Z_sc.2	2289805	2288458	0.61	6088	154134
SpSC28_Z_sc.3	1127522	1126159	0.672	6203	226594
SpSC28_Z_sc.4	901829	900483	0.771	6133	262325
SpSC28_Z_sc.9	257536	257265	0.756	4516	81946
SpSC28_Z_sc.10	1922569	1921126	0.738	7023	473959
SpSC28_Z_sc.12	2146544	2144103	0.756	8418	512368
SpSC28_Z_sc.13	1668731	1659548	0.7	6686	367251
SpSC28_Z_sc.14	1469124	1467750	0.713	6434	296373
SpSC28_Z_sc.15	2021850	2020311	0.612	7162	382952
SpSC28_Z_sc.16	2594623	2592149	0.72	7647	532287
SpSC28_Z_sc.17	2836185	2833661	0.726	8025	502539
SpSC28_Z_sc.18	1873791	1872238	0.74	7727	402204
SpSC28_Z_sc.19	4284995	4281274	0.73	9350	1031584
SpSC28_Z_sc.25	1170081	1165288	0.635	6029	222076
SpSC28_Z_sc.26	2286261	2283726	0.681	7093	420891
SpSC28_Z_sc.29	1112549	1109953	0.698	5812	205454
SpSC28_Z_sc.30	1335441	1332371	0.668	5972	304147
SpSC28_Z_sc.33	751336	750282	0.512	5514	159626
SpSC28_Z_sc.37	392992	392148	0.581	5376	79799
SpSC28_Z_sc.38	1623045	1621553	0.706	6333	393492
SpSC28_Z_sc.40	614324	613096	0.66	5177	125689
SpSC28_Z_sc.41	2052773	2050154	0.702	6829	437147
SpSC28_Z_sc.42	718164	716360	0.647	5963	175447
SpSC28_Z_sc.43	628757	627145	0.436	6437	104796
SpSC28_Z_sc.44	594189	591575	0.651	6514	188988
SpSC28_Z_sc.45	1069461	1067687	0.601	7120	255729
SpSC28_Z_sc.46	214441	213290	0.43	4630	32367
SpSC28_Z_sc.47	1440463	1438614	0.6	7819	268878
SpSC28_Z_sc.49	3196090	3189761	0.621	9188	609953
SpSC28_Z_sc.50	2018219	2015686	0.64	8068	514391
SpSC28_Z_sc.51	1129243	1127677	0.635	8121	289920
SpSC28_Z_sc.52	1261410	1259954	0.661	7495	348448
SpSC28_Z_sc.53	375537	374860	0.69	5950	85695
SpSC28_Z_sc.54	1749338	1744127	0.724	7350	413814
SpSC28_Z_sc.55	435427	434480	0.625	5223	102971
SpSC28_Z_sc.56	180915	179429	0.513	4418	38136
SpSC28_Z_sc.57	498745	497348	0.676	5667	117085
SpSC28_Z_sc.58	733501	731284	0.688	6242	179362
SpSC28_Z_sc.59	238652	237769	0.613	4836	45762
SpSC28_Z_sc.60	1609795	1607339	0.715	7061	327038
SpSC28_Z_sc.61	1291805	1288568	0.679	7335	313372
SpSC28_Z_sc.62	862065	860947	0.716	5793	229258
SpSC4_eP_sc.21	456098	455798	0.651	6937	173371
SpSC4_eP_sc.22	2876964	2875574	0.744	7727	965146
SpSC4_eP_sc.24	2369298	2367760	0.749	6750	763297
SpSC4_eP_sc.25	2659762	2657087	0.733	6976	1032241
SpSC4_eP_sc.26	2692017	2690618	0.731	6508	893979
SpSC4_eP_sc.27	1457571	1456742	0.696	5995	423167
SpSC4_eP_sc.28	385956	385242	0.72	5817	118832
SpSC4_eP_sc.29	1329917	1328857	0.748	5636	400702
SpSC4_eP_sc.30	1811653	1810067	0.771	6503	749366
SpSC4_eP_sc.32	509854	509002	0.583	4976	132771
SpSC4_eP_sc.33	1243121	1242540	0.689	5891	384497
SpSC4_eP_sc.35	508547	508047	0.628	5202	144455
SpSC4_eP_sc.36	319671	319447	0.675	4439	93330
SpSC4_eP_sc.37	1082066	1081531	0.69	7235	307337
SpSC4_eP_sc.38	4259260	4257083	0.695	8204	1377745
SpSC4_eP_sc.39	325599	325438	0.648	6125	88664
SpSC4_eP_sc.40	3877079	3875388	0.683	8449	1160509
SpSC4_eP_sc.41	3718243	3715434	0.678	8038	1134618
SpSC4_eP_sc.42	4689319	4686769	0.681	8597	1582710
SpSC18_eP_sc.1	870622	870225	0.695	5669	220634
SpSC18_eP_sc.2	2757629	2756394	0.712	7630	660082
SpSC18_eP_sc.3	1315320	1314474	0.735	6693	367708
SpSC18_eP_sc.4	475861	475322	0.632	5496	151465
SpSC18_eP_sc.9	242265	242112	0.706	5292	110790
SpSC18_eP_sc.10	2145962	2144942	0.677	7442	547077
SpSC18_eP_sc.12	1805050	1803994	0.695	7540	488866
SpSC18_eP_sc.13	1782398	1781195	0.721	7677	473457
SpSC18_eP_sc.14	1948048	1946991	0.687	7583	376245
SpSC18_eP_sc.15	936925	936534	0.683	5325	213765
SpSC18_eP_sc.16	1735586	1734506	0.709	6970	452058
SpSC18_eP_sc.17	2031050	2030015	0.671	7230	439715
SpSC18_eP_sc.18	2235622	2234437	0.691	7529	536957
SpSC18_eP_sc.19	1199271	1198601	0.687	6355	341730
SpSC18_eP_sc.22	1377687	1376855	0.587	7499	396580
SpSC18_eP_sc.24	898622	897808	0.525	7143	225900
SpSC18_eP_sc.25	1137257	1136385	0.623	5987	318053
SpSC18_eP_sc.26	305061	304778	0.411	4486	44641
SpSC18_eP_sc.27	1680161	1678874	0.579	8405	517975
SpSC18_eP_sc.29	968201	967654	0.67	5892	211869
SpSC18_eP_sc.30	1322226	1321344	0.657	7033	450614
SpSC18_eP_sc.32	567635	567201	0.565	5549	120433
SpSC18_eP_sc.33	414580	414369	0.612	5370	103095
SpSC18_eP_sc.35	300379	300182	0.588	4629	76138
SpSC18_eP_sc.37	250668	250507	0.647	5165	67694
SpSC18_eP_sc.38	1153809	1153166	0.659	6489	323208
SpSC18_eP_sc.40	864211	863657	0.65	6914	293360
SpSC18_eP_sc.41	654583	653755	0.665	5683	237795
SpSC18_eP_sc.42	1171744	1170752	0.658	7602	375088
SpSC18_eP_sc.43	278282	278089	0.699	5557	103251
SpSC18_eP_sc.44	382954	382672	0.663	6124	154229
SpSC18_eP_sc.45	848951	848588	0.66	7190	300686
SpSC18_eP_sc.46	123602	123542	0.68	5155	43493
SpSC18_eP_sc.47	1424153	1423484	0.657	7816	362458
SpSC18_eP_sc.48	1950765	1949790	0.696	7798	649866
SpSC18_eP_sc.49	1957444	1956445	0.574	7440	380287
SpSC18_eP_sc.50	2545218	2544049	0.604	8527	702886
SpSC18_eP_sc.51	569987	569713	0.627	6056	177789
SpSC18_eP_sc.52	1026103	1025694	0.639	7380	239010
SpSC18_eP_sc.53	436377	436145	0.653	7240	135576
SpSC18_eP_sc.54	2195876	2194764	0.644	7529	600340
SpSC18_eP_sc.55	277185	277037	0.671	5835	106890
SpSC18_eP_sc.56	114575	114482	0.682	5079	48343
SpSC18_eP_sc.57	456303	456040	0.655	6143	148789
SpSC18_eP_sc.58	1066647	1066120	0.689	7588	390467
SpSC18_eP_sc.59	298990	298849	0.691	5981	96810
SpSC18_eP_sc.60	2108358	2107422	0.693	7500	553556
SpSC18_eP_sc.61	1832211	1831393	0.598	7446	457750
SpSC18_eP_sc.62	1303555	1302882	0.705	7255	443083
SpSC6_mP_sc.5	255705	255630	0.763	7144	121251
SpSC6_mP_sc.6	208697	208634	0.75	6996	99277
SpSC6_mP_sc.9	363107	362986	0.764	6597	193809
SpSC6_mP_sc.10	2965770	2964991	0.771	8970	1123993
SpSC6_mP_sc.12	2916576	2915717	0.776	9299	1094852
SpSC6_mP_sc.13	2178612	2177614	0.74	9123	693156
SpSC6_mP_sc.14	2745618	2744669	0.765	8530	968764
SpSC6_mP_sc.16	2523982	2523168	0.765	8287	844782
SpSC6_mP_sc.17	2876031	2875232	0.765	8478	913163
SpSC6_mP_sc.18	1991968	1991436	0.721	7828	595918
SpSC6_mP_sc.19	2705730	2704885	0.761	8391	981996
SpSC29_mP_sc.1	923924	923478	0.818	7436	263108
SpSC29_mP_sc.2	1176492	1175955	0.761	7447	261370
SpSC29_mP_sc.3	1990723	1989634	0.813	8467	640012
SpSC29_mP_sc.4	1009094	1008514	0.804	8290	412309
SpSC29_mP_sc.9	520176	519876	0.783	8100	263326
SpSC29_mP_sc.10	1275260	1274626	0.787	7519	369079
SpSC29_mP_sc.12	2078505	2077407	0.819	8886	555441
SpSC29_mP_sc.13	1037757	1037232	0.804	7358	300594
SpSC29_mP_sc.14	1785608	1784740	0.786	8403	458710
SpSC29_mP_sc.15	1320359	1319798	0.796	7470	441489
SpSC29_mP_sc.16	2007758	2006601	0.798	8622	585767
SpSC29_mP_sc.17	2190865	2189805	0.81	9020	546176
SpSC29_mP_sc.18	3761653	3760032	0.806	9724	1017474
SpSC29_mP_sc.19	2586614	2585282	0.778	9245	708667
SpSC29_mP_sc.25	1059273	1058703	0.767	7242	329185
SpSC29_mP_sc.26	1607829	1607037	0.784	8138	493635
SpSC29_mP_sc.29	1067431	1066913	0.756	7225	216989
SpSC29_mP_sc.30	250119	249880	0.384	5837	44081
SpSC29_mP_sc.33	673616	673330	0.766	7204	224854
SpSC29_mP_sc.37	356988	356831	0.761	7244	132174
SpSC29_mP_sc.38	925624	925129	0.697	7338	304328
SpSC29_mP_sc.40	704368	704014	0.718	6653	189494
SpSC29_mP_sc.41	1693165	1692168	0.738	8588	484885
SpSC29_mP_sc.42	2308736	2307519	0.711	9211	625557
SpSC29_mP_sc.43	554367	554099	0.713	8003	206819
SpSC29_mP_sc.44	426784	426521	0.74	7998	210734
SpSC29_mP_sc.45	825422	825103	0.701	8001	316416
SpSC29_mP_sc.46	118235	118177	0.745	6111	48386
SpSC29_mP_sc.47	1326303	1325727	0.74	8869	415058
SpSC29_mP_sc.48	1589844	1589099	0.801	8407	620705
SpSC29_mP_sc.49	2333252	2332365	0.657	9049	500961
SpSC29_mP_sc.50	1867848	1866958	0.729	8986	704491
SpSC29_mP_sc.51	1685040	1684245	0.779	8232	612041
SpSC29_mP_sc.52	884312	883918	0.701	8725	288669
SpSC29_mP_sc.53	378431	378258	0.735	8539	150152
SpSC29_mP_sc.54	1595019	1594221	0.783	8643	539524
SpSC29_mP_sc.55	409529	409337	0.755	8251	195790
SpSC29_mP_sc.56	164817	164728	0.744	6335	73810
SpSC29_mP_sc.57	816112	815701	0.713	7726	268892
SpSC29_mP_sc.58	1112484	1111974	0.769	8508	415969
SpSC29_mP_sc.59	457209	456987	0.743	8090	164692
SpSC29_mP_sc.60	1370196	1369550	0.76	8105	345893
SpSC29_mP_sc.61	2772943	2771781	0.768	9648	844815
SpSC29_mP_sc.62	567109	566788	0.799	6838	237363
SpSC19_lP_sc.1	1512710	1512050	0.718	8331	605495
SpSC19_lP_sc.2	2159512	2158448	0.591	8691	618984
SpSC19_lP_sc.3	1229459	1228492	0.735	8526	538356
SpSC19_lP_sc.4	496315	495591	0.73	7877	247144
SpSC19_lP_sc.9	376903	376661	0.707	7502	188236
SpSC19_lP_sc.10	1582264	1581359	0.734	8111	590774
SpSC19_lP_sc.12	2708049	2706570	0.748	8801	1119988
SpSC19_lP_sc.13	2174349	2172351	0.747	9118	918301
SpSC19_lP_sc.14	2159778	2158445	0.74	8634	798022
SpSC19_lP_sc.15	1657003	1656138	0.722	8500	665665
SpSC19_lP_sc.16	2067820	2066379	0.704	8746	745110
SpSC19_lP_sc.17	2543840	2542382	0.746	8934	928330
SpSC19_lP_sc.18	1656795	1655818	0.726	8415	642598
SpSC19_lP_sc.19	2685462	2683731	0.735	8987	1061662
SpSC19_lP_sc.25	970171	969108	0.692	7568	394760
SpSC19_lP_sc.26	1887180	1885607	0.722	8302	746441
SpSC19_lP_sc.29	1490631	1489687	0.69	8252	461911
SpSC19_lP_sc.30	1581500	1580333	0.698	8545	645431
SpSC19_lP_sc.33	588522	588162	0.704	8224	248319
SpSC19_lP_sc.37	293855	293686	0.663	7183	113951
SpSC19_lP_sc.38	1347978	1347311	0.694	8357	502058
SpSC19_lP_sc.40	610225	609648	0.68	7825	241275
SpSC19_lP_sc.41	857997	857056	0.673	8018	348500
SpSC19_lP_sc.42	505132	504489	0.671	7359	226929
SpSC19_lP_sc.43	306688	306454	0.641	7198	118527
SpSC19_lP_sc.44	413157	412721	0.712	7759	208352
SpSC19_lP_sc.45	879007	878506	0.694	8329	395844
SpSC19_lP_sc.46	109398	109327	0.72	5756	51732
SpSC19_lP_sc.47	870453	869996	0.698	8186	369172
SpSC19_lP_sc.48	2534913	2533426	0.744	9607	1143254
SpSC19_lP_sc.49	1957323	1956062	0.739	8813	764425
SpSC19_lP_sc.50	1441416	1440611	0.727	8756	699921
SpSC19_lP_sc.51	478095	477868	0.694	6871	204893
SpSC19_lP_sc.52	573097	572728	0.72	7707	258886
SpSC19_lP_sc.53	260656	260489	0.736	7081	128388
SpSC19_lP_sc.54	1815254	1814091	0.737	8588	767323
SpSC19_lP_sc.55	176445	176319	0.628	6002	78242
SpSC19_lP_sc.56	137723	137603	0.642	6199	58984
SpSC19_lP_sc.57	658983	658578	0.711	8136	307238
SpSC19_lP_sc.58	172924	172671	0.379	5270	41055
SpSC19_lP_sc.59	299430	299261	0.718	7240	130159
SpSC19_lP_sc.60	1719231	1718320	0.706	8553	655771
SpSC19_lP_sc.61	1260976	1260177	0.703	8553	478495
SpSC19_lP_sc.62	869573	869062	0.713	7933	400963
SpSC5_D_sc.1	1353744	1353266	0.809	9133	666308
SpSC5_D_sc.2	1600036	1599428	0.802	8852	709505
SpSC5_D_sc.3	1594226	1593473	0.8	9114	816518
SpSC5_D_sc.4	752281	751922	0.808	7909	444393
SpSC5_D_sc.5	329786	329672	0.774	7604	184243
SpSC5_D_sc.6	176034	175963	0.779	6721	99879
SpSC5_D_sc.7	625572	625358	0.8	8215	365853
SpSC5_D_sc.8	194713	194636	0.779	7025	107675
SpSC5_D_sc.9	558743	558510	0.796	7905	339198
SpSC5_D_sc.10	1901527	1900757	0.797	9440	924736
SpSC5_D_sc.11	571233	571010	0.773	8211	315922
SpSC5_D_sc.12	2053833	2053008	0.791	9280	976546
SpSC5_D_sc.13	1025155	1024759	0.629	8166	386149
SpSC5_D_sc.14	1434487	1433902	0.802	8589	715959
SpSC5_D_sc.15	1560507	1559966	0.788	8984	794979
SpSC5_D_sc.16	2433637	2432626	0.789	9552	1046700
SpSC5_D_sc.17	1948845	1948197	0.768	9600	799106
SpSC5_D_sc.18	2273663	2272819	0.779	9529	978965
SpSC5_D_sc.19	2176952	2176062	0.779	9502	974033
SpSC5_D_sc.20	378287	378146	0.773	8073	206790
SpSC20_D_sc.1	1505924	1505388	0.756	8439	709146
SpSC20_D_sc.2	2309356	2308425	0.761	8585	1011574
SpSC20_D_sc.3	960759	960230	0.77	8393	487649
SpSC20_D_sc.4	400547	399994	0.758	7755	215735
SpSC20_D_sc.9	233666	233567	0.736	6443	132170
SpSC20_D_sc.10	1613873	1613181	0.77	8845	793077
SpSC20_D_sc.12	1723100	1722081	0.749	8719	849057
SpSC20_D_sc.13	1689122	1687916	0.776	9048	832257
SpSC20_D_sc.14	1685166	1684335	0.764	9159	768022
SpSC20_D_sc.15	1606666	1605974	0.769	9073	797888
SpSC20_D_sc.16	1823594	1822756	0.76	8502	852094
SpSC20_D_sc.17	2089232	2088178	0.684	9137	757879
SpSC20_D_sc.18	1602779	1602093	0.736	8868	714658
SpSC20_D_sc.19	1517646	1516877	0.746	8330	713217
SpSC20_D_sc.25	792155	791452	0.737	7900	378382
SpSC20_D_sc.26	1403764	1402907	0.712	8221	603736
SpSC20_D_sc.29	810194	809753	0.732	7833	340268
SpSC20_D_sc.30	885642	885051	0.728	8050	419612
SpSC20_D_sc.33	383513	383340	0.744	7307	195438
SpSC20_D_sc.37	227812	227671	0.731	6617	110276
SpSC20_D_sc.38	1024305	1023799	0.722	8118	470262
SpSC20_D_sc.40	431079	430789	0.706	7562	206389
SpSC20_D_sc.41	619716	619297	0.72	7554	304304
SpSC20_D_sc.42	366064	365698	0.751	6957	207045
SpSC20_D_sc.43	509400	509157	0.731	8072	254559
SpSC20_D_sc.44	382771	382495	0.741	7691	210003
SpSC20_D_sc.45	709973	709699	0.74	8399	367819
SpSC20_D_sc.46	59298	59263	0.571	4613	22955
SpSC20_D_sc.47	511287	511068	0.594	7305	190266
SpSC20_D_sc.48	1637157	1636481	0.754	8886	828180
SpSC20_D_sc.49	1744743	1743928	0.77	8377	813199
SpSC20_D_sc.50	1159069	1158516	0.762	8805	607528
SpSC20_D_sc.51	186397	186306	0.465	5682	51815
SpSC20_D_sc.52	502742	502543	0.732	7626	255742
SpSC20_D_sc.53	218833	218742	0.754	6746	115662
SpSC20_D_sc.54	1713017	1712173	0.769	9117	829540
SpSC20_D_sc.55	38439	38393	0.476	3162	11746
SpSC20_D_sc.56	101771	101716	0.732	5768	52367
SpSC20_D_sc.57	514676	514414	0.732	8040	255625
SpSC20_D_sc.58	670984	670651	0.715	8413	332574
SpSC20_D_sc.59	226081	225980	0.747	7356	116127
SpSC20_D_sc.60	1553615	1552993	0.746	8637	701842
SpSC20_D_sc.61	1661566	1660913	0.761	8981	794353
SpSC20_D_sc.62	1007058	1006597	0.756	8681	508973
SpSC8_MI_sc.30	5265678	5261963	0.701	9694	1520111
SpSC8_MI_sc.32	1778384	1776667	0.642	9228	440249
SpSC8_MI_sc.33	3275405	3273943	0.62	9160	944617
SpSC8_MI_sc.35	2433744	2432478	0.733	9142	684986
SpSC8_MI_sc.36	1704118	1702658	0.75	9091	527300
SpSC8_MI_sc.37	2159471	2158433	0.755	9270	655292
SpSC8_MI_sc.38	5328351	5325755	0.739	9801	1601890
SpSC8_MI_sc.40	1871062	1869544	0.696	8532	484924
SpSC8_MI_sc.41	4030500	4027817	0.748	9361	1198847
SpSC21_MI_sc.2	1969578	1968783	0.756	9419	655218
SpSC21_MI_sc.4	1570560	1569824	0.725	9858	691859
SpSC21_MI_sc.9	650857	650570	0.697	9389	316697
SpSC21_MI_sc.10	2399689	2398753	0.712	10512	891812
SpSC21_MI_sc.12	2376972	2375866	0.717	10245	678185
SpSC21_MI_sc.17	2852216	2851085	0.72	10325	836726
SpSC21_MI_sc.18	3029152	3028053	0.71	10692	938958
SpSC21_MI_sc.19	3892477	3890750	0.722	10782	1183531
SpSC21_MI_sc.25	1656693	1655941	0.707	9397	629881
SpSC21_MI_sc.26	1758015	1757314	0.695	9089	596281
SpSC21_MI_sc.29	1677836	1677211	0.767	8655	447766
SpSC21_MI_sc.33	567143	566913	0.723	8205	234198
SpSC21_MI_sc.37	597957	597764	0.753	8703	277430
SpSC21_MI_sc.38	1151439	1151045	0.716	8685	494018
SpSC21_MI_sc.40	731766	731471	0.721	8489	277905
SpSC35_MI_sc.33	2264377	2263876	0.79	8032	700961
SpSC35_MI_sc.37	1678426	1678071	0.795	7874	503226
SpSC35_MI_sc.38	3664734	3663812	0.781	8024	1080412
SpSC35_MI_sc.40	2238107	2237589	0.796	7834	585249
SpSC35_MI_sc.41	1926332	1925862	0.531	6740	329980
SpSC35_MI_sc.42	5188624	5187370	0.78	8909	1325047
SpSC35_MI_sc.43	1711143	1710762	0.794	7850	586862
SpSC35_MI_sc.44	1416437	1416069	0.79	8081	661222
SpSC35_MI_sc.45	2317328	2316859	0.788	8172	915691
SpSC35_MI_sc.46	284933	284859	0.788	6455	125078
SpSC35_MI_sc.47	1506926	1506582	0.796	7140	423742
SpSC35_MI_sc.48	7634212	7632625	0.79	8932	2089251
SpSC35_MI_sc.49	5472530	5471298	0.769	8442	1284731
SpSC35_MI_sc.50	5073966	5072841	0.773	8347	1336478
SpSC35_MI_sc.51	2324981	2324484	0.771	7989	814005
SpSC35_MI_sc.52	2320030	2319532	0.785	7954	844677
SpSC35_MI_sc.53	681799	681680	0.66	7284	208653
SpSC35_MI_sc.54	3143344	3142688	0.779	7104	919923
SpSC35_MI_sc.55	1114047	1113777	0.769	7807	528696
SpSC35_MI_sc.56	405614	405515	0.755	7171	187752
SpSC35_MI_sc.57	2046793	2046312	0.782	8246	721633
SpSC35_MI_sc.58	3093747	3093085	0.774	8648	1169882
SpSC35_MI_sc.59	671240	671084	0.781	7417	252628
SpSC35_MI_sc.60	4457334	4456419	0.761	7954	957398
SpSC35_MI_sc.61	6082223	6080882	0.766	8834	1463360
SpSC10_MII_sc.22	2327758	2325523	0.685	8380	689912
SpSC10_MII_sc.24	2229082	2226098	0.645	9011	591923
SpSC10_MII_sc.26	3081578	3078375	0.687	8202	842611
SpSC10_MII_sc.27	1626573	1624509	0.737	7949	530836
SpSC10_MII_sc.28	1403409	1398593	0.709	8413	390771
SpSC10_MII_sc.32	1209068	1206277	0.424	7458	227748
SpSC10_MII_sc.35	569281	568060	0.489	6542	119728
SpSC10_MII_sc.36	862550	861483	0.693	7455	309907
SpSC10_MII_sc.37	644660	643946	0.721	6477	218698
SpSC10_MII_sc.38	4030141	4026713	0.693	8584	1346919
SpSC10_MII_sc.39	175042	173724	0.619	5837	53500
SpSC10_MII_sc.40	1338099	1336325	0.72	7558	451313
SpSC10_MII_sc.41	2354218	2350732	0.725	8432	849539
SpSC10_MII_sc.42	1864086	1861511	0.697	8284	655326
SpSC21_MII_sc.14	1854304	1853532	0.648	9829	507759
SpSC21_MII_sc.15	1583417	1582881	0.653	10432	559680
SpSC6_RS1o2_sc.1	744020	743799	0.757	7389	302140
SpSC6_RS1o2_sc.2	886556	886348	0.745	7226	299622
SpSC6_RS1o2_sc.3	1303750	1303340	0.749	8600	564015
SpSC6_RS1o2_sc.4	832663	832291	0.704	8684	388890
SpSC11_RS1o2_sc.22	1225754	1222555	0.704	7813	439870
SpSC11_RS1o2_sc.24	991799	989162	0.601	7259	265027
SpSC11_RS1o2_sc.27	1654994	1653051	0.712	7301	579441
SpSC11_RS1o2_sc.28	382858	375833	0.649	6371	115785
SpSC11_RS1o2_sc.29	1389274	1385689	0.72	7570	429683
SpSC11_RS1o2_sc.32	1368338	1361085	0.141	6946	97724
SpSC11_RS1o2_sc.33	808823	806654	0.7	7198	327555
SpSC11_RS1o2_sc.36	807962	806653	0.713	7874	334787
SpSC11_RS1o2_sc.38	1805952	1803491	0.741	8052	740287
SpSC11_RS1o2_sc.41	1200055	1194464	0.725	7466	481897
SpSC11_RS1o2_sc.42	983239	979495	0.622	7240	308182
SpSC22_RS1o2_sc.1	1215725	1215385	0.764	7503	458752
SpSC22_RS1o2_sc.3	1361652	1360996	0.785	7441	541873
SpSC22_RS1o2_sc.4	546509	546075	0.768	7313	281522
SpSC22_RS1o2_sc.9	291572	291472	0.762	5957	162077
SpSC22_RS1o2_sc.10	1487623	1487074	0.741	7930	569412
SpSC22_RS1o2_sc.12	1852629	1851933	0.776	7910	654924
SpSC22_RS1o2_sc.13	1450705	1449346	0.727	7989	543416
SpSC22_RS1o2_sc.14	2139569	2138654	0.748	8574	800453
SpSC22_RS1o2_sc.15	1651213	1650648	0.771	7922	597561
SpSC22_RS1o2_sc.17	1891694	1891024	0.777	8003	617544
SpSC22_RS1o2_sc.18	2270706	2269936	0.775	9036	814262
SpSC22_RS1o2_sc.19	1336858	1336319	0.775	7103	542223
SpSC22_RS1o2_sc.26	1069137	1068585	0.75	6754	369582
SpSC22_RS1o2_sc.29	557895	557494	0.734	5584	178310
SpSC22_RS1o2_sc.30	565912	565446	0.763	5952	249938
SpSC22_RS1o2_sc.38	707336	707021	0.774	6199	295444
SpSC22_RS1o2_sc.40	271745	271615	0.749	5058	92934
SpSC22_RS1o2_sc.41	786869	786398	0.784	6694	343034
SpSC22_RS1o2_sc.42	461368	461040	0.727	6513	193195
SpSC22_RS1o2_sc.43	203198	203005	0.727	5836	95111
SpSC22_RS1o2_sc.44	197418	197112	0.763	5871	108292
SpSC22_RS1o2_sc.46	88682	88581	0.693	5421	41034
SpSC22_RS1o2_sc.47	663123	662873	0.685	7440	254784
SpSC22_RS1o2_sc.48	1550505	1549997	0.778	7611	708460
SpSC22_RS1o2_sc.49	1375243	1374484	0.68	8152	544042
SpSC22_RS1o2_sc.50	1513223	1512667	0.734	9170	726076
SpSC22_RS1o2_sc.51	335250	335100	0.727	6073	153186
SpSC22_RS1o2_sc.52	500144	499954	0.745	6578	235522
SpSC22_RS1o2_sc.55	160838	160739	0.69	5238	80906
SpSC22_RS1o2_sc.57	467431	467242	0.744	6555	231093
SpSC22_RS1o2_sc.58	320342	320179	0.713	6026	153190
SpSC22_RS1o2_sc.60	1113403	1113016	0.745	7167	422662
SpSC22_RS1o2_sc.61	1097906	1097437	0.74	7328	504475
SpSC22_RS1o2_sc.62	974953	974696	0.638	6835	371133
SpSC31_RS3o4_sc.1	912637	912346	0.437	6107	95103
SpSC31_RS3o4_sc.2	1151417	1151052	0.498	6164	112311
SpSC31_RS3o4_sc.3	6263512	6261618	0.404	12247	563460
SpSC31_RS3o4_sc.4	437076	436711	0.49	6769	96722
SpSC31_RS3o4_sc.9	308879	308765	0.438	5216	56479
SpSC31_RS3o4_sc.10	1435133	1434564	0.553	7018	239609
SpSC31_RS3o4_sc.12	586608	586192	0.575	6776	96525
SpSC31_RS3o4_sc.13	1878687	1877867	0.578	7915	372271
SpSC31_RS3o4_sc.14	1656759	1656127	0.59	7478	317642
SpSC31_RS3o4_sc.15	1285997	1285530	0.482	6886	177503
SpSC31_RS3o4_sc.16	1300801	1300297	0.55	6776	183842
SpSC31_RS3o4_sc.17	1477173	1476641	0.602	6969	228468
SpSC31_RS3o4_sc.18	1159352	1158937	0.551	6836	172502
SpSC31_RS3o4_sc.19	1573225	1572572	0.569	7457	299221
SpSC31_RS3o4_sc.25	819269	818707	0.459	5989	118674
SpSC31_RS3o4_sc.26	1348605	1348079	0.557	6186	179770
SpSC31_RS3o4_sc.29	802818	802474	0.557	5809	81503
SpSC31_RS3o4_sc.30	880202	879707	0.536	6466	138081
SpSC31_RS3o4_sc.33	478818	478670	0.466	5383	71149
SpSC31_RS3o4_sc.37	332173	332069	0.458	4851	40480
SpSC31_RS3o4_sc.38	886488	886117	0.51	6298	146264
SpSC31_RS3o4_sc.40	572090	571815	0.463	5796	72238
SpSC31_RS3o4_sc.41	1795773	1795068	0.382	6867	97791
SpSC31_RS3o4_sc.42	724182	723826	0.528	6129	119910
SpSC31_RS3o4_sc.43	578109	577836	0.416	6139	77284
SpSC31_RS3o4_sc.44	448977	448739	0.489	6034	98572
SpSC31_RS3o4_sc.45	620792	620582	0.416	5927	91984
SpSC31_RS3o4_sc.46	480083	479888	0.349	4851	35759
SpSC31_RS3o4_sc.47	947217	946897	0.447	6709	115211
SpSC31_RS3o4_sc.48	1874060	1873371	0.509	7776	308072
SpSC31_RS3o4_sc.49	1685806	1685068	0.452	7669	232539
SpSC31_RS3o4_sc.50	1431299	1430825	0.532	7530	295700
SpSC31_RS3o4_sc.51	843565	843283	0.399	5988	105208
SpSC31_RS3o4_sc.52	709599	709369	0.424	6193	96145
SpSC31_RS3o4_sc.53	550988	550812	0.381	5530	54732
SpSC31_RS3o4_sc.54	853881	853405	0.505	6170	121921
SpSC31_RS3o4_sc.55	466182	466010	0.339	4374	45623
SpSC31_RS3o4_sc.56	262197	261656	0.391	4581	37919
SpSC31_RS3o4_sc.57	689646	689382	0.453	6355	103306
SpSC31_RS3o4_sc.58	684692	684323	0.476	6201	121081
SpSC31_RS3o4_sc.59	442666	442494	0.374	5096	41046
SpSC31_RS3o4_sc.60	1088019	1087598	0.479	6762	144999
SpSC31_RS3o4_sc.61	1249582	1249130	0.509	6954	188020
SpSC31_RS3o4_sc.62	1009885	1009503	0.563	7369	204741
SpSC32_RS5o6_sc.1	1356837	1356110	0.661	7302	225095
SpSC32_RS5o6_sc.2	2473593	2472325	0.613	8155	307763
SpSC32_RS5o6_sc.3	2307895	2306576	0.665	9047	491683
SpSC32_RS5o6_sc.4	560716	560030	0.471	6348	122571
SpSC32_RS5o6_sc.9	413556	413223	0.658	6528	140618
SpSC32_RS5o6_sc.10	1455077	1454207	0.65	7038	281811
SpSC32_RS5o6_sc.12	1441040	1439582	0.684	8369	244416
SpSC32_RS5o6_sc.13	3025855	3023500	0.673	8994	612899
SpSC32_RS5o6_sc.15	3012283	3010671	0.664	8596	618634
SpSC32_RS5o6_sc.16	3690949	3688899	0.672	8752	650099
SpSC32_RS5o6_sc.17	4434264	4431959	0.593	8982	516053
SpSC32_RS5o6_sc.18	1527537	1526781	0.66	7005	203153
SpSC32_RS5o6_sc.19	2952640	2950812	0.661	8645	557359
SpSC32_RS5o6_sc.26	3153890	3152194	0.611	8226	404452
SpSC32_RS5o6_sc.29	1649051	1648007	0.656	7169	168014
SpSC32_RS5o6_sc.30	884833	883649	0.64	6329	164065
SpSC32_RS5o6_sc.33	478922	478639	0.529	5658	90238
SpSC32_RS5o6_sc.37	438657	438373	0.618	5947	78950
SpSC32_RS5o6_sc.38	1303126	1302310	0.653	6902	252703
SpSC32_RS5o6_sc.40	633253	632747	0.409	5908	62813
SpSC32_RS5o6_sc.41	1141990	1141006	0.626	6639	206798
SpSC32_RS5o6_sc.42	987276	986416	0.605	6664	179024
SpSC32_RS5o6_sc.43	539542	538740	0.511	6273	100772
SpSC32_RS5o6_sc.44	538560	538076	0.642	6201	178610
SpSC32_RS5o6_sc.45	1018634	1017885	0.529	6878	213229
SpSC32_RS5o6_sc.46	335318	334909	0.522	5230	59959
SpSC32_RS5o6_sc.47	958402	957808	0.612	6936	153870
SpSC32_RS5o6_sc.48	2522963	2521290	0.652	8402	535062
SpSC32_RS5o6_sc.49	1974597	1973078	0.578	7340	283416
SpSC32_RS5o6_sc.50	2360671	2359181	0.634	8566	607271
SpSC32_RS5o6_sc.51	823274	822701	0.662	6885	198445
SpSC32_RS5o6_sc.52	966501	965903	0.618	6928	211236
SpSC32_RS5o6_sc.53	580036	579625	0.639	6786	155587
SpSC32_RS5o6_sc.54	2496598	2494628	0.674	8395	409422
SpSC32_RS5o6_sc.55	539510	539130	0.564	6439	144602
SpSC32_RS5o6_sc.56	260401	259266	0.584	5822	73011
SpSC32_RS5o6_sc.57	875061	874537	0.653	6884	191242
SpSC32_RS5o6_sc.58	1026299	1025297	0.656	7398	265257
SpSC32_RS5o6_sc.59	315190	314839	0.566	5543	67595
SpSC32_RS5o6_sc.60	2355177	2353845	0.525	7901	277592
SpSC32_RS5o6_sc.61	2476004	2474575	0.61	8361	384393
SpSC32_RS5o6_sc.62	1889611	1888508	0.67	8467	446644
SpSC9_RS7o8_sc.22	2132296	2131342	0.75	8623	609117
SpSC9_RS7o8_sc.25	2110764	2108137	0.757	8965	650248
SpSC9_RS7o8_sc.26	3127201	3125849	0.76	9180	802657
SpSC9_RS7o8_sc.27	753878	753305	0.615	6367	167438
SpSC9_RS7o8_sc.30	1287362	1285505	0.728	7103	425922
SpSC9_RS7o8_sc.31	394081	393769	0.704	6433	123093
SpSC9_RS7o8_sc.32	698408	697481	0.642	6542	165983
SpSC9_RS7o8_sc.33	1662365	1661705	0.679	8197	522307
SpSC9_RS7o8_sc.35	1176960	1176312	0.733	7404	365284
SpSC9_RS7o8_sc.36	944173	943665	0.737	7688	332739
SpSC9_RS7o8_sc.37	1334781	1334155	0.766	8232	487258
SpSC9_RS7o8_sc.38	3950416	3948550	0.765	9909	1235425
SpSC9_RS7o8_sc.40	1928731	1927780	0.702	9681	507876
SpSC9_RS7o8_sc.41	2136088	2134856	0.758	8620	719761
SpSC30_RS7o8_sc.1	891199	890604	0.803	6177	268168
SpSC30_RS7o8_sc.2	2191501	2189999	0.801	7854	547449
SpSC30_RS7o8_sc.3	1249041	1247984	0.811	7146	414720
SpSC30_RS7o8_sc.4	1101372	1100442	0.818	7061	447690
SpSC30_RS7o8_sc.9	248066	247876	0.81	6077	124773
SpSC30_RS7o8_sc.10	2213555	2212131	0.778	7492	625675
SpSC30_RS7o8_sc.12	1414733	1413651	0.817	7030	373702
SpSC30_RS7o8_sc.13	2040334	2038343	0.814	7639	667441
SpSC30_RS7o8_sc.14	2370175	2368260	0.814	7539	624178
SpSC30_RS7o8_sc.15	1556132	1555123	0.782	6696	410931
SpSC30_RS7o8_sc.16	1691347	1690073	0.78	6768	453076
SpSC30_RS7o8_sc.17	3514588	3512189	0.818	8434	805117
SpSC30_RS7o8_sc.18	2414511	2412901	0.815	8172	616731
SpSC30_RS7o8_sc.19	2918229	2916035	0.775	8117	849218
SpSC30_RS7o8_sc.25	1483856	1482677	0.807	6791	510986
SpSC30_RS7o8_sc.26	1934680	1933354	0.803	6692	549876
SpSC30_RS7o8_sc.29	1282324	1281383	0.808	6490	299457
SpSC30_RS7o8_sc.30	1579902	1578676	0.813	7176	563208
SpSC30_RS7o8_sc.33	248761	248569	0.783	5141	90686
SpSC30_RS7o8_sc.37	209590	209439	0.784	5427	82558
SpSC30_RS7o8_sc.38	1355381	1354411	0.801	6748	462742
SpSC30_RS7o8_sc.40	380767	380475	0.784	5075	122164
SpSC30_RS7o8_sc.41	1405739	1404589	0.802	7116	448269
SpSC30_RS7o8_sc.42	1201349	1200464	0.796	6640	431629
SpSC30_RS7o8_sc.43	419341	418980	0.778	6354	164557
SpSC30_RS7o8_sc.44	365521	365093	0.778	6085	175603
SpSC30_RS7o8_sc.45	562434	562019	0.714	6071	201537
SpSC30_RS7o8_sc.46	121531	121424	0.8	5074	52984
SpSC30_RS7o8_sc.47	1326874	1326053	0.804	7499	383023
SpSC30_RS7o8_sc.48	1562318	1561146	0.812	7124	573947
SpSC30_RS7o8_sc.49	1506227	1505103	0.814	7295	486487
SpSC30_RS7o8_sc.50	1199711	1198853	0.799	6401	412922
SpSC30_RS7o8_sc.51	551142	550729	0.805	5910	215039
SpSC30_RS7o8_sc.52	694438	693912	0.802	6424	256475
SpSC30_RS7o8_sc.53	224756	224577	0.782	5161	86127
SpSC30_RS7o8_sc.54	2407094	2405402	0.757	7325	686753
SpSC30_RS7o8_sc.55	284390	284143	0.789	5806	134329
SpSC30_RS7o8_sc.56	111208	111077	0.776	4768	52734
SpSC30_RS7o8_sc.57	509584	509235	0.809	5948	190698
SpSC30_RS7o8_sc.58	711477	710948	0.812	6245	294736
SpSC30_RS7o8_sc.59	99022	98937	0.758	3765	31101
SpSC30_RS7o8_sc.60	1669463	1668302	0.802	6580	409905
SpSC30_RS7o8_sc.61	1874038	1872772	0.777	7082	494254
SpSC30_RS7o8_sc.62	1161557	1160687	0.802	6763	375601

## Sheet: Sox30-cKO QC
Table S1-Quality control results of single-cell transcriptomes, Related to Figure 2
Cell	Raw Reads	Clean Reads	Mapping Rate	Gene Number	UMI
SpSC36_Sox30KORS2o3_sc.1	2108384	2107859	0.798	7016	390792
SpSC36_Sox30KORS2o3_sc.2	2568980	2568309	0.74	7366	371019
SpSC36_Sox30KORS2o3_sc.3	1984241	1983630	0.797	6722	514391
SpSC36_Sox30KORS2o3_sc.4	2216711	2215998	0.799	7352	690440
SpSC36_Sox30KORS2o3_sc.9	563444	563287	0.808	5533	232049
SpSC36_Sox30KORS2o3_sc.10	2526343	2525746	0.815	7453	608342
SpSC36_Sox30KORS2o3_sc.12	3572811	3571682	0.818	8288	504724
SpSC36_Sox30KORS2o3_sc.13	3847806	3846685	0.804	8416	930988
SpSC36_Sox30KORS2o3_sc.14	2106951	2106339	0.801	6953	517051
SpSC36_Sox30KORS2o3_sc.15	1681682	1681302	0.804	6512	355285
SpSC36_Sox30KORS2o3_sc.16	2974929	2974076	0.776	7639	563399
SpSC36_Sox30KORS2o3_sc.17	2412720	2412037	0.802	7427	383651
SpSC36_Sox30KORS2o3_sc.18	2109706	2109175	0.785	6877	355963
SpSC36_Sox30KORS2o3_sc.19	2117221	2116692	0.78	6926	489462
SpSC36_Sox30KORS2o3_sc.25	2684365	2683594	0.791	7349	562643
SpSC36_Sox30KORS2o3_sc.26	2921742	2920947	0.776	7772	456855
SpSC36_Sox30KORS2o3_sc.29	2195056	2194469	0.784	6997	225321
SpSC36_Sox30KORS2o3_sc.30	1854987	1854478	0.701	6737	280632
SpSC36_Sox30KORS2o3_sc.33	1009086	1008840	0.613	5820	184970
SpSC36_Sox30KORS2o3_sc.37	2234805	2234290	0.729	7977	371964
SpSC36_Sox30KORS2o3_sc.38	2266675	2266064	0.758	7084	452560
SpSC36_Sox30KORS2o3_sc.40	1974589	1974028	0.741	7131	287237
SpSC36_Sox30KORS2o3_sc.41	3581545	3580522	0.754	8066	655832
SpSC36_Sox30KORS2o3_sc.42	2441561	2440852	0.773	7490	439587
SpSC36_Sox30KORS2o3_sc.43	1607698	1607246	0.784	7018	325987
SpSC36_Sox30KORS2o3_sc.44	1366002	1365630	0.8	6975	509455
SpSC36_Sox30KORS2o3_sc.45	3048095	3047382	0.651	8023	627843
SpSC36_Sox30KORS2o3_sc.46	340314	340255	0.656	5003	76461
SpSC36_Sox30KORS2o3_sc.47	2135285	2134779	0.732	7561	491430
SpSC36_Sox30KORS2o3_sc.48	1460400	1460098	0.604	5316	199550
SpSC36_Sox30KORS2o3_sc.49	3537283	3536349	0.777	8018	654965
SpSC36_Sox30KORS2o3_sc.50	2594514	2593896	0.751	7609	768619
SpSC36_Sox30KORS2o3_sc.51	2132800	2132299	0.763	7460	577230
SpSC36_Sox30KORS2o3_sc.52	1644628	1644303	0.768	6905	339537
SpSC36_Sox30KORS2o3_sc.53	999241	999047	0.721	7100	284693
SpSC36_Sox30KORS2o3_sc.54	361227	361143	0.637	3023	49090
SpSC36_Sox30KORS2o3_sc.55	1068846	1068517	0.694	6784	310246
SpSC36_Sox30KORS2o3_sc.56	365193	365005	0.743	5834	116372
SpSC36_Sox30KORS2o3_sc.57	1674990	1674516	0.74	6880	425479
SpSC36_Sox30KORS2o3_sc.58	113451	113356	0.522	1575	13999
SpSC36_Sox30KORS2o3_sc.59	786971	786778	0.738	6734	213685
SpSC36_Sox30KORS2o3_sc.60	3869073	3868176	0.746	8073	758508
SpSC36_Sox30KORS2o3_sc.61	3441365	3440565	0.789	7955	745071
SpSC36_Sox30KORS2o3_sc.62	2233983	2233473	0.777	7328	573942

## Sheet: Spo11-cKO QC
Table S1-Quality control results of single-cell transcriptomes, Related to Figure 2
Cell	Raw Reads	Clean Reads	Mapping Rate	Gene Number	UMI
SpSC37_Spo11KOL1_sc.1	5882411	5880622	0.212	5531	119110
SpSC37_Spo11KOL1_sc.2	2342784	2341832	0.586	5214	94876
SpSC37_Spo11KOL1_sc.3	2503855	2502704	0.67	5308	233941
SpSC37_Spo11KOL1_sc.4	1411280	1410548	0.676	4380	127372
SpSC37_Spo11KOL1_sc.9	451058	450878	0.669	2910	49841
SpSC37_Spo11KOL1_sc.10	2953316	2952462	0.61	5571	183486
SpSC37_Spo11KOL1_sc.12	1624356	1623583	0.617	4315	66539
SpSC37_Spo11KOL1_sc.13	2392901	2390850	0.641	5310	186049
SpSC37_Spo11KOL1_sc.14	5070758	5068870	0.652	6058	282064
SpSC37_Spo11KOL1_sc.15	3534423	3533457	0.614	5784	200169
SpSC37_Spo11KOL1_sc.16	3888468	3886945	0.632	5856	202856
SpSC37_Spo11KOL1_sc.17	4556441	4554693	0.64	6172	236271
SpSC37_Spo11KOL1_sc.18	2829405	2828362	0.656	4990	99203
SpSC37_Spo11KOL1_sc.19	3998814	3997510	0.644	5708	189436
SpSC37_Spo11KOL1_sc.25	2468875	2467251	0.637	5189	122693
SpSC37_Spo11KOL1_sc.26	7951605	7949101	0.57	7054	328143
SpSC37_Spo11KOL1_sc.29	3588071	3586825	0.59	5288	88003
SpSC37_Spo11KOL1_sc.30	11148765	11144938	0.113	5782	144412
SpSC37_Spo11KOL1_sc.33	1809907	1809274	0.655	4642	94210
SpSC37_Spo11KOL1_sc.37	835452	835135	0.622	3689	43097
SpSC37_Spo11KOL1_sc.38	1941418	1940730	0.598	4683	107918
SpSC37_Spo11KOL1_sc.40	1528655	1528105	0.628	3719	47021
SpSC37_Spo11KOL1_sc.41	2330939	2330062	0.631	4866	125594
SpSC37_Spo11KOL1_sc.42	2135636	2134759	0.648	4749	114952
SpSC37_Spo11KOL1_sc.43	970957	970426	0.532	3382	37147
SpSC37_Spo11KOL1_sc.44	1015175	1014756	0.609	3526	97494
SpSC37_Spo11KOL1_sc.45	1593312	1592906	0.518	4246	91040
SpSC37_Spo11KOL1_sc.46	333586	333447	0.578	2444	18668
SpSC37_Spo11KOL1_sc.47	1185996	1185617	0.615	4065	58437
SpSC37_Spo11KOL1_sc.48	3439984	3438920	0.601	5650	217350
SpSC37_Spo11KOL1_sc.49	3427374	3426041	0.53	5618	144064
SpSC37_Spo11KOL1_sc.50	4853388	4852020	0.663	6650	355134
SpSC37_Spo11KOL1_sc.51	2465349	2464730	0.663	5504	189474
SpSC37_Spo11KOL1_sc.52	1300403	1300051	0.626	3698	86492
SpSC37_Spo11KOL1_sc.53	1313216	1312853	0.681	4817	103311
SpSC37_Spo11KOL1_sc.54	6039669	6037818	0.671	6489	279267
SpSC37_Spo11KOL1_sc.55	1231619	1231226	0.673	5069	144783
SpSC37_Spo11KOL1_sc.56	679634	678333	0.655	4314	61199
SpSC37_Spo11KOL1_sc.57	1169057	1168640	0.617	3757	77546
SpSC37_Spo11KOL1_sc.58	7036725	7034859	0.011	3246	10077
SpSC37_Spo11KOL1_sc.59	1949252	1948565	0.59	5344	92511
SpSC37_Spo11KOL1_sc.60	3002979	3001975	0.211	3710	37118
SpSC37_Spo11KOL1_sc.61	11885968	11883144	0.015	4708	19376
SpSC37_Spo11KOL1_sc.62	3995258	3994143	0.617	6305	206293

## Sheet: Correlation
Table S1- Pearson’s correlation coefficient of all filtered spermatogenic cells among 20 developmental stages, Related to Figure 2
Stage	A1	In	BS	BG2	G1	ePL	mPL	lPL	L	Z	eP	mP	lP	D	MI	MII	RS2	RS4	RS6	RS8
A1	0.89207	0.786512	0.735885	0.724708	0.688692	0.66646	0.646811	0.606136	0.594226	0.620747	0.603486	0.532003	0.468039	0.297532	0.314558	0.337368	0.297984	0.258463	0.215347	0.100778
In	0.786512	0.795822	0.787541	0.774641	0.732926	0.730618	0.684679	0.67906	0.634812	0.671684	0.619703	0.533335	0.478239	0.294269	0.312052	0.368301	0.295161	0.261753	0.225258	0.108881
BS	0.735885	0.787541	0.817186	0.799182	0.763036	0.770636	0.712541	0.726159	0.66508	0.696692	0.623346	0.528846	0.478715	0.287372	0.30531	0.381063	0.287866	0.255412	0.222443	0.109402
BG2	0.724708	0.774641	0.799182	0.819739	0.762936	0.759701	0.729189	0.752717	0.672079	0.690811	0.622321	0.525716	0.480848	0.286667	0.301036	0.36434	0.286324	0.252672	0.220912	0.107714
G1	0.688692	0.732926	0.763036	0.762936	0.727766	0.731475	0.692783	0.710508	0.648522	0.666873	0.599008	0.503827	0.459471	0.275221	0.290621	0.35763	0.275409	0.240198	0.207549	0.101511
ePL	0.66646	0.730618	0.770636	0.759701	0.731475	0.766193	0.698035	0.728832	0.674447	0.701921	0.611457	0.502209	0.45722	0.269638	0.287985	0.372733	0.272284	0.234236	0.201454	0.10229
mPL	0.646811	0.684679	0.712541	0.729189	0.692783	0.698035	0.71857	0.727147	0.665385	0.666233	0.592446	0.489646	0.442757	0.262675	0.277941	0.336567	0.26422	0.232993	0.203873	0.0955836
lPL	0.606136	0.67906	0.726159	0.752717	0.710508	0.728832	0.727147	0.815076	0.721491	0.69756	0.557911	0.426146	0.405174	0.223724	0.236349	0.324616	0.227176	0.192929	0.171972	0.0842363
L	0.594226	0.634812	0.66508	0.672079	0.648522	0.674447	0.665385	0.721491	0.750507	0.738267	0.606162	0.478185	0.437058	0.2619	0.279544	0.35156	0.268258	0.224548	0.190871	0.0945322
Z	0.620747	0.671684	0.696692	0.690811	0.666873	0.701921	0.666233	0.69756	0.738267	0.8007	0.714753	0.594894	0.537651	0.344596	0.363301	0.429331	0.344484	0.289216	0.246227	0.125373
eP	0.603486	0.619703	0.623346	0.622321	0.599008	0.611457	0.592446	0.557911	0.606162	0.714753	0.84594	0.818148	0.746964	0.545192	0.554008	0.561262	0.524328	0.436168	0.35676	0.175311
mP	0.532003	0.533335	0.528846	0.525716	0.503827	0.502209	0.489646	0.426146	0.478185	0.594894	0.818148	0.918914	0.89394	0.751332	0.739903	0.711214	0.710684	0.596184	0.48662	0.264434
lP	0.468039	0.478239	0.478715	0.480848	0.459471	0.45722	0.442757	0.405174	0.437058	0.537651	0.746964	0.89394	0.946689	0.871927	0.83747	0.809673	0.821575	0.67929	0.54593	0.287767
D	0.297532	0.294269	0.287372	0.286667	0.275221	0.269638	0.262675	0.223724	0.2619	0.344596	0.545192	0.751332	0.871927	0.971454	0.941154	0.890745	0.935019	0.762617	0.601495	0.32169
MI	0.314558	0.312052	0.30531	0.301036	0.290621	0.287985	0.277941	0.236349	0.279544	0.363301	0.554008	0.739903	0.83747	0.941154	0.940076	0.888903	0.92388	0.753601	0.590682	0.309338
MII	0.337368	0.368301	0.381063	0.36434	0.35763	0.372733	0.336567	0.324616	0.35156	0.429331	0.561262	0.711214	0.809673	0.890745	0.888903	0.909929	0.899663	0.779853	0.62961	0.337321
RS2	0.297984	0.295161	0.287866	0.286324	0.275409	0.272284	0.26422	0.227176	0.268258	0.344484	0.524328	0.710684	0.821575	0.935019	0.92388	0.899663	0.935727	0.788048	0.62577	0.331909
RS4	0.258463	0.261753	0.255412	0.252672	0.240198	0.234236	0.232993	0.192929	0.224548	0.289216	0.436168	0.596184	0.67929	0.762617	0.753601	0.779853	0.788048	0.891502	0.826586	0.469304
RS6	0.215347	0.225258	0.222443	0.220912	0.207549	0.201454	0.203873	0.171972	0.190871	0.246227	0.35676	0.48662	0.54593	0.601495	0.590682	0.62961	0.62577	0.826586	0.892482	0.6342
RS8	0.100778	0.108881	0.109402	0.107714	0.101511	0.10229	0.0955836	0.0842363	0.0945322	0.125373	0.175311	0.264434	0.287767	0.32169	0.309338	0.337321	0.331909	0.469304	0.6342	0.938198
