# Supplementary material for: Single-cell RNA-seq uncovers dynamic processes and critical regulators in mouse spermatogenesis
Source: Cell Res. 2018 Jul 30;28(9):879–96. doi: 10.1038/s41422-018-0074-y (PMC6123400; doi:10.1038/s41422-018-0074-y)
Supplement: Supplementary file 26 — Supplementary information, Table S2 [file 41422_2018_74_MOESM26_ESM.xlsx]

## Sheet: Sheet1
Table S2: Clustering results of cells in twenty developmental stages.
Table S2-Clustering results of 20 developmental stages using t-SNE, Related to Figure 3
cell	type	cluster
SpSC0_A1_sc.1	A1	C1
SpSC0_A1_sc.2	A1	C1
SpSC0_A1_sc.3	A1	C1
SpSC0_A1_sc.4	A1	C1
SpSC0_A1_sc.5	A1	C1
SpSC0_A1_sc.6	A1	C1
SpSC0_A1_sc.7	A1	C1
SpSC0_A1_sc.8	A1	C1
SpSC0_A1_sc.9	A1	C1
SpSC0_A1_sc.10	A1	C1
SpSC0_A1_sc.11	A1	C1
SpSC0_A1_sc.12	A1	C1
SpSC0_A1_sc.13	A1	C1
SpSC0_A1_sc.14	A1	C1
SpSC0_A1_sc.15	A1	C1
SpSC0_A1_sc.16	A1	C1
SpSC0_A1_sc.17	A1	C1
SpSC0_A1_sc.18	A1	C1
SpSC0_A1_sc.19	A1	C1
SpSC0_A1_sc.20	A1	C1
SpSC33_A1_sc.25	A1	C1
SpSC33_A1_sc.26	A1	C1
SpSC33_A1_sc.43	A1	C1
SpSC33_A1_sc.44	A1	C1
SpSC33_A1_sc.45	A1	C1
SpSC33_A1_sc.46	A1	C1
SpSC33_A1_sc.47	A1	C1
SpSC33_A1_sc.48	A1	C1
SpSC33_A1_sc.49	A1	C1
SpSC33_A1_sc.50	A1	C1
SpSC33_A1_sc.51	A1	C1
SpSC33_A1_sc.52	A1	C1
SpSC33_A1_sc.53	A1	C1
SpSC33_A1_sc.54	A1	C1
SpSC33_A1_sc.55	A1	C1
SpSC33_A1_sc.56	A1	C1
SpSC33_A1_sc.57	A1	C1
SpSC33_A1_sc.58	A1	C1
SpSC33_A1_sc.59	A1	C1
SpSC33_A1_sc.60	A1	C1
SpSC33_A1_sc.61	A1	C1
SpSC33_A1_sc.62	A1	C1
SpSC24_In_sc.1	In	C1
SpSC24_In_sc.2	In	C1
SpSC24_In_sc.3	In	C1
SpSC24_In_sc.4	In	C1
SpSC24_In_sc.43	In	C1
SpSC24_In_sc.44	In	C1
SpSC24_In_sc.45	In	C1
SpSC24_In_sc.46	In	C1
SpSC24_In_sc.48	In	C1
SpSC24_In_sc.49	In	C1
SpSC24_In_sc.50	In	C1
SpSC24_In_sc.51	In	C1
SpSC24_In_sc.52	In	C1
SpSC24_In_sc.53	In	C1
SpSC24_In_sc.54	In	C1
SpSC24_In_sc.55	In	C1
SpSC24_In_sc.56	In	C1
SpSC24_In_sc.57	In	C1
SpSC24_In_sc.58	In	C1
SpSC24_In_sc.59	In	C1
SpSC24_In_sc.60	In	C1
SpSC24_In_sc.61	In	C1
SpSC24_In_sc.62	In	C1
SpSC34_In_sc.43	In	C1
SpSC34_In_sc.44	In	C1
SpSC34_In_sc.45	In	C1
SpSC34_In_sc.46	In	C1
SpSC34_In_sc.47	In	C1
SpSC34_In_sc.48	In	C1
SpSC34_In_sc.49	In	C1
SpSC34_In_sc.50	In	C1
SpSC34_In_sc.51	In	C1
SpSC34_In_sc.52	In	C1
SpSC34_In_sc.53	In	C1
SpSC34_In_sc.54	In	C1
SpSC34_In_sc.55	In	C2
SpSC34_In_sc.56	In	C1
SpSC34_In_sc.57	In	C1
SpSC34_In_sc.58	In	C1
SpSC34_In_sc.59	In	C1
SpSC34_In_sc.60	In	C1
SpSC34_In_sc.61	In	C3
SpSC34_In_sc.62	In	C1
SpSC2_TypeBS_sc.1	BS	C1
SpSC2_TypeBS_sc.2	BS	C1
SpSC2_TypeBS_sc.3	BS	C1
SpSC2_TypeBS_sc.4	BS	C1
SpSC2_TypeBS_sc.8	BS	C1
SpSC2_TypeBS_sc.9	BS	C1
SpSC2_TypeBS_sc.10	BS	C1
SpSC2_TypeBS_sc.12	BS	C1
SpSC2_TypeBS_sc.13	BS	C1
SpSC2_TypeBS_sc.14	BS	C1
SpSC2_TypeBS_sc.15	BS	C1
SpSC2_TypeBS_sc.16	BS	C1
SpSC2_TypeBS_sc.17	BS	C1
SpSC2_TypeBS_sc.18	BS	C1
SpSC2_TypeBS_sc.19	BS	C1
SpSC2_TypeBS_sc.20	BS	C1
SpSC24_TypeBS_sc.9	BS	C1
SpSC24_TypeBS_sc.10	BS	C1
SpSC24_TypeBS_sc.12	BS	C1
SpSC24_TypeBS_sc.13	BS	C1
SpSC24_TypeBS_sc.14	BS	C1
SpSC24_TypeBS_sc.15	BS	C1
SpSC24_TypeBS_sc.16	BS	C1
SpSC24_TypeBS_sc.17	BS	C1
SpSC24_TypeBS_sc.18	BS	C1
SpSC24_TypeBS_sc.19	BS	C1
SpSC25_TypeBS_sc.1	BS	C1
SpSC25_TypeBS_sc.2	BS	C1
SpSC25_TypeBS_sc.3	BS	C1
SpSC25_TypeBS_sc.4	BS	C1
SpSC25_TypeBS_sc.9	BS	C1
SpSC25_TypeBS_sc.10	BS	C1
SpSC25_TypeBS_sc.12	BS	C1
SpSC25_TypeBS_sc.13	BS	C1
SpSC25_TypeBS_sc.14	BS	C1
SpSC25_TypeBS_sc.15	BS	C1
SpSC25_TypeBS_sc.16	BS	C1
SpSC25_TypeBS_sc.17	BS	C1
SpSC25_TypeBS_sc.18	BS	C1
SpSC25_TypeBS_sc.19	BS	C1
SpSC25_TypeBS_sc.25	BS	C1
SpSC25_TypeBS_sc.26	BS	C1
SpSC25_TypeBS_sc.29	BS	C1
SpSC25_TypeBS_sc.30	BS	C1
SpSC25_TypeBS_sc.33	BS	C1
SpSC25_TypeBS_sc.37	BS	C1
SpSC25_TypeBS_sc.38	BS	C1
SpSC25_TypeBS_sc.41	BS	C1
SpSC25_TypeBS_sc.42	BS	C1
SpSC25_TypeBS_sc.43	BS	C1
SpSC25_TypeBS_sc.44	BS	C1
SpSC25_TypeBS_sc.45	BS	C1
SpSC25_TypeBS_sc.46	BS	C1
SpSC25_TypeBS_sc.47	BS	C1
SpSC25_TypeBS_sc.48	BS	C1
SpSC25_TypeBS_sc.49	BS	C1
SpSC25_TypeBS_sc.50	BS	C1
SpSC25_TypeBS_sc.51	BS	C1
SpSC25_TypeBS_sc.52	BS	C1
SpSC25_TypeBS_sc.53	BS	C1
SpSC25_TypeBS_sc.54	BS	C1
SpSC25_TypeBS_sc.57	BS	C1
SpSC25_TypeBS_sc.58	BS	C1
SpSC25_TypeBS_sc.59	BS	C1
SpSC25_TypeBS_sc.60	BS	C1
SpSC25_TypeBS_sc.61	BS	C1
SpSC25_TypeBS_sc.62	BS	C1
SpSC7_TypeBG2M_sc.21	BG2	C1
SpSC7_TypeBG2M_sc.22	BG2	C1
SpSC7_TypeBG2M_sc.24	BG2	C1
SpSC7_TypeBG2M_sc.25	BG2	C1
SpSC7_TypeBG2M_sc.26	BG2	C1
SpSC7_TypeBG2M_sc.27	BG2	C1
SpSC7_TypeBG2M_sc.28	BG2	C1
SpSC7_TypeBG2M_sc.29	BG2	C1
SpSC7_TypeBG2M_sc.30	BG2	C1
SpSC7_TypeBG2M_sc.31	BG2	C1
SpSC7_TypeBG2M_sc.32	BG2	C1
SpSC7_TypeBG2M_sc.33	BG2	C1
SpSC7_TypeBG2M_sc.35	BG2	C1
SpSC7_TypeBG2M_sc.36	BG2	C1
SpSC7_TypeBG2M_sc.37	BG2	C1
SpSC7_TypeBG2M_sc.38	BG2	C1
SpSC7_TypeBG2M_sc.39	BG2	C1
SpSC7_TypeBG2M_sc.40	BG2	C1
SpSC7_TypeBG2M_sc.41	BG2	C1
SpSC7_TypeBG2M_sc.42	BG2	C1
SpSC26_TypeBG2M_sc.1	BG2	C1
SpSC26_TypeBG2M_sc.2	BG2	C1
SpSC26_TypeBG2M_sc.3	BG2	C1
SpSC26_TypeBG2M_sc.4	BG2	C1
SpSC26_TypeBG2M_sc.5	BG2	C1
SpSC26_TypeBG2M_sc.6	BG2	C1
SpSC26_TypeBG2M_sc.7	BG2	C1
SpSC26_TypeBG2M_sc.8	BG2	C1
SpSC26_TypeBG2M_sc.9	BG2	C1
SpSC26_TypeBG2M_sc.10	BG2	C1
SpSC26_TypeBG2M_sc.11	BG2	C1
SpSC26_TypeBG2M_sc.12	BG2	C1
SpSC26_TypeBG2M_sc.13	BG2	C1
SpSC26_TypeBG2M_sc.14	BG2	C1
SpSC26_TypeBG2M_sc.15	BG2	C1
SpSC26_TypeBG2M_sc.16	BG2	C1
SpSC26_TypeBG2M_sc.17	BG2	C1
SpSC26_TypeBG2M_sc.18	BG2	C1
SpSC26_TypeBG2M_sc.19	BG2	C1
SpSC26_TypeBG2M_sc.20	BG2	C1
SpSC26_TypeBG2M_sc.43	BG2	C1
SpSC26_TypeBG2M_sc.44	BG2	C1
SpSC26_TypeBG2M_sc.45	BG2	C1
SpSC26_TypeBG2M_sc.47	BG2	C1
SpSC26_TypeBG2M_sc.48	BG2	C1
SpSC26_TypeBG2M_sc.49	BG2	C1
SpSC26_TypeBG2M_sc.50	BG2	C1
SpSC26_TypeBG2M_sc.51	BG2	C1
SpSC26_TypeBG2M_sc.52	BG2	C1
SpSC26_TypeBG2M_sc.53	BG2	C1
SpSC26_TypeBG2M_sc.54	BG2	C1
SpSC26_TypeBG2M_sc.55	BG2	C1
SpSC26_TypeBG2M_sc.56	BG2	C1
SpSC26_TypeBG2M_sc.57	BG2	C1
SpSC26_TypeBG2M_sc.59	BG2	C1
SpSC26_TypeBG2M_sc.60	BG2	C1
SpSC26_TypeBG2M_sc.61	BG2	C1
SpSC26_TypeBG2M_sc.62	BG2	C1
SpSC3_G1_sc.1	G1	C1
SpSC3_G1_sc.2	G1	C1
SpSC3_G1_sc.3	G1	C1
SpSC3_G1_sc.4	G1	C1
SpSC3_G1_sc.5	G1	C1
SpSC3_G1_sc.6	G1	C1
SpSC3_G1_sc.7	G1	C1
SpSC3_G1_sc.8	G1	C1
SpSC3_G1_sc.9	G1	C1
SpSC3_G1_sc.10	G1	C1
SpSC3_G1_sc.11	G1	C1
SpSC3_G1_sc.12	G1	C1
SpSC3_G1_sc.13	G1	C1
SpSC3_G1_sc.14	G1	C1
SpSC3_G1_sc.15	G1	C1
SpSC3_G1_sc.16	G1	C1
SpSC3_G1_sc.17	G1	C1
SpSC3_G1_sc.18	G1	C1
SpSC3_G1_sc.19	G1	C1
SpSC3_G1_sc.20	G1	C1
SpSC3_G1_sc.22	G1	C1
SpSC3_G1_sc.24	G1	C1
SpSC3_G1_sc.25	G1	C1
SpSC3_G1_sc.26	G1	C1
SpSC3_G1_sc.27	G1	C1
SpSC3_G1_sc.28	G1	C1
SpSC3_G1_sc.29	G1	C1
SpSC3_G1_sc.30	G1	C1
SpSC3_G1_sc.31	G1	C1
SpSC3_G1_sc.32	G1	C1
SpSC3_G1_sc.33	G1	C1
SpSC3_G1_sc.35	G1	C1
SpSC3_G1_sc.36	G1	C1
SpSC3_G1_sc.37	G1	C1
SpSC3_G1_sc.38	G1	C1
SpSC3_G1_sc.39	G1	C1
SpSC3_G1_sc.40	G1	C1
SpSC3_G1_sc.41	G1	C1
SpSC3_G1_sc.42	G1	C1
SpSC7_G1_sc.1	G1	C1
SpSC7_G1_sc.2	G1	C1
SpSC7_G1_sc.3	G1	C1
SpSC7_G1_sc.4	G1	C1
SpSC7_G1_sc.5	G1	C1
SpSC7_G1_sc.7	G1	C1
SpSC7_G1_sc.8	G1	C1
SpSC7_G1_sc.9	G1	C1
SpSC7_G1_sc.10	G1	C1
SpSC7_G1_sc.11	G1	C1
SpSC7_G1_sc.12	G1	C1
SpSC7_G1_sc.13	G1	C1
SpSC7_G1_sc.14	G1	C1
SpSC7_G1_sc.15	G1	C1
SpSC7_G1_sc.16	G1	C1
SpSC7_G1_sc.17	G1	C1
SpSC7_G1_sc.18	G1	C1
SpSC7_G1_sc.19	G1	C1
SpSC7_G1_sc.20	G1	C1
SpSC12_G1_sc.1	G1	C1
SpSC12_G1_sc.2	G1	C1
SpSC12_G1_sc.3	G1	C1
SpSC12_G1_sc.4	G1	C1
SpSC12_G1_sc.5	G1	C1
SpSC12_G1_sc.6	G1	C1
SpSC12_G1_sc.7	G1	C1
SpSC12_G1_sc.8	G1	C1
SpSC12_G1_sc.10	G1	C1
SpSC12_G1_sc.11	G1	C1
SpSC12_G1_sc.12	G1	C1
SpSC12_G1_sc.13	G1	C1
SpSC12_G1_sc.14	G1	C1
SpSC12_G1_sc.15	G1	C1
SpSC12_G1_sc.16	G1	C1
SpSC12_G1_sc.17	G1	C1
SpSC12_G1_sc.18	G1	C1
SpSC12_G1_sc.19	G1	C1
SpSC12_G1_sc.20	G1	C1
SpSC12_G1_sc.22	G1	C1
SpSC12_G1_sc.25	G1	C1
SpSC12_G1_sc.26	G1	C1
SpSC12_G1_sc.27	G1	C1
SpSC12_G1_sc.28	G1	C1
SpSC12_G1_sc.29	G1	C1
SpSC12_G1_sc.30	G1	C1
SpSC12_G1_sc.31	G1	C1
SpSC12_G1_sc.33	G1	C1
SpSC12_G1_sc.37	G1	C1
SpSC12_G1_sc.38	G1	C1
SpSC12_G1_sc.40	G1	C1
SpSC12_G1_sc.41	G1	C1
SpSC12_G1_sc.42	G1	C1
SpSC13_G1_sc.1	G1	C1
SpSC13_G1_sc.2	G1	C1
SpSC13_G1_sc.3	G1	C1
SpSC13_G1_sc.4	G1	C1
SpSC13_G1_sc.6	G1	C1
SpSC13_G1_sc.7	G1	C1
SpSC13_G1_sc.8	G1	C1
SpSC13_G1_sc.9	G1	C1
SpSC13_G1_sc.10	G1	C1
SpSC13_G1_sc.11	G1	C1
SpSC13_G1_sc.12	G1	C1
SpSC13_G1_sc.13	G1	C1
SpSC13_G1_sc.14	G1	C1
SpSC13_G1_sc.15	G1	C1
SpSC13_G1_sc.16	G1	C1
SpSC13_G1_sc.17	G1	C1
SpSC13_G1_sc.18	G1	C1
SpSC13_G1_sc.19	G1	C1
SpSC13_G1_sc.20	G1	C1
SpSC13_G1_sc.21	G1	C1
SpSC13_G1_sc.22	G1	C1
SpSC13_G1_sc.25	G1	C1
SpSC13_G1_sc.26	G1	C1
SpSC13_G1_sc.27	G1	C1
SpSC13_G1_sc.28	G1	C1
SpSC13_G1_sc.29	G1	C1
SpSC13_G1_sc.30	G1	C1
SpSC13_G1_sc.33	G1	C1
SpSC13_G1_sc.36	G1	C1
SpSC13_G1_sc.37	G1	C1
SpSC13_G1_sc.38	G1	C1
SpSC13_G1_sc.40	G1	C1
SpSC13_G1_sc.41	G1	C1
SpSC13_G1_sc.42	G1	C1
SpSC13_G1_sc.43	G1	C1
SpSC13_G1_sc.44	G1	C1
SpSC13_G1_sc.45	G1	C1
SpSC13_G1_sc.46	G1	C1
SpSC13_G1_sc.47	G1	C1
SpSC13_G1_sc.48	G1	C1
SpSC13_G1_sc.49	G1	C1
SpSC13_G1_sc.50	G1	C1
SpSC13_G1_sc.51	G1	C1
SpSC13_G1_sc.52	G1	C1
SpSC13_G1_sc.54	G1	C1
SpSC13_G1_sc.55	G1	C1
SpSC13_G1_sc.57	G1	C1
SpSC13_G1_sc.58	G1	C1
SpSC13_G1_sc.59	G1	C1
SpSC13_G1_sc.60	G1	C1
SpSC13_G1_sc.61	G1	C1
SpSC13_G1_sc.62	G1	C1
SpSC14_G1_sc.1	G1	C1
SpSC14_G1_sc.2	G1	C1
SpSC14_G1_sc.3	G1	C1
SpSC14_G1_sc.4	G1	C1
SpSC14_G1_sc.7	G1	C1
SpSC14_G1_sc.9	G1	C1
SpSC14_G1_sc.10	G1	C1
SpSC14_G1_sc.11	G1	C1
SpSC14_G1_sc.12	G1	C1
SpSC14_G1_sc.13	G1	C1
SpSC14_G1_sc.14	G1	C1
SpSC14_G1_sc.15	G1	C1
SpSC14_G1_sc.16	G1	C1
SpSC14_G1_sc.17	G1	C1
SpSC14_G1_sc.18	G1	C1
SpSC14_G1_sc.19	G1	C1
SpSC14_G1_sc.25	G1	C1
SpSC14_G1_sc.26	G1	C1
SpSC14_G1_sc.29	G1	C1
SpSC14_G1_sc.30	G1	C1
SpSC14_G1_sc.33	G1	C1
SpSC14_G1_sc.37	G1	C1
SpSC14_G1_sc.38	G1	C1
SpSC14_G1_sc.40	G1	C1
SpSC14_G1_sc.41	G1	C1
SpSC14_G1_sc.42	G1	C1
SpSC14_G1_sc.43	G1	C1
SpSC14_G1_sc.44	G1	C1
SpSC14_G1_sc.45	G1	C1
SpSC14_G1_sc.46	G1	C1
SpSC14_G1_sc.47	G1	C1
SpSC14_G1_sc.48	G1	C1
SpSC14_G1_sc.49	G1	C1
SpSC14_G1_sc.50	G1	C1
SpSC14_G1_sc.51	G1	C1
SpSC14_G1_sc.52	G1	C1
SpSC14_G1_sc.53	G1	C1
SpSC14_G1_sc.54	G1	C1
SpSC14_G1_sc.55	G1	C1
SpSC14_G1_sc.56	G1	C1
SpSC14_G1_sc.57	G1	C1
SpSC14_G1_sc.58	G1	C1
SpSC14_G1_sc.59	G1	C1
SpSC14_G1_sc.60	G1	C1
SpSC14_G1_sc.61	G1	C1
SpSC14_G1_sc.62	G1	C1
SpSC2_ePL_sc.21	ePL	C1
SpSC2_ePL_sc.22	ePL	C1
SpSC2_ePL_sc.24	ePL	C1
SpSC2_ePL_sc.25	ePL	C1
SpSC2_ePL_sc.26	ePL	C1
SpSC2_ePL_sc.27	ePL	C1
SpSC2_ePL_sc.28	ePL	C1
SpSC2_ePL_sc.29	ePL	C1
SpSC2_ePL_sc.30	ePL	C1
SpSC2_ePL_sc.31	ePL	C2
SpSC2_ePL_sc.33	ePL	C1
SpSC2_ePL_sc.35	ePL	C1
SpSC2_ePL_sc.36	ePL	C1
SpSC2_ePL_sc.37	ePL	C1
SpSC2_ePL_sc.38	ePL	C1
SpSC2_ePL_sc.39	ePL	C1
SpSC2_ePL_sc.40	ePL	C1
SpSC2_ePL_sc.41	ePL	C1
SpSC2_ePL_sc.42	ePL	C1
SpSC15_ePL_sc.1	ePL	C1
SpSC15_ePL_sc.2	ePL	C1
SpSC15_ePL_sc.3	ePL	C1
SpSC15_ePL_sc.4	ePL	C1
SpSC15_ePL_sc.5	ePL	C1
SpSC15_ePL_sc.6	ePL	C1
SpSC15_ePL_sc.7	ePL	C1
SpSC15_ePL_sc.8	ePL	C1
SpSC15_ePL_sc.9	ePL	C1
SpSC15_ePL_sc.10	ePL	C1
SpSC15_ePL_sc.11	ePL	C1
SpSC15_ePL_sc.12	ePL	C1
SpSC15_ePL_sc.13	ePL	C1
SpSC15_ePL_sc.14	ePL	C1
SpSC15_ePL_sc.15	ePL	C1
SpSC15_ePL_sc.16	ePL	C1
SpSC15_ePL_sc.17	ePL	C1
SpSC15_ePL_sc.18	ePL	C1
SpSC15_ePL_sc.19	ePL	C1
SpSC15_ePL_sc.20	ePL	C1
SpSC15_ePL_sc.21	ePL	C1
SpSC15_ePL_sc.22	ePL	C1
SpSC15_ePL_sc.24	ePL	C1
SpSC15_ePL_sc.25	ePL	C1
SpSC15_ePL_sc.26	ePL	C1
SpSC15_ePL_sc.27	ePL	C1
SpSC15_ePL_sc.28	ePL	C1
SpSC15_ePL_sc.29	ePL	C1
SpSC15_ePL_sc.30	ePL	C1
SpSC15_ePL_sc.31	ePL	C1
SpSC15_ePL_sc.32	ePL	C1
SpSC15_ePL_sc.33	ePL	C1
SpSC15_ePL_sc.35	ePL	C1
SpSC15_ePL_sc.36	ePL	C1
SpSC15_ePL_sc.37	ePL	C1
SpSC15_ePL_sc.38	ePL	C1
SpSC15_ePL_sc.39	ePL	C1
SpSC15_ePL_sc.40	ePL	C1
SpSC15_ePL_sc.41	ePL	C1
SpSC15_ePL_sc.42	ePL	C1
SpSC4_mPL_sc.1	mPL	C2
SpSC4_mPL_sc.2	mPL	C1
SpSC4_mPL_sc.3	mPL	C2
SpSC4_mPL_sc.4	mPL	C2
SpSC4_mPL_sc.9	mPL	C2
SpSC4_mPL_sc.10	mPL	C2
SpSC4_mPL_sc.11	mPL	C1
SpSC4_mPL_sc.12	mPL	C1
SpSC4_mPL_sc.13	mPL	C2
SpSC4_mPL_sc.14	mPL	C1
SpSC4_mPL_sc.15	mPL	C1
SpSC4_mPL_sc.16	mPL	C1
SpSC4_mPL_sc.17	mPL	C2
SpSC4_mPL_sc.18	mPL	C1
SpSC4_mPL_sc.19	mPL	C1
SpSC4_mPL_sc.20	mPL	C1
SpSC16_mPL_sc.1	mPL	C2
SpSC16_mPL_sc.2	mPL	C1
SpSC16_mPL_sc.3	mPL	C2
SpSC16_mPL_sc.4	mPL	C2
SpSC16_mPL_sc.9	mPL	C1
SpSC16_mPL_sc.12	mPL	C1
SpSC16_mPL_sc.14	mPL	C2
SpSC16_mPL_sc.15	mPL	C1
SpSC16_mPL_sc.18	mPL	C2
SpSC16_mPL_sc.19	mPL	C2
SpSC16_mPL_sc.22	mPL	C2
SpSC16_mPL_sc.24	mPL	C1
SpSC16_mPL_sc.26	mPL	C1
SpSC16_mPL_sc.27	mPL	C1
SpSC16_mPL_sc.29	mPL	C1
SpSC16_mPL_sc.30	mPL	C2
SpSC16_mPL_sc.33	mPL	C1
SpSC16_mPL_sc.35	mPL	C1
SpSC16_mPL_sc.38	mPL	C1
SpSC16_mPL_sc.40	mPL	C1
SpSC16_mPL_sc.41	mPL	C2
SpSC16_mPL_sc.42	mPL	C2
SpSC16_mPL_sc.43	mPL	C2
SpSC16_mPL_sc.44	mPL	C1
SpSC16_mPL_sc.45	mPL	C2
SpSC16_mPL_sc.46	mPL	C2
SpSC16_mPL_sc.47	mPL	C2
SpSC16_mPL_sc.48	mPL	C2
SpSC16_mPL_sc.50	mPL	C1
SpSC16_mPL_sc.51	mPL	C2
SpSC16_mPL_sc.52	mPL	C2
SpSC16_mPL_sc.53	mPL	C2
SpSC16_mPL_sc.54	mPL	C2
SpSC16_mPL_sc.55	mPL	C2
SpSC16_mPL_sc.56	mPL	C2
SpSC16_mPL_sc.57	mPL	C2
SpSC16_mPL_sc.58	mPL	C2
SpSC16_mPL_sc.59	mPL	C2
SpSC16_mPL_sc.60	mPL	C1
SpSC16_mPL_sc.61	mPL	C1
SpSC16_mPL_sc.62	mPL	C2
SpSC8_lPL_sc.1	lPL	C2
SpSC8_lPL_sc.2	lPL	C2
SpSC8_lPL_sc.3	lPL	C2
SpSC8_lPL_sc.4	lPL	C2
SpSC8_lPL_sc.7	lPL	C2
SpSC8_lPL_sc.9	lPL	C2
SpSC8_lPL_sc.10	lPL	C2
SpSC8_lPL_sc.12	lPL	C3
SpSC8_lPL_sc.13	lPL	C3
SpSC8_lPL_sc.14	lPL	C2
SpSC8_lPL_sc.15	lPL	C2
SpSC8_lPL_sc.16	lPL	C2
SpSC8_lPL_sc.17	lPL	C2
SpSC8_lPL_sc.18	lPL	C2
SpSC8_lPL_sc.19	lPL	C2
SpSC17_lPL_sc.1	lPL	C2
SpSC17_lPL_sc.2	lPL	C2
SpSC17_lPL_sc.4	lPL	C2
SpSC17_lPL_sc.9	lPL	C2
SpSC17_lPL_sc.10	lPL	C2
SpSC17_lPL_sc.12	lPL	C2
SpSC17_lPL_sc.13	lPL	C2
SpSC17_lPL_sc.15	lPL	C2
SpSC17_lPL_sc.16	lPL	C1
SpSC17_lPL_sc.17	lPL	C2
SpSC17_lPL_sc.19	lPL	C2
SpSC17_lPL_sc.22	lPL	C2
SpSC17_lPL_sc.25	lPL	C2
SpSC17_lPL_sc.26	lPL	C2
SpSC17_lPL_sc.27	lPL	C2
SpSC17_lPL_sc.29	lPL	C2
SpSC17_lPL_sc.30	lPL	C2
SpSC17_lPL_sc.33	lPL	C2
SpSC17_lPL_sc.37	lPL	C2
SpSC17_lPL_sc.38	lPL	C2
SpSC17_lPL_sc.40	lPL	C2
SpSC17_lPL_sc.41	lPL	C2
SpSC17_lPL_sc.42	lPL	C2
SpSC17_lPL_sc.44	lPL	C2
SpSC17_lPL_sc.45	lPL	C2
SpSC17_lPL_sc.47	lPL	C2
SpSC17_lPL_sc.48	lPL	C2
SpSC17_lPL_sc.49	lPL	C2
SpSC17_lPL_sc.50	lPL	C2
SpSC17_lPL_sc.51	lPL	C2
SpSC17_lPL_sc.52	lPL	C2
SpSC17_lPL_sc.53	lPL	C2
SpSC17_lPL_sc.54	lPL	C2
SpSC17_lPL_sc.55	lPL	C2
SpSC17_lPL_sc.57	lPL	C2
SpSC17_lPL_sc.58	lPL	C2
SpSC17_lPL_sc.59	lPL	C2
SpSC17_lPL_sc.60	lPL	C2
SpSC17_lPL_sc.61	lPL	C2
SpSC17_lPL_sc.62	lPL	C2
SpSC11_L_sc.1	L	C3
SpSC11_L_sc.2	L	C1
SpSC11_L_sc.3	L	C3
SpSC11_L_sc.7	L	C3
SpSC11_L_sc.8	L	C3
SpSC11_L_sc.9	L	C1
SpSC11_L_sc.10	L	C3
SpSC11_L_sc.11	L	C3
SpSC11_L_sc.13	L	C3
SpSC11_L_sc.19	L	C3
SpSC27_L_sc.1	L	C3
SpSC27_L_sc.2	L	C3
SpSC27_L_sc.3	L	C3
SpSC27_L_sc.4	L	C3
SpSC27_L_sc.9	L	C3
SpSC27_L_sc.10	L	C3
SpSC27_L_sc.12	L	C3
SpSC27_L_sc.13	L	C3
SpSC27_L_sc.14	L	C3
SpSC27_L_sc.15	L	C3
SpSC27_L_sc.16	L	C3
SpSC27_L_sc.17	L	C3
SpSC27_L_sc.18	L	C3
SpSC27_L_sc.19	L	C3
SpSC27_L_sc.25	L	C3
SpSC27_L_sc.26	L	C3
SpSC27_L_sc.29	L	C3
SpSC27_L_sc.30	L	C3
SpSC27_L_sc.33	L	C3
SpSC27_L_sc.37	L	C3
SpSC27_L_sc.38	L	C3
SpSC27_L_sc.40	L	C3
SpSC27_L_sc.41	L	C3
SpSC27_L_sc.42	L	C3
SpSC27_L_sc.44	L	C3
SpSC27_L_sc.47	L	C2
SpSC27_L_sc.48	L	C3
SpSC27_L_sc.49	L	C3
SpSC27_L_sc.50	L	C3
SpSC27_L_sc.51	L	C3
SpSC27_L_sc.52	L	C3
SpSC27_L_sc.53	L	C3
SpSC27_L_sc.54	L	C3
SpSC27_L_sc.55	L	C3
SpSC27_L_sc.58	L	C3
SpSC27_L_sc.59	L	C3
SpSC27_L_sc.60	L	C3
SpSC27_L_sc.61	L	C2
SpSC27_L_sc.62	L	C3
SpSC10_Z_sc.1	Z	C3
SpSC10_Z_sc.2	Z	C3
SpSC10_Z_sc.4	Z	C3
SpSC10_Z_sc.5	Z	C3
SpSC10_Z_sc.6	Z	C4
SpSC10_Z_sc.7	Z	C3
SpSC10_Z_sc.8	Z	C3
SpSC10_Z_sc.9	Z	C3
SpSC10_Z_sc.10	Z	C3
SpSC10_Z_sc.11	Z	C3
SpSC10_Z_sc.13	Z	C3
SpSC10_Z_sc.14	Z	C3
SpSC10_Z_sc.15	Z	C3
SpSC10_Z_sc.16	Z	C3
SpSC10_Z_sc.17	Z	C3
SpSC10_Z_sc.18	Z	C3
SpSC10_Z_sc.19	Z	C3
SpSC11_Z_sc.21	Z	C3
SpSC11_Z_sc.25	Z	C3
SpSC11_Z_sc.26	Z	C3
SpSC11_Z_sc.30	Z	C3
SpSC11_Z_sc.37	Z	C3
SpSC11_Z_sc.40	Z	C3
SpSC28_Z_sc.1	Z	C3
SpSC28_Z_sc.2	Z	C3
SpSC28_Z_sc.3	Z	C3
SpSC28_Z_sc.4	Z	C3
SpSC28_Z_sc.9	Z	C3
SpSC28_Z_sc.10	Z	C3
SpSC28_Z_sc.12	Z	C1
SpSC28_Z_sc.13	Z	C3
SpSC28_Z_sc.14	Z	C3
SpSC28_Z_sc.15	Z	C3
SpSC28_Z_sc.16	Z	C3
SpSC28_Z_sc.17	Z	C3
SpSC28_Z_sc.18	Z	C3
SpSC28_Z_sc.25	Z	C3
SpSC28_Z_sc.26	Z	C3
SpSC28_Z_sc.29	Z	C3
SpSC28_Z_sc.30	Z	C3
SpSC28_Z_sc.33	Z	C3
SpSC28_Z_sc.37	Z	C3
SpSC28_Z_sc.38	Z	C3
SpSC28_Z_sc.40	Z	C3
SpSC28_Z_sc.41	Z	C3
SpSC28_Z_sc.42	Z	C3
SpSC28_Z_sc.43	Z	C3
SpSC28_Z_sc.44	Z	C3
SpSC28_Z_sc.45	Z	C3
SpSC28_Z_sc.46	Z	C1
SpSC28_Z_sc.47	Z	C3
SpSC28_Z_sc.49	Z	C3
SpSC28_Z_sc.50	Z	C3
SpSC28_Z_sc.51	Z	C1
SpSC28_Z_sc.52	Z	C3
SpSC28_Z_sc.53	Z	C3
SpSC28_Z_sc.54	Z	C3
SpSC28_Z_sc.55	Z	C3
SpSC28_Z_sc.56	Z	C3
SpSC28_Z_sc.57	Z	C3
SpSC28_Z_sc.58	Z	C3
SpSC28_Z_sc.59	Z	C3
SpSC28_Z_sc.60	Z	C3
SpSC28_Z_sc.61	Z	C3
SpSC28_Z_sc.62	Z	C3
SpSC4_eP_sc.21	eP	C4
SpSC4_eP_sc.22	eP	C4
SpSC4_eP_sc.24	eP	C4
SpSC4_eP_sc.26	eP	C4
SpSC4_eP_sc.27	eP	C4
SpSC4_eP_sc.28	eP	C4
SpSC4_eP_sc.29	eP	C4
SpSC4_eP_sc.30	eP	C4
SpSC4_eP_sc.32	eP	C4
SpSC4_eP_sc.33	eP	C3
SpSC4_eP_sc.35	eP	C4
SpSC4_eP_sc.36	eP	C4
SpSC4_eP_sc.37	eP	C4
SpSC4_eP_sc.39	eP	C4
SpSC18_eP_sc.1	eP	C4
SpSC18_eP_sc.2	eP	C4
SpSC18_eP_sc.3	eP	C4
SpSC18_eP_sc.4	eP	C4
SpSC18_eP_sc.9	eP	C4
SpSC18_eP_sc.10	eP	C4
SpSC18_eP_sc.12	eP	C4
SpSC18_eP_sc.13	eP	C4
SpSC18_eP_sc.14	eP	C1
SpSC18_eP_sc.15	eP	C4
SpSC18_eP_sc.16	eP	C4
SpSC18_eP_sc.17	eP	C4
SpSC18_eP_sc.18	eP	C4
SpSC18_eP_sc.19	eP	C4
SpSC18_eP_sc.22	eP	C4
SpSC18_eP_sc.24	eP	C4
SpSC18_eP_sc.25	eP	C4
SpSC18_eP_sc.26	eP	C4
SpSC18_eP_sc.27	eP	C4
SpSC18_eP_sc.29	eP	C4
SpSC18_eP_sc.30	eP	C4
SpSC18_eP_sc.32	eP	C1
SpSC18_eP_sc.33	eP	C4
SpSC18_eP_sc.35	eP	C1
SpSC18_eP_sc.37	eP	C4
SpSC18_eP_sc.38	eP	C4
SpSC18_eP_sc.40	eP	C4
SpSC18_eP_sc.41	eP	C4
SpSC18_eP_sc.42	eP	C4
SpSC18_eP_sc.43	eP	C4
SpSC18_eP_sc.44	eP	C4
SpSC18_eP_sc.45	eP	C4
SpSC18_eP_sc.46	eP	C4
SpSC18_eP_sc.47	eP	C4
SpSC18_eP_sc.48	eP	C4
SpSC18_eP_sc.49	eP	C4
SpSC18_eP_sc.50	eP	C4
SpSC18_eP_sc.51	eP	C4
SpSC18_eP_sc.52	eP	C1
SpSC18_eP_sc.53	eP	C4
SpSC18_eP_sc.54	eP	C4
SpSC18_eP_sc.55	eP	C4
SpSC18_eP_sc.56	eP	C4
SpSC18_eP_sc.57	eP	C4
SpSC18_eP_sc.58	eP	C4
SpSC18_eP_sc.59	eP	C4
SpSC18_eP_sc.60	eP	C4
SpSC18_eP_sc.61	eP	C4
SpSC18_eP_sc.62	eP	C4
SpSC6_mP_sc.5	mP	C4
SpSC6_mP_sc.6	mP	C4
SpSC6_mP_sc.9	mP	C4
SpSC6_mP_sc.13	mP	C4
SpSC6_mP_sc.14	mP	C4
SpSC6_mP_sc.16	mP	C4
SpSC6_mP_sc.17	mP	C4
SpSC6_mP_sc.18	mP	C4
SpSC6_mP_sc.19	mP	C4
SpSC29_mP_sc.1	mP	C4
SpSC29_mP_sc.2	mP	C4
SpSC29_mP_sc.3	mP	C4
SpSC29_mP_sc.4	mP	C4
SpSC29_mP_sc.9	mP	C4
SpSC29_mP_sc.10	mP	C4
SpSC29_mP_sc.12	mP	C4
SpSC29_mP_sc.13	mP	C4
SpSC29_mP_sc.14	mP	C4
SpSC29_mP_sc.15	mP	C4
SpSC29_mP_sc.16	mP	C4
SpSC29_mP_sc.17	mP	C4
SpSC29_mP_sc.19	mP	C4
SpSC29_mP_sc.25	mP	C4
SpSC29_mP_sc.26	mP	C4
SpSC29_mP_sc.29	mP	C4
SpSC29_mP_sc.33	mP	C4
SpSC29_mP_sc.37	mP	C4
SpSC29_mP_sc.38	mP	C4
SpSC29_mP_sc.40	mP	C4
SpSC29_mP_sc.41	mP	C4
SpSC29_mP_sc.42	mP	C4
SpSC29_mP_sc.43	mP	C4
SpSC29_mP_sc.44	mP	C4
SpSC29_mP_sc.45	mP	C4
SpSC29_mP_sc.46	mP	C4
SpSC29_mP_sc.47	mP	C4
SpSC29_mP_sc.48	mP	C4
SpSC29_mP_sc.49	mP	C4
SpSC29_mP_sc.50	mP	C4
SpSC29_mP_sc.51	mP	C4
SpSC29_mP_sc.52	mP	C4
SpSC29_mP_sc.53	mP	C4
SpSC29_mP_sc.54	mP	C4
SpSC29_mP_sc.55	mP	C4
SpSC29_mP_sc.56	mP	C4
SpSC29_mP_sc.57	mP	C4
SpSC29_mP_sc.58	mP	C4
SpSC29_mP_sc.59	mP	C4
SpSC29_mP_sc.60	mP	C4
SpSC29_mP_sc.61	mP	C4
SpSC29_mP_sc.62	mP	C4
SpSC19_lP_sc.1	lP	C4
SpSC19_lP_sc.2	lP	C4
SpSC19_lP_sc.3	lP	C4
SpSC19_lP_sc.4	lP	C4
SpSC19_lP_sc.9	lP	C4
SpSC19_lP_sc.10	lP	C4
SpSC19_lP_sc.13	lP	C4
SpSC19_lP_sc.14	lP	C4
SpSC19_lP_sc.15	lP	C4
SpSC19_lP_sc.16	lP	C4
SpSC19_lP_sc.17	lP	C4
SpSC19_lP_sc.18	lP	C4
SpSC19_lP_sc.25	lP	C4
SpSC19_lP_sc.26	lP	C4
SpSC19_lP_sc.29	lP	C4
SpSC19_lP_sc.30	lP	C4
SpSC19_lP_sc.33	lP	C4
SpSC19_lP_sc.37	lP	C4
SpSC19_lP_sc.38	lP	C4
SpSC19_lP_sc.40	lP	C4
SpSC19_lP_sc.41	lP	C4
SpSC19_lP_sc.42	lP	C4
SpSC19_lP_sc.43	lP	C4
SpSC19_lP_sc.44	lP	C4
SpSC19_lP_sc.45	lP	C4
SpSC19_lP_sc.46	lP	C4
SpSC19_lP_sc.47	lP	C4
SpSC19_lP_sc.49	lP	C4
SpSC19_lP_sc.50	lP	C4
SpSC19_lP_sc.51	lP	C4
SpSC19_lP_sc.52	lP	C4
SpSC19_lP_sc.53	lP	C5
SpSC19_lP_sc.54	lP	C4
SpSC19_lP_sc.55	lP	C4
SpSC19_lP_sc.56	lP	C4
SpSC19_lP_sc.57	lP	C4
SpSC19_lP_sc.59	lP	C4
SpSC19_lP_sc.60	lP	C4
SpSC19_lP_sc.61	lP	C4
SpSC19_lP_sc.62	lP	C4
SpSC5_D_sc.1	D	C5
SpSC5_D_sc.2	D	C5
SpSC5_D_sc.3	D	C5
SpSC5_D_sc.4	D	C5
SpSC5_D_sc.5	D	C5
SpSC5_D_sc.6	D	C5
SpSC5_D_sc.7	D	C5
SpSC5_D_sc.8	D	C5
SpSC5_D_sc.9	D	C5
SpSC5_D_sc.10	D	C5
SpSC5_D_sc.11	D	C5
SpSC5_D_sc.12	D	C5
SpSC5_D_sc.13	D	C5
SpSC5_D_sc.14	D	C5
SpSC5_D_sc.15	D	C5
SpSC5_D_sc.17	D	C5
SpSC5_D_sc.18	D	C5
SpSC5_D_sc.19	D	C5
SpSC5_D_sc.20	D	C5
SpSC20_D_sc.1	D	C5
SpSC20_D_sc.3	D	C5
SpSC20_D_sc.4	D	C5
SpSC20_D_sc.9	D	C5
SpSC20_D_sc.10	D	C5
SpSC20_D_sc.12	D	C5
SpSC20_D_sc.13	D	C5
SpSC20_D_sc.14	D	C5
SpSC20_D_sc.15	D	C5
SpSC20_D_sc.16	D	C5
SpSC20_D_sc.17	D	C5
SpSC20_D_sc.18	D	C5
SpSC20_D_sc.19	D	C5
SpSC20_D_sc.25	D	C5
SpSC20_D_sc.26	D	C5
SpSC20_D_sc.29	D	C5
SpSC20_D_sc.30	D	C5
SpSC20_D_sc.33	D	C5
SpSC20_D_sc.37	D	C5
SpSC20_D_sc.38	D	C5
SpSC20_D_sc.40	D	C5
SpSC20_D_sc.41	D	C5
SpSC20_D_sc.42	D	C5
SpSC20_D_sc.43	D	C5
SpSC20_D_sc.44	D	C5
SpSC20_D_sc.45	D	C5
SpSC20_D_sc.46	D	C5
SpSC20_D_sc.47	D	C5
SpSC20_D_sc.48	D	C5
SpSC20_D_sc.49	D	C5
SpSC20_D_sc.50	D	C5
SpSC20_D_sc.51	D	C5
SpSC20_D_sc.52	D	C5
SpSC20_D_sc.53	D	C5
SpSC20_D_sc.54	D	C5
SpSC20_D_sc.56	D	C5
SpSC20_D_sc.57	D	C5
SpSC20_D_sc.58	D	C5
SpSC20_D_sc.59	D	C5
SpSC20_D_sc.60	D	C5
SpSC20_D_sc.61	D	C5
SpSC20_D_sc.62	D	C5
SpSC8_MI_sc.32	MI	C5
SpSC8_MI_sc.33	MI	C4
SpSC8_MI_sc.35	MI	C4
SpSC8_MI_sc.36	MI	C4
SpSC8_MI_sc.37	MI	C4
SpSC8_MI_sc.40	MI	C4
SpSC21_MI_sc.2	MI	C5
SpSC21_MI_sc.4	MI	C5
SpSC21_MI_sc.9	MI	C5
SpSC21_MI_sc.10	MI	C5
SpSC21_MI_sc.12	MI	C5
SpSC21_MI_sc.17	MI	C5
SpSC21_MI_sc.18	MI	C5
SpSC21_MI_sc.25	MI	C5
SpSC21_MI_sc.26	MI	C5
SpSC21_MI_sc.29	MI	C5
SpSC21_MI_sc.33	MI	C5
SpSC21_MI_sc.37	MI	C5
SpSC21_MI_sc.38	MI	C5
SpSC21_MI_sc.40	MI	C5
SpSC35_MI_sc.33	MI	C5
SpSC35_MI_sc.37	MI	C5
SpSC35_MI_sc.40	MI	C5
SpSC35_MI_sc.41	MI	C5
SpSC35_MI_sc.43	MI	C5
SpSC35_MI_sc.44	MI	C5
SpSC35_MI_sc.45	MI	C5
SpSC35_MI_sc.46	MI	C5
SpSC35_MI_sc.47	MI	C5
SpSC35_MI_sc.51	MI	C5
SpSC35_MI_sc.52	MI	C5
SpSC35_MI_sc.53	MI	C5
SpSC35_MI_sc.54	MI	C5
SpSC35_MI_sc.55	MI	C5
SpSC35_MI_sc.56	MI	C5
SpSC35_MI_sc.57	MI	C5
SpSC35_MI_sc.59	MI	C5
SpSC35_MI_sc.60	MI	C5
SpSC10_MII_sc.22	MII	C5
SpSC10_MII_sc.24	MII	C5
SpSC10_MII_sc.26	MII	C5
SpSC10_MII_sc.27	MII	C5
SpSC10_MII_sc.28	MII	C5
SpSC10_MII_sc.32	MII	C5
SpSC10_MII_sc.35	MII	C5
SpSC10_MII_sc.36	MII	C5
SpSC10_MII_sc.37	MII	C5
SpSC10_MII_sc.39	MII	C5
SpSC10_MII_sc.40	MII	C5
SpSC10_MII_sc.41	MII	C5
SpSC10_MII_sc.42	MII	C5
SpSC21_MII_sc.14	MII	C5
SpSC21_MII_sc.15	MII	C5
SpSC6_RS1o2_sc.1	RS2	C5
SpSC6_RS1o2_sc.2	RS2	C5
SpSC6_RS1o2_sc.3	RS2	C5
SpSC6_RS1o2_sc.4	RS2	C5
SpSC11_RS1o2_sc.22	RS2	C5
SpSC11_RS1o2_sc.24	RS2	C5
SpSC11_RS1o2_sc.27	RS2	C5
SpSC11_RS1o2_sc.28	RS2	C5
SpSC11_RS1o2_sc.29	RS2	C5
SpSC11_RS1o2_sc.33	RS2	C5
SpSC11_RS1o2_sc.36	RS2	C5
SpSC11_RS1o2_sc.38	RS2	C5
SpSC11_RS1o2_sc.41	RS2	C5
SpSC11_RS1o2_sc.42	RS2	C5
SpSC22_RS1o2_sc.1	RS2	C5
SpSC22_RS1o2_sc.3	RS2	C5
SpSC22_RS1o2_sc.4	RS2	C5
SpSC22_RS1o2_sc.9	RS2	C5
SpSC22_RS1o2_sc.10	RS2	C5
SpSC22_RS1o2_sc.12	RS2	C5
SpSC22_RS1o2_sc.13	RS2	C5
SpSC22_RS1o2_sc.14	RS2	C5
SpSC22_RS1o2_sc.15	RS2	C5
SpSC22_RS1o2_sc.17	RS2	C5
SpSC22_RS1o2_sc.18	RS2	C5
SpSC22_RS1o2_sc.19	RS2	C5
SpSC22_RS1o2_sc.26	RS2	C5
SpSC22_RS1o2_sc.29	RS2	C5
SpSC22_RS1o2_sc.30	RS2	C5
SpSC22_RS1o2_sc.38	RS2	C5
SpSC22_RS1o2_sc.40	RS2	C5
SpSC22_RS1o2_sc.41	RS2	C5
SpSC22_RS1o2_sc.42	RS2	C5
SpSC22_RS1o2_sc.43	RS2	C5
SpSC22_RS1o2_sc.44	RS2	C5
SpSC22_RS1o2_sc.46	RS2	C5
SpSC22_RS1o2_sc.47	RS2	C5
SpSC22_RS1o2_sc.48	RS2	C5
SpSC22_RS1o2_sc.49	RS2	C5
SpSC22_RS1o2_sc.50	RS2	C5
SpSC22_RS1o2_sc.51	RS2	C5
SpSC22_RS1o2_sc.52	RS2	C5
SpSC22_RS1o2_sc.55	RS2	C5
SpSC22_RS1o2_sc.57	RS2	C5
SpSC22_RS1o2_sc.58	RS2	C5
SpSC22_RS1o2_sc.60	RS2	C5
SpSC22_RS1o2_sc.61	RS2	C5
SpSC22_RS1o2_sc.62	RS2	C5
SpSC31_RS3o4_sc.1	RS4	C6
SpSC31_RS3o4_sc.2	RS4	C6
SpSC31_RS3o4_sc.3	RS4	C6
SpSC31_RS3o4_sc.4	RS4	C6
SpSC31_RS3o4_sc.9	RS4	C6
SpSC31_RS3o4_sc.10	RS4	C6
SpSC31_RS3o4_sc.12	RS4	C6
SpSC31_RS3o4_sc.13	RS4	C6
SpSC31_RS3o4_sc.14	RS4	C6
SpSC31_RS3o4_sc.15	RS4	C6
SpSC31_RS3o4_sc.16	RS4	C6
SpSC31_RS3o4_sc.17	RS4	C6
SpSC31_RS3o4_sc.18	RS4	C6
SpSC31_RS3o4_sc.19	RS4	C6
SpSC31_RS3o4_sc.25	RS4	C6
SpSC31_RS3o4_sc.26	RS4	C6
SpSC31_RS3o4_sc.29	RS4	C6
SpSC31_RS3o4_sc.30	RS4	C6
SpSC31_RS3o4_sc.33	RS4	C6
SpSC31_RS3o4_sc.37	RS4	C6
SpSC31_RS3o4_sc.38	RS4	C6
SpSC31_RS3o4_sc.40	RS4	C6
SpSC31_RS3o4_sc.42	RS4	C6
SpSC31_RS3o4_sc.43	RS4	C6
SpSC31_RS3o4_sc.44	RS4	C6
SpSC31_RS3o4_sc.45	RS4	C6
SpSC31_RS3o4_sc.47	RS4	C6
SpSC31_RS3o4_sc.48	RS4	C6
SpSC31_RS3o4_sc.49	RS4	C6
SpSC31_RS3o4_sc.50	RS4	C6
SpSC31_RS3o4_sc.52	RS4	C6
SpSC31_RS3o4_sc.54	RS4	C6
SpSC31_RS3o4_sc.57	RS4	C6
SpSC31_RS3o4_sc.58	RS4	C6
SpSC31_RS3o4_sc.60	RS4	C6
SpSC31_RS3o4_sc.61	RS4	C6
SpSC31_RS3o4_sc.62	RS4	C6
SpSC32_RS5o6_sc.1	RS6	C6
SpSC32_RS5o6_sc.2	RS6	C6
SpSC32_RS5o6_sc.3	RS6	C6
SpSC32_RS5o6_sc.4	RS6	C6
SpSC32_RS5o6_sc.9	RS6	C6
SpSC32_RS5o6_sc.10	RS6	C6
SpSC32_RS5o6_sc.12	RS6	C6
SpSC32_RS5o6_sc.13	RS6	C6
SpSC32_RS5o6_sc.15	RS6	C6
SpSC32_RS5o6_sc.16	RS6	C6
SpSC32_RS5o6_sc.17	RS6	C6
SpSC32_RS5o6_sc.18	RS6	C6
SpSC32_RS5o6_sc.19	RS6	C6
SpSC32_RS5o6_sc.26	RS6	C6
SpSC32_RS5o6_sc.29	RS6	C6
SpSC32_RS5o6_sc.30	RS6	C6
SpSC32_RS5o6_sc.33	RS6	C6
SpSC32_RS5o6_sc.37	RS6	C6
SpSC32_RS5o6_sc.38	RS6	C6
SpSC32_RS5o6_sc.40	RS6	C6
SpSC32_RS5o6_sc.41	RS6	C6
SpSC32_RS5o6_sc.42	RS6	C6
SpSC32_RS5o6_sc.43	RS6	C6
SpSC32_RS5o6_sc.44	RS6	C6
SpSC32_RS5o6_sc.45	RS6	C6
SpSC32_RS5o6_sc.46	RS6	C6
SpSC32_RS5o6_sc.47	RS6	C6
SpSC32_RS5o6_sc.48	RS6	C6
SpSC32_RS5o6_sc.49	RS6	C6
SpSC32_RS5o6_sc.50	RS6	C6
SpSC32_RS5o6_sc.51	RS6	C6
SpSC32_RS5o6_sc.52	RS6	C6
SpSC32_RS5o6_sc.53	RS6	C6
SpSC32_RS5o6_sc.54	RS6	C6
SpSC32_RS5o6_sc.55	RS6	C6
SpSC32_RS5o6_sc.56	RS6	C6
SpSC32_RS5o6_sc.57	RS6	C6
SpSC32_RS5o6_sc.58	RS6	C6
SpSC32_RS5o6_sc.59	RS6	C6
SpSC32_RS5o6_sc.60	RS6	C6
SpSC32_RS5o6_sc.61	RS6	C6
SpSC32_RS5o6_sc.62	RS6	C6
SpSC9_RS7o8_sc.22	RS8	C7
SpSC9_RS7o8_sc.25	RS8	C7
SpSC9_RS7o8_sc.26	RS8	C7
SpSC9_RS7o8_sc.27	RS8	C7
SpSC9_RS7o8_sc.30	RS8	C7
SpSC9_RS7o8_sc.31	RS8	C7
SpSC9_RS7o8_sc.32	RS8	C7
SpSC9_RS7o8_sc.33	RS8	C7
SpSC9_RS7o8_sc.35	RS8	C7
SpSC9_RS7o8_sc.36	RS8	C6
SpSC9_RS7o8_sc.37	RS8	C6
SpSC9_RS7o8_sc.40	RS8	C7
SpSC9_RS7o8_sc.41	RS8	C7
SpSC30_RS7o8_sc.1	RS8	C7
SpSC30_RS7o8_sc.2	RS8	C7
SpSC30_RS7o8_sc.3	RS8	C7
SpSC30_RS7o8_sc.4	RS8	C7
SpSC30_RS7o8_sc.9	RS8	C7
SpSC30_RS7o8_sc.10	RS8	C7
SpSC30_RS7o8_sc.12	RS8	C7
SpSC30_RS7o8_sc.13	RS8	C7
SpSC30_RS7o8_sc.14	RS8	C7
SpSC30_RS7o8_sc.15	RS8	C7
SpSC30_RS7o8_sc.16	RS8	C7
SpSC30_RS7o8_sc.17	RS8	C7
SpSC30_RS7o8_sc.18	RS8	C7
SpSC30_RS7o8_sc.19	RS8	C7
SpSC30_RS7o8_sc.25	RS8	C7
SpSC30_RS7o8_sc.26	RS8	C7
SpSC30_RS7o8_sc.29	RS8	C7
SpSC30_RS7o8_sc.30	RS8	C7
SpSC30_RS7o8_sc.33	RS8	C7
SpSC30_RS7o8_sc.37	RS8	C7
SpSC30_RS7o8_sc.38	RS8	C7
SpSC30_RS7o8_sc.40	RS8	C7
SpSC30_RS7o8_sc.41	RS8	C7
SpSC30_RS7o8_sc.42	RS8	C7
SpSC30_RS7o8_sc.43	RS8	C7
SpSC30_RS7o8_sc.44	RS8	C7
SpSC30_RS7o8_sc.45	RS8	C7
SpSC30_RS7o8_sc.46	RS8	C7
SpSC30_RS7o8_sc.47	RS8	C7
SpSC30_RS7o8_sc.48	RS8	C7
SpSC30_RS7o8_sc.49	RS8	C7
SpSC30_RS7o8_sc.50	RS8	C7
SpSC30_RS7o8_sc.51	RS8	C7
SpSC30_RS7o8_sc.52	RS8	C7
SpSC30_RS7o8_sc.53	RS8	C7
SpSC30_RS7o8_sc.54	RS8	C7
SpSC30_RS7o8_sc.55	RS8	C7
SpSC30_RS7o8_sc.56	RS8	C7
SpSC30_RS7o8_sc.57	RS8	C7
SpSC30_RS7o8_sc.58	RS8	C7
SpSC30_RS7o8_sc.59	RS8	C7
SpSC30_RS7o8_sc.60	RS8	C7
SpSC30_RS7o8_sc.61	RS8	C7
SpSC30_RS7o8_sc.62	RS8	C7
