# Supplementary material for: Single-cell RNA-seq uncovers dynamic processes and critical regulators in mouse spermatogenesis
Source: Cell Res. 2018 Jul 30;28(9):879–96. doi: 10.1038/s41422-018-0074-y (PMC6123400; doi:10.1038/s41422-018-0074-y)
Supplement: Supplementary file 27 — Supplementary information, Table S3 [file 41422_2018_74_MOESM27_ESM.xlsx]

## Sheet: cluster1.and.cluster2
Table S3: Differentially expressed genes between consecutive clusters and stages.
Table S3-Differentially expressed genes between consecutive clusters, Related to Figure 3
	Gene	P value	FDR	average difference	cluster		Gene	P value	FDR	average difference	cluster
	Cenpa	1.65569e-37	5.23672e-36	2.98835	C1		Gnl3l	0.0244292	0.0249246	-3.12997	C2
	Dnph1	1.19818e-60	1.52185e-58	2.86384	C1		H2-D1	9.55963e-48	5.29126e-46	-3.02617	C2
	Ccng1	6.33072e-47	3.18551e-45	2.80018	C1		Nacad	8.83909e-20	5.06988e-19	-2.80628	C2
	Aurkb	2.5248e-50	1.47103e-48	2.77722	C1		H2-K1	8.41176e-80	9.31182e-77	-2.59767	C2
	Plk1	7.27494e-41	2.77702e-39	2.76741	C1		Stxbp5l	9.29639e-12	1.88374e-11	-2.59573	C2
	Ccnd1	4.69771e-40	1.67754e-38	2.5557	C1		Hfm1	5.22586e-29	8.50739e-28	-2.53857	C2
	Shmt1	1.26038e-37	4.10366e-36	2.54956	C1		Rad51ap2	3.11268e-13	7.77819e-13	-2.5246	C2
	Ccnb1	1.72068e-33	4.76198e-32	2.48363	C1		Pbx3	1.86756e-19	1.02346e-18	-2.51801	C2
	Pnma5	6.98484e-63	1.2887e-60	2.44809	C1		H2-Ab1	4.31497e-26	5.02808e-25	-2.42523	C2
	Naa10	1.18256e-40	4.36363e-39	2.41755	C1		Myl7	4.89533e-18	2.28655e-17	-2.41133	C2
	Nutm1	6.84093e-42	2.80478e-40	2.26564	C1		Meiob	1.67222e-18	8.33852e-18	-2.34803	C2
	Nudt22	3.52373e-33	9.07156e-32	2.26042	C1		Spdya	5.24939e-34	1.49002e-32	-2.34118	C2
	Ska1	8.74615e-33	2.10478e-31	2.13045	C1		Cd209c	2.67834e-16	1.00166e-15	-2.32707	C2
	Runx3	1.17122e-28	1.77609e-27	2.05646	C1		Rbpms2	2.80824e-63	6.21744e-61	-2.25048	C2
	Mt1	1.94601e-26	2.34156e-25	1.99547	C1		Zfp654	1.93667e-06	2.45859e-06	-2.20755	C2
	Zfp870	1.94525e-09	3.13449e-09	1.96299	C1		Smpd3	6.90949e-20	4.06851e-19	-2.19414	C2
	Cdca7	3.78059e-28	5.29761e-27	1.9618	C1		Pcdh17	2.48324e-05	2.95586e-05	-2.17298	C2
	Dmrtb1	1.0752e-20	7.12724e-20	1.94814	C1		Traf5	4.49586e-07	5.88985e-07	-2.16785	C2
	Ascl2	4.23443e-17	1.80985e-16	1.94074	C1		Inca1	2.44478e-58	2.25531e-56	-2.13161	C2
	Tada1	3.09044e-31	6.22022e-30	1.93906	C1		1700028K03Rik	6.18712e-10	1.06518e-09	-2.1282	C2
	Myo1b	3.33677e-24	3.13034e-23	1.9356	C1		Aph1b	6.78333e-10	1.15703e-09	-2.12058	C2
	Mapk1ip1l	5.44172e-22	4.27233e-21	1.92404	C1		Ccdc79	1.46315e-28	2.1888e-27	-2.10961	C2
	Gcsh	4.40546e-27	5.73746e-26	1.91185	C1		Sec11c	2.11495e-52	1.37721e-50	-2.10835	C2
	Trappc2	4.56514e-28	6.31702e-27	1.90207	C1		Mybl1	3.18156e-08	4.59191e-08	-2.08831	C2
	Lin37	6.24139e-29	1.00134e-27	1.9015	C1		Itga2b	2.93627e-05	3.48014e-05	-2.04894	C2
	Bub3	1.22236e-23	1.10914e-22	1.89723	C1		Aph1c	5.55831e-09	8.61771e-09	-2.04319	C2
	Galk1	8.73293e-25	8.77629e-24	1.89382	C1		4933427G17Rik	8.19427e-07	1.05723e-06	-2.03644	C2
	Afg3l1	7.33448e-24	6.71014e-23	1.88735	C1		4930455G09Rik	3.60193e-05	4.24636e-05	-2.02438	C2
	Lhpp	7.25288e-22	5.5372e-21	1.88637	C1		Pparg	2.965e-10	5.21821e-10	-2.02203	C2
	Cdt1	5.33072e-28	7.19648e-27	1.87951	C1		Spo11	1.1834e-11	2.38187e-11	-2.01718	C2
	Ube2c	3.23588e-16	1.18613e-15	1.87767	C1		Ero1lb	4.63107e-10	8.06068e-10	-1.99789	C2
	Tmem18	4.88141e-28	6.67125e-27	1.8728	C1		Sycp2	2.8757e-33	7.76438e-32	-1.95745	C2
	Cenpt	4.07844e-29	6.73855e-28	1.87134	C1		Gfy	2.04809e-06	2.59707e-06	-1.91656	C2
	Hmox1	9.82526e-25	9.71122e-24	1.86634	C1		Ppp4r4	8.78444e-11	1.62344e-10	-1.91199	C2
	Acaa1b	6.19975e-27	7.88865e-26	1.86487	C1		Hist1h4n	5.76088e-10	9.94897e-10	-1.90642	C2
	Sfmbt2	5.63671e-18	2.61914e-17	1.84004	C1		8030411F24Rik	4.54509e-11	8.71995e-11	-1.89985	C2
	2810417H13Rik	2.81022e-21	2.00704e-20	1.83463	C1		Txlng	1.69255e-19	9.32165e-19	-1.89168	C2
	Hmgb3	1.16738e-24	1.14362e-23	1.82293	C1		Six5	2.4236e-43	1.0319e-41	-1.87809	C2
	Aprt	5.01973e-24	4.63071e-23	1.82252	C1		Nipbl	2.63143e-22	2.14191e-21	-1.8659	C2
	Aurka	1.08042e-18	5.46132e-18	1.82127	C1		Dmc1	3.94508e-39	1.36475e-37	-1.86337	C2
	Mlf2	7.9818e-27	1.00407e-25	1.81673	C1		Mdk	1.60087e-15	5.40294e-15	-1.85651	C2
	Cd9	5.42491e-22	4.27233e-21	1.81527	C1		Ccdc155	1.68584e-19	9.32165e-19	-1.82803	C2
	Trp53	1.85661e-25	2.07603e-24	1.80995	C1		Ccdc96	6.94441e-06	8.51324e-06	-1.81395	C2
	Trappc5	2.16989e-26	2.58287e-25	1.80062	C1		Spryd3	5.97875e-22	4.62831e-21	-1.81153	C2
	Tex9	1.99514e-22	1.63602e-21	1.79648	C1		Iqcg	8.57839e-07	1.1055e-06	-1.80693	C2
	Cby1	5.76109e-25	6.13223e-24	1.79159	C1		Cbwd1	2.50666e-29	4.47559e-28	-1.78758	C2
	Rspo4	3.28064e-23	2.84092e-22	1.7854	C1		Pigp	4.88903e-60	5.41216e-58	-1.78142	C2
	Hax1	1.70951e-24	1.66002e-23	1.76851	C1		Hspb11	4.97953e-52	3.06241e-50	-1.77887	C2
	Ccny	1.54523e-23	1.39071e-22	1.76395	C1		Myo5a	2.52152e-09	4.03954e-09	-1.77504	C2
	Tmem56	6.28946e-20	3.72322e-19	1.76237	C1		Relt	6.86112e-08	9.6755e-08	-1.75288	C2
	Insig1	8.74214e-25	8.77629e-24	1.74964	C1		Eaf2	1.74799e-20	1.10573e-19	-1.75286	C2
	Rtkn2	1.10068e-46	5.2976e-45	1.73678	C1		Gm4349	3.38791e-11	6.62618e-11	-1.75051	C2
	Rpusd3	1.96339e-20	1.23492e-19	1.7343	C1		Naa20	2.12808e-19	1.1548e-18	-1.74832	C2
	Aif1l	3.44353e-21	2.44358e-20	1.72709	C1		Pth2	2.33506e-08	3.41899e-08	-1.74473	C2
	Gm5141	1.99803e-24	1.92332e-23	1.72672	C1		Zfp672	3.4514e-30	6.58741e-29	-1.74473	C2
	Cox19	3.05488e-22	2.45054e-21	1.7196	C1		Garnl3	3.22429e-13	8.03894e-13	-1.74347	C2
	Plod1	7.5155e-22	5.69839e-21	1.71398	C1		Cmc4	1.62051e-09	2.63809e-09	-1.74211	C2
	Foxr1	2.97361e-20	1.83899e-19	1.71249	C1		Prss41	2.51938e-10	4.47666e-10	-1.73591	C2
	Hhex	1.32097e-16	5.18551e-16	1.69015	C1		Hist1h2ba	4.54879e-13	1.10914e-12	-1.73548	C2
	Dab1	1.25878e-15	4.31416e-15	1.67935	C1		Arhgap33	3.37654e-06	4.22353e-06	-1.72434	C2
	Reep4	1.28569e-22	1.07823e-21	1.66791	C1		Tex16	2.03374e-07	2.72602e-07	-1.72173	C2
	Pycrl	8.68505e-19	4.45109e-18	1.66778	C1		Sycp3	3.86185e-73	1.42502e-70	-1.72013	C2
	Dnd1	6.40816e-26	7.31323e-25	1.66647	C1		Adarb1	5.17357e-09	8.03245e-09	-1.71659	C2
	Ccna2	1.16059e-19	6.55499e-19	1.66537	C1		Sirt7	8.27511e-32	1.83211e-30	-1.70476	C2
	Atmin	2.04732e-14	5.97989e-14	1.66034	C1		Usp3	1.27896e-29	2.35967e-28	-1.69612	C2
	Ldlrap1	5.27736e-21	3.56222e-20	1.65848	C1		Unc13b	1.16606e-10	2.12308e-10	-1.69605	C2
	Nme4	5.89273e-25	6.21263e-24	1.65842	C1		Ly6k	3.64919e-79	2.01983e-76	-1.68114	C2
	Cbx2	2.81476e-29	4.86866e-28	1.65481	C1		Por	5.00653e-25	5.3808e-24	-1.67986	C2
	Slc52a2	7.46848e-19	3.8454e-18	1.6517	C1		Mpp5	3.09067e-11	6.08785e-11	-1.679	C2
	Bckdhb	6.87106e-25	7.04284e-24	1.6468	C1		Spryd7	1.37883e-26	1.69596e-25	-1.673	C2
	Clta	2.53216e-21	1.82019e-20	1.6462	C1		Ccdc18	2.39125e-15	7.90182e-15	-1.66903	C2
	Alkbh4	2.35766e-14	6.77627e-14	1.64279	C1		Paf1	1.28648e-20	8.32828e-20	-1.66496	C2
	Usp26	1.19807e-20	7.84773e-20	1.64264	C1		4930432K21Rik	6.32525e-08	8.95403e-08	-1.66117	C2
	Aldoc	3.16232e-18	1.52868e-17	1.63975	C1		Dmrtc2	1.57235e-28	2.3208e-27	-1.66076	C2
	Sac3d1	5.18546e-17	2.15254e-16	1.63626	C1		Syce3	4.61285e-36	1.38011e-34	-1.66067	C2
	Lsm10	1.68105e-16	6.46152e-16	1.63406	C1		Acer3	3.13214e-20	1.92627e-19	-1.6596	C2
	Vmac	3.59547e-21	2.51911e-20	1.6265	C1		Gal3st1	1.72519e-21	1.26476e-20	-1.65554	C2
	Cdk1	8.03338e-15	2.48406e-14	1.62215	C1		Baiap2	2.47955e-14	7.05621e-14	-1.6523	C2
	Crabp1	7.71969e-16	2.73025e-15	1.61595	C1		Cnih4	4.48647e-33	1.12876e-31	-1.65076	C2
	Mns1	7.4274e-13	1.74568e-12	1.60883	C1		Fam228b	0.000714529	0.000778741	-1.63777	C2
	Ndufaf4	1.05194e-17	4.71458e-17	1.60453	C1		Grk4	5.09421e-11	9.65632e-11	-1.63167	C2
	Lin7c	4.51795e-24	4.20283e-23	1.59822	C1		Dnajc3	9.42878e-31	1.83117e-29	-1.62602	C2
	Pnkp	2.66825e-25	2.92451e-24	1.59218	C1		Brca2	2.06525e-31	4.23376e-30	-1.6251	C2
	Ddx11	1.15819e-13	3.05266e-13	1.59168	C1		Zhx1	3.2812e-09	5.16684e-09	-1.62396	C2
	Mphosph6	1.59507e-28	2.32334e-27	1.59064	C1		Znrf3	3.11795e-06	3.90449e-06	-1.62281	C2
	Uchl1	4.27349e-16	1.55107e-15	1.58743	C1		Dnpep	1.85815e-31	3.88108e-30	-1.61518	C2
	1110012L19Rik	3.76602e-17	1.61588e-16	1.5847	C1		Prdm9	2.75171e-22	2.22346e-21	-1.61516	C2
	Pfn1	1.6756e-19	9.32103e-19	1.58462	C1		Bub1	3.25798e-29	5.46452e-28	-1.61495	C2
	Kdsr	1.2156e-21	9.01494e-21	1.58411	C1		BC049762	8.97397e-10	1.5029e-09	-1.61222	C2
	5430416N02Rik	6.72727e-18	3.09008e-17	1.58209	C1		Fmr1nb	2.9205e-58	2.48692e-56	-1.61143	C2
	Prrc1	6.37898e-25	6.66182e-24	1.58021	C1		Hormad1	1.23728e-60	1.52185e-58	-1.57908	C2
	C1qbp	6.97403e-23	5.89332e-22	1.57848	C1		Gm17644	2.08757e-14	6.06546e-14	-1.57813	C2
	Fam83d	1.42972e-18	7.1941e-18	1.57642	C1		Ptpn13	9.8348e-05	0.000113526	-1.57708	C2
	1500011B03Rik	2.26117e-18	1.11746e-17	1.57627	C1		Mgat5b	0.00014067	0.000160703	-1.57585	C2
	Tmem50a	1.61159e-22	1.34137e-21	1.57443	C1		BC051142	5.87918e-10	1.01375e-09	-1.57377	C2
	Actr1b	8.80007e-25	8.77629e-24	1.57347	C1		Tsga10	1.42248e-12	3.18118e-12	-1.57264	C2
	Cdca3	2.55502e-19	1.37301e-18	1.57249	C1		Trim52	8.94715e-13	2.05915e-12	-1.572	C2
	Tuba3b	4.11989e-20	2.46525e-19	1.57237	C1		Pms2	3.89522e-07	5.12115e-07	-1.57113	C2
	Prdm16	2.02633e-19	1.105e-18	1.56804	C1		Cdan1	5.03921e-06	6.2259e-06	-1.56732	C2
	Anp32a	7.1426e-21	4.79204e-20	1.568	C1		Rad21l	0.000212937	0.000241024	-1.55981	C2
	Smim7	2.39767e-20	1.49956e-19	1.56166	C1		Hsf2bp	1.63166e-32	3.84307e-31	-1.55965	C2
	Aim1l	1.90699e-14	5.62851e-14	1.56146	C1		Fmnl3	1.71651e-12	3.78522e-12	-1.55668	C2
	Cpne9	0.0372629	0.0378441	1.56103	C1		Gab2	1.46124e-05	1.75879e-05	-1.5546	C2
	Fpgs	3.37781e-25	3.66591e-24	1.55935	C1		Kmt2c	3.6642e-12	7.75577e-12	-1.55446	C2
	Bax	2.63007e-18	1.28259e-17	1.55758	C1		Mtl5	9.839e-32	2.13564e-30	-1.55044	C2
	Nars2	1.48933e-16	5.76466e-16	1.55479	C1		Stk25	1.1548e-26	1.43637e-25	-1.54708	C2
	R3hdm4	7.1975e-20	4.21568e-19	1.55289	C1		Msh5	4.33723e-15	1.3718e-14	-1.54178	C2
	Asna1	9.86493e-21	6.5786e-20	1.54927	C1		Fgf11	1.18493e-08	1.7702e-08	-1.5394	C2
	Tmem88	1.25911e-16	4.96025e-16	1.5468	C1		4732471J01Rik	5.50903e-07	7.14947e-07	-1.53323	C2
	Slc50a1	5.24882e-16	1.8804e-15	1.54222	C1		Syngr4	2.69235e-20	1.6744e-19	-1.53059	C2
	Ube2w	1.55177e-20	9.87248e-20	1.53817	C1		Crb3	0.000338544	0.000377031	-1.52628	C2
	Mdh2	1.02821e-17	4.62695e-17	1.53687	C1		Lmntd2	2.08851e-07	2.79562e-07	-1.52531	C2
	Cdc20	4.35547e-13	1.06671e-12	1.52907	C1		Lmna	8.50263e-08	1.18246e-07	-1.5245	C2
	Adprm	1.91606e-15	6.40809e-15	1.52803	C1		Larp1b	7.04991e-11	1.31606e-10	-1.51721	C2
	Pla2g1b	6.16932e-13	1.47186e-12	1.52772	C1		Lrrc27	3.77474e-06	4.70038e-06	-1.51357	C2
	Nde1	3.57546e-21	2.51911e-20	1.52438	C1		Mtmr6	3.65459e-11	7.11007e-11	-1.51092	C2
	Efna2	4.0416e-20	2.43155e-19	1.5239	C1		Lysmd1	6.96967e-06	8.53476e-06	-1.50313	C2
	Atp5c1	7.72737e-20	4.50221e-19	1.52098	C1		Sgsm3	6.30217e-22	4.8448e-21	-1.50267	C2
	Ccnb2	2.29739e-25	2.54321e-24	1.51831	C1		Lrrc42	1.67588e-61	2.65029e-59	-1.5025	C2
	Morf4l1	3.85899e-21	2.68673e-20	1.50307	C1		Ccdc101	6.72169e-19	3.49339e-18	-1.49751	C2
	Shmt2	9.90698e-18	4.47634e-17	1.49708	C1		Slc38a9	3.78235e-05	4.45432e-05	-1.49546	C2
	Cks1b	8.9041e-20	5.08085e-19	1.49491	C1		C330013E15Rik	8.21378e-05	9.53109e-05	-1.49195	C2
	Slc25a37	1.79964e-26	2.18923e-25	1.49438	C1		Rims2	2.92212e-05	3.46709e-05	-1.48886	C2
	Poglut1	5.83222e-22	4.54666e-21	1.49372	C1		Ap1s2	1.40837e-12	3.1624e-12	-1.48881	C2
	Nudt14	4.80315e-16	1.73195e-15	1.49179	C1		Tex101	5.07615e-69	1.40482e-66	-1.48797	C2
	Zfp707	9.70826e-18	4.40453e-17	1.49095	C1		Ccdc122	9.83152e-08	1.35874e-07	-1.48291	C2
	Atp6v0e2	1.14862e-12	2.62711e-12	1.49046	C1		Kremen1	0.00213008	0.00225862	-1.47913	C2
	Cpsf3l	1.51145e-20	9.67152e-20	1.49039	C1		Crebrf	5.14898e-08	7.31697e-08	-1.47709	C2
	3110040N11Rik	3.47351e-12	7.36624e-12	1.4896	C1		Pdlim5	8.77699e-16	3.09431e-15	-1.47373	C2
	Ppil1	3.31567e-18	1.58209e-17	1.48669	C1		Tex12	1.69819e-44	7.51959e-43	-1.4728	C2
	Gm1141	9.69759e-16	3.38651e-15	1.4855	C1		Chchd6	1.5088e-27	2.01233e-26	-1.46905	C2
	Efna4	1.98797e-13	5.08242e-13	1.4843	C1		Exoc6b	8.51741e-09	1.29338e-08	-1.46344	C2
	Fsd1	9.3081e-12	1.88374e-11	1.48378	C1		Rbm27	8.35425e-33	2.05514e-31	-1.45953	C2
	Gmpr	5.34881e-13	1.29282e-12	1.48321	C1		Madd	1.55096e-05	1.86014e-05	-1.45946	C2
	Mvd	1.95998e-14	5.73994e-14	1.48076	C1		Depdc5	0.00274272	0.00288612	-1.45656	C2
	Pdk2	1.38861e-16	5.39365e-16	1.47938	C1		Sdk1	2.56941e-08	3.75242e-08	-1.45261	C2
	Sohlh1	1.2057e-20	7.85126e-20	1.47583	C1		Swt1	2.82022e-17	1.22431e-16	-1.44854	C2
	Capg	1.78259e-13	4.58913e-13	1.4754	C1		Creg2	0.000276742	0.000310703	-1.44389	C2
	Klf11	1.7298e-22	1.42902e-21	1.47287	C1		Ntf5	0.00284512	0.00298819	-1.44182	C2
	Psat1	3.80613e-20	2.3024e-19	1.47141	C1		Atr	5.52388e-13	1.32933e-12	-1.44101	C2
	Klhl21	3.34803e-20	2.04766e-19	1.47091	C1		Wdpcp	0.000159092	0.000181002	-1.43966	C2
	Zfand1	6.69479e-16	2.39069e-15	1.47071	C1		Iqcb1	2.76922e-35	8.06718e-34	-1.43739	C2
	Esx1	1.87587e-17	8.24042e-17	1.46998	C1		Emc7	3.45335e-32	7.80174e-31	-1.43601	C2
	Rcc1	1.3556e-16	5.28396e-16	1.46624	C1		Gm15706	0.00213361	0.00225909	-1.4312	C2
	Nthl1	2.0262e-16	7.70792e-16	1.46407	C1		Senp8	7.77126e-08	1.08621e-07	-1.43078	C2
	Tagln2	3.80302e-08	5.46746e-08	1.46368	C1		Gm9112	8.65422e-08	1.20053e-07	-1.4296	C2
	Apbb1	1.52443e-17	6.77727e-17	1.462	C1		Lrrc46	1.96575e-09	3.16291e-09	-1.42939	C2
	Sh3d21	3.31102e-18	1.58209e-17	1.46117	C1		Zfyve19	1.22154e-21	9.01494e-21	-1.42655	C2
	Mgll	5.6587e-08	8.02072e-08	1.45781	C1		Tanc2	3.18477e-09	5.032e-09	-1.42276	C2
	Nans	2.09155e-21	1.52325e-20	1.45474	C1		Cep290	1.46863e-09	2.40144e-09	-1.41992	C2
	Dmrt1	5.65469e-18	2.61914e-17	1.45425	C1		Klhl22	1.52762e-07	2.0724e-07	-1.4118	C2
	Pck2	1.10975e-15	3.83904e-15	1.45293	C1		Myo9a	6.652e-14	1.79167e-13	-1.40776	C2
	Bri3bp	8.41843e-22	6.29676e-21	1.45184	C1		Synj2bp	5.01872e-11	9.54591e-11	-1.40241	C2
	Tnp1	1.30579e-25	1.47501e-24	1.45031	C1		Rnf19b	5.08016e-08	7.23776e-08	-1.40215	C2
	Dlgap5	1.58153e-13	4.08101e-13	1.44772	C1		Arid2	1.09183e-07	1.50144e-07	-1.40076	C2
	Smarcb1	1.10729e-16	4.40925e-16	1.44588	C1		Suv420h2	5.02602e-14	1.3704e-13	-1.39872	C2
	Nfyb	6.59115e-19	3.4417e-18	1.44524	C1		Cdkn3	4.03941e-19	2.13953e-18	-1.39752	C2
	Afp	2.02882e-13	5.16913e-13	1.44353	C1		Kctd13	2.53636e-12	5.48389e-12	-1.39601	C2
	Irgm1	0.00183149	0.00194761	1.44326	C1		Slc35f5	5.2154e-10	9.03512e-10	-1.3953	C2
	Henmt1	1.71563e-14	5.11914e-14	1.44258	C1		Abca5	1.1648e-07	1.59386e-07	-1.39292	C2
	Zbtb8a	2.8842e-15	9.44617e-15	1.43746	C1		Rnf149	0.000208687	0.000236455	-1.39262	C2
	Trim13	8.11765e-12	1.65798e-11	1.43523	C1		Lypd4	1.53532e-07	2.08029e-07	-1.39038	C2
	Cdca7l	4.55875e-21	3.11515e-20	1.43438	C1		Syce2	6.81087e-54	5.02642e-52	-1.38798	C2
	Hyal2	9.32461e-17	3.73998e-16	1.43292	C1		Top2b	7.57813e-10	1.28665e-09	-1.38778	C2
	Ap3m2	2.53647e-28	3.64658e-27	1.43286	C1		Fkbp11	4.82272e-05	5.62566e-05	-1.38572	C2
	Gpi1	1.04279e-18	5.29529e-18	1.4322	C1		Rgs3	0.00624272	0.00647069	-1.3856	C2
	Eif4ebp1	4.71468e-17	1.99204e-16	1.4321	C1		Arhgef33	0.00520902	0.00542463	-1.38555	C2
	Psmd5	5.19177e-17	2.15254e-16	1.43063	C1		Prss50	1.36634e-58	1.37504e-56	-1.38435	C2
	Fbxl6	7.43437e-18	3.38677e-17	1.42952	C1		Prpf40b	2.36282e-14	6.77627e-14	-1.38148	C2
	Gpn2	3.04834e-14	8.58654e-14	1.4271	C1		Wnk1	3.41745e-26	4.02459e-25	-1.37454	C2
	Nudt16l1	8.41187e-20	4.87536e-19	1.42428	C1		Acss2	5.74774e-20	3.42083e-19	-1.36413	C2
	Gtf3c6	2.23374e-18	1.10886e-17	1.42416	C1		Tsx	0.000518352	0.000569262	-1.3633	C2
	Exoc6	2.30976e-21	1.67118e-20	1.42411	C1		Hspa5	2.23422e-47	1.17775e-45	-1.36088	C2
	Fam21	1.85173e-14	5.49562e-14	1.42268	C1		Zfp398	0.00281309	0.00295735	-1.35804	C2
	Uck2	6.76538e-17	2.76357e-16	1.41857	C1		Csf2ra	2.74165e-06	3.44887e-06	-1.35677	C2
	Tmem181b-ps	1.45666e-13	3.7764e-13	1.4159	C1		Eif2s2	9.16684e-56	7.24835e-54	-1.35601	C2
	Fancd2	9.5836e-17	3.82998e-16	1.41435	C1		Slc7a6	9.04377e-05	0.000104613	-1.35453	C2
	Uba1	4.8855e-21	3.31795e-20	1.41269	C1		Rhd	9.58366e-09	1.45132e-08	-1.35218	C2
	Isoc1	1.81463e-15	6.08726e-15	1.41259	C1		Zmynd11	7.53534e-08	1.05724e-07	-1.35184	C2
	Pus7	4.4935e-19	2.36872e-18	1.40953	C1		Tspan17	4.07207e-09	6.34899e-09	-1.35109	C2
	Abhd17c	6.20739e-12	1.28681e-11	1.40873	C1		Pak1	1.36967e-05	1.65346e-05	-1.34971	C2
	Ppp1r1b	4.92718e-17	2.06606e-16	1.40684	C1		Timp2	1.86483e-06	2.37283e-06	-1.34716	C2
	Grhl1	4.11263e-21	2.82776e-20	1.40519	C1		Synj1	3.63221e-13	8.9952e-13	-1.34341	C2
	Naa38	1.37612e-20	8.85676e-20	1.40379	C1		Pomt2	6.36363e-07	8.23922e-07	-1.34125	C2
	Klhl25	1.545e-09	2.51887e-09	1.4032	C1		Zc3h8	2.03405e-07	2.72602e-07	-1.33848	C2
	Tigd2	9.21701e-11	1.69771e-10	1.3995	C1		H2-DMa	2.99386e-05	3.5446e-05	-1.33812	C2
	Hmgn1	2.38189e-19	1.28622e-18	1.39746	C1		Luzp1	1.60073e-17	7.08803e-17	-1.33749	C2
	Ifrd2	5.67274e-23	4.83056e-22	1.39406	C1		Rps6ka5	2.61628e-06	3.29866e-06	-1.33543	C2
	Dusp12	3.76933e-15	1.20597e-14	1.39359	C1		Clic4	2.29648e-12	5.00433e-12	-1.3349	C2
	Hes5	4.79659e-18	2.2595e-17	1.38787	C1		Tpgs2	3.23483e-29	5.46452e-28	-1.33411	C2
	Tyms	5.11978e-15	1.6147e-14	1.38525	C1		Shank1	2.81471e-05	3.34322e-05	-1.33005	C2
	Wbp2	3.23198e-14	9.05773e-14	1.38509	C1		Mroh2b	0.000400365	0.000443204	-1.32654	C2
	Abcc5	5.64743e-09	8.73143e-09	1.38489	C1		Rpain	8.37855e-22	6.29676e-21	-1.32634	C2
	Ipo8	9.51962e-13	2.18635e-12	1.37927	C1		Specc1	0.000406667	0.000449731	-1.32529	C2
	Zmiz2	4.14753e-08	5.94729e-08	1.37922	C1		Fchsd2	6.05537e-07	7.84929e-07	-1.32138	C2
	D330045A20Rik	2.03388e-15	6.78164e-15	1.37794	C1		Ankhd1	5.67153e-15	1.77355e-14	-1.32086	C2
	Ptp4a3	5.68829e-12	1.18363e-11	1.3767	C1		Ccdc73	1.39197e-06	1.78139e-06	-1.32033	C2
	Melk	6.18013e-18	2.85058e-17	1.37619	C1		Zcwpw1	2.59432e-23	2.29753e-22	-1.3186	C2
	Cilp2	7.46886e-14	1.98751e-13	1.37189	C1		Terf2ip	0.0156208	0.0160113	-1.31837	C2
	Ccs	2.41008e-14	6.89395e-14	1.37077	C1		Hdgfrp2	2.92365e-13	7.35565e-13	-1.31559	C2
	1600002H07Rik	3.28722e-18	1.58209e-17	1.36504	C1		Zswim4	0.000103045	0.0001187	-1.31559	C2
	Acot2	4.81833e-17	2.0281e-16	1.36282	C1		3830403N18Rik	0.000129978	0.000149179	-1.31551	C2
	Smyd2	3.41007e-14	9.46102e-14	1.36247	C1		2610306M01Rik	0.00556569	0.00579062	-1.31467	C2
	Marveld2	5.99381e-13	1.43618e-12	1.362	C1		Dpep3	1.96818e-41	7.78134e-40	-1.31372	C2
	Mtss1	2.20163e-15	7.29703e-15	1.36078	C1		4933406J08Rik	2.24638e-11	4.46454e-11	-1.30856	C2
	Polr2d	1.14176e-20	7.52336e-20	1.36072	C1		Dnajc18	1.84215e-06	2.34668e-06	-1.3035	C2
	Ipo4	5.15592e-19	2.70502e-18	1.36015	C1		1700001L05Rik	1.46752e-09	2.40144e-09	-1.30096	C2
	Acadm	2.80555e-19	1.50036e-18	1.35875	C1		Myo9b	0.00031306	0.000350058	-1.30086	C2
	Cdpf1	5.41207e-13	1.30526e-12	1.35682	C1		Maoa	4.7503e-07	6.20116e-07	-1.29973	C2
	Fam96a	7.05805e-16	2.50425e-15	1.35621	C1		Sbf1	7.6985e-05	8.95193e-05	-1.29923	C2
	Ppp1r14b	3.11589e-16	1.14594e-15	1.35608	C1		Efcab5	0.000365094	0.000405375	-1.29585	C2
	E2f3	8.23149e-11	1.5289e-10	1.35426	C1		Ubxn2a	8.39045e-11	1.55582e-10	-1.29297	C2
	Zfp518b	9.71794e-12	1.96309e-11	1.35358	C1		Anks1	0.000139704	0.000159765	-1.2924	C2
	Incenp	1.61869e-17	7.139e-17	1.3476	C1		Stk33	3.12472e-07	4.1327e-07	-1.28731	C2
	1810032O08Rik	1.72463e-14	5.13218e-14	1.34727	C1		Numb	6.0086e-06	7.3988e-06	-1.28549	C2
	Gzf1	2.52144e-06	3.18635e-06	1.34614	C1		Snrnp35	0.00973579	0.0100163	-1.28499	C2
	Pmpca	2.97666e-19	1.58422e-18	1.34254	C1		Gm960	4.72517e-07	6.17564e-07	-1.28484	C2
	Padi2	2.69508e-06	3.39414e-06	1.33907	C1		Ptpdc1	1.69018e-05	2.02054e-05	-1.28482	C2
	Mpg	1.52341e-14	4.57023e-14	1.33839	C1		Nlk	2.02401e-07	2.71915e-07	-1.28387	C2
	Panx1	6.06792e-13	1.4508e-12	1.33565	C1		Ankzf1	0.00147556	0.00157989	-1.28288	C2
	Acaa1a	2.52549e-24	2.4101e-23	1.33562	C1		Ccdc181	5.57187e-17	2.30152e-16	-1.28177	C2
	Trp53i11	7.15489e-14	1.91316e-13	1.33385	C1		Tuft1	8.22645e-10	1.39033e-09	-1.28086	C2
	Dppa4	1.27438e-10	2.3127e-10	1.33226	C1		Trim39	0.00121423	0.00130627	-1.28073	C2
	Pdxk	3.21972e-12	6.88076e-12	1.33172	C1		Dazap2	3.39586e-37	1.04423e-35	-1.2766	C2
	Polr1c	2.21773e-10	3.94698e-10	1.33075	C1		Dnajb11	3.70925e-30	6.95956e-29	-1.27522	C2
	Copz1	5.53617e-15	1.73613e-14	1.32569	C1		Poln	8.49915e-05	9.84159e-05	-1.27206	C2
	Ppm1d	1.18366e-12	2.69612e-12	1.32392	C1		Nabp1	4.01787e-21	2.77986e-20	-1.27163	C2
	Sbk1	2.98744e-23	2.62468e-22	1.32204	C1		Dock3	0.00257672	0.0027166	-1.27041	C2
	Rsu1	5.67163e-10	9.81015e-10	1.32173	C1		Erlec1	0.000293333	0.000328997	-1.26827	C2
	Hgh1	4.4064e-12	9.27354e-12	1.31639	C1		1700029F12Rik	1.09666e-09	1.82557e-09	-1.2682	C2
	Wdr55	2.11899e-14	6.12459e-14	1.31615	C1		Paxbp1	6.49998e-07	8.40594e-07	-1.2679	C2
	Faah	4.82046e-11	9.20043e-11	1.31279	C1		Vprbp	1.49597e-07	2.03195e-07	-1.26777	C2
	Smim15	2.9649e-15	9.65338e-15	1.31192	C1		Pttg1ip	3.2849e-23	2.84092e-22	-1.26467	C2
	Lactb2	6.46985e-12	1.33373e-11	1.30974	C1		Wdr34	0.000483215	0.000532258	-1.26205	C2
	Akr7a5	1.53828e-16	5.93336e-16	1.30876	C1		Adss	9.44776e-08	1.30733e-07	-1.26168	C2
	4833439L19Rik	9.01052e-20	5.1152e-19	1.30745	C1		Fam72a	3.08633e-09	4.90183e-09	-1.25776	C2
	Timm8a2	8.28862e-05	9.60785e-05	1.30507	C1		Asphd1	0.000605522	0.000663019	-1.25765	C2
	Pim2	3.54962e-13	8.81038e-13	1.30307	C1		Taf4b	9.71191e-10	1.62158e-09	-1.25628	C2
	Sumo3	3.30723e-14	9.19875e-14	1.30303	C1		H1fx	4.03146e-15	1.28242e-14	-1.25593	C2
	Sgms2	5.97462e-15	1.86307e-14	1.30205	C1		Zmym6	3.08181e-08	4.45374e-08	-1.25556	C2
	Cdca5	1.48515e-13	3.84126e-13	1.30069	C1		Cdk11b	9.74249e-29	1.51901e-27	-1.25107	C2
	Rasd2	1.35727e-12	3.0586e-12	1.3002	C1		Ppil6	0.000434314	0.000479348	-1.2509	C2
	Tex19.1	1.4068e-14	4.23186e-14	1.29599	C1		2310061I04Rik	1.15702e-11	2.333e-11	-1.25063	C2
	Metrn	1.10023e-08	1.64811e-08	1.29551	C1		Rnaset2b	1.35474e-44	6.24876e-43	-1.25007	C2
	Pabpc4	1.25106e-09	2.0609e-09	1.29494	C1		Slc25a14	0.000215152	0.000243282	-1.24823	C2
	Clip1	4.16161e-16	1.51543e-15	1.29398	C1		Sclt1	0.000768264	0.000835431	-1.2471	C2
	Kat2a	1.23236e-16	4.87224e-16	1.2927	C1		Phyhipl	2.75899e-18	1.33956e-17	-1.24601	C2
	Nceh1	1.18498e-07	1.61747e-07	1.29176	C1		Rassf7	2.53463e-12	5.48389e-12	-1.24593	C2
	Srm	6.38378e-12	1.31844e-11	1.28996	C1		Ice2	1.1646e-05	1.40897e-05	-1.24363	C2
	Myh6	7.12793e-10	1.21394e-09	1.28867	C1		Brip1	1.04759e-08	1.57139e-08	-1.24257	C2
	Rab3il1	3.65629e-16	1.33581e-15	1.28816	C1		Fbxo47	2.81415e-06	3.53205e-06	-1.23999	C2
	Mt2	8.16381e-17	3.28631e-16	1.28559	C1		Mpc1	5.17205e-27	6.65751e-26	-1.23767	C2
	Lrsam1	7.23539e-17	2.9447e-16	1.28498	C1		3110057O12Rik	2.56701e-06	3.24022e-06	-1.23493	C2
	Spr	1.91309e-11	3.80898e-11	1.28187	C1		Stra8	2.4805e-23	2.21445e-22	-1.23453	C2
	Kat6a	2.96915e-08	4.31346e-08	1.28009	C1		5730508B09Rik	0.000391314	0.000433619	-1.23037	C2
	Ap2a2	2.83897e-16	1.05461e-15	1.27853	C1		Bod1l	3.66993e-15	1.17757e-14	-1.22715	C2
	Praf2	1.63452e-09	2.65699e-09	1.2752	C1		Sipa1l3	0.0128159	0.0131607	-1.22696	C2
	Nanp	1.8159e-16	6.95573e-16	1.27357	C1		Dgat1	3.18648e-09	5.032e-09	-1.22091	C2
	Zfp386	1.19144e-13	3.12542e-13	1.27281	C1		Slc25a25	4.70429e-09	7.3244e-09	-1.22006	C2
	Ccdc88c	2.95659e-10	5.21821e-10	1.27168	C1		Ift122	9.60269e-09	1.45221e-08	-1.21894	C2
	Lrwd1	2.77955e-17	1.2114e-16	1.27081	C1		Phf21a	1.0354e-07	1.42917e-07	-1.21435	C2
	Bid	3.1795e-14	8.93326e-14	1.27037	C1		A330069E16Rik	0.000701621	0.00076597	-1.21126	C2
	Plekhb2	7.82412e-11	1.45568e-10	1.27004	C1		Cep126	0.00236001	0.00249288	-1.20773	C2
	Cops6	1.40223e-15	4.7762e-15	1.26897	C1		Simc1	7.0934e-06	8.67668e-06	-1.2077	C2
	Zfp688	1.87106e-09	3.02374e-09	1.26881	C1		Peak1	0.000489972	0.000539164	-1.20713	C2
	Msrb1	8.63026e-20	4.97588e-19	1.26499	C1		Btbd9	0.0329883	0.0335953	-1.20702	C2
	H3f3a	2.81302e-24	2.66155e-23	1.26393	C1		Zfp541	3.17783e-05	3.75038e-05	-1.20683	C2
	Bzw1	4.32387e-15	1.3715e-14	1.26359	C1		Aldh6a1	0.000101554	0.000117104	-1.20317	C2
	Chd3os	7.14336e-13	1.68249e-12	1.2589	C1		R3hdm1	7.49276e-12	1.53602e-11	-1.20059	C2
	Tubg1	3.29058e-14	9.19568e-14	1.25843	C1		Ttc3	3.20653e-27	4.22575e-26	-1.20045	C2
	Lpcat3	1.93215e-13	4.95115e-13	1.25448	C1		Rabac1	1.21546e-11	2.44194e-11	-1.1996	C2
	Sapcd2	7.86341e-10	1.33305e-09	1.25447	C1		Eml5	1.38392e-08	2.06191e-08	-1.19925	C2
	Gmfb	2.10708e-14	6.10612e-14	1.25431	C1		Gm16287	0.0020138	0.00213942	-1.19903	C2
	Rps14	6.55328e-25	6.77989e-24	1.25289	C1		Aff4	1.78147e-07	2.40205e-07	-1.19623	C2
	Rfk	3.97612e-15	1.26846e-14	1.2524	C1		Hacd2	5.12147e-08	7.28724e-08	-1.19591	C2
	Tgif2	9.01108e-12	1.83369e-11	1.25114	C1		Sct	0.00155788	0.00166304	-1.19513	C2
	Arxes1	3.23896e-13	8.05737e-13	1.25081	C1		Tnip2	2.05659e-10	3.67794e-10	-1.19236	C2
	Ckap4	8.73897e-11	1.61773e-10	1.25013	C1		Ralgapa2	0.000302562	0.000338661	-1.19089	C2
	Zfp932	1.06736e-09	1.77947e-09	1.25011	C1		Fxr2	5.17341e-08	7.34226e-08	-1.19057	C2
	Hmgn3	1.4001e-31	2.98059e-30	1.24893	C1		Rdh10	0.0033252	0.0034792	-1.18994	C2
	Supt20	2.31656e-08	3.3966e-08	1.24526	C1		Sptlc2	3.6211e-10	6.33263e-10	-1.18778	C2
	Rexo2	6.8256e-11	1.27634e-10	1.24331	C1		Tmem5	1.12151e-07	1.53842e-07	-1.18741	C2
	D16Ertd472e	1.48566e-08	2.20755e-08	1.24115	C1		Smc1b	7.90859e-54	5.47176e-52	-1.18681	C2
	Tpst2	1.24024e-12	2.81341e-12	1.2401	C1		Cep83	1.02592e-05	1.24256e-05	-1.18603	C2
	D10Wsu102e	3.11098e-13	7.77819e-13	1.23874	C1		Gml2	8.97664e-08	1.2437e-07	-1.18511	C2
	Top1mt	1.90458e-14	5.62851e-14	1.23849	C1		Tex15	3.25195e-28	4.61527e-27	-1.18395	C2
	Mmachc	4.20474e-06	5.21821e-06	1.23815	C1		Ypel5	2.85093e-14	8.07155e-14	-1.18343	C2
	Usp12	6.98075e-09	1.0718e-08	1.23538	C1		4930447C04Rik	8.37198e-13	1.94382e-12	-1.18212	C2
	Fads1	4.73994e-11	9.07805e-11	1.23366	C1		Ecsit	5.1615e-17	2.15254e-16	-1.1816	C2
	Xpa	1.49907e-06	1.91624e-06	1.23354	C1		Haus8	1.44213e-17	6.43723e-17	-1.18113	C2
	Aldh16a1	3.04569e-16	1.12386e-15	1.2331	C1		Rnpc3	1.35859e-05	1.64187e-05	-1.18008	C2
	Mrpl23	1.14272e-15	3.94077e-15	1.23249	C1		D130020L05Rik	0.000584096	0.000640193	-1.17915	C2
	Rftn1	5.89559e-14	1.59961e-13	1.23208	C1		Stk38	5.64318e-11	1.06604e-10	-1.17783	C2
	Pth1r	3.03434e-08	4.40238e-08	1.23168	C1		M1ap	7.89435e-10	1.33624e-09	-1.17736	C2
	1110008P14Rik	3.5401e-15	1.13937e-14	1.2315	C1		Cep112	0.000714725	0.000778741	-1.17652	C2
	Surf1	1.66713e-18	8.33852e-18	1.22813	C1		Dnaaf1	5.35345e-07	6.96804e-07	-1.17494	C2
	Pou4f1	3.20073e-08	4.61355e-08	1.22411	C1		Ugt8a	9.20337e-16	3.23433e-15	-1.17489	C2
	Fam45a	1.00373e-15	3.49413e-15	1.22271	C1		Tmem129	5.46841e-12	1.14003e-11	-1.17307	C2
	Atat1	1.4986e-09	2.44683e-09	1.22062	C1		Mlxip	0.00175187	0.00186652	-1.17204	C2
	Pop5	6.36275e-15	1.97853e-14	1.22061	C1		Mei1	1.86727e-11	3.72445e-11	-1.17051	C2
	Nsdhl	6.37401e-14	1.72098e-13	1.21844	C1		Ccnb3	4.02796e-05	4.72847e-05	-1.165	C2
	1700066M21Rik	2.58374e-15	8.51252e-15	1.21776	C1		Setdb1	7.46565e-09	1.13993e-08	-1.16348	C2
	Med1	2.09185e-15	6.954e-15	1.21536	C1		Tarsl2	0.000204645	0.000232113	-1.16308	C2
	Bmp7	3.16694e-10	5.55594e-10	1.21365	C1		Rimklb	1.21823e-08	1.8175e-08	-1.16261	C2
	Eid2b	4.2297e-08	6.05728e-08	1.20999	C1		Ppp1r13b	3.63426e-07	4.78374e-07	-1.16214	C2
	Tcea3	3.11566e-12	6.69715e-12	1.20952	C1		Ddx43	2.12632e-06	2.6901e-06	-1.15822	C2
	Pld2	0.0027163	0.00286103	1.20759	C1		Strip2	2.113e-05	2.52057e-05	-1.15732	C2
	Hmbs	1.35597e-14	4.09007e-14	1.20699	C1		Mdc1	1.96024e-08	2.88562e-08	-1.15728	C2
	Ppp1r7	2.27402e-13	5.74735e-13	1.20698	C1		Bbx	4.33598e-11	8.36225e-11	-1.15654	C2
	Ncaph	6.30499e-14	1.70651e-13	1.20685	C1		Dbhos	1.05665e-06	1.35383e-06	-1.15636	C2
	Wdr77	2.72486e-16	1.01563e-15	1.20672	C1		Per3	0.00453045	0.00472687	-1.15551	C2
	Strip1	5.03116e-11	9.55317e-11	1.20655	C1		Wdr47	2.7763e-06	3.48849e-06	-1.15298	C2
	Gcat	4.51897e-14	1.23824e-13	1.20652	C1		Myo1a	0.000315661	0.00035261	-1.1515	C2
	Fam210b	2.1817e-09	3.50529e-09	1.20305	C1		Cdk20	0.000683676	0.000747856	-1.15135	C2
	Ttf2	1.40856e-07	1.91794e-07	1.20275	C1		Gins3	0.000349329	0.00038826	-1.15031	C2
	Rps2	3.44281e-17	1.48295e-16	1.20238	C1		Tti1	0.00328365	0.00343898	-1.1483	C2
	Adprh	3.12172e-15	1.01045e-14	1.20233	C1		Hus1b	1.62703e-05	1.94716e-05	-1.14819	C2
	Map1lc3b	4.41845e-13	1.07974e-12	1.20127	C1		Etaa1os	0.000505348	0.000555531	-1.14777	C2
	Ak4	3.50684e-09	5.49868e-09	1.20086	C1		Gtf2h2	1.02268e-18	5.2171e-18	-1.14569	C2
	Usp19	5.07636e-16	1.82452e-15	1.20037	C1		Pde6d	1.15163e-28	1.77063e-27	-1.14566	C2
	Ccdc6	9.36742e-10	1.56642e-09	1.19943	C1		Syt14	0.00104522	0.00112994	-1.14563	C2
	Fam220a	3.75638e-09	5.88163e-09	1.19776	C1		Casp3	0.000948219	0.00102809	-1.14503	C2
	Zfp428	9.51211e-14	2.5131e-13	1.19762	C1		Ube2t	4.04829e-31	8.00261e-30	-1.14393	C2
	Actb	1.3313e-14	4.02664e-14	1.19715	C1		Rnf34	4.25001e-13	1.04319e-12	-1.14339	C2
	Ndc1	1.69159e-12	3.7377e-12	1.19651	C1		Hspa2	1.66942e-19	9.32103e-19	-1.14143	C2
	Btbd2	1.48142e-08	2.20421e-08	1.19608	C1		Esco2	3.51258e-20	2.1365e-19	-1.14016	C2
	Lats2	4.06208e-14	1.12138e-13	1.19547	C1		Selk	2.24943e-32	5.18774e-31	-1.1376	C2
	Tob2	1.61959e-10	2.91527e-10	1.19411	C1		Plekha8	0.0336154	0.0342024	-1.13735	C2
	Atp6v0a2	1.16819e-09	1.93013e-09	1.19348	C1		Ldhc	3.29806e-11	6.47332e-11	-1.13696	C2
	Zbtb14	3.85547e-13	9.5268e-13	1.19165	C1		Slc38a10	1.616e-07	2.18427e-07	-1.13563	C2
	Trmt10b	2.96478e-10	5.21821e-10	1.19134	C1		Acadsb	0.000185578	0.000210702	-1.13534	C2
	Sdc2	6.04695e-11	1.1365e-10	1.18976	C1		Peo1	0.00365926	0.00382512	-1.13415	C2
	Nsun4	7.01622e-12	1.44099e-11	1.18957	C1		Jarid2	8.0585e-06	9.79228e-06	-1.13148	C2
	Sh3yl1	5.98509e-13	1.43618e-12	1.18844	C1		Sertad2	0.00103742	0.00112261	-1.1306	C2
	Med24	4.5128e-11	8.67304e-11	1.18765	C1		Zswim8	3.88667e-06	4.83432e-06	-1.12793	C2
	Fzr1	1.35938e-12	3.0586e-12	1.18674	C1		Lin52	6.10968e-05	7.11938e-05	-1.12627	C2
	Smim14	2.93296e-14	8.28262e-14	1.18535	C1		Ptges3l	0.000276077	0.000310272	-1.12397	C2
	Trit1	8.67238e-10	1.4546e-09	1.1823	C1		Teddm1b	3.90462e-06	4.8512e-06	-1.12383	C2
	Crot	1.12886e-09	1.87353e-09	1.18007	C1		Ints8	0.00140464	0.00150818	-1.12337	C2
	Glo1	1.15846e-16	4.59646e-16	1.17915	C1		Catsper2	0.000223896	0.000252911	-1.12271	C2
	Fam199x	2.16234e-10	3.86083e-10	1.17822	C1		Pradc1	0.000786804	0.000854752	-1.1226	C2
	E2f2	3.21519e-09	5.0701e-09	1.17798	C1		Stom	1.63023e-06	2.0815e-06	-1.12141	C2
	Chst12	1.26003e-14	3.83201e-14	1.17662	C1		Tgm1	9.63558e-07	1.23742e-06	-1.12106	C2
	Ptdss1	2.25094e-13	5.70203e-13	1.17659	C1		Pura	0.0095431	0.00982717	-1.11945	C2
	Lmnb1	5.62185e-09	8.70404e-09	1.17606	C1		Tmed5	3.77126e-06	4.70038e-06	-1.11748	C2
	Prpsap1	3.27616e-17	1.41668e-16	1.17596	C1		Atp9b	1.39566e-05	1.683e-05	-1.11611	C2
	Mlx	4.28645e-11	8.28115e-11	1.17573	C1		Yipf4	2.13581e-17	9.34523e-17	-1.11396	C2
	Timm8a1	7.92535e-13	1.85092e-12	1.17403	C1		Txndc16	2.88158e-06	3.61258e-06	-1.11308	C2
	Gsto1	2.66416e-10	4.72632e-10	1.17278	C1		Rnf121	0.0479784	0.0486374	-1.11257	C2
	Ap1s1	5.72397e-17	2.35555e-16	1.17238	C1		Pknox1	0.00635525	0.00658116	-1.1122	C2
	Aldh9a1	2.40288e-16	9.01689e-16	1.17226	C1		Cep97	0.0014757	0.00157989	-1.11017	C2
	Scpep1	4.4411e-16	1.60663e-15	1.17211	C1		Greb1l	0.000146804	0.000167539	-1.10944	C2
	Pold2	2.48755e-18	1.22387e-17	1.17149	C1		Gm2518	4.22167e-05	4.94016e-05	-1.10866	C2
	Sec14l1	2.33801e-08	3.41899e-08	1.16769	C1		Spink2	1.73196e-09	2.80715e-09	-1.10865	C2
	Nono	1.92836e-14	5.66231e-14	1.1667	C1		Cenpm	1.00172e-10	1.84204e-10	-1.10837	C2
	Wwc2	2.76139e-09	4.41106e-09	1.16657	C1		Bbs7	2.51063e-07	3.33646e-07	-1.10799	C2
	Cttnbp2nl	3.12283e-09	4.95269e-09	1.16597	C1		Chd9	0.00146127	0.00156747	-1.10688	C2
	Slc25a3	2.25235e-16	8.48079e-16	1.16521	C1		Cep192	0.00598443	0.00622044	-1.10252	C2
	Tnpo1	4.94587e-12	1.03499e-11	1.16404	C1		Nf2	5.90762e-09	9.10826e-09	-1.10175	C2
	Ndufa11	7.15653e-18	3.27367e-17	1.16379	C1		Paip2b	3.43858e-06	4.29144e-06	-1.1016	C2
	Cdk5rap2	9.73462e-09	1.47015e-08	1.16355	C1		Defb45	0.000246043	0.000277644	-1.10109	C2
	Prelid1	1.65043e-15	5.55327e-15	1.16147	C1		Usp32	1.09685e-07	1.50647e-07	-1.1	C2
	Aars2	1.02813e-08	1.54429e-08	1.16133	C1		Snx14	4.34249e-05	5.07618e-05	-1.0998	C2
	Cnp	3.37584e-09	5.30078e-09	1.15928	C1		Strbp	2.46542e-12	5.3514e-12	-1.09957	C2
	Iah1	1.17157e-14	3.57281e-14	1.15909	C1		Fam83g	0.00428943	0.00447963	-1.09942	C2
	Gosr1	1.2565e-13	3.28053e-13	1.15841	C1		Rabgap1l	7.26019e-09	1.11162e-08	-1.09907	C2
	Map3k1	1.36044e-15	4.64817e-15	1.15714	C1		Jade3	7.66485e-06	9.33442e-06	-1.09811	C2
	Mboat2	1.41823e-12	3.1781e-12	1.15629	C1		Hist1h1e	0.000253111	0.000285039	-1.09613	C2
	Nle1	7.74459e-13	1.81253e-12	1.15607	C1		Erc1	3.99936e-05	4.69988e-05	-1.09336	C2
	Myl12b	4.39764e-17	1.87238e-16	1.156	C1		Speer1	1.72147e-06	2.19547e-06	-1.09065	C2
	Mrps24	6.84587e-14	1.83496e-13	1.15579	C1		Gapvd1	4.03589e-05	4.73276e-05	-1.09045	C2
	Clpp	8.44136e-13	1.95494e-12	1.15549	C1		Nefh	0.00928091	0.00957499	-1.09001	C2
	Phb	8.59342e-10	1.44354e-09	1.15521	C1		Smap2	0.00218139	0.0023064	-1.08958	C2
	Prorsd1	2.93894e-11	5.79931e-11	1.15421	C1		Xpo6	0.00119231	0.00128519	-1.08689	C2
	Snrpa	3.54058e-15	1.13937e-14	1.15319	C1		Phc1	0.000329048	0.000367193	-1.08681	C2
	Grhpr	4.05872e-13	9.98444e-13	1.15229	C1		Ccnb1ip1	0.0130845	0.013424	-1.08588	C2
	BC029214	1.15301e-09	1.9079e-09	1.15196	C1		Zfp367	3.96441e-09	6.18985e-09	-1.08574	C2
	Pcif1	5.41212e-11	1.02414e-10	1.15172	C1		Lyrm1	0.000297786	0.000333653	-1.08563	C2
	Xylb	1.49587e-15	5.06399e-15	1.15168	C1		Whsc1l1	0.00115892	0.00125041	-1.08543	C2
	Tfdp1	6.40232e-13	1.52089e-12	1.15073	C1		Fut8	3.05824e-15	9.92806e-15	-1.0841	C2
	Acy1	7.00956e-13	1.6545e-12	1.1497	C1		Ncoa5	4.52911e-06	5.60192e-06	-1.08374	C2
	Itpa	1.83748e-13	4.71946e-13	1.14913	C1		Setd1a	3.05454e-08	4.4201e-08	-1.0814	C2
	Tmem120a	8.579e-12	1.74898e-11	1.14906	C1		Pcbp3	2.39989e-12	5.2194e-12	-1.08081	C2
	Sdc1	9.63686e-15	2.95512e-14	1.1485	C1		Cspp1	6.56938e-11	1.23051e-10	-1.08074	C2
	Cyc1	3.29782e-14	9.19568e-14	1.1483	C1		Hist1h2aa	7.17073e-06	8.76159e-06	-1.08068	C2
	Pus3	7.89009e-09	1.20142e-08	1.14753	C1		Hcn3	0.000455803	0.000502564	-1.07915	C2
	Ehd1	1.59215e-11	3.18143e-11	1.14634	C1		Lztfl1	3.97713e-11	7.71048e-11	-1.07904	C2
	Rpph1	5.35664e-07	6.96804e-07	1.14478	C1		Arl4a	8.89921e-07	1.14551e-06	-1.07892	C2
	Mcm2	2.82444e-15	9.2779e-15	1.14474	C1		Nrbp1	6.49603e-29	1.0273e-27	-1.07801	C2
	Naca	1.97648e-16	7.54471e-16	1.1438	C1		Mgp	7.45748e-08	1.04764e-07	-1.07773	C2
	Hsp90ab1	3.30323e-22	2.6307e-21	1.14365	C1		Baz2a	2.80816e-08	4.09031e-08	-1.07762	C2
	Bnip3l	1.5793e-12	3.51062e-12	1.14336	C1		Atf7ip2	2.47079e-07	3.28746e-07	-1.0773	C2
	Mrps18b	9.95765e-09	1.50179e-08	1.14322	C1		Cep83os	2.85571e-08	4.15411e-08	-1.07723	C2
	Ogfod1	8.24174e-09	1.25324e-08	1.14219	C1		Erp44	8.37581e-13	1.94382e-12	-1.07578	C2
	Raver1	9.39577e-16	3.29149e-15	1.13991	C1		Rrm2b	0.000817635	0.000887375	-1.07525	C2
	Tmem194b	7.58886e-09	1.15714e-08	1.13983	C1		Dlgap4	1.9154e-06	2.43438e-06	-1.07471	C2
	Rab6b	6.72978e-16	2.39546e-15	1.13845	C1		St7	0.00314196	0.0032937	-1.07443	C2
	Pnpt1	4.20793e-14	1.15875e-13	1.13792	C1		Baiap2l1	0.000729737	0.000794315	-1.07425	C2
	Polr3g	2.3321e-14	6.72301e-14	1.13762	C1		Mphosph8	3.31165e-33	8.72857e-32	-1.07383	C2
	Pik3c3	6.14217e-11	1.15244e-10	1.13758	C1		Atf7	0.00112844	0.00121871	-1.07364	C2
	Acat1	3.88277e-13	9.57288e-13	1.13699	C1		Ccdc28a	0.000149059	0.000169937	-1.07305	C2
	Odf2	7.99784e-13	1.86392e-12	1.13699	C1		0610010F05Rik	6.21635e-06	7.63762e-06	-1.07161	C2
	Trip6	1.25334e-11	2.51349e-11	1.13686	C1		Pwwp2a	0.00154174	0.0016474	-1.06983	C2
	Pwp1	1.06896e-15	3.70952e-15	1.13627	C1		Ppp1r15a	0.00924304	0.00954482	-1.06904	C2
	Xbp1	7.06422e-11	1.31651e-10	1.13564	C1		Clcn4-2	6.8229e-06	8.37356e-06	-1.06818	C2
	Cks2	0.00703594	0.00727924	1.13548	C1		Mettl10	1.4289e-10	2.58462e-10	-1.06762	C2
	Polr2e	2.27058e-12	4.96746e-12	1.13445	C1		Fam160a2	3.26811e-07	4.31718e-07	-1.06739	C2
	Hsbp1	2.91148e-16	1.07793e-15	1.13377	C1		Smarcad1	1.57225e-05	1.88364e-05	-1.06674	C2
	Dnlz	2.6148e-18	1.28079e-17	1.13309	C1		Ap4b1	3.01939e-05	3.56904e-05	-1.06647	C2
	Zfp605	7.46614e-06	9.11248e-06	1.13284	C1		Plp1	0.00809028	0.00836222	-1.06591	C2
	Zfp930	6.76456e-08	9.56369e-08	1.13008	C1		Pepd	4.71536e-07	6.1701e-07	-1.06449	C2
	Ctsb	1.53001e-12	3.41476e-12	1.12874	C1		Ythdc2	0.000368652	0.000408915	-1.06244	C2
	Rhbdf2	7.75102e-17	3.13152e-16	1.12859	C1		Dzank1	0.000348099	0.000387282	-1.06019	C2
	Rnf5	1.61496e-10	2.91166e-10	1.12692	C1		Epm2aip1	0.0110053	0.0113119	-1.05998	C2
	Btbd3	8.89978e-11	1.64201e-10	1.12384	C1		Smg9	7.63053e-06	9.30286e-06	-1.05777	C2
	Rps8	5.23776e-26	6.0398e-25	1.1218	C1		Fancc	0.00458326	0.00477746	-1.05745	C2
	Cpne1	1.10305e-14	3.37314e-14	1.12115	C1		Ccdc36	3.99874e-23	3.43148e-22	-1.05686	C2
	2700094K13Rik	4.4365e-14	1.21866e-13	1.12046	C1		Usp31	0.0172908	0.0177066	-1.05685	C2
	Zfp809	9.0419e-06	1.09632e-05	1.11641	C1		Sdf2l1	7.35104e-17	2.9808e-16	-1.05672	C2
	Wdr1	1.18591e-13	3.11831e-13	1.11471	C1		Pole4	2.43512e-14	6.94762e-14	-1.0565	C2
	Eif4a3	4.82663e-13	1.1743e-12	1.11201	C1		Rbakdn	5.6547e-11	1.0664e-10	-1.05642	C2
	Rpusd1	1.67875e-12	3.71675e-12	1.11174	C1		Dhx40	2.22637e-16	8.41156e-16	-1.05557	C2
	Lypla1	7.96537e-15	2.46993e-14	1.11106	C1		Nek1	1.25385e-10	2.27916e-10	-1.0554	C2
	Maea	4.60651e-14	1.25911e-13	1.11087	C1		Slc25a19	0.00137837	0.00148141	-1.05473	C2
	Prep	4.83733e-18	2.26903e-17	1.1107	C1		Scmh1	2.12649e-07	2.84302e-07	-1.0518	C2
	Mvk	2.15024e-07	2.87131e-07	1.11019	C1		Tmed3	3.05273e-08	4.4201e-08	-1.05155	C2
	Tubb4b	4.46987e-07	5.86273e-07	1.10896	C1		Ptpra	1.27127e-09	2.09108e-09	-1.05142	C2
	Wwtr1	4.35106e-11	8.37675e-11	1.10828	C1		Letm2	0.000130043	0.000149179	-1.05073	C2
	Msi2	1.71022e-08	2.53103e-08	1.10781	C1		Swap70	4.49208e-06	5.56234e-06	-1.04885	C2
	Ptbp1	1.29885e-14	3.93924e-14	1.10708	C1		Cnot6l	0.000331057	0.000369063	-1.04764	C2
	Pttg1	7.70467e-13	1.80701e-12	1.10703	C1		Hexdc	0.000248371	0.000279987	-1.04624	C2
	Mrpl15	1.04096e-12	2.3858e-12	1.10691	C1		Dusp16	0.00176058	0.001874	-1.04573	C2
	Mif	1.91176e-14	5.62851e-14	1.10677	C1		Eif4ebp3	1.05116e-07	1.4473e-07	-1.04468	C2
	L2hgdh	3.11126e-07	4.11981e-07	1.10609	C1		Cux1	4.711e-08	6.72045e-08	-1.04424	C2
	Fam19a5	8.56181e-08	1.1892e-07	1.10512	C1		Asb1	2.12432e-05	2.53135e-05	-1.04338	C2
	Dppa5a	1.18339e-07	1.6173e-07	1.1044	C1		Pnpla7	0.00120442	0.00129698	-1.04257	C2
	Dpy30	1.11575e-10	2.03818e-10	1.10439	C1		Kif2a	2.20553e-08	3.24239e-08	-1.0417	C2
	Gm15107	1.19807e-13	3.13537e-13	1.10406	C1		Rabep1	5.0058e-11	9.53773e-11	-1.04033	C2
	Edf1	1.32298e-12	2.99496e-12	1.10324	C1		Macf1	2.10008e-06	2.65994e-06	-1.03983	C2
	Pomp	1.32979e-13	3.45557e-13	1.10214	C1		Arid4b	4.49079e-17	1.90472e-16	-1.03954	C2
	Cdc37	3.9021e-14	1.07991e-13	1.10191	C1		Nfat5	0.000258759	0.000291104	-1.03875	C2
	Uap1l1	2.85467e-10	5.04812e-10	1.10131	C1		Stx18	0.00288736	0.00302967	-1.03874	C2
	Ric8	3.45562e-12	7.34237e-12	1.10095	C1		Clcn2	0.00205694	0.00218315	-1.0382	C2
	Atic	1.04592e-07	1.44188e-07	1.10051	C1		Kctd17	0.000687911	0.000751745	-1.03535	C2
	Eci2	2.05295e-16	7.78294e-16	1.09978	C1		Atad5	3.79459e-09	5.93307e-09	-1.03514	C2
	Ece1	1.12831e-10	2.05773e-10	1.09954	C1		Snhg18	0.0192595	0.0196863	-1.03321	C2
	Psmb3	1.4356e-11	2.8738e-11	1.09864	C1		Chchd4	4.03413e-07	5.29749e-07	-1.03219	C2
	Ttc21b	5.08254e-09	7.9022e-09	1.09849	C1		Kdm6a	0.000160562	0.000182487	-1.03213	C2
	Lmnb2	2.23911e-12	4.9083e-12	1.09842	C1		Ercc6l2	0.00622383	0.00645715	-1.03075	C2
	Psmc1	1.30893e-13	3.40938e-13	1.09831	C1		Eps15	8.88874e-13	2.04997e-12	-1.02939	C2
	Ints10	1.42035e-15	4.82309e-15	1.09804	C1		Stx16	7.69144e-05	8.95193e-05	-1.02899	C2
	Patz1	1.32739e-16	5.19231e-16	1.09724	C1		Figla	0.000415109	0.000458608	-1.02827	C2
	Rpia	0.00952933	0.00982214	1.09685	C1		Smyd3	7.89055e-06	9.59872e-06	-1.02826	C2
	Tmed7	9.15364e-05	0.000105773	1.09679	C1		Gphn	0.0402607	0.0408511	-1.02823	C2
	Plk5	1.2092e-12	2.74862e-12	1.09666	C1		Ralgapb	2.03091e-05	2.42527e-05	-1.02813	C2
	Mtap	2.11205e-12	4.63897e-12	1.09646	C1		Tmx4	3.02095e-05	3.56904e-05	-1.0281	C2
	N4bp2	7.33086e-09	1.12089e-08	1.09582	C1		Tmppe	9.09019e-07	1.16874e-06	-1.02742	C2
	Zbed5	6.61422e-07	8.54369e-07	1.09558	C1		Hnrnph1	6.71179e-17	2.75184e-16	-1.02705	C2
	Csnk1e	3.8574e-10	6.72463e-10	1.09487	C1		2610015P09Rik	5.41861e-07	7.04038e-07	-1.02549	C2
	Ldah	7.86074e-05	9.13099e-05	1.094	C1		Stxbp6	0.037029	0.037641	-1.02496	C2
	Ikbkb	7.602e-08	1.0639e-07	1.09395	C1		Pacrg	5.38309e-06	6.63595e-06	-1.02347	C2
	Dazap1	8.27284e-06	1.00417e-05	1.09345	C1		Zfp592	0.0179418	0.0183564	-1.02226	C2
	Vps37b	6.60064e-10	1.12761e-09	1.09238	C1		Cdip1	3.05048e-09	4.85184e-09	-1.02107	C2
	Slc12a9	1.01144e-10	1.85682e-10	1.09019	C1		Pigu	1.24152e-09	2.04824e-09	-1.02039	C2
	Atp5a1	1.23569e-15	4.24815e-15	1.087	C1		Tbc1d14	2.419e-07	3.22242e-07	-1.01689	C2
	Dut	2.54308e-13	6.41274e-13	1.08673	C1		Ipo5	3.53904e-11	6.90956e-11	-1.01637	C2
	Hk1	0.000109376	0.000125862	1.08624	C1		Defb19	2.94639e-15	9.6214e-15	-1.01513	C2
	Glis1	3.67443e-10	6.41577e-10	1.08591	C1		Ndufa1	2.70306e-38	9.06755e-37	-1.01479	C2
	Mrpl28	1.56713e-12	3.49056e-12	1.08521	C1		Pnmt	0.000576892	0.000632923	-1.01455	C2
	Rbm44	6.69779e-14	1.79962e-13	1.08509	C1		Pcx	2.17475e-10	3.87672e-10	-1.01386	C2
	Prrc2b	5.87159e-09	9.06535e-09	1.08488	C1		Vps54	0.0021346	0.00225909	-1.01338	C2
	Adi1	1.90293e-10	3.41418e-10	1.08448	C1		Rps6kb2	2.53254e-05	3.0113e-05	-1.01334	C2
	Cbr1	1.73087e-08	2.55818e-08	1.08416	C1		Invs	0.00609959	0.00633419	-1.01261	C2
	2010107G23Rik	1.7083e-07	2.30621e-07	1.08353	C1		Setx	8.05083e-08	1.12387e-07	-1.00951	C2
	Tecr	1.15651e-12	2.63971e-12	1.08281	C1		Pisd-ps1	0.00156214	0.00166598	-1.00758	C2
	Nlrp4c	5.45907e-15	1.71681e-14	1.08212	C1		Eif2b3	4.2029e-12	8.87903e-12	-1.00677	C2
	Wrb	2.07194e-14	6.03588e-14	1.08181	C1		S100pbp	1.65379e-08	2.45408e-08	-1.00649	C2
	Zswim1	6.73808e-09	1.03598e-08	1.08171	C1		AU040320	6.17839e-06	7.59942e-06	-1.0064	C2
	Lpp	5.08014e-06	6.26948e-06	1.079	C1		Dxo	3.79294e-11	7.36629e-11	-1.00579	C2
	Pls1	1.20543e-19	6.77364e-19	1.07803	C1		Gm364	2.58332e-29	4.53926e-28	-1.00403	C2
	Sike1	2.75352e-11	5.45286e-11	1.07799	C1		Atraid	2.83558e-11	5.60534e-11	-1.00243	C2
	Creb1	3.11608e-10	5.47541e-10	1.07779	C1		Smg1	2.22915e-07	2.97309e-07	-1.00122	C2
	Dcaf5	1.50956e-05	1.81443e-05	1.07547	C1		Fbxo42	0.000994687	0.00107742	-1.00081	C2
	Pccb	9.98948e-09	1.50249e-08	1.07485	C1		Snap23	0.0207311	0.021171	-1.00027	C2
	Mrps14	4.629e-12	9.72353e-12	1.07428	C1
	Nudcd2	1.48528e-07	2.01991e-07	1.0741	C1
	Pgam1	4.07985e-08	5.85784e-08	1.07082	C1
	Bzw2	0.000135862	0.000155532	1.07076	C1
	Vcpkmt	3.58417e-11	6.98534e-11	1.06974	C1
	Ube2l3	2.79298e-12	6.02695e-12	1.06945	C1
	Ppp2r1b	4.68938e-18	2.21844e-17	1.0683	C1
	Tmem97	7.24395e-08	1.01894e-07	1.06825	C1
	5730507C01Rik	4.3252e-08	6.18605e-08	1.06701	C1
	Lzic	2.82611e-10	5.0056e-10	1.06695	C1
	Pogk	3.31925e-08	4.77817e-08	1.0668	C1
	Gstk1	7.37444e-10	1.25399e-09	1.06506	C1
	Pusl1	1.78163e-29	3.23321e-28	1.06503	C1
	Mta1	2.934e-09	4.67329e-09	1.06463	C1
	Hnrnph2	8.39939e-10	1.41524e-09	1.06439	C1
	Gnpnat1	3.23325e-11	6.35739e-11	1.06372	C1
	Nfu1	1.67567e-12	3.71675e-12	1.0637	C1
	Ptk7	1.70825e-14	5.1109e-14	1.0636	C1
	Dcp1b	6.6501e-09	1.02387e-08	1.06294	C1
	Samd10	7.58679e-08	1.06311e-07	1.06222	C1
	Cstf1	5.08877e-13	1.23266e-12	1.06135	C1
	Tpm3	9.21779e-12	1.87231e-11	1.06122	C1
	Nek3	3.28407e-07	4.3331e-07	1.05929	C1
	Ddx19b	6.52016e-10	1.11558e-09	1.05884	C1
	Alg2	3.56058e-18	1.69166e-17	1.05856	C1
	Adad2	1.59936e-07	2.16442e-07	1.05648	C1
	Cds1	0.00242785	0.00256209	1.0563	C1
	Bub1b	8.33003e-08	1.15992e-07	1.055	C1
	Mak16	1.33028e-12	3.00534e-12	1.0546	C1
	Tmem110	1.75298e-08	2.58739e-08	1.05407	C1
	Ywhab	1.92815e-09	3.11147e-09	1.05251	C1
	Lmo1	6.36648e-10	1.09097e-09	1.05221	C1
	Gpx4	8.17993e-15	2.52234e-14	1.05209	C1
	Impdh1	5.21037e-07	6.79373e-07	1.04975	C1
	Lats1	0.000151352	0.000172373	1.04969	C1
	Plgrkt	7.20391e-08	1.0146e-07	1.04927	C1
	Zfp266	1.1443e-09	1.89632e-09	1.04878	C1
	Trmt112	7.44446e-14	1.98579e-13	1.04822	C1
	Ssbp4	7.18212e-09	1.10119e-08	1.04807	C1
	Fdft1	5.67423e-11	1.06826e-10	1.04794	C1
	Gadd45g	4.07135e-05	4.76929e-05	1.04786	C1
	Tk1	2.22983e-09	3.57742e-09	1.04774	C1
	Wdr18	6.31783e-12	1.30726e-11	1.04737	C1
	Cox6a1	6.79806e-19	3.51657e-18	1.04657	C1
	Nmral1	3.48022e-07	4.58643e-07	1.04558	C1
	Ergic2	8.63682e-09	1.30972e-08	1.04557	C1
	Clasp1	8.31705e-08	1.15957e-07	1.04353	C1
	Pycr2	3.39995e-10	5.9553e-10	1.0435	C1
	Arfgap2	2.56503e-09	4.1033e-09	1.04302	C1
	Phax	6.29606e-13	1.49887e-12	1.04106	C1
	Aacs	6.23715e-10	1.07213e-09	1.04027	C1
	Bpgm	4.66145e-12	9.77314e-12	1.03962	C1
	Knstrn	2.03123e-13	5.16913e-13	1.03938	C1
	Atp6v1f	2.29041e-11	4.54387e-11	1.03895	C1
	Ssbp2	2.94834e-07	3.90875e-07	1.03843	C1
	Haus4	3.02355e-12	6.51181e-12	1.03703	C1
	Arap2	0.000110105	0.00012657	1.03666	C1
	Arhgap10	3.18889e-12	6.84129e-12	1.03647	C1
	Rce1	1.42983e-09	2.34492e-09	1.03628	C1
	Pdhx	5.85739e-12	1.21654e-11	1.03609	C1
	Surf2	5.01871e-13	1.21836e-12	1.03603	C1
	Psph	4.85398e-10	8.43541e-10	1.03555	C1
	Tram1	4.76223e-11	9.105e-11	1.03539	C1
	Ifrd1	5.49981e-14	1.49589e-13	1.03487	C1
	Trmt10c	2.74556e-08	4.00439e-08	1.03329	C1
	Ndufs8	2.29176e-12	5.00391e-12	1.03074	C1
	Nudt21	1.79288e-12	3.94575e-12	1.03023	C1
	Fkbp4	3.4389e-12	7.32089e-12	1.03009	C1
	Rhox2g	8.27505e-10	1.39641e-09	1.03003	C1
	Reep6	1.33513e-09	2.19286e-09	1.02905	C1
	Sdcbp	4.32803e-12	9.12596e-12	1.02855	C1
	Npc2	6.91662e-12	1.42318e-11	1.02855	C1
	Acadl	4.10333e-11	7.94124e-11	1.02702	C1
	Ntan1	2.1655e-13	5.4982e-13	1.02694	C1
	Rgl1	1.49175e-10	2.69392e-10	1.02679	C1
	Vill	1.6839e-08	2.49542e-08	1.0267	C1
	Gsr	3.35005e-12	7.14549e-12	1.02632	C1
	Ppp1r14a	1.6605e-09	2.69527e-09	1.02485	C1
	Prm1	1.16361e-07	1.59386e-07	1.0248	C1
	Zfp740	2.22764e-08	3.27055e-08	1.02403	C1
	Frmd6	1.81517e-08	2.67562e-08	1.02333	C1
	Ppie	1.11166e-10	2.03407e-10	1.02303	C1
	Mettl21a	3.43293e-06	4.28922e-06	1.02213	C1
	Tmem238	1.5418e-05	1.85116e-05	1.02131	C1
	Pcnp	8.59203e-15	2.64205e-14	1.0213	C1
	Keap1	1.6757e-10	3.01136e-10	1.0212	C1
	Ydjc	2.89477e-07	3.84234e-07	1.02117	C1
	Ripk4	7.88341e-12	1.61311e-11	1.02043	C1
	Mgmt	1.94788e-07	2.62006e-07	1.0184	C1
	Ap1s3	3.96376e-05	4.663e-05	1.01826	C1
	Brat1	6.36345e-10	1.09097e-09	1.01803	C1
	Zfp9	9.98213e-09	1.50249e-08	1.01778	C1
	Rps3	2.58753e-14	7.3446e-14	1.01693	C1
	Gigyf1	8.58042e-10	1.44354e-09	1.01649	C1
	Ppid	3.07253e-13	7.71267e-13	1.01614	C1
	Mob1b	3.3073e-11	6.47996e-11	1.01599	C1
	Myo6	0.000131329	0.000150498	1.01508	C1
	Cib1	5.41534e-12	1.13109e-11	1.01397	C1
	Hibch	6.85505e-08	9.6755e-08	1.01393	C1
	Gtpbp3	4.3525e-06	5.39554e-06	1.01379	C1
	Drg2	1.07636e-10	1.97274e-10	1.01334	C1
	Clp1	1.12436e-08	1.68199e-08	1.01332	C1
	Cyct	0.00153984	0.00164696	1.01117	C1
	Psmd3	8.83539e-13	2.04192e-12	1.01092	C1
	Polr3e	1.84545e-09	2.98671e-09	1.01086	C1
	Gatc	4.54027e-05	5.30177e-05	1.01002	C1
	Rpusd4	4.60772e-08	6.58161e-08	1.0095	C1
	Nifk	1.32655e-10	2.40341e-10	1.00943	C1
	Mrpl22	8.45139e-14	2.24357e-13	1.00827	C1
	Nubp1	6.79247e-13	1.60668e-12	1.00661	C1
	Nme1	6.61752e-13	1.56865e-12	1.00651	C1
	Med18	4.92829e-10	8.55112e-10	1.0058	C1
	Ccnl2	3.29314e-09	5.17828e-09	1.00533	C1
	Prnp	9.87736e-07	1.267e-06	1.00484	C1
	Nsmce1	3.21403e-12	6.88076e-12	1.0038	C1
	Ppan	1.996e-10	3.57536e-10	1.00376	C1
	Penk	0.0308209	0.0314169	1.00363	C1
	Phlda3	1.46168e-05	1.75879e-05	1.00324	C1
	Rab34	3.13485e-09	4.96463e-09	1.0027	C1
	Trpt1	1.92344e-07	2.59033e-07	1.00263	C1
	Sf3b3	8.64123e-14	2.28848e-13	1.00138	C1
	Nit2	1.19325e-07	1.62676e-07	1.00098	C1
	Glb1	2.85707e-09	4.55732e-09	1.00015	C1
	Mettl23	1.1016e-09	1.83103e-09	1.0001	C1

## Sheet: cluster2.and.cluster3
Table S3-Differentially expressed genes between consecutive clusters, Related to Figure 3
	Gene	P value	FDR	average difference	cluster		Gene	P value	FDR	average difference	cluster
	Stra8	2.41427e-52	3.37033e-49	3.43784	C2		1700020N01Rik	7.84108e-40	3.64872e-37	-4.25738	C3
	Gnl3l	0.00770586	0.0086197	3.43683	C2		A830018L16Rik	4.49904e-20	1.14194e-18	-4.16396	C3
	Nudt17	8.75398e-17	1.32832e-15	3.2347	C2		Gml	7.72037e-20	1.89081e-18	-3.28022	C3
	Pth2	2.69534e-10	1.44719e-09	2.94346	C2		Zfy1	3.98709e-13	3.56794e-12	-3.12422	C3
	Gm4349	5.81698e-13	5.04379e-12	2.92557	C2		1700080O16Rik	2.49234e-16	3.58691e-15	-3.05909	C3
	Figla	2.81085e-10	1.49199e-09	2.86251	C2		1700102P08Rik	2.34642e-18	4.67942e-17	-3.01908	C3
	Aph1b	6.6217e-10	3.29208e-09	2.73832	C2		Prm2	2.63754e-11	1.67364e-10	-2.94474	C3
	Zglp1	1.2625e-12	1.0129e-11	2.63367	C2		Morn5	1.67017e-14	1.79351e-13	-2.87528	C3
	Cd209c	2.43273e-17	4.23341e-16	2.49257	C2		Zfy2	5.40238e-11	3.36684e-10	-2.85679	C3
	Nefh	5.92761e-08	1.97023e-07	2.49247	C2		Rsph1	3.68949e-07	1.03841e-06	-2.68086	C3
	Pnmt	7.38115e-08	2.3852e-07	2.44729	C2		Gm5934	2.29346e-06	5.4543e-06	-2.65813	C3
	Tor4a	0.00225458	0.00273212	2.37441	C2		Stard6	1.67965e-18	3.49969e-17	-2.64112	C3
	Pepd	4.18446e-21	1.26989e-19	2.35662	C2		Spesp1	1.03952e-13	1.00081e-12	-2.58649	C3
	9030624G23Rik	9.56972e-06	1.9704e-05	2.32851	C2		Cks2	1.3382e-35	3.11354e-33	-2.57231	C3
	Pdgfa	0.000210276	0.00031195	2.27454	C2		Mlc1	6.72119e-21	1.99634e-19	-2.54465	C3
	Chrna1	0.0374692	0.0392695	2.26684	C2		Prm1	3.54618e-10	1.82002e-09	-2.54348	C3
	Chd5	3.66873e-05	6.57452e-05	2.25647	C2		Cdk1	6.19731e-19	1.44191e-17	-2.5079	C3
	Flot1	2.85699e-09	1.27018e-08	2.20378	C2		Tnp2	6.09065e-10	3.06951e-09	-2.50092	C3
	Ptcra	5.68797e-12	4.1088e-11	2.19616	C2		Kctd19	1.94466e-12	1.51661e-11	-2.40509	C3
	4930455G09Rik	2.59423e-05	4.7904e-05	2.18904	C2		Nxt2	6.41249e-11	3.92625e-10	-2.39864	C3
	Tk1	3.24975e-07	9.25847e-07	2.1828	C2		Mnd1	4.15211e-13	3.66857e-12	-2.39239	C3
	Fgfr3	3.72929e-08	1.29828e-07	2.17805	C2		Dync2li1	3.64168e-15	4.42069e-14	-2.3919	C3
	Rasip1	2.49235e-05	4.63909e-05	2.17612	C2		Setx	2.67461e-23	1.20444e-21	-2.35646	C3
	Zfp667	1.12194e-11	7.79216e-11	2.15281	C2		2610020H08Rik	3.87514e-27	2.70485e-25	-2.34534	C3
	Ndrg3	8.90698e-25	4.97366e-23	2.15172	C2		Dppa4	3.04215e-10	1.59656e-09	-2.32198	C3
	Mgat5b	7.90045e-06	1.66602e-05	2.14498	C2		Mlh3	0.000643153	0.00086414	-2.31233	C3
	Ptma	8.4782e-39	2.95889e-36	2.14477	C2		Tmem91	1.14375e-05	2.304e-05	-2.26043	C3
	2810428I15Rik	1.94919e-35	3.88725e-33	2.13592	C2		Usp26	1.02817e-09	4.94939e-09	-2.24776	C3
	Egfl7	7.01406e-06	1.49442e-05	2.13028	C2		Tnp1	9.93188e-12	6.96729e-11	-2.18867	C3
	0610011F06Rik	8.31477e-09	3.28822e-08	2.10957	C2		Glipr1l2	3.0105e-10	1.58591e-09	-2.1772	C3
	Kif23	7.56254e-29	6.59831e-27	2.09931	C2		Spa17	5.21797e-23	2.27634e-21	-2.16604	C3
	Krtcap3	7.3352e-05	0.00012047	2.09463	C2		Brdt	5.70136e-16	7.80304e-15	-2.16242	C3
	Rasgrp2	9.60015e-06	1.97376e-05	2.08817	C2		Armt1	1.52438e-19	3.66903e-18	-2.15845	C3
	Rhd	6.597e-13	5.61549e-12	2.05404	C2		1700125H20Rik	9.44471e-16	1.2557e-14	-2.13145	C3
	Thop1	7.37999e-27	4.90594e-25	2.05277	C2		Ccdc152	1.98805e-21	6.30753e-20	-2.11612	C3
	Rrm2	1.45143e-27	1.12567e-25	2.04689	C2		Psma8	1.01136e-14	1.12052e-13	-2.09034	C3
	Zfp60	2.10743e-05	3.98103e-05	2.04119	C2		Gzf1	1.2144e-08	4.65743e-08	-2.07265	C3
	Tuft1	1.31085e-15	1.69439e-14	2.04064	C2		Mesdc2	2.09669e-15	2.59024e-14	-2.07252	C3
	Hddc2	1.1609e-06	2.91477e-06	2.02973	C2		Cers3	9.34949e-10	4.5477e-09	-2.06446	C3
	Oxct1	4.72423e-06	1.04683e-05	2.019	C2		Prss48	7.56549e-07	1.97042e-06	-2.06421	C3
	Hes6	2.54405e-10	1.37123e-09	2.01405	C2		Gm5136	8.28416e-07	2.14628e-06	-2.0496	C3
	Dscc1	7.11947e-05	0.000117341	2.00642	C2		Dcaf8	2.09909e-16	3.08456e-15	-2.04215	C3
	Suv420h2	1.21535e-23	5.85045e-22	1.97767	C2		Sox6	9.33103e-06	1.93266e-05	-2.04182	C3
	Stra13	9.28273e-22	3.0854e-20	1.97759	C2		Lgr6	0.00158694	0.00197977	-2.03945	C3
	Atp1b2	8.093e-14	7.90058e-13	1.97198	C2		Gm13034	4.41274e-05	7.70987e-05	-2.03715	C3
	Fbxo5	6.05908e-11	3.74487e-10	1.96172	C2		Cep19	2.0295e-05	3.85992e-05	-2.03624	C3
	Fgf11	5.17219e-10	2.61608e-09	1.96047	C2		Ttc26	3.91964e-13	3.5302e-12	-2.03518	C3
	Hmgn2	2.23738e-41	1.56169e-38	1.95433	C2		Fancd2	2.76224e-06	6.44831e-06	-2.03269	C3
	Slc23a1	2.85703e-12	2.14431e-11	1.94979	C2		Myl4	6.39421e-08	2.09047e-07	-2.02926	C3
	Mrm1	3.47391e-08	1.22156e-07	1.94385	C2		9530082P21Rik	2.37907e-05	4.45797e-05	-2.02541	C3
	Myo9b	1.16812e-07	3.59977e-07	1.93376	C2		Rwdd4a	2.11091e-07	6.17785e-07	-2.01792	C3
	Sct	0.000226464	0.000334663	1.92722	C2		Aurka	3.23158e-12	2.38693e-11	-2.00422	C3
	M1ap	3.04753e-22	1.14983e-20	1.92589	C2		Tktl2	1.4958e-06	3.66984e-06	-1.99737	C3
	Tpgs2	5.15815e-32	8.20926e-30	1.92585	C2		Tchp	8.28685e-07	2.14628e-06	-1.99163	C3
	Tnip2	2.19223e-17	3.92353e-16	1.925	C2		Cep70	7.75379e-17	1.19676e-15	-1.98657	C3
	Syt7	0.000349266	0.000497018	1.8957	C2		Tmem97	2.18999e-11	1.41538e-10	-1.9861	C3
	Asphd1	2.22944e-05	4.18884e-05	1.88507	C2		Bub3	1.89662e-08	7.09833e-08	-1.98265	C3
	Impa2	2.06653e-05	3.91968e-05	1.8816	C2		Ube2r2	6.25766e-06	1.3481e-05	-1.98119	C3
	Zfp142	1.11119e-06	2.795e-06	1.87762	C2		Tagap1	4.75634e-09	2.01207e-08	-1.97667	C3
	Lonrf3	3.34701e-10	1.73053e-09	1.87032	C2		Efhc2	5.44989e-07	1.47158e-06	-1.97503	C3
	Hcn3	1.71065e-05	3.31215e-05	1.86462	C2		Cdc20	6.12577e-14	6.15222e-13	-1.97244	C3
	Swap70	6.50261e-13	5.56911e-12	1.86168	C2		Gm11423	2.75247e-10	1.4722e-09	-1.96582	C3
	Dck	6.37513e-07	1.69518e-06	1.85204	C2		Rhox2g	5.67053e-07	1.52232e-06	-1.96442	C3
	Adam15	1.51752e-05	2.97537e-05	1.849	C2		4930453N24Rik	5.38794e-19	1.27484e-17	-1.95027	C3
	Nrm	0.00140185	0.00175514	1.84656	C2		Enkur	4.85947e-07	1.32497e-06	-1.94877	C3
	Gsn	0.000806169	0.0010637	1.8421	C2		Zmiz2	1.62877e-06	3.96125e-06	-1.94563	C3
	Haus8	1.17474e-30	1.26149e-28	1.82476	C2		Gml2	3.49036e-17	5.87053e-16	-1.93755	C3
	Peak1	1.58646e-05	3.09543e-05	1.82384	C2		5730422E09Rik	4.49534e-05	7.84437e-05	-1.92728	C3
	Fam50a	7.52196e-15	8.46827e-14	1.81984	C2		Lekr1	3.30589e-10	1.71562e-09	-1.9235	C3
	Myl7	1.57777e-15	1.9843e-14	1.81578	C2		B9d1	2.0936e-10	1.15066e-09	-1.92285	C3
	Pold1	1.70161e-17	3.08499e-16	1.80696	C2		Ldah	2.3126e-09	1.04818e-08	-1.91715	C3
	Ptrf	0.000171086	0.000258761	1.80166	C2		Slc9b1	0.000205396	0.000305034	-1.91684	C3
	Lrrc42	8.53958e-32	1.0817e-29	1.79589	C2		Ssmem1	4.83812e-08	1.64732e-07	-1.90917	C3
	Alkbh2	1.50458e-05	2.95829e-05	1.79495	C2		1700102H20Rik	4.88989e-06	1.08011e-05	-1.90894	C3
	Axl	0.00250846	0.00300584	1.77501	C2		Ccdc151	6.3502e-08	2.08096e-07	-1.90831	C3
	Ntf5	0.000304877	0.000438771	1.76595	C2		Fbxw5	8.3735e-10	4.10155e-09	-1.90675	C3
	Nme3	8.0807e-06	1.69634e-05	1.76433	C2		Calm2	5.88056e-32	8.20926e-30	-1.90412	C3
	Selm	5.52415e-09	2.28834e-08	1.76264	C2		Spaca1	6.84426e-11	4.10068e-10	-1.90348	C3
	Ippk	6.06484e-12	4.31965e-11	1.7475	C2		Wdr93	6.51103e-05	0.000108725	-1.89965	C3
	Six5	5.87521e-32	8.20926e-30	1.73942	C2		Gm19583	3.1091e-06	7.17406e-06	-1.89909	C3
	Rassf7	3.16909e-16	4.42405e-15	1.73873	C2		Saraf	3.31236e-20	8.72463e-19	-1.89833	C3
	Gadd45a	0.000263666	0.000385018	1.72748	C2		Gm595	4.78599e-08	1.63356e-07	-1.87484	C3
	Espn	4.36663e-05	7.63887e-05	1.72488	C2		Arl6	4.54684e-22	1.67037e-20	-1.87394	C3
	Hint2	2.21327e-15	2.71029e-14	1.72488	C2		Creld2	7.79484e-22	2.65405e-20	-1.86879	C3
	Dapk2	5.69894e-05	9.63163e-05	1.72484	C2		Cox7b2	1.22308e-18	2.65299e-17	-1.86396	C3
	Mei4	1.57638e-07	4.74274e-07	1.72114	C2		Ccnb2	1.59553e-23	7.42453e-22	-1.86251	C3
	Timp2	1.40732e-07	4.29896e-07	1.70474	C2		Dnaic1	0.000161574	0.000246242	-1.85483	C3
	Dhrs4	0.000912132	0.00118781	1.70459	C2		Cdc37l1	5.3258e-17	8.44866e-16	-1.84658	C3
	Esco2	7.18214e-28	5.8978e-26	1.69725	C2		Sephs2	8.14572e-13	6.72865e-12	-1.84138	C3
	Sptbn1	1.44851e-06	3.56636e-06	1.69097	C2		Rangrf	1.96275e-08	7.30665e-08	-1.84075	C3
	Clcn2	1.69736e-05	3.29558e-05	1.68156	C2		Cenpp	6.88891e-14	6.82051e-13	-1.83779	C3
	Osr2	0.0016175	0.0020125	1.6813	C2		Leo1	3.29796e-07	9.37668e-07	-1.82512	C3
	Kdm6a	2.85634e-06	6.65685e-06	1.67781	C2		1700003G18Rik	2.43089e-05	4.54288e-05	-1.82427	C3
	Tpm1	5.23486e-05	8.99983e-05	1.67625	C2		E130317F20Rik	4.9508e-05	8.57483e-05	-1.8212	C3
	Zfyve19	1.77957e-26	1.12922e-24	1.67147	C2		Lca5l	4.80469e-06	1.06297e-05	-1.82035	C3
	Adarb1	4.93069e-09	2.07327e-08	1.66857	C2		Ube2u	2.98243e-08	1.0703e-07	-1.81957	C3
	Lrrc45	0.000639431	0.000859967	1.66596	C2		Lancl1	2.37766e-17	4.20153e-16	-1.80526	C3
	Cyb5r3	2.48995e-20	6.68455e-19	1.66349	C2		1700019A02Rik	2.95915e-09	1.31142e-08	-1.80016	C3
	Rad21l	0.000404736	0.000565012	1.65782	C2		Ccdc173	7.02319e-07	1.84293e-06	-1.79655	C3
	Tmppe	7.8241e-06	1.65241e-05	1.65633	C2		3830417A13Rik	7.59866e-06	1.60967e-05	-1.79579	C3
	Slc29a1	2.60148e-11	1.65829e-10	1.65447	C2		Rhox3f	0.000706171	0.000937978	-1.79327	C3
	Por	4.6742e-25	2.71883e-23	1.65045	C2		Actr1b	3.02817e-08	1.08393e-07	-1.79167	C3
	Sox4	0.00209939	0.00256632	1.64908	C2		Cwf19l2	5.38931e-11	3.36684e-10	-1.78664	C3
	Slc25a25	1.72593e-12	1.3536e-11	1.64649	C2		Tbpl1	6.80215e-20	1.69568e-18	-1.7858	C3
	Nup210	6.88875e-08	2.24165e-07	1.63789	C2		Kif3b	0.000490194	0.000673535	-1.77402	C3
	Adck1	3.93729e-06	8.89394e-06	1.63701	C2		Abhd17c	0.000119505	0.000187027	-1.77349	C3
	Ppfibp1	1.21954e-12	9.84095e-12	1.63674	C2		Wbp2	2.51782e-08	9.15332e-08	-1.77179	C3
	Cars2	0.00496907	0.00569994	1.63656	C2		Morn2	2.29919e-16	3.3434e-15	-1.76481	C3
	Ltbp4	0.00108066	0.00138403	1.62847	C2		Pmaip1	1.02464e-09	4.94939e-09	-1.76386	C3
	Crip2	0.00014393	0.000222509	1.6266	C2		Zkscan17	1.2512e-05	2.50599e-05	-1.76339	C3
	Atp2b1	5.65485e-14	5.76217e-13	1.62543	C2		Smim8	1.16911e-17	2.20552e-16	-1.76145	C3
	Mei1	1.22442e-18	2.65299e-17	1.62219	C2		Map2k5	2.17503e-10	1.18607e-09	-1.74845	C3
	Ndrg4	4.57612e-07	1.26001e-06	1.61917	C2		Fbxo15	4.27852e-08	1.47477e-07	-1.74818	C3
	Iqsec1	2.08624e-07	6.13136e-07	1.61846	C2		Gramd1c	0.00602301	0.00683587	-1.74195	C3
	Mt2	4.92248e-14	5.05278e-13	1.61552	C2		Eif4a2	1.44961e-15	1.83968e-14	-1.74161	C3
	Pdia5	8.74704e-06	1.82252e-05	1.61256	C2		AA415398	0.00546989	0.00623854	-1.741	C3
	Orc1	4.2494e-11	2.67214e-10	1.60882	C2		Atat1	7.71126e-06	1.63105e-05	-1.74039	C3
	Hist1h1a	4.51422e-09	1.92717e-08	1.60457	C2		Zpbp2	4.01708e-07	1.12157e-06	-1.73739	C3
	Clstn1	2.5845e-05	4.77876e-05	1.59881	C2		Plekhm3	0.00043847	0.000608454	-1.7354	C3
	Luc7l2	3.22514e-09	1.42478e-08	1.59787	C2		Manea	2.22577e-06	5.32963e-06	-1.73446	C3
	Tpm4	3.32568e-05	6.02159e-05	1.59423	C2		Spo11	1.06171e-12	8.61714e-12	-1.7326	C3
	Zfp961	2.65529e-06	6.2299e-06	1.59134	C2		Wdr60	7.53702e-12	5.31398e-11	-1.72939	C3
	1700018G05Rik	1.05246e-13	1.00633e-12	1.58129	C2		Pabpc1	2.22923e-18	4.51016e-17	-1.72846	C3
	Ttc7	8.52012e-07	2.20261e-06	1.58118	C2		1810041H14Rik	2.99837e-06	6.95303e-06	-1.72201	C3
	Smarca2	0.000193483	0.000289188	1.57892	C2		Cgrrf1	1.14069e-09	5.45346e-09	-1.72129	C3
	Steap1	1.50184e-06	3.67819e-06	1.57658	C2		Slc26a8	5.68574e-05	9.62096e-05	-1.72056	C3
	Sipa1l3	0.000337866	0.000481779	1.57597	C2		Grsf1	2.27122e-08	8.32184e-08	-1.71491	C3
	Wdr90	8.29464e-06	1.73603e-05	1.57257	C2		Dazap1	3.17238e-05	5.75896e-05	-1.71445	C3
	Atm	4.17448e-16	5.76987e-15	1.57055	C2		Shcbp1l	1.61938e-07	4.86163e-07	-1.71285	C3
	Tmem141	0.000346689	0.000493855	1.56911	C2		Tk2	7.0962e-07	1.85859e-06	-1.71013	C3
	Dxo	2.66142e-24	1.37605e-22	1.56772	C2		Elavl3	1.71177e-07	5.12797e-07	-1.70976	C3
	Acadvl	2.90439e-12	2.1682e-11	1.56631	C2		Spcs1	1.98261e-13	1.84515e-12	-1.70821	C3
	Hint3	1.06998e-20	3.11185e-19	1.56593	C2		Aspa	5.01861e-05	8.6815e-05	-1.70736	C3
	Rundc3b	2.01617e-05	3.8398e-05	1.56396	C2		Brat1	0.0184721	0.0199127	-1.70463	C3
	Naprt	1.67183e-05	3.25052e-05	1.56324	C2		Cfap69	5.86921e-08	1.96015e-07	-1.70413	C3
	Ncoa3	2.22621e-10	1.20926e-09	1.56297	C2		Dppa5a	2.03558e-07	5.99508e-07	-1.6979	C3
	Gm15097	1.03239e-05	2.10397e-05	1.56033	C2		Rpl10l	8.37739e-08	2.68847e-07	-1.69587	C3
	Wdr76	0.00863418	0.00958133	1.55328	C2		Dpm1	1.46018e-24	7.84005e-23	-1.68834	C3
	Nacad	6.30754e-16	8.54886e-15	1.5517	C2		Nme5	2.81746e-07	8.10965e-07	-1.68796	C3
	Rec8	0.000395992	0.000553359	1.54881	C2		Ccdc15	9.01232e-08	2.85936e-07	-1.68732	C3
	Flywch2	4.51622e-05	7.86115e-05	1.54786	C2		Pbx4	3.61632e-06	8.24899e-06	-1.68535	C3
	Paf1	1.68538e-20	4.70559e-19	1.54655	C2		BC049715	1.2045e-05	2.4194e-05	-1.68462	C3
	Scarb1	9.21542e-08	2.91057e-07	1.5413	C2		Necap1	1.72668e-05	3.33856e-05	-1.67997	C3
	Lama2	0.00297627	0.00352705	1.53927	C2		4930429F24Rik	2.88617e-06	6.70398e-06	-1.67506	C3
	6030408B16Rik	0.000151928	0.000233308	1.53029	C2		L2hgdh	1.96029e-09	9.03158e-09	-1.67337	C3
	Slc35b2	2.69282e-09	1.20874e-08	1.52909	C2		Nol8	1.12516e-14	1.23679e-13	-1.67298	C3
	Cdkn2c	1.50429e-07	4.55528e-07	1.52457	C2		Meikin	2.56426e-05	4.74762e-05	-1.67048	C3
	Mus81	5.42577e-05	9.23704e-05	1.52284	C2		Tbc1d7	6.04819e-13	5.2119e-12	-1.67013	C3
	Tuba3a	3.57592e-24	1.78285e-22	1.52164	C2		Pih1d2	1.27585e-10	7.26976e-10	-1.66087	C3
	Ubtf	3.20781e-08	1.13947e-07	1.52108	C2		1700029J07Rik	1.32863e-09	6.26613e-09	-1.65998	C3
	Ocel1	2.35195e-10	1.27261e-09	1.51945	C2		St7	1.21288e-09	5.77879e-09	-1.65867	C3
	Pagr1a	1.28147e-11	8.72652e-11	1.51916	C2		Arl6ip1	4.27566e-15	5.05832e-14	-1.65411	C3
	Slc35c2	4.62897e-14	4.78669e-13	1.51768	C2		Hyls1	5.82317e-08	1.94944e-07	-1.65323	C3
	Kdm6b	9.95276e-06	2.04324e-05	1.51704	C2		Bbs5	4.91463e-08	1.6693e-07	-1.64962	C3
	Zswim4	5.69176e-06	1.24346e-05	1.51473	C2		Rfesd	1.96819e-08	7.30743e-08	-1.64651	C3
	Tsen54	1.69814e-08	6.44184e-08	1.51177	C2		Cox6b2	4.22604e-05	7.43953e-05	-1.64418	C3
	Rps4x	1.22744e-10	7.05147e-10	1.5115	C2		Fam21	1.01976e-05	2.08431e-05	-1.64256	C3
	Dbndd2	0.000877822	0.00114741	1.50896	C2		Gm1661	0.000196637	0.000293275	-1.64054	C3
	Knstrn	0.000657909	0.000882268	1.5068	C2		Pcgf6	2.18808e-05	4.11824e-05	-1.63797	C3
	Ppp6r1	0.00638862	0.00722146	1.50462	C2		Plekha3	0.00040542	0.000565401	-1.6373	C3
	Rfwd3	3.62824e-17	6.02979e-16	1.50284	C2		Mettl20	0.00232947	0.00281067	-1.63507	C3
	Kank3	4.47378e-07	1.23427e-06	1.49859	C2		Churc1	8.64769e-19	1.97905e-17	-1.63494	C3
	Map1b	8.11242e-05	0.000131228	1.49828	C2		Hsf5	1.76833e-06	4.27831e-06	-1.6335	C3
	Tbl1x	0.00106632	0.00136693	1.49721	C2		Pomgnt1	2.23194e-07	6.49123e-07	-1.63282	C3
	Tecpr2	6.89569e-06	1.47644e-05	1.49717	C2		Tardbp	8.15669e-14	7.90746e-13	-1.63264	C3
	Rpain	1.52628e-17	2.80354e-16	1.49415	C2		Acyp1	1.15042e-15	1.51509e-14	-1.6323	C3
	Psme1	4.39404e-06	9.81452e-06	1.49206	C2		Lcp2	4.18794e-09	1.81002e-08	-1.63122	C3
	Ugt8a	3.87284e-15	4.66076e-14	1.49073	C2		Rnls	8.05125e-13	6.69021e-12	-1.62553	C3
	Prpf40b	1.57269e-13	1.47348e-12	1.48504	C2		Mns1	4.22447e-07	1.17477e-06	-1.62433	C3
	D930015E06Rik	1.19191e-06	2.9819e-06	1.48372	C2		Hspb6	2.47151e-05	4.6126e-05	-1.61951	C3
	Eid1	0.000455812	0.000630638	1.48185	C2		Lonp2	1.42296e-10	7.97773e-10	-1.6186	C3
	Shisa8	0.000520008	0.000711698	1.48156	C2		Bet1l	0.000703436	0.000935234	-1.61774	C3
	Tmem256	1.96854e-10	1.09485e-09	1.47934	C2		Ttc41	0.000195619	0.000292068	-1.61564	C3
	Sh3glb2	6.4296e-05	0.000107752	1.47908	C2		Mtl5	1.21201e-20	3.453e-19	-1.61244	C3
	Mcm2	6.8914e-09	2.76448e-08	1.47891	C2		Slc25a38	4.39796e-07	1.21575e-06	-1.61113	C3
	Ecsit	1.00991e-22	4.14659e-21	1.47744	C2		Sugp2	2.1107e-10	1.15551e-09	-1.60961	C3
	Smap2	4.45812e-06	9.94175e-06	1.47736	C2		Wwc2	0.00112269	0.00143131	-1.60784	C3
	Zfp788	0.0170836	0.0184588	1.47684	C2		Abhd10	2.61582e-12	1.98461e-11	-1.60769	C3
	Sgpl1	2.85745e-14	3.02196e-13	1.47405	C2		Lrrc49	4.29773e-06	9.63023e-06	-1.60432	C3
	Bmyc	7.92958e-06	1.66964e-05	1.47256	C2		1110051M20Rik	1.22449e-15	1.59756e-14	-1.60218	C3
	Rbp1	6.1429e-08	2.0273e-07	1.47221	C2		Zfp612	8.56706e-07	2.21065e-06	-1.59217	C3
	Spc24	1.24437e-17	2.31619e-16	1.46614	C2		1700029P11Rik	4.32108e-07	1.19925e-06	-1.59184	C3
	Eppin	4.25144e-05	7.47482e-05	1.46522	C2		Insig1	2.24797e-06	5.37358e-06	-1.59031	C3
	Aifm3	5.29998e-05	9.07825e-05	1.46369	C2		Rad51ap2	2.03058e-13	1.87728e-12	-1.58753	C3
	4933427D06Rik	1.23814e-13	1.16787e-12	1.45761	C2		Ift22	6.22737e-11	3.8297e-10	-1.58638	C3
	Mrps25	6.56002e-11	3.99903e-10	1.45754	C2		Fam96a	2.18437e-11	1.41538e-10	-1.58632	C3
	Usp22	0.00684995	0.00771172	1.45711	C2		Rfx2	5.3148e-07	1.43788e-06	-1.58558	C3
	Vim	4.83065e-07	1.32185e-06	1.45626	C2		Meiob	2.08032e-16	3.08456e-15	-1.58513	C3
	Ccdc93	6.70437e-05	0.000111686	1.45381	C2		Homez	2.08451e-12	1.60772e-11	-1.58357	C3
	Cryl1	3.5404e-08	1.24127e-07	1.45349	C2		Asz1	1.86346e-21	6.04976e-20	-1.58023	C3
	Cyba	0.000999378	0.00128821	1.45122	C2		Cd82	1.52385e-06	3.72557e-06	-1.57962	C3
	Malt1	4.13491e-05	7.29752e-05	1.45019	C2		C8b	0.0117121	0.0128336	-1.57942	C3
	Tbc1d22a	0.000611886	0.000827706	1.45017	C2		Ptar1	7.66302e-05	0.000125264	-1.57232	C3
	Megf8	0.000671585	0.000898664	1.44775	C2		Ppp1r35	0.00251536	0.00300895	-1.57211	C3
	Jade3	1.26358e-09	5.99985e-09	1.44601	C2		Spata33	1.52052e-14	1.65832e-13	-1.57002	C3
	Ppp1r15a	1.45262e-07	4.4255e-07	1.44486	C2		Tsen15	1.29197e-10	7.33166e-10	-1.56954	C3
	Flna	0.00710467	0.00797276	1.44083	C2		Ppp1r11	3.41557e-09	1.50414e-08	-1.56906	C3
	Laptm4b	3.78689e-07	1.06368e-06	1.44009	C2		Znrd1as	1.00519e-16	1.50886e-15	-1.56881	C3
	Bnc1	9.59291e-05	0.000153223	1.43929	C2		Pus3	0.00350093	0.00408538	-1.56855	C3
	Fos	5.55966e-06	1.21841e-05	1.43849	C2		Pdha2	1.92752e-08	7.1947e-08	-1.56786	C3
	Eaf2	2.00394e-18	4.11396e-17	1.43733	C2		Degs1	2.81992e-09	1.2577e-08	-1.56205	C3
	Dnajc18	5.02928e-07	1.36593e-06	1.43439	C2		1810044D09Rik	9.97173e-08	3.11421e-07	-1.56153	C3
	Jun	3.86067e-05	6.86559e-05	1.43355	C2		Pdcl2	5.15468e-05	8.87292e-05	-1.55713	C3
	Rad51	2.71949e-14	2.89802e-13	1.4317	C2		Odf2	1.91092e-10	1.06706e-09	-1.55349	C3
	Ccnd2	0.0225251	0.0240589	1.43155	C2		Psmf1	2.34004e-08	8.55157e-08	-1.5518	C3
	Cnpy2	0.000140002	0.000216677	1.42871	C2		Cpn1	1.8929e-05	3.62481e-05	-1.55151	C3
	Pgm2l1	5.9973e-09	2.4552e-08	1.42575	C2		Pmel	0.00114834	0.00146266	-1.54787	C3
	Bin2	1.13734e-13	1.08009e-12	1.42449	C2		Zc3h7a	8.52349e-06	1.77859e-05	-1.54677	C3
	Paip2b	1.24962e-08	4.77938e-08	1.42149	C2		Smarca5-ps	3.76359e-06	8.54304e-06	-1.54374	C3
	Lysmd1	0.000663389	0.000888764	1.4195	C2		Phf10	5.34851e-05	9.11663e-05	-1.5436	C3
	Crb3	0.000821124	0.00108039	1.41864	C2		Dclre1a	0.000703365	0.000935234	-1.53543	C3
	Snx8	8.14769e-09	3.2313e-08	1.41694	C2		Fbxo3	1.49118e-11	1.00564e-10	-1.53204	C3
	Hn1l	2.94175e-05	5.38229e-05	1.41064	C2		2700049A03Rik	1.01567e-05	2.07899e-05	-1.53116	C3
	Eef1d	7.80126e-17	1.19676e-15	1.41044	C2		Cyct	1.80649e-11	1.19458e-10	-1.53087	C3
	Madd	0.000188024	0.000282238	1.40998	C2		Kat6a	6.36286e-05	0.000107019	-1.52644	C3
	Gpi1	2.5607e-06	6.02823e-06	1.40895	C2		Gm884	8.56567e-05	0.000138399	-1.52617	C3
	Rbpms2	9.29824e-32	1.0817e-29	1.40762	C2		Nudt18	6.62752e-07	1.75894e-06	-1.52586	C3
	Cited1	1.87456e-20	5.13116e-19	1.40575	C2		Cldn34b1	2.80044e-08	1.0128e-07	-1.52277	C3
	Slc25a42	0.0077907	0.00870762	1.40424	C2		Gtf2b	1.62793e-12	1.28395e-11	-1.52242	C3
	H1fx	2.97441e-14	3.12201e-13	1.40382	C2		Zfp236	9.51875e-06	1.96571e-05	-1.51921	C3
	Ccnf	0.000331857	0.000473694	1.40318	C2		Meig1	0.0268791	0.0284267	-1.51756	C3
	Trappc3	5.70994e-12	4.1088e-11	1.4013	C2		Spata17	0.000360264	0.000510069	-1.51318	C3
	Fance	9.51339e-05	0.000152301	1.39958	C2		Dnal4	6.74086e-09	2.72761e-08	-1.51229	C3
	Rnf121	0.00131758	0.00166306	1.39822	C2		4930549G23Rik	6.96785e-05	0.00011525	-1.51181	C3
	4933402E13Rik	2.94604e-05	5.38309e-05	1.39637	C2		Pnp	1.15593e-07	3.5701e-07	-1.51033	C3
	Mapk9	7.98019e-06	1.67776e-05	1.39182	C2		Micu3	0.00338151	0.00395359	-1.50997	C3
	Mgp	9.87154e-08	3.09523e-07	1.39152	C2		Paip1	1.77935e-07	5.31898e-07	-1.50949	C3
	Igfbp4	0.0035695	0.00415598	1.39144	C2		Rsrp1	3.02518e-16	4.26581e-15	-1.50616	C3
	Cyr61	0.00309965	0.00366084	1.39089	C2		Pet2	7.09959e-08	2.30489e-07	-1.50535	C3
	Npat	7.15247e-14	7.03158e-13	1.39064	C2		Ofd1	5.33295e-05	9.10122e-05	-1.50475	C3
	Hirip3	9.86574e-05	0.000157221	1.38513	C2		N4bp2	0.000164133	0.000249325	-1.50378	C3
	Tgm1	4.65701e-07	1.27976e-06	1.38499	C2		Fam229b	5.94485e-09	2.44089e-08	-1.50048	C3
	Phf8	5.46826e-08	1.83944e-07	1.38141	C2		Fabp9	0.0239017	0.0254126	-1.49917	C3
	Sfn	1.09906e-05	2.22361e-05	1.3812	C2		Tmem80	0.000263384	0.000385009	-1.49763	C3
	Nfatc2ip	0.000307214	0.000441679	1.37943	C2		Med24	6.83366e-11	4.10068e-10	-1.49165	C3
	Cdc42se2	2.27722e-22	9.08285e-21	1.37241	C2		4932412D23Rik	1.3761e-05	2.72874e-05	-1.48943	C3
	2700094K13Rik	1.08717e-08	4.21582e-08	1.37085	C2		Tmbim4	1.45581e-11	9.86561e-11	-1.4884	C3
	Eif1ad	5.24058e-17	8.40903e-16	1.37072	C2		Zfp42	1.66711e-08	6.34138e-08	-1.48745	C3
	Defb36	3.32467e-08	1.17798e-07	1.36942	C2		Larp1	2.10865e-07	6.17785e-07	-1.48668	C3
	Traf5	5.10769e-05	8.8035e-05	1.36928	C2		Frs3	0.00258762	0.00308745	-1.48327	C3
	Aldh2	4.21474e-06	9.45945e-06	1.36575	C2		Cby1	1.97738e-07	5.87651e-07	-1.47918	C3
	Rhox8	2.62198e-08	9.50724e-08	1.3653	C2		Dnajb4	2.05872e-10	1.14046e-09	-1.47616	C3
	Syt14	6.76079e-05	0.000112358	1.36292	C2		Lpxn	0.000106028	0.000167248	-1.47563	C3
	Prim1	2.88458e-18	5.59288e-17	1.36263	C2		Tigd2	0.00611152	0.00693069	-1.47397	C3
	Terf2ip	0.0260815	0.0276505	1.36079	C2		Nsun4	3.9427e-07	1.10522e-06	-1.47323	C3
	Brip1os	0.000963569	0.00125013	1.35975	C2		Sh2b3	5.90948e-08	1.96889e-07	-1.47161	C3
	Spryd3	1.35983e-12	1.08475e-11	1.35839	C2		Pno1	4.18324e-15	4.99128e-14	-1.47035	C3
	Elavl2	1.52027e-07	4.59372e-07	1.35765	C2		Zdbf2	5.12924e-09	2.13744e-08	-1.4689	C3
	Tecr	3.43577e-07	9.70917e-07	1.35684	C2		Nol9	3.42996e-05	6.19433e-05	-1.46808	C3
	Gcat	0.00013091	0.000203735	1.35657	C2		Drg2	5.5594e-07	1.49825e-06	-1.46771	C3
	Cd200	0.000484656	0.000667897	1.35544	C2		Tmem17	0.00166788	0.0020715	-1.46742	C3
	Slc9a5	0.00646525	0.00729627	1.35473	C2		Itgae	0.000623363	0.000839975	-1.4673	C3
	Tnni3	3.50332e-09	1.53312e-08	1.35001	C2		Nup54	2.8442e-10	1.50398e-09	-1.46703	C3
	Sgsm3	6.79561e-26	4.12464e-24	1.34697	C2		Gm4285	0.00712362	0.00798761	-1.46608	C3
	Tbc1d14	9.5771e-08	3.01118e-07	1.34578	C2		Dcun1d4	0.000861214	0.00112888	-1.46486	C3
	Ccdc137	0.00389947	0.00452132	1.345	C2		Ccdc130	0.000153595	0.00023532	-1.4639	C3
	Nmt2	6.33341e-22	2.21036e-20	1.34092	C2		Atmin	6.28317e-05	0.000105806	-1.46179	C3
	Rrm1	1.72995e-08	6.54475e-08	1.34037	C2		Arl5a	0.000330683	0.000472501	-1.46042	C3
	Abca2	7.92731e-05	0.000129006	1.33956	C2		Ggact	0.000873376	0.00114312	-1.45835	C3
	Crabp1	9.26686e-07	2.37825e-06	1.33788	C2		Pigv	0.000438079	0.000608454	-1.45627	C3
	Vkorc1	1.57025e-08	5.98926e-08	1.33434	C2		Cep85l	0.000445644	0.000617794	-1.45568	C3
	Gsr	0.00287939	0.00341805	1.33303	C2		Taf9	5.67327e-22	2.03074e-20	-1.45544	C3
	Fam214a	0.00384229	0.00446242	1.33281	C2		Zbtb34	0.000806916	0.0010637	-1.4546	C3
	Tubb5	3.0636e-10	1.60179e-09	1.3328	C2		Yod1	0.00189561	0.00233563	-1.45449	C3
	Rab6a	1.88551e-15	2.35015e-14	1.33004	C2		Med9os	3.11796e-10	1.62413e-09	-1.45247	C3
	Decr1	0.00237364	0.00285902	1.32995	C2		Rpl39l	3.62329e-08	1.26453e-07	-1.45079	C3
	Mfsd10	0.000366549	0.000516349	1.32958	C2		Fam35a	0.0015896	0.00198133	-1.44498	C3
	Slc27a4	0.00322963	0.00379828	1.32843	C2		Dnajc12	5.30472e-06	1.16804e-05	-1.44493	C3
	Telo2	0.000393262	0.000550095	1.32551	C2		Smarcb1	6.3765e-06	1.37159e-05	-1.4438	C3
	Mecr	1.1821e-10	6.81907e-10	1.32425	C2		Ispd	0.000300551	0.00043344	-1.44217	C3
	Tlcd1	2.53218e-05	4.70695e-05	1.32195	C2		Lin37	7.222e-06	1.53454e-05	-1.44129	C3
	Dut	1.96038e-12	1.52038e-11	1.32085	C2		Srpk2	1.22201e-06	3.05174e-06	-1.43729	C3
	Abhd16a	8.48754e-09	3.34706e-08	1.31855	C2		Saxo2	0.000622927	0.000839975	-1.4371	C3
	Cdk2ap2	4.013e-13	3.56825e-12	1.31701	C2		Atp11b	9.26768e-07	2.37825e-06	-1.43588	C3
	Cdh2	0.000613507	0.000829095	1.31648	C2		Morn1	0.000356078	0.000505168	-1.43398	C3
	Gid4	0.00219896	0.002681	1.31368	C2		Lmbrd1	1.23461e-10	7.06361e-10	-1.43245	C3
	Ppp3cc	3.98277e-05	7.05577e-05	1.31329	C2		Mtmr11	0.000374604	0.000526633	-1.43203	C3
	Wdhd1	9.90792e-09	3.88524e-08	1.31273	C2		Ppm1d	0.000152085	0.000233308	-1.42869	C3
	Vti1a	0.00018972	0.000284173	1.3118	C2		Usb1	2.26537e-07	6.57475e-07	-1.42826	C3
	Acat2	1.85962e-11	1.2188e-10	1.3082	C2		Ccdc50	1.58752e-05	3.09543e-05	-1.42653	C3
	Pigu	2.38816e-13	2.19334e-12	1.30363	C2		Atf5	0.000118184	0.000185377	-1.42438	C3
	Snhg18	0.000968188	0.00125379	1.30305	C2		C330018D20Rik	5.61793e-05	9.54091e-05	-1.4228	C3
	Pacsin3	0.000614716	0.000829926	1.30117	C2		Chmp2b	8.01415e-11	4.74058e-10	-1.42239	C3
	Ccpg1	3.72388e-05	6.65195e-05	1.29967	C2		Polr1c	2.07841e-08	7.67584e-08	-1.42176	C3
	Dzank1	2.40555e-05	4.50154e-05	1.29934	C2		Micu2	4.95903e-09	2.07892e-08	-1.42141	C3
	Lamtor2	2.80189e-16	3.99127e-15	1.29354	C2		Arid4a	9.88875e-07	2.52371e-06	-1.42024	C3
	Nfic	0.0019666	0.00241457	1.29208	C2		Dnajb14	3.94394e-06	8.89458e-06	-1.41662	C3
	Crip1	0.000822368	0.001081	1.28341	C2		C130046K22Rik	0.00400201	0.00463635	-1.41403	C3
	Mif	6.81405e-14	6.79458e-13	1.28186	C2		Fam216a	5.86366e-12	4.19778e-11	-1.41311	C3
	Ampd2	0.00152154	0.00190158	1.27921	C2		Hsbp1l1	2.99964e-05	5.47385e-05	-1.41092	C3
	Dnajc9	2.8442e-18	5.59226e-17	1.27635	C2		Rab11b	6.62347e-11	4.02016e-10	-1.40911	C3
	Fam168a	6.67321e-05	0.0001113	1.27584	C2		Rbm26	0.0200288	0.0214748	-1.40888	C3
	Tmem114	0.00130207	0.00164875	1.27572	C2		Tmem230	1.67611e-11	1.11421e-10	-1.40871	C3
	Csrp2	0.000817026	0.00107601	1.27441	C2		Wfdc3	1.09441e-05	2.21939e-05	-1.40778	C3
	Ccdc85b	7.82719e-05	0.000127798	1.27304	C2		Stx17	0.000139548	0.000216455	-1.40606	C3
	Btg2	0.00046882	0.000646712	1.27293	C2		Lmnb1	0.0367649	0.0385893	-1.40563	C3
	Ankrd39	0.00499787	0.00572826	1.27263	C2		Poc5	1.77892e-08	6.67572e-08	-1.40539	C3
	Fhl2	0.00907581	0.0100078	1.2702	C2		Nup210l	0.000320268	0.000459029	-1.40409	C3
	Bend4	0.00132648	0.00167278	1.26743	C2		Diablo	4.78536e-17	7.83144e-16	-1.40313	C3
	Bmpr2	1.10838e-06	2.79296e-06	1.26637	C2		Rd3	0.00057273	0.000778512	-1.39798	C3
	Ggps1	0.0028137	0.00334576	1.26533	C2		Ccbl1	7.83642e-08	2.52648e-07	-1.39704	C3
	Tfdp2	6.63458e-10	3.29208e-09	1.26174	C2		Hivep1	1.58763e-05	3.09543e-05	-1.39575	C3
	Ldb1	0.000768148	0.00101451	1.2615	C2		2610020C07Rik	0.00111368	0.00142112	-1.39555	C3
	Prkag2	0.000163202	0.000248181	1.2606	C2		Fsd1l	0.00131067	0.00165734	-1.3954	C3
	Ccdc40	0.0066729	0.00751846	1.25429	C2		Cox19	1.7501e-05	3.36521e-05	-1.39503	C3
	Tmem43	3.30238e-06	7.56998e-06	1.25422	C2		Atp6v1a	8.18692e-07	2.12829e-06	-1.39439	C3
	Pnldc1	0.00205139	0.00250986	1.25363	C2		A630066F11Rik	0.00885759	0.0097981	-1.39423	C3
	Ap2m1	5.5967e-23	2.36757e-21	1.25177	C2		Fank1	6.18064e-09	2.5155e-08	-1.39296	C3
	Atp7a	0.00184134	0.00227478	1.25123	C2		Tdh	0.00052805	0.00072129	-1.39232	C3
	Tcn2	6.47923e-05	0.000108323	1.25091	C2		Ppp2r3c	3.07241e-08	1.09695e-07	-1.39072	C3
	Chd6	9.65383e-10	4.67943e-09	1.25008	C2		Tbc1d19	3.71879e-06	8.4551e-06	-1.38606	C3
	Cst9	1.45477e-09	6.81494e-09	1.2493	C2		Rab11fip2	1.97848e-07	5.87651e-07	-1.38526	C3
	Ptov1	0.00271534	0.00323431	1.24736	C2		Tmem116	1.0851e-06	2.73924e-06	-1.38402	C3
	Nr0b1	0.0013708	0.00171935	1.24618	C2		Ssbp2	7.30199e-05	0.000120066	-1.3824	C3
	Cuta	2.92051e-13	2.64743e-12	1.24283	C2		Fam183b	2.0315e-07	5.99508e-07	-1.38023	C3
	Tubb3	2.55624e-05	4.74535e-05	1.24199	C2		Tmco1	7.87759e-13	6.5851e-12	-1.37976	C3
	Klf10	5.79066e-05	9.77481e-05	1.24168	C2		Phc3	0.001792	0.00221972	-1.37828	C3
	Actr3b	0.000129661	0.000202017	1.24021	C2		Impad1	0.000939911	0.00122285	-1.37683	C3
	Naf1	0.0136441	0.0148806	1.23902	C2		Dpp8	9.5338e-06	1.96591e-05	-1.37641	C3
	Setd1a	1.56336e-07	4.7137e-07	1.23349	C2		Zfp84	7.5332e-07	1.96567e-06	-1.37583	C3
	Sh3bp5	0.00878003	0.00972771	1.23124	C2		Akt2	1.04142e-08	4.06094e-08	-1.37475	C3
	Tpmt	0.0347734	0.036554	1.23104	C2		Riiad1	1.36233e-05	2.70528e-05	-1.37406	C3
	Sh3bp5l	3.47026e-09	1.52342e-08	1.2308	C2		Ube2a	4.67549e-07	1.28232e-06	-1.37405	C3
	Wrap53	1.32492e-09	6.26613e-09	1.22985	C2		Las1l	6.07317e-06	1.31648e-05	-1.37325	C3
	Mthfd2	1.06157e-06	2.69445e-06	1.22975	C2		Lpcat3	4.16655e-08	1.4433e-07	-1.37187	C3
	Ssbp3	0.000638738	0.000859864	1.2285	C2		Nek2	1.13044e-11	7.81238e-11	-1.37172	C3
	8030411F24Rik	2.02326e-06	4.86977e-06	1.22746	C2		Srgap1	5.32847e-05	9.10122e-05	-1.3714	C3
	Tpx2	9.26093e-10	4.52037e-09	1.22682	C2		Efcab2	6.67822e-15	7.57951e-14	-1.37063	C3
	Eln	0.0450648	0.0469481	1.2268	C2		Gm14023	0.02309	0.0246246	-1.36959	C3
	Nkd1	0.00010143	0.000161271	1.22458	C2		Asb8	3.84008e-09	1.67002e-08	-1.36553	C3
	Uhrf1bp1	0.000226545	0.000334663	1.22422	C2		Gsto2	4.46746e-08	1.52857e-07	-1.3654	C3
	Kctd17	8.03904e-05	0.000130274	1.22409	C2		Ift52	2.10455e-09	9.60117e-09	-1.36472	C3
	Ftl1	1.23528e-18	2.65299e-17	1.22395	C2		C920006O11Rik	1.24334e-07	3.82313e-07	-1.36439	C3
	Reep1	0.0238842	0.0254126	1.22346	C2		B630005N14Rik	3.63138e-05	6.51594e-05	-1.36377	C3
	Wdr4	0.00815152	0.00906735	1.2229	C2		Gm17644	0.000980688	0.00126763	-1.36039	C3
	Rin1	0.0192133	0.0206639	1.22205	C2		Cetn2	2.34935e-07	6.80435e-07	-1.35957	C3
	Ints1	1.9636e-06	4.73436e-06	1.22201	C2		2810417H13Rik	0.0156139	0.0169362	-1.35764	C3
	Gopc	0.000230127	0.000339237	1.22188	C2		Ikbip	0.00231435	0.00279483	-1.35656	C3
	C030039L03Rik	0.00703031	0.00789566	1.21953	C2		Aasdhppt	6.01926e-09	2.45698e-08	-1.35465	C3
	Tm7sf3	0.00251063	0.00300587	1.21907	C2		Piwil2	7.35962e-12	5.21524e-11	-1.35224	C3
	Sp2	5.37684e-06	1.1802e-05	1.21816	C2		Lpp	0.00133328	0.00167983	-1.35154	C3
	Nudt19	3.12394e-07	8.93652e-07	1.21544	C2		5430402O13Rik	8.04417e-05	0.000130274	-1.35145	C3
	Nt5dc2	0.000259145	0.000379637	1.21459	C2		Cebpg	5.19409e-07	1.40795e-06	-1.35047	C3
	Mphosph8	7.59884e-18	1.45315e-16	1.21452	C2		Brd1	4.0274e-05	7.12579e-05	-1.35013	C3
	Ptp4a3	0.00347589	0.00406053	1.21397	C2		Ropn1l	0.000420207	0.000584854	-1.34603	C3
	Ctns	2.16335e-05	4.08113e-05	1.21338	C2		Tsks	3.54592e-05	6.38723e-05	-1.34459	C3
	Aunip	8.03796e-05	0.000130274	1.21076	C2		Trafd1	4.92848e-07	1.34116e-06	-1.34414	C3
	Tmem69	1.7451e-05	3.36023e-05	1.20857	C2		Aspn	2.97084e-08	1.06889e-07	-1.34388	C3
	Polr3g	0.0194807	0.0209032	1.20577	C2		Saal1	3.94639e-05	7.00021e-05	-1.34328	C3
	Phykpl	3.72623e-05	6.65195e-05	1.20559	C2		Casd1	0.000233704	0.000343783	-1.34295	C3
	Smarcd3	6.0285e-05	0.00010164	1.20473	C2		Ccpg1os	5.22807e-08	1.76289e-07	-1.34171	C3
	Sirt7	1.65035e-18	3.49074e-17	1.2041	C2		Gm4763	0.00103424	0.00132825	-1.34026	C3
	Lmna	2.84659e-05	5.21502e-05	1.20224	C2		Srrt	7.41978e-09	2.96791e-08	-1.33742	C3
	Wrnip1	0.00417453	0.00482821	1.20189	C2		Cep295	1.75657e-08	6.62594e-08	-1.3367	C3
	Rgs3	0.0185006	0.0199261	1.20008	C2		Il18	0.00783952	0.00875517	-1.33637	C3
	Tuba1a	3.63226e-10	1.85738e-09	1.19985	C2		Rgl1	0.000104288	0.000164876	-1.33577	C3
	Slc22a17	0.000289001	0.000417645	1.19951	C2		Atp6v0b	2.5933e-07	7.47985e-07	-1.33522	C3
	Myo18a	0.00909118	0.0100168	1.19916	C2		Fam45a	1.34651e-06	3.3447e-06	-1.33311	C3
	Ppp4r4	1.04421e-06	2.65521e-06	1.19883	C2		Glyctk	0.00229719	0.00277652	-1.33086	C3
	Snx14	8.97392e-08	2.85366e-07	1.19831	C2		Mta3	0.0043086	0.00497503	-1.32966	C3
	Litaf	0.0193348	0.0207786	1.19692	C2		Sipa1l2	5.36883e-06	1.1802e-05	-1.32933	C3
	Smpd3	1.50393e-11	1.00937e-10	1.19616	C2		Hspa2	1.98475e-07	5.8826e-07	-1.3286	C3
	B3galnt2	4.50983e-05	7.85983e-05	1.19494	C2		Poli	2.67856e-06	6.27394e-06	-1.32521	C3
	Jtb	1.63685e-05	3.18695e-05	1.19214	C2		Trim13	0.000302357	0.000435594	-1.32498	C3
	Dcps	3.788e-12	2.75419e-11	1.19046	C2		Gm20337	6.75985e-07	1.79065e-06	-1.32485	C3
	Sohlh1	0.0114474	0.0125733	1.18979	C2		Rab13	0.000764635	0.00101274	-1.32278	C3
	Stom	4.16652e-05	7.34401e-05	1.18914	C2		A830010M20Rik	0.00133885	0.00168533	-1.32254	C3
	Srl	3.07499e-05	5.59884e-05	1.18797	C2		Smyd5	8.82364e-05	0.000142238	-1.32242	C3
	Rnf31	6.9387e-05	0.000114904	1.18748	C2		Ptpn21	0.00589648	0.00670862	-1.32167	C3
	Fbrsl1	0.00335031	0.00392369	1.18579	C2		Polr1d	1.27946e-11	8.72652e-11	-1.32085	C3
	Prkar2b	3.74287e-05	6.67311e-05	1.18488	C2		Nell2	6.09213e-06	1.31683e-05	-1.32058	C3
	Rab33b	0.00140141	0.00175514	1.17911	C2		Efcab7	3.0845e-05	5.60672e-05	-1.31989	C3
	Tuba1c	0.0054501	0.00622402	1.17802	C2		Fbxo34	5.87261e-07	1.57053e-06	-1.31898	C3
	Defb45	1.37934e-06	3.40807e-06	1.17695	C2		G2e3	4.37911e-08	1.50572e-07	-1.31877	C3
	Cramp1l	0.000580383	0.000788147	1.1768	C2		4930524B15Rik	7.80014e-13	6.55964e-12	-1.31821	C3
	Cdip1	7.54714e-09	3.01023e-08	1.17501	C2		Lrrc34	0.00220896	0.00268857	-1.31806	C3
	Lnx2	0.0018252	0.00225885	1.17366	C2		Tpst2	0.000126113	0.000196928	-1.31763	C3
	Arhgap12	2.93303e-08	1.05801e-07	1.1719	C2		Tex33	6.32237e-17	9.91689e-16	-1.31725	C3
	Tmed5	4.34516e-09	1.86069e-08	1.17035	C2		Dynlt1f	2.26712e-06	5.41008e-06	-1.31609	C3
	Rogdi	1.9424e-09	8.9788e-09	1.16632	C2		Dynll1	5.14492e-29	4.78821e-27	-1.31481	C3
	Hscb	6.92772e-07	1.82473e-06	1.16137	C2		Calr	2.63044e-12	1.98492e-11	-1.31197	C3
	Spryd7	5.84259e-14	5.91033e-13	1.16078	C2		Leng8	1.31468e-10	7.43033e-10	-1.31192	C3
	Htra3	0.0087589	0.00971202	1.15966	C2		Mak16	9.07756e-06	1.88295e-05	-1.30893	C3
	Tceanc2	0.000104239	0.000164876	1.1595	C2		Xpot	7.46067e-05	0.000122371	-1.30798	C3
	Jag2	0.000685877	0.000915377	1.15643	C2		Gm6297	0.00220902	0.00268857	-1.30769	C3
	Rabac1	1.45651e-07	4.4255e-07	1.15545	C2		Smim20	4.69812e-09	1.99957e-08	-1.30698	C3
	Il11ra1	5.65097e-06	1.23648e-05	1.15484	C2		Morf4l1	6.95612e-07	1.82877e-06	-1.30691	C3
	Mdk	2.36441e-06	5.61346e-06	1.15401	C2		Abhd14a	1.92037e-05	3.67237e-05	-1.30651	C3
	Znrf3	3.86582e-05	6.86601e-05	1.15374	C2		4921524J17Rik	2.37229e-08	8.64678e-08	-1.30502	C3
	Dtnb	7.32708e-08	2.37323e-07	1.15346	C2		Dnajc10	8.77774e-08	2.81049e-07	-1.30473	C3
	Esyt2	0.00836446	0.0092968	1.15046	C2		Mrpl53	8.31408e-11	4.89724e-10	-1.30472	C3
	Brip1	3.64888e-09	1.59183e-08	1.14951	C2		Gnpat	1.06928e-10	6.21966e-10	-1.30452	C3
	Ints5	0.000145377	0.000224498	1.14933	C2		G3bp1	9.37654e-08	2.95478e-07	-1.30245	C3
	Tmem86a	0.000411841	0.000573782	1.14796	C2		4930503L19Rik	5.26973e-05	9.04864e-05	-1.3024	C3
	Taldo1	1.45826e-07	4.4255e-07	1.14602	C2		Dtwd1	2.22776e-07	6.49123e-07	-1.30228	C3
	Dennd4a	0.00388994	0.00451401	1.14586	C2		Troap	0.00100704	0.0012957	-1.29971	C3
	Nlk	5.63679e-05	9.56131e-05	1.14476	C2		Grk6	0.000164904	0.000250224	-1.29958	C3
	Xrcc1	1.49455e-09	6.97792e-09	1.14454	C2		Fbxo43	0.0194521	0.0208886	-1.2984	C3
	Thoc6	0.00645412	0.00728961	1.1438	C2		1110017D15Rik	6.52045e-10	3.2743e-09	-1.2976	C3
	Ptprf	0.00857063	0.00951838	1.14324	C2		Mettl15	0.000286734	0.000414799	-1.29551	C3
	Acta2	0.000100794	0.000160442	1.14323	C2		Cabyr	2.71342e-05	4.99069e-05	-1.29269	C3
	Cd63	8.83196e-15	9.86353e-14	1.14306	C2		Supt20	0.000282163	0.00040861	-1.29161	C3
	Enah	0.000154226	0.000235815	1.14168	C2		Uhrf2	0.0292281	0.0308642	-1.28861	C3
	C230072F16Rik	1.65507e-09	7.676e-09	1.14084	C2		Spag16	7.02247e-06	1.49442e-05	-1.28807	C3
	Sh3bgrl3	8.70356e-13	7.14715e-12	1.13888	C2		Tmem170b	2.58689e-06	6.07963e-06	-1.28573	C3
	2610306M01Rik	0.0243105	0.0258276	1.13764	C2		Zdhhc17	1.10264e-05	2.22761e-05	-1.28488	C3
	Ppap2b	0.00109932	0.00140665	1.13764	C2		Zfp106	3.80007e-05	6.76645e-05	-1.28305	C3
	Il6st	0.0266959	0.0282543	1.13689	C2		Ccdc163	8.86112e-08	2.82423e-07	-1.28254	C3
	Selk	9.9762e-19	2.24625e-17	1.13688	C2		Slc25a39	7.92885e-05	0.000129006	-1.28178	C3
	Emp3	0.00473706	0.00544275	1.1342	C2		Myo6	0.00749076	0.0083858	-1.28126	C3
	Dhps	1.44736e-09	6.80308e-09	1.13374	C2		4933427D14Rik	0.0140491	0.0152984	-1.28098	C3
	Ywhag	0.00244049	0.00293447	1.13299	C2		Ube2s	6.65372e-10	3.29208e-09	-1.28093	C3
	Tpd52l1	9.5589e-05	0.000152855	1.13211	C2		4930558J18Rik	0.000368197	0.000518148	-1.28089	C3
	Mpv17l2	6.14909e-15	7.09432e-14	1.12972	C2		Pick1	3.70154e-06	8.42961e-06	-1.28013	C3
	Slc22a5	0.00376842	0.00438028	1.12866	C2		Atp6v1h	1.55151e-11	1.03632e-10	-1.27729	C3
	Zfp583	0.000526379	0.000719711	1.12672	C2		Eef2kmt	0.00045194	0.000625901	-1.27656	C3
	Skil	0.0054527	0.00622402	1.12635	C2		Rnf151	2.45635e-17	4.23341e-16	-1.2762	C3
	Ipo13	6.93818e-06	1.48326e-05	1.12589	C2		Fbxo38	5.77909e-09	2.37982e-08	-1.27585	C3
	Cyb561d2	0.0229516	0.0244958	1.12462	C2		Apbb3	4.16537e-06	9.3637e-06	-1.27435	C3
	Nagpa	0.0027462	0.00326828	1.12279	C2		4933415F23Rik	0.000906446	0.00118151	-1.27173	C3
	Twf2	0.00542532	0.0062029	1.12235	C2		Pop7	1.25123e-07	3.83785e-07	-1.27088	C3
	Smyd3	4.71505e-09	2.00067e-08	1.11885	C2		1700029M20Rik	0.000129372	0.000201792	-1.26945	C3
	Txnip	3.55642e-07	1.00298e-06	1.11778	C2		Nde1	0.000503258	0.000690127	-1.26842	C3
	Mlf1	4.40813e-20	1.13958e-18	1.11627	C2		Ap5z1	0.000646325	0.000867567	-1.26782	C3
	Fmnl3	4.33849e-07	1.20169e-06	1.11616	C2		Larp4b	0.00329852	0.00386952	-1.26707	C3
	Nsmf	0.0153927	0.0167223	1.11576	C2		Tmem106c	2.83875e-07	8.13737e-07	-1.26479	C3
	Cs	2.75131e-13	2.51034e-12	1.11567	C2		Sltm	1.76091e-08	6.62594e-08	-1.26301	C3
	Rnaseh2c	8.67634e-07	2.23472e-06	1.11491	C2		Tmem161b	0.000691133	0.000921511	-1.26182	C3
	Hist1h2aa	6.09363e-06	1.31683e-05	1.1132	C2		Raver1	8.98883e-05	0.000144567	-1.25997	C3
	Tinf2	2.61232e-09	1.17639e-08	1.11142	C2		Rsph3b	0.00935939	0.0103042	-1.25755	C3
	Cidea	1.24797e-05	2.50311e-05	1.1107	C2		Rabl2	6.86239e-05	0.000113776	-1.2545	C3
	Ciao1	7.48057e-07	1.95559e-06	1.11	C2		Nuf2	6.71711e-11	4.05934e-10	-1.25227	C3
	P3h4	6.45967e-05	0.000108126	1.10929	C2		Mplkip	0.00198622	0.00243438	-1.25203	C3
	Ubac1	0.0115153	0.0126378	1.10915	C2		Ubr1	0.000162388	0.000247212	-1.25188	C3
	Col1a2	0.00229033	0.00277062	1.1087	C2		Thnsl1	2.01581e-07	5.96202e-07	-1.25165	C3
	Ticrr	0.000433157	0.000602278	1.10851	C2		Rab11fip5	1.09539e-05	2.21939e-05	-1.25122	C3
	Trerf1	3.07615e-05	5.59884e-05	1.10297	C2		Rnf166	2.84078e-05	5.2112e-05	-1.24791	C3
	Phf21a	3.43883e-06	7.86986e-06	1.10254	C2		Rbmx	0.00225457	0.00273212	-1.24753	C3
	Lars	9.85284e-11	5.75505e-10	1.10218	C2		Tsacc	5.10445e-10	2.59121e-09	-1.24709	C3
	Napa	1.04429e-05	2.12511e-05	1.10197	C2		Lancl2	5.99612e-08	1.98826e-07	-1.24673	C3
	Cecr2	0.000597322	0.000809575	1.1017	C2		Dcaf7	0.000179329	0.000270057	-1.24537	C3
	Igf1r	4.67958e-06	1.04024e-05	1.10124	C2		Cage1	9.27852e-05	0.000148883	-1.24486	C3
	Sertad2	0.00197982	0.00242867	1.10112	C2		Mapre3	1.02202e-08	3.99646e-08	-1.24471	C3
	2810001G20Rik	0.00421762	0.00487401	1.1005	C2		Tmem265	0.00505501	0.005789	-1.24366	C3
	Cep55	2.18355e-07	6.37705e-07	1.09983	C2		1700093K21Rik	6.09325e-07	1.62642e-06	-1.2427	C3
	Zfp367	2.06152e-09	9.43568e-09	1.09959	C2		Tmem89	0.000240862	0.00035394	-1.24189	C3
	Mapk14	8.68711e-05	0.000140199	1.09684	C2		Fam221b	1.08229e-06	2.73709e-06	-1.24106	C3
	Cyfip1	0.00311875	0.00368028	1.09663	C2		Mlf2	3.35444e-08	1.18552e-07	-1.24054	C3
	Tyro3	0.000102223	0.000162347	1.09636	C2		Stil	8.26219e-06	1.73183e-05	-1.24029	C3
	Nsf	2.07635e-10	1.14569e-09	1.09626	C2		Blzf1	6.82894e-07	1.80553e-06	-1.23966	C3
	Lef1	0.00036528	0.000515603	1.09575	C2		Bsdc1	0.00650945	0.00734022	-1.2385	C3
	Lcmt1	8.91041e-06	1.85103e-05	1.09508	C2		Dclre1b	0.0164343	0.0177847	-1.23832	C3
	Ypel5	4.29538e-09	1.85072e-08	1.09414	C2		Tex9	0.00302782	0.00358488	-1.23665	C3
	Rrm2b	3.57681e-05	6.42628e-05	1.09328	C2		Mov10l1	3.05394e-06	7.05845e-06	-1.2363	C3
	Swt1	2.1142e-12	1.62166e-11	1.09142	C2		Nubpl	0.0244284	0.0259331	-1.23614	C3
	Bahd1	0.00620647	0.00703265	1.09127	C2		Tmem217	0.00050267	0.000689998	-1.23564	C3
	Mgrn1	0.0071683	0.00803126	1.09035	C2		Chm	0.00154277	0.00192639	-1.23452	C3
	Syngr2	0.000280904	0.000407208	1.08993	C2		Cyb5r4	5.25978e-09	2.18531e-08	-1.23287	C3
	Pf4	0.00100219	0.00129065	1.08949	C2		Gm1821	4.82453e-17	7.83144e-16	-1.2325	C3
	Rnf19b	0.000176842	0.0002666	1.08849	C2		Dpcd	1.84108e-06	4.44661e-06	-1.23174	C3
	Ints8	0.000103122	0.000163588	1.08796	C2		Trdmt1	1.96203e-05	3.74691e-05	-1.23098	C3
	Depdc7	0.000105577	0.000166726	1.08708	C2		Atp5s	6.19343e-08	2.03436e-07	-1.23061	C3
	Defb19	3.34786e-05	6.05391e-05	1.0855	C2		Fastkd1	0.0236413	0.0251741	-1.22937	C3
	Tspan4	0.00330547	0.00387443	1.08227	C2		Mapk1ip1l	0.000133427	0.000207421	-1.22895	C3
	Trabd	0.00099485	0.00128356	1.08173	C2		1300017J02Rik	0.000684441	0.000914335	-1.22859	C3
	Ttc3	3.16834e-17	5.39391e-16	1.07957	C2		Bbs2	7.43788e-06	1.57801e-05	-1.22843	C3
	Ralb	0.0335857	0.0353321	1.07938	C2		Mtif2	6.85159e-09	2.76138e-08	-1.22783	C3
	Camta2	0.0311947	0.0329159	1.07854	C2		Maz	0.000362252	0.000512365	-1.22711	C3
	Ctsf	6.17821e-08	2.03415e-07	1.07775	C2		AI846148	1.74482e-06	4.22878e-06	-1.22623	C3
	Lgals1	5.09953e-09	2.13142e-08	1.07366	C2		Tmem259	0.00051192	0.000701315	-1.2249	C3
	Vamp5	0.0318575	0.0335899	1.07026	C2		Phf3	0.000104232	0.000164876	-1.2242	C3
	Dnmt1	3.53587e-11	2.23352e-10	1.0702	C2		Mrpl44	8.02598e-05	0.000130274	-1.21904	C3
	Cercam	0.000605805	0.000820275	1.06957	C2		Cklf	2.6108e-05	4.80828e-05	-1.2181	C3
	Gfpt1	0.0069731	0.00783772	1.06908	C2		Afg3l2	5.02758e-13	4.41416e-12	-1.21792	C3
	Lrr1	1.61843e-14	1.75141e-13	1.06871	C2		Agfg1	0.000766409	0.00101413	-1.21746	C3
	Cited2	0.00899389	0.00993312	1.0663	C2		Triqk	0.000184092	0.000276932	-1.21678	C3
	Stk38	1.16906e-08	4.50831e-08	1.06525	C2		Atp6v1f	7.80391e-11	4.63586e-10	-1.21623	C3
	Rpp21	5.46262e-13	4.76614e-12	1.06483	C2		Nsun7	0.000971682	0.00125715	-1.21518	C3
	F11r	0.0224466	0.0239934	1.06266	C2		Gm5797	3.49634e-05	6.30607e-05	-1.21447	C3
	Lxn	0.000110881	0.00017451	1.06195	C2		Zbtb49	0.0030302	0.00358488	-1.21403	C3
	Ptges2	0.00134765	0.00169488	1.06155	C2		Ddx52	2.27731e-06	5.42513e-06	-1.20936	C3
	Unc13b	3.16908e-08	1.12858e-07	1.06005	C2		Champ1	0.0170056	0.0183887	-1.20932	C3
	Hmgb1	2.04959e-21	6.35828e-20	1.05307	C2		Hdgfl1	0.000271827	0.000394871	-1.20833	C3
	Inpp5f	0.0158901	0.0172226	1.053	C2		Tmem177	0.00215369	0.0026304	-1.20636	C3
	Arfrp1	6.63792e-10	3.29208e-09	1.05295	C2		Tmem208	2.59993e-05	4.79459e-05	-1.20541	C3
	Map4k4	0.00313532	0.00369359	1.05066	C2		Nars2	0.00131202	0.00165754	-1.20524	C3
	Fbxw7	0.000365863	0.000515904	1.04918	C2		Ccer1	9.76571e-11	5.72812e-10	-1.20448	C3
	Zdhhc12	0.000725951	0.00096242	1.04734	C2		Zufsp	9.14852e-05	0.000146966	-1.20305	C3
	Ppt2	0.000218808	0.000324263	1.04566	C2		Tgoln1	1.43351e-06	3.53565e-06	-1.20277	C3
	Fam83g	0.00317047	0.00373185	1.04364	C2		Rnf139	0.00178387	0.00221162	-1.20261	C3
	Atad2	1.06505e-11	7.43403e-11	1.0425	C2		Dnajc27	5.29337e-05	9.07807e-05	-1.20255	C3
	Ddx3x	0.00567406	0.00646612	1.04205	C2		Ubr5	1.70522e-05	3.30624e-05	-1.20164	C3
	Rec114	0.000386393	0.00054157	1.04144	C2		St13	3.54775e-08	1.24127e-07	-1.20038	C3
	Col18a1	0.000533184	0.000727591	1.04012	C2		Cox8c	7.4685e-05	0.000122371	-1.19997	C3
	A430005L14Rik	0.000694258	0.000924794	1.03997	C2		March2	0.00171805	0.00213191	-1.19754	C3
	Ncdn	0.000967657	0.00125379	1.03979	C2		Psip1	6.65523e-08	2.17072e-07	-1.19679	C3
	Pla2g7	0.00577042	0.00657056	1.03915	C2		Taf1a	0.000328513	0.000470363	-1.19525	C3
	Coro1c	1.20818e-08	4.64634e-08	1.03887	C2		Usp54	0.00110899	0.00141642	-1.19523	C3
	Eci1	0.00014899	0.000229316	1.0385	C2		2810474O19Rik	0.000148867	0.000229316	-1.19311	C3
	Gdpd1	0.000949553	0.00123424	1.03843	C2		Gm5617	1.3094e-05	2.61132e-05	-1.18998	C3
	Unc119b	0.000264159	0.000385335	1.03714	C2		Cluh	4.31133e-05	7.56108e-05	-1.18926	C3
	Zfp39	5.80342e-08	1.94749e-07	1.03697	C2		Mapk6	6.98099e-05	0.000115331	-1.1886	C3
	Adam10	2.08333e-05	3.94082e-05	1.03626	C2		Cep44	5.75489e-09	2.37687e-08	-1.18852	C3
	Atp11c	0.000261569	0.000382757	1.03565	C2		Rrbp1	3.24215e-05	5.87797e-05	-1.18809	C3
	Epn1	0.00354385	0.00412956	1.03552	C2		1810032O08Rik	0.0147247	0.0160216	-1.18768	C3
	Kif18a	3.02373e-06	7.00022e-06	1.0351	C2		Tdrd9	6.42684e-05	0.000107752	-1.18639	C3
	Entpd2	0.0467544	0.048672	1.03412	C2		Cetn4	5.11936e-08	1.73042e-07	-1.18634	C3
	Map2k1	5.84025e-07	1.56487e-06	1.03254	C2		Znrd1	4.8944e-09	2.06423e-08	-1.18613	C3
	Cep76	0.00621762	0.00703957	1.03107	C2		Trim52	1.53768e-12	1.21966e-11	-1.18595	C3
	Stat1	0.0322509	0.0339791	1.03066	C2		Sdcbp	1.07364e-08	4.17494e-08	-1.18572	C3
	Cyld	2.23832e-11	1.43995e-10	1.03059	C2		Cfap36	1.16667e-10	6.75798e-10	-1.18486	C3
	Gapdh	8.09206e-16	1.0862e-14	1.03055	C2		Tm2d1	3.44542e-10	1.77484e-09	-1.18356	C3
	Nenf	1.13197e-05	2.28357e-05	1.03046	C2		2310009A05Rik	9.38756e-06	1.94149e-05	-1.18351	C3
	Ppdpf	0.000174679	0.000263624	1.02901	C2		Cfap57	9.37701e-05	0.00015029	-1.18267	C3
	Atrx	0.00350301	0.00408538	1.02793	C2		Hax1	0.000767999	0.00101451	-1.18149	C3
	Dpf2	7.77039e-11	4.63567e-10	1.02765	C2		Clp1	0.000464378	0.000641218	-1.17949	C3
	Ccne2	0.000351193	0.000499252	1.02728	C2		Cfap97	8.95808e-05	0.000144239	-1.17891	C3
	Deaf1	0.0022852	0.00276682	1.0268	C2		9530062K07Rik	1.34384e-05	2.67236e-05	-1.17834	C3
	Slc25a17	1.39721e-05	2.76667e-05	1.02637	C2		Cdkal1	0.000107533	0.000169431	-1.17759	C3
	Sepw1	7.1911e-05	0.000118382	1.02628	C2		Ccnb3	0.00104244	0.00133755	-1.1774	C3
	Exosc1	6.89194e-07	1.81874e-06	1.0261	C2		Fgfr1op	4.09358e-09	1.77473e-08	-1.17715	C3
	Eif4ebp3	2.10446e-08	7.7515e-08	1.02531	C2		Tma16	2.17558e-06	5.22738e-06	-1.17611	C3
	Tkt	0.023553	0.0250993	1.02313	C2		Sestd1	0.002365	0.00285107	-1.17563	C3
	Coa3	6.79026e-05	0.000112713	1.02073	C2		Ggh	6.06899e-08	2.00766e-07	-1.17546	C3
	Casp2	0.00201987	0.00247346	1.01925	C2		4933433G15Rik	0.00326354	0.00383171	-1.17425	C3
	Ppat	2.40473e-06	5.68983e-06	1.01793	C2		Fkbp7	0.000352043	0.000499951	-1.17316	C3
	Timm10b	6.86389e-09	2.76138e-08	1.01776	C2		Hsbp1	4.40697e-08	1.51158e-07	-1.17314	C3
	Ppa1	4.8505e-15	5.69017e-14	1.01741	C2		Gtf3c3	1.38402e-10	7.7907e-10	-1.17261	C3
	Cc2d1a	0.0407649	0.0425319	1.01709	C2		Mdm2	3.76718e-12	2.75339e-11	-1.17084	C3
	Dnajc17	4.19339e-07	1.16846e-06	1.01639	C2		BC003331	0.000873714	0.00114312	-1.16965	C3
	Sec22b	3.44501e-12	2.53117e-11	1.01619	C2		4933425L06Rik	4.94129e-06	1.08974e-05	-1.16808	C3
	Ccdc25	1.28138e-06	3.18859e-06	1.01604	C2		Gmfb	6.22021e-07	1.65714e-06	-1.16669	C3
	Wbp1	6.38728e-06	1.37179e-05	1.01528	C2		2310022A10Rik	0.000167436	0.00025379	-1.16626	C3
	Cers5	6.81581e-06	1.46158e-05	1.01418	C2		1500011B03Rik	0.000849654	0.00111477	-1.16567	C3
	Hmox2	3.95382e-07	1.10612e-06	1.01083	C2		Gatb	5.82505e-06	1.26861e-05	-1.16439	C3
	Nptn	0.0148398	0.0161343	1.01072	C2		Arl3	4.53479e-06	1.00966e-05	-1.16439	C3
	Nr6a1	0.0106868	0.0117563	1.01057	C2		Ube2w	6.75869e-10	3.32223e-09	-1.16435	C3
	Pdf	0.00048771	0.000670781	1.00976	C2		Tdrd5	1.17526e-05	2.36408e-05	-1.16376	C3
	Grn	1.25362e-07	3.83785e-07	1.00975	C2		Zcchc4	2.48323e-05	4.6283e-05	-1.1622	C3
	Git2	0.0395123	0.0412868	1.00779	C2		Vps45	0.0118629	0.0129785	-1.1619	C3
	Inha	1.89121e-05	3.62481e-05	1.00773	C2		Dlgap5	4.66617e-05	8.11204e-05	-1.16072	C3
	Hrsp12	0.00185487	0.00228948	1.00766	C2		9330102E08Rik	1.73797e-05	3.35575e-05	-1.16046	C3
	2310061I04Rik	1.08021e-09	5.18204e-09	1.00688	C2		Pogk	0.0139358	0.0151869	-1.15998	C3
	Etfb	0.000150298	0.000231074	1.0065	C2		Ascc1	0.00294407	0.00349186	-1.15927	C3
	Meaf6	0.0025079	0.00300584	1.00588	C2		Dscr3	2.18892e-05	4.11824e-05	-1.15921	C3
	Akap5	3.00937e-12	2.23461e-11	1.00532	C2		Hmgb4	2.38914e-12	1.82254e-11	-1.15905	C3
	Nxf2	3.88445e-14	4.04678e-13	1.00431	C2		Rfx5	1.08775e-05	2.21032e-05	-1.15706	C3
	Klf13	1.51642e-05	2.97537e-05	1.00361	C2		Caprin1	8.81672e-08	2.81651e-07	-1.15652	C3
	Arhgap21	4.29518e-05	7.54223e-05	1.00352	C2		Scamp1	3.85068e-06	8.71241e-06	-1.15633	C3
	Cacul1	0.00809608	0.00901286	1.00347	C2		Atp6ap2	4.86447e-05	8.44627e-05	-1.15527	C3
	Zfp598	0.016092	0.0174278	1.00337	C2		Fam188a	1.36393e-06	3.37596e-06	-1.15508	C3
	Tpm2	0.000589137	0.000799257	1.00332	C2		Spint2	1.48747e-05	2.92879e-05	-1.15461	C3
	Mllt6	0.0393634	0.0411621	1.00314	C2		1700022H01Rik	0.000203934	0.000303187	-1.15407	C3
	Mknk2	0.000189023	0.000283434	1.00267	C2		Rps14	2.54858e-22	9.88281e-21	-1.15362	C3
	Ppp1ca	3.13114e-07	8.93878e-07	1.00253	C2		AI987944	0.000317534	0.000455578	-1.15243	C3
	Taok3	0.0116154	0.0127377	1.00232	C2		Sec13	2.50346e-09	1.13101e-08	-1.15176	C3
	Prr19	0.000294044	0.000424494	1.00079	C2		Cdpf1	0.00160766	0.00200204	-1.15111	C3
							Ttc4	1.07999e-07	3.35036e-07	-1.15056	C3
							Plk1	0.00471417	0.0054209	-1.15	C3
							Lias	5.06068e-08	1.71473e-07	-1.14806	C3
							3110040N11Rik	0.00249072	0.00298972	-1.1479	C3
							Tle1	0.000359761	0.000509874	-1.14638	C3
							Hnrnpc	6.44055e-15	7.36968e-14	-1.14634	C3
							Ttc39d	0.00026701	0.000388681	-1.14617	C3
							Mageb16	2.07049e-05	3.92186e-05	-1.14581	C3
							Dhx30	0.000951915	0.00123616	-1.14533	C3
							Ube2d2b	9.70427e-05	0.000154825	-1.14521	C3
							Med10	1.95338e-11	1.27426e-10	-1.14211	C3
							Chrac1	1.66826e-06	4.05025e-06	-1.14146	C3
							Commd8	3.13485e-06	7.22154e-06	-1.14095	C3
							Mcat	0.0207225	0.0221846	-1.14027	C3
							Agbl3	1.0802e-06	2.73678e-06	-1.13926	C3
							Gm11837	2.21164e-09	1.00568e-08	-1.13618	C3
							Noc3l	0.0260857	0.0276505	-1.13545	C3
							Tmem138	5.61129e-05	9.54091e-05	-1.13285	C3
							Lzic	1.0229e-05	2.08766e-05	-1.13085	C3
							Hils1	4.94451e-15	5.75212e-14	-1.13055	C3
							Slc39a9	5.10805e-05	8.8035e-05	-1.12953	C3
							Ube3b	0.00193162	0.0023758	-1.12696	C3
							2210015D19Rik	0.000155555	0.000237588	-1.12582	C3
							Fhl4	8.35145e-06	1.7453e-05	-1.1256	C3
							1700100I10Rik	0.000379003	0.000532281	-1.12459	C3
							Fam46d	0.00437809	0.00505108	-1.12437	C3
							Rnf32	1.17091e-06	2.93464e-06	-1.12432	C3
							Fpgt	1.47995e-05	2.91809e-05	-1.12341	C3
							Ccdc176	5.66958e-05	9.60526e-05	-1.12285	C3
							Fyttd1	6.06261e-11	3.74487e-10	-1.1227	C3
							Tdrd12	4.33012e-06	9.68726e-06	-1.12197	C3
							Enpp4	0.0176322	0.0190221	-1.12133	C3
							4930513N10Rik	0.00303753	0.00359051	-1.12123	C3
							Gm12942	0.0266334	0.0282096	-1.12107	C3
							Cnpy3	0.000886581	0.00115778	-1.12073	C3
							AA467197	0.000135336	0.000210154	-1.12042	C3
							Dnajb3	0.00282908	0.00336119	-1.11851	C3
							Magohb	0.000232561	0.000342464	-1.11688	C3
							Mmachc	7.57043e-05	0.000123896	-1.11682	C3
							Gm6268	0.00223126	0.00271092	-1.11589	C3
							Tcp11l2	2.41448e-06	5.70325e-06	-1.11466	C3
							4933430I17Rik	0.00254366	0.00304019	-1.11363	C3
							Kctd7	0.00124488	0.00157987	-1.11198	C3
							Rad52	0.0155098	0.0168365	-1.11093	C3
							Gm3435	0.00337897	0.00395359	-1.11079	C3
							Nkapl	0.0332312	0.0349855	-1.11064	C3
							Fam122a	0.0473984	0.0493056	-1.11046	C3
							Ddx18	2.39234e-06	5.67012e-06	-1.11029	C3
							Pacrg	0.000200754	0.000299096	-1.10967	C3
							Znhit1	1.25837e-05	2.51674e-05	-1.10966	C3
							1700001J03Rik	1.1839e-11	8.14147e-11	-1.1093	C3
							4932416H05Rik	0.00594857	0.00675688	-1.10842	C3
							Ahcy	0.00116373	0.00147957	-1.10778	C3
							Nupr1l	4.36021e-05	7.63721e-05	-1.10731	C3
							Urb2	2.17381e-08	7.9859e-08	-1.10629	C3
							Ttll13	0.000119378	0.000187027	-1.10488	C3
							Pmm2	0.018513	0.0199261	-1.1046	C3
							Pkp4	0.0118269	0.0129493	-1.10422	C3
							Alg8	0.00103357	0.00132825	-1.10281	C3
							Wbp11	4.31946e-09	1.85537e-08	-1.10272	C3
							Mterf3	2.88085e-06	6.70277e-06	-1.10251	C3
							U2af1l4	1.52109e-05	2.97817e-05	-1.10197	C3
							Myef2	0.000557194	0.000759612	-1.10099	C3
							Pex2	7.10386e-05	0.000117222	-1.10052	C3
							Klhl20	0.000991522	0.00128045	-1.10036	C3
							Mbtps2	0.0358672	0.0376754	-1.1001	C3
							Samd8	0.00031243	0.000448716	-1.09792	C3
							Cnppd1	4.04032e-05	7.1396e-05	-1.09756	C3
							1110059E24Rik	0.00217596	0.00265527	-1.09747	C3
							Josd2	2.81521e-05	5.17109e-05	-1.09674	C3
							Zfp488	0.0128589	0.0140462	-1.09642	C3
							Trappc5	0.00110215	0.00140897	-1.09465	C3
							0610040B10Rik	2.83031e-07	8.12987e-07	-1.09456	C3
							Rnf170	1.31831e-05	2.62533e-05	-1.09444	C3
							H2afv	1.81411e-11	1.19458e-10	-1.09361	C3
							Gtf3c6	0.00124472	0.00157987	-1.09349	C3
							Gm128	0.000118011	0.000185312	-1.0932	C3
							Oard1	3.32229e-07	9.42666e-07	-1.09318	C3
							Tmem216	0.00529559	0.00605955	-1.09261	C3
							Crip3	0.028565	0.0301867	-1.09232	C3
							B9d2	0.000139991	0.000216677	-1.09105	C3
							Smim7	4.01406e-06	9.03811e-06	-1.0906	C3
							Senp2	4.6901e-06	1.04092e-05	-1.09035	C3
							Lrrc28	1.61873e-09	7.5325e-09	-1.09023	C3
							Sycp3	2.72139e-29	2.71361e-27	-1.09006	C3
							Cep72	6.37635e-05	0.000107117	-1.08957	C3
							Tmem192	0.000191964	0.000287226	-1.08716	C3
							Mrpl30	6.67378e-10	3.29208e-09	-1.08709	C3
							Clcn7	0.000460589	0.000636616	-1.0866	C3
							1700001G11Rik	0.000564982	0.000769478	-1.08632	C3
							Tmem33	6.60977e-09	2.68234e-08	-1.08569	C3
							Spata45	5.08277e-10	2.58961e-09	-1.08514	C3
							Cdk7	6.73549e-13	5.69863e-12	-1.08507	C3
							Mroh8	0.000153734	0.00023532	-1.08455	C3
							Map10	0.000172886	0.0002612	-1.08447	C3
							Rnf5	2.1898e-06	5.25252e-06	-1.08399	C3
							Pogz	0.00190514	0.0023453	-1.0839	C3
							Arl6ip4	5.7309e-06	1.25005e-05	-1.08356	C3
							Nifk	0.000722167	0.000958313	-1.0835	C3
							Pomt1	0.000147731	0.000227881	-1.08167	C3
							Tcf4	0.0013027	0.00164875	-1.08083	C3
							Ccny	3.57287e-05	6.42628e-05	-1.08026	C3
							Hsp90aa1	8.37708e-38	2.33888e-35	-1.08002	C3
							Lclat1	0.000268504	0.00039045	-1.07837	C3
							Sde2	0.00148695	0.00186001	-1.07781	C3
							Pptc7	1.84936e-07	5.51648e-07	-1.07729	C3
							Tada3	5.94459e-06	1.29062e-05	-1.07647	C3
							Nol4l	0.0368004	0.0385975	-1.07505	C3
							Srm	0.0401355	0.0419066	-1.07352	C3
							Acp1	2.74009e-09	1.22602e-08	-1.07325	C3
							Ppp1r3f	0.00788721	0.0088014	-1.07293	C3
							4930539J05Rik	0.00115644	0.00147164	-1.0728	C3
							Rnf113a2	0.000390741	0.000547116	-1.07237	C3
							Tcam1	0.0220485	0.023586	-1.07234	C3
							Sh3glb1	5.32072e-05	9.10122e-05	-1.07119	C3
							Ogfr	2.51746e-07	7.27615e-07	-1.07013	C3
							1700086L19Rik	1.47214e-05	2.9068e-05	-1.07008	C3
							Reep4	8.87947e-06	1.84735e-05	-1.06898	C3
							Prpf4b	2.36961e-05	4.44621e-05	-1.06871	C3
							Tomm22	2.78837e-10	1.48571e-09	-1.06694	C3
							Bbs1	2.05268e-05	3.89869e-05	-1.06638	C3
							Catsperg1	0.000229657	0.000338901	-1.06638	C3
							Ncaph	7.91419e-05	0.000129006	-1.06601	C3
							Tmem242	1.00365e-05	2.05742e-05	-1.06449	C3
							Trmt1	1.36363e-06	3.37596e-06	-1.06382	C3
							Lamp1	0.000278201	0.000403709	-1.06315	C3
							Zdhhc4	5.84699e-06	1.2714e-05	-1.06275	C3
							Efcab9	4.83856e-07	1.32185e-06	-1.06037	C3
							Tmem248	2.01426e-05	3.8398e-05	-1.05988	C3
							Mtmr9	0.00136645	0.00171544	-1.0585	C3
							Rhox2a	7.01562e-06	1.49442e-05	-1.05846	C3
							Sh3yl1	0.00258156	0.00308286	-1.05367	C3
							Mitd1	0.0202904	0.0217386	-1.05322	C3
							Rhox3h	0.0125741	0.0137459	-1.05317	C3
							Kdm4d	0.00371238	0.00431873	-1.05262	C3
							Agl	0.00884769	0.0097949	-1.05211	C3
							Phf7	3.41713e-08	1.20463e-07	-1.05201	C3
							Ccdc14	1.26116e-05	2.51871e-05	-1.05106	C3
							Fopnl	1.55995e-06	3.80716e-06	-1.0506	C3
							Itgb3bp	2.01195e-09	9.23907e-09	-1.05039	C3
							Dyx1c1	0.00900991	0.00994295	-1.05036	C3
							Srsf6	9.88876e-08	3.09523e-07	-1.04877	C3
							Xrcc4	0.00011705	0.000184011	-1.04807	C3
							Rab18	5.61442e-07	1.51016e-06	-1.04785	C3
							Mtpap	0.00022138	0.000327726	-1.0473	C3
							Atxn7	0.0171122	0.0184754	-1.04668	C3
							1700011I03Rik	0.00187236	0.00230902	-1.04517	C3
							Ddx39	4.91107e-05	8.51659e-05	-1.04506	C3
							Chmp1a	1.58582e-06	3.86352e-06	-1.04366	C3
							Flywch1	0.00453221	0.00521596	-1.04263	C3
							Tmed7	0.00637814	0.00721546	-1.04227	C3
							Ccdc115	1.07108e-07	3.33012e-07	-1.042	C3
							Sumo3	2.72142e-06	6.36365e-06	-1.04152	C3
							Thbs3	0.00477781	0.00548505	-1.03928	C3
							Eral1	0.00593389	0.00674569	-1.03901	C3
							2700046G09Rik	0.00056854	0.000773569	-1.03839	C3
							Tmem56	0.0018342	0.00226798	-1.03827	C3
							Tmem70	1.45451e-06	3.57482e-06	-1.03609	C3
							Rsrc1	3.24133e-06	7.45452e-06	-1.03536	C3
							2900097C17Rik	3.49756e-06	7.99115e-06	-1.0351	C3
							Med1	0.000485433	0.000668308	-1.03482	C3
							Ola1	3.79074e-06	8.59071e-06	-1.03405	C3
							Tmem126b	0.000892617	0.00116457	-1.0335	C3
							Fxr1	2.56055e-05	4.74706e-05	-1.03321	C3
							Efr3a	4.25156e-08	1.4691e-07	-1.03277	C3
							Mocs3	0.00036404	0.000514373	-1.03271	C3
							Spag9	6.24372e-06	1.34718e-05	-1.03267	C3
							Tbc1d31	1.86044e-05	3.57245e-05	-1.0321	C3
							Sycp1	1.56065e-27	1.14666e-25	-1.03187	C3
							1700007L15Rik	1.05476e-07	3.28671e-07	-1.02914	C3
							Mad2l1	9.80531e-07	2.507e-06	-1.02868	C3
							Krr1	0.000244835	0.0003594	-1.02867	C3
							Cox18	0.000329895	0.000471858	-1.02828	C3
							Nup35	3.68113e-05	6.58828e-05	-1.02654	C3
							2700062C07Rik	5.04123e-05	8.70985e-05	-1.02613	C3
							Zfp652	0.00223489	0.00271296	-1.02611	C3
							Lrriq1	0.00402105	0.00465455	-1.02578	C3
							Efcab14	0.000156194	0.000238303	-1.02496	C3
							Poll	0.00237787	0.00286164	-1.0245	C3
							Kctd18	0.0380262	0.0398234	-1.02431	C3
							Naa25	1.44655e-05	2.86032e-05	-1.02413	C3
							Btg1	0.00325535	0.00382531	-1.02409	C3
							Mgat2	3.33224e-07	9.43572e-07	-1.02367	C3
							Igbp1b	0.00805769	0.00897728	-1.0236	C3
							Ppcdc	0.00448918	0.00517497	-1.0227	C3
							Tob2	0.0113886	0.0125185	-1.02236	C3
							Smc5	1.74319e-05	3.36023e-05	-1.02157	C3
							Vimp	2.47178e-06	5.82872e-06	-1.02129	C3
							Phax	0.000259165	0.000379637	-1.02093	C3
							Tm2d2	1.0442e-06	2.65521e-06	-1.02044	C3
							Neu3	0.00897474	0.00991982	-1.01973	C3
							Gsg1	1.42564e-15	1.82587e-14	-1.01934	C3
							1700028P14Rik	3.80989e-08	1.32304e-07	-1.01812	C3
							Trp53rkb	0.0441452	0.0460244	-1.01808	C3
							Adam2	0.0012775	0.00161979	-1.01792	C3
							Tesk1	0.00451882	0.00520485	-1.01735	C3
							Trmt1l	0.000380394	0.000533699	-1.01724	C3
							Usp42	0.00195173	0.00239842	-1.01698	C3
							Dynlt1a	1.02467e-12	8.36516e-12	-1.01681	C3
							Sdr39u1	0.00269924	0.00321788	-1.01663	C3
							Bmpr1a	0.000168373	0.000254934	-1.01637	C3
							Thumpd3	6.71569e-05	0.000111741	-1.01601	C3
							Cebpzos	1.24089e-06	3.09337e-06	-1.01559	C3
							Pibf1	0.000120471	0.000188329	-1.01531	C3
							Nup37	1.15015e-07	3.56012e-07	-1.01504	C3
							Gm10941	0.00697243	0.00783772	-1.01496	C3
							Mzt1	8.32235e-08	2.67696e-07	-1.01459	C3
							Lrrc56	0.00312924	0.00368955	-1.01391	C3
							Pdhb	9.35886e-09	3.68027e-08	-1.01343	C3
							Jmjd6	0.000265312	0.000386613	-1.01291	C3
							Atf2	2.03064e-08	7.51928e-08	-1.0129	C3
							Rhox2c	0.000184691	0.000277533	-1.01229	C3
							4930519F09Rik	1.10463e-08	4.27164e-08	-1.01222	C3
							Tom1	0.00223093	0.00271092	-1.01172	C3
							Stamos	0.00799834	0.00891828	-1.01093	C3
							Tmem168	0.00161961	0.00201334	-1.00915	C3
							Lyar	9.72593e-07	2.49127e-06	-1.00851	C3
							Cand1	7.79717e-09	3.1011e-08	-1.00803	C3
							Prss42	0.0389289	0.0407382	-1.00782	C3
							Dynlt3	0.000672067	0.000898664	-1.00724	C3
							Sft2d1	9.07686e-08	2.87331e-07	-1.00674	C3
							1700066M21Rik	0.000202109	0.000300793	-1.00662	C3
							Gm15421	2.45275e-11	1.57066e-10	-1.00619	C3
							Galk2	0.00244501	0.00293737	-1.00567	C3
							Ccdc103	3.26998e-06	7.50806e-06	-1.005	C3
							Ddias	0.000849373	0.00111477	-1.00173	C3
							Pfn4	0.0013645	0.00171453	-1.00144	C3
							Gcsh	0.0135778	0.0148198	-1.00099	C3

## Sheet: cluster3.and.cluster4
Table S3-Differentially expressed genes between consecutive clusters, Related to Figure 3
	Gene	P value	FDR	average difference	cluster		Gene	P value	FDR	average difference	cluster
	Xkrx	2.79004e-41	3.16808e-40	4.48596	C3		Piwil1	4.0557e-122	1.20657e-118	-4.68852	C4
	Ccnb3	5.20828e-20	1.6842e-19	4.44072	C3		BC049730	4.63606e-104	2.75845e-101	-4.2656	C4
	Pola2	1.59782e-100	7.92253e-98	4.38937	C3		1700042G15Rik	1.45186e-109	1.43976e-106	-4.23358	C4
	Scml2	1.73491e-53	4.96283e-52	4.23561	C3		Mroh4	2.99087e-117	4.44891e-114	-4.20993	C4
	Zfy1	7.76584e-17	2.20452e-16	4.20228	C3		Usp2	9.74904e-98	3.2226e-95	-4.19971	C4
	Pet2	4.29027e-30	2.45453e-29	4.0979	C3		Dkkl1	2.24811e-68	1.80761e-66	-4.15001	C4
	Ube2a	2.17775e-28	1.12479e-27	3.99796	C3		Rbakdn	1.51255e-41	1.73739e-40	-4.14151	C4
	Zfy2	8.45728e-13	2.088e-12	3.90349	C3		Slc2a3	2.46276e-71	2.7136e-69	-4.1276	C4
	Prdm9	6.99313e-09	1.50649e-08	3.89813	C3		Cdc42ep3	6.00002e-90	1.37308e-87	-4.11826	C4
	Rbmx2	1.21792e-25	5.2059e-25	3.87973	C3		Zmynd10	8.73046e-99	3.71045e-96	-4.09225	C4
	Taf7l	6.744e-50	1.4331e-48	3.87033	C3		Fam181a	2.02885e-69	1.77524e-67	-4.06437	C4
	Xlr4a	1.12705e-32	7.27325e-32	3.768	C3		1700006A11Rik	4.57147e-105	3.40003e-102	-3.96543	C4
	Txlng	3.38973e-14	8.80737e-14	3.76358	C3		Stambp	1.12573e-69	1.04658e-67	-3.96228	C4
	Tktl1	8.30304e-54	2.39821e-52	3.74706	C3		Ggnbp1	1.77859e-29	9.81689e-29	-3.93071	C4
	Eif2s3y	1.32217e-46	2.31379e-45	3.6941	C3		Fabp9	7.40865e-46	1.18499e-44	-3.92989	C4
	Zfp935	4.45473e-74	6.02401e-72	3.68257	C3		Ldhc	8.12433e-45	1.20248e-43	-3.9102	C4
	Rpgr	1.38614e-24	5.51307e-24	3.66714	C3		Tuba3b	1.09902e-57	4.3021e-56	-3.89678	C4
	1700013H16Rik	9.68122e-20	3.0903e-19	3.66584	C3		Prok2	1.76993e-46	3.04366e-45	-3.89552	C4
	Gm364	2.96278e-64	1.6026e-62	3.65188	C3		Ldhal6b	4.8312e-74	6.24905e-72	-3.8885	C4
	Gm960	7.41142e-17	2.11197e-16	3.64077	C3		1700008K24Rik	1.31494e-64	7.38104e-63	-3.86051	C4
	1700080O16Rik	8.9788e-16	2.43722e-15	3.60309	C3		Tekt1	3.26449e-92	8.0932e-90	-3.83831	C4
	Suv39h1	3.49361e-18	1.04879e-17	3.55291	C3		Spag17	1.49056e-80	2.60848e-78	-3.83075	C4
	Usp26	3.42461e-15	9.14561e-15	3.52723	C3		Ldha	1.08889e-54	3.23943e-53	-3.81087	C4
	Rhox13	4.91173e-33	3.2617e-32	3.52628	C3		4930525D18Rik	3.19739e-38	3.0102e-37	-3.81057	C4
	Cmc4	6.41646e-26	2.81964e-25	3.51691	C3		Smim24	2.99625e-98	1.11423e-95	-3.80628	C4
	Xlr4c	2.38312e-35	1.82257e-34	3.4933	C3		Fbp1	2.59859e-42	3.1426e-41	-3.77832	C4
	Ap1s2	3.43076e-33	2.2936e-32	3.45946	C3		Pifo	1.17713e-70	1.20757e-68	-3.75774	C4
	Xlr	1.6652e-20	5.4983e-20	3.44113	C3		Prps1l1	1.20375e-55	3.76962e-54	-3.71581	C4
	Fmr1	3.91487e-22	1.38158e-21	3.41804	C3		1700010I14Rik	4.70752e-71	5.00174e-69	-3.70518	C4
	Fmr1nb	1.91505e-72	2.37386e-70	3.40684	C3		Pgam2	3.0046e-32	1.87788e-31	-3.67327	C4
	3830403N18Rik	3.34967e-24	1.30435e-23	3.38775	C3		Tex40	3.1389e-41	3.53721e-40	-3.56968	C4
	Gm14005	9.39087e-09	2.01136e-08	3.28686	C3		Spink2	8.65245e-46	1.36196e-44	-3.5482	C4
	Atp6ap2	3.05729e-26	1.36363e-25	3.28596	C3		Tcp11	9.23626e-44	1.28401e-42	-3.534	C4
	Las1l	2.28323e-20	7.49737e-20	3.25469	C3		Adam5	1.09473e-43	1.5148e-42	-3.52617	C4
	A830080D01Rik	2.64186e-11	6.08323e-11	3.25459	C3		Scgb2b23-ps	3.25796e-52	8.50213e-51	-3.51287	C4
	Gal3st1	1.5881e-20	5.24955e-20	3.25086	C3		Mgll	2.17561e-28	1.12479e-27	-3.48292	C4
	Cldn34b1	7.12849e-19	2.20909e-18	3.21786	C3		4922502D21Rik	4.04323e-50	8.71638e-49	-3.48117	C4
	Xlr4b	3.47937e-19	1.09074e-18	3.2131	C3		Grtp1	1.35237e-30	7.88882e-30	-3.43869	C4
	Tex15	9.98506e-19	3.06876e-18	3.21044	C3		1700074P13Rik	5.01696e-36	4.02304e-35	-3.40803	C4
	Maoa	4.76143e-18	1.42079e-17	3.19713	C3		1700040L02Rik	1.3191e-78	2.06543e-76	-3.40617	C4
	Prss50	2.26616e-57	8.64335e-56	3.18352	C3		Spata4	4.31953e-52	1.08903e-50	-3.40105	C4
	Pts	8.00237e-32	4.8785e-31	3.17549	C3		Speer1	1.20756e-33	8.2776e-33	-3.39947	C4
	Siah1b	2.16114e-14	5.64477e-14	3.13856	C3		Cetn1	2.61711e-49	5.44468e-48	-3.38701	C4
	Timm17b	6.53361e-33	4.30986e-32	3.12168	C3		Tmbim7	1.25885e-43	1.71792e-42	-3.36288	C4
	Ssr4	3.54623e-67	2.63751e-65	3.11667	C3		Spag6	7.79792e-66	5.00554e-64	-3.3532	C4
	Nkap	1.17138e-06	2.31705e-06	3.11093	C3		4933440M02Rik	3.09106e-64	1.64212e-62	-3.34849	C4
	Nxt2	3.19832e-16	8.88422e-16	3.08124	C3		Ptchd3	2.748e-86	5.83949e-84	-3.32375	C4
	Bcap31	1.44819e-34	1.07174e-33	3.0712	C3		Tuba3a	5.94646e-58	2.39064e-56	-3.32286	C4
	H2-K1	2.37802e-44	3.45102e-43	3.06953	C3		Lef1	1.32366e-33	9.05265e-33	-3.31169	C4
	Rbpms2	1.55412e-06	3.0599e-06	3.05786	C3		Dynlrb2	6.19588e-75	8.7775e-73	-3.30932	C4
	Apoo	9.07359e-17	2.56596e-16	3.05526	C3		Cox8c	2.84708e-45	4.36602e-44	-3.30667	C4
	Rnaset2b	2.31801e-71	2.65234e-69	3.04166	C3		Dnah8	1.94857e-66	1.4139e-64	-3.27222	C4
	Prps1	3.34738e-20	1.09194e-19	3.00542	C3		Atp8b3	6.26733e-46	1.01887e-44	-3.26125	C4
	Vma21	8.06292e-38	7.22505e-37	2.99606	C3		Gstt2	7.8238e-95	2.32758e-92	-3.25358	C4
	Pbld1	1.74644e-69	1.57444e-67	2.99555	C3		Insl6	1.46668e-56	4.95838e-55	-3.23734	C4
	Trim52	7.53318e-43	9.53668e-42	2.97604	C3		1700011I03Rik	1.15752e-81	2.15227e-79	-3.23081	C4
	Rad51ap2	1.05017e-35	8.17869e-35	2.97537	C3		Ccdc13	2.06832e-62	9.61444e-61	-3.22445	C4
	Dqx1	0.0278968	0.0374179	2.97052	C3		Morc2b	1.15768e-94	3.131e-92	-3.22313	C4
	Vbp1	3.46794e-21	1.1724e-20	2.96752	C3		1700020N18Rik	3.53035e-56	1.14161e-54	-3.22229	C4
	Gmeb1	1.03461e-26	4.74995e-26	2.95968	C3		Fam50b	6.27793e-42	7.41144e-41	-3.21395	C4
	Hprt	4.87439e-36	3.91927e-35	2.95316	C3		4930444F02Rik	3.85048e-76	5.72759e-74	-3.19946	C4
	Gm773	1.12911e-10	2.54669e-10	2.95308	C3		Pxt1	3.0346e-50	6.58972e-49	-3.17678	C4
	Nxf2	2.16012e-20	7.10095e-20	2.94327	C3		Eid3	1.99714e-47	3.64509e-46	-3.16642	C4
	Slc35a2	1.19759e-12	2.93479e-12	2.93878	C3		1700029M20Rik	3.86556e-57	1.43751e-55	-3.15056	C4
	Usp9y	8.41405e-14	2.1542e-13	2.93318	C3		1700011E24Rik	1.5497e-20	5.12832e-20	-3.14782	C4
	Magea8	1.16028e-10	2.61305e-10	2.92252	C3		Pebp4	1.45195e-21	4.98793e-21	-3.14481	C4
	Gm595	2.27627e-11	5.25769e-11	2.92233	C3		Ypel1	2.68518e-63	1.3314e-61	-3.13834	C4
	Ribc1	6.20637e-09	1.33846e-08	2.92081	C3		Smpd5	9.92236e-86	1.96794e-83	-3.13568	C4
	Tsc22d3	4.28124e-21	1.44243e-20	2.91694	C3		Adam2	3.58067e-66	2.5363e-64	-3.12038	C4
	Tex11	1.58785e-25	6.73874e-25	2.8987	C3		6430531B16Rik	4.19793e-69	3.46912e-67	-3.10329	C4
	Pbx3	1.75056e-13	4.45122e-13	2.89009	C3		Asrgl1	5.81887e-46	9.6173e-45	-3.09918	C4
	A830018L16Rik	1.59214e-15	4.29431e-15	2.88782	C3		Cct6b	6.23029e-46	1.01841e-44	-3.09829	C4
	Sec11c	4.38346e-30	2.50303e-29	2.87133	C3		4921525O09Rik	1.178e-48	2.29055e-47	-3.09249	C4
	Taf9b	2.22641e-25	9.3126e-25	2.86568	C3		Meig1	1.55918e-33	1.06389e-32	-3.08795	C4
	Tex16	2.68682e-08	5.68512e-08	2.86542	C3		Erich2	5.21753e-46	8.6716e-45	-3.08572	C4
	Ofd1	3.10503e-10	6.91427e-10	2.86308	C3		1700010B08Rik	2.8227e-49	5.83162e-48	-3.08267	C4
	Eaf2	3.76368e-07	7.60146e-07	2.85356	C3		Riiad1	2.61907e-64	1.44292e-62	-3.07316	C4
	Slc25a14	9.0652e-12	2.13025e-11	2.83376	C3		Sepw1	2.42407e-60	1.04516e-58	-3.07063	C4
	Luzp1	5.01586e-14	1.29533e-13	2.8325	C3		Mdh1b	9.38468e-65	5.36912e-63	-3.06766	C4
	Mpc1	6.57052e-45	9.87237e-44	2.79124	C3		Gstm5	8.09545e-44	1.1307e-42	-3.06614	C4
	Alg13	1.08234e-18	3.31956e-18	2.78869	C3		Ropn1l	1.00773e-41	1.17569e-40	-3.06563	C4
	H2-D1	3.38069e-49	6.93624e-48	2.78809	C3		1700009C05Rik	3.81513e-57	1.43671e-55	-3.05823	C4
	Pdlim5	2.87479e-10	6.40636e-10	2.78228	C3		Pdcl2	3.90339e-46	6.52392e-45	-3.04414	C4
	Dmc1	4.93788e-29	2.6661e-28	2.78169	C3		Spata16	3.89428e-42	4.6528e-41	-3.04288	C4
	Pbdc1	1.47946e-28	7.74892e-28	2.7676	C3		Spats1	2.1343e-53	5.99012e-52	-3.00514	C4
	Dynlt3	2.12795e-11	4.92658e-11	2.75471	C3		0610009L18Rik	1.36618e-32	8.72186e-32	-3.00056	C4
	Rmdn1	2.28295e-14	5.95247e-14	2.74771	C3		Crisp2	8.39465e-37	7.07481e-36	-2.99346	C4
	Uxt	5.44412e-19	1.69417e-18	2.73383	C3		Elfn2	2.99717e-72	3.56664e-70	-2.9866	C4
	Magea5	3.00001e-12	7.17446e-12	2.72841	C3		Rsph9	2.12447e-56	7.02256e-55	-2.98041	C4
	Cd47	3.01374e-12	7.2015e-12	2.72672	C3		Sept12	1.01118e-26	4.64956e-26	-2.97896	C4
	Apool	1.05721e-12	2.59506e-12	2.72074	C3		1700067G17Rik	1.22588e-31	7.38259e-31	-2.97894	C4
	Neto2	7.2666e-10	1.61209e-09	2.71948	C3		Gm6455	4.1775e-28	2.11003e-27	-2.97769	C4
	Gm16702	1.99456e-51	4.82425e-50	2.71068	C3		Cmtm2a	8.69884e-25	3.5114e-24	-2.97252	C4
	BC049762	4.26575e-14	1.10642e-13	2.70877	C3		4933432K03Rik	6.84715e-25	2.77903e-24	-2.96963	C4
	Pdk3	1.73765e-26	7.8564e-26	2.70189	C3		1700012B09Rik	8.44388e-61	3.6942e-59	-2.96653	C4
	Xlr5a	2.319e-20	7.60643e-20	2.70149	C3		1700097N02Rik	2.29053e-70	2.27144e-68	-2.95901	C4
	Sms	9.48785e-13	2.33515e-12	2.67945	C3		1700108J01Rik	1.84391e-33	1.25243e-32	-2.95539	C4
	Stxbp5l	2.29115e-06	4.46085e-06	2.6756	C3		Lrrc71	6.06683e-43	7.77967e-42	-2.95019	C4
	Rhox2a	1.66138e-14	4.36626e-14	2.67242	C3		Tcp10a	3.50361e-23	1.29965e-22	-2.93139	C4
	Itga2b	5.04675e-05	9.10496e-05	2.66871	C3		Kcnmb4os1	2.57079e-32	1.61693e-31	-2.92589	C4
	Gm5934	2.15248e-06	4.1936e-06	2.66035	C3		Pabpc2	6.64547e-38	6.04596e-37	-2.92432	C4
	Trap1a	1.44226e-14	3.79711e-14	2.65307	C3		Abhd8	7.02128e-63	3.42431e-61	-2.91366	C4
	Araf	7.65366e-14	1.96799e-13	2.64668	C3		Ms4a13	4.11541e-52	1.05546e-50	-2.91237	C4
	Atad5	3.46283e-08	7.29081e-08	2.64657	C3		Cfap52	1.44753e-41	1.67768e-40	-2.90622	C4
	Nrip3	9.06632e-08	1.86918e-07	2.64374	C3		Dnali1	2.34936e-45	3.65934e-44	-2.90594	C4
	Zfx	9.79524e-06	1.85492e-05	2.63414	C3		Ccdc39	3.88524e-61	1.7513e-59	-2.89452	C4
	M1ap	2.25207e-11	5.20583e-11	2.62891	C3		March10	1.51952e-48	2.93543e-47	-2.87742	C4
	Spc25	5.01489e-20	1.6252e-19	2.626	C3		Lrrc23	6.8472e-36	5.44663e-35	-2.8579	C4
	Lrrc17	2.7608e-69	2.34668e-67	2.62309	C3		Ccdc113	3.85318e-52	9.96801e-51	-2.85557	C4
	Tcf19	0.000216054	0.000366453	2.61323	C3		Pbx4	7.24705e-57	2.56666e-55	-2.85244	C4
	Stra8	0.00112434	0.00178206	2.61014	C3		Art3	3.11643e-59	1.30583e-57	-2.84529	C4
	Cetn2	3.56347e-16	9.88006e-16	2.60235	C3		Ppp3ca	1.15635e-59	4.91451e-58	-2.8425	C4
	Lamp2	6.27368e-23	2.2929e-22	2.59795	C3		Gm4763	6.66531e-70	6.39654e-68	-2.84182	C4
	Map7d2	1.08458e-07	2.22679e-07	2.59656	C3		C1qtnf4	1.70889e-40	1.82876e-39	-2.83529	C4
	Psmd10	9.15147e-11	2.06882e-10	2.58417	C3		Akr1e1	3.38852e-59	1.40012e-57	-2.81434	C4
	Ifi30	8.85834e-12	2.08329e-11	2.58235	C3		Ak8	1.26483e-54	3.7256e-53	-2.8139	C4
	Prdx4	7.75392e-46	1.22702e-44	2.57666	C3		Khdrbs3	7.25053e-66	4.79341e-64	-2.81263	C4
	Yipf6	2.04139e-14	5.34137e-14	2.57139	C3		Cox6b2	3.66194e-40	3.79591e-39	-2.81208	C4
	Stxbp6	1.44659e-11	3.37274e-11	2.57088	C3		1700064M15Rik	2.16897e-44	3.16308e-43	-2.81144	C4
	Dkc1	2.66616e-10	5.94589e-10	2.56165	C3		1700007G11Rik	1.63621e-37	1.43169e-36	-2.80851	C4
	Pikfyve	2.65384e-09	5.80101e-09	2.55904	C3		Sdr39u1	2.15143e-65	1.2801e-63	-2.79968	C4
	Rad51b	0.000127007	0.000219805	2.54459	C3		Pom121l12	1.13649e-34	8.43159e-34	-2.7929	C4
	Irak1	5.09884e-55	1.54786e-53	2.54279	C3		Speer2	8.70572e-24	3.31196e-23	-2.78388	C4
	Pgrmc1	1.51607e-27	7.41826e-27	2.54101	C3		Cenpv	2.28337e-51	5.47824e-50	-2.76788	C4
	2810433D01Rik	2.36715e-34	1.73028e-33	2.5404	C3		Fam170a	1.28037e-44	1.8764e-43	-2.75503	C4
	Agl	1.32875e-14	3.50445e-14	2.53247	C3		Chst1	3.58536e-40	3.74261e-39	-2.75278	C4
	Med12	5.18061e-09	1.11927e-08	2.51485	C3		Ccdc60	5.8798e-57	2.13322e-55	-2.74491	C4
	Rbp4	2.43636e-11	5.62311e-11	2.49863	C3		Pex11g	6.03253e-59	2.45846e-57	-2.74272	C4
	Ppp1r16b	3.43379e-53	9.45882e-52	2.49695	C3		Prdx6b	5.12346e-23	1.88409e-22	-2.74039	C4
	Nmb	2.00573e-12	4.85917e-12	2.49439	C3		Gk2	1.99191e-50	4.38958e-49	-2.74001	C4
	Uba1y	1.19533e-27	5.88761e-27	2.48298	C3		Ccdc30	1.00586e-19	3.20388e-19	-2.72632	C4
	Idh3g	1.08036e-11	2.52679e-11	2.47141	C3		Tpi1	6.28531e-66	4.24973e-64	-2.72026	C4
	Syngr1	1.00632e-08	2.15226e-08	2.45863	C3		Tcte2	8.9666e-32	5.44401e-31	-2.71749	C4
	4732471J01Rik	0.000158922	0.000272976	2.45108	C3		Zdhhc12	1.99625e-53	5.65603e-52	-2.71347	C4
	Syap1	4.22652e-11	9.69461e-11	2.44725	C3		Cfap46	6.96811e-39	6.79676e-38	-2.7027	C4
	Bex1	5.79255e-09	1.25057e-08	2.44274	C3		1700100I10Rik	2.36777e-53	6.5833e-52	-2.69977	C4
	Kmt2c	3.15106e-08	6.64381e-08	2.42019	C3		Cfap45	3.03492e-36	2.48729e-35	-2.69545	C4
	Magea10	9.46818e-12	2.22144e-11	2.41382	C3		Serf1	1.45116e-46	2.52467e-45	-2.67893	C4
	Sdk1	1.76782e-08	3.75931e-08	2.41358	C3		Ankrd36	7.90791e-66	5.00554e-64	-2.67546	C4
	Usp3	1.22217e-12	2.99256e-12	2.41277	C3		Oscp1	3.36987e-51	8.02029e-50	-2.67353	C4
	3830417A13Rik	4.31941e-08	9.05584e-08	2.41084	C3		Cfap126	4.09183e-49	8.22513e-48	-2.66821	C4
	Thoc2	1.32258e-14	3.49128e-14	2.40966	C3		Ccdc108	3.1275e-55	9.59207e-54	-2.65976	C4
	2610002M06Rik	2.56031e-05	4.73689e-05	2.40866	C3		Ccdc175	9.03867e-32	5.47659e-31	-2.65652	C4
	Snx12	1.72569e-06	3.38649e-06	2.4083	C3		Adad2	2.27077e-61	1.03932e-59	-2.64894	C4
	Eif1ax	1.98757e-17	5.81417e-17	2.40214	C3		Clgn	3.44415e-47	6.20992e-46	-2.6472	C4
	Eea1	1.33093e-08	2.8404e-08	2.40115	C3		Nkapl	4.88142e-56	1.56153e-54	-2.64659	C4
	Smc3	3.51612e-24	1.36738e-23	2.40015	C3		Fhad1	1.76147e-49	3.71658e-48	-2.64459	C4
	Zmat1	0.000199734	0.000339935	2.39436	C3		Acrbp	1.91899e-43	2.57162e-42	-2.64063	C4
	Bex2	3.22071e-12	7.68991e-12	2.38562	C3		1700018F24Rik	7.36417e-27	3.41785e-26	-2.6375	C4
	Susd6	9.94469e-09	2.12845e-08	2.38529	C3		Sh3gl3	4.67399e-64	2.43949e-62	-2.63349	C4
	Acot9	8.54863e-10	1.89087e-09	2.38496	C3		Mthfsd	5.08481e-45	7.67884e-44	-2.63266	C4
	Pmel	3.34079e-05	6.12376e-05	2.38404	C3		Ccdc180	1.95503e-43	2.60817e-42	-2.63131	C4
	Rbmx	3.61482e-07	7.31073e-07	2.38321	C3		Cfap70	3.29397e-39	3.25567e-38	-2.63121	C4
	Upf3b	1.61147e-08	3.43418e-08	2.38309	C3		Wdr63	1.09385e-42	1.36732e-41	-2.63099	C4
	Hsd17b12	8.26467e-12	1.94675e-11	2.38305	C3		Dnaaf1	7.5898e-41	8.21079e-40	-2.62191	C4
	Hccs	4.36237e-14	1.13049e-13	2.38229	C3		Hrasls5	5.28243e-17	1.51253e-16	-2.60905	C4
	4930447C04Rik	2.99204e-30	1.72506e-29	2.38215	C3		Abhd14a	1.00423e-48	1.97852e-47	-2.60439	C4
	Xlr5b	6.37061e-13	1.58466e-12	2.37753	C3		Cyct	2.99071e-43	3.93689e-42	-2.60186	C4
	Rps6ka6	1.82277e-08	3.87338e-08	2.37317	C3		1700029F12Rik	4.3226e-20	1.40544e-19	-2.58891	C4
	1700019B21Rik	3.23209e-09	7.03914e-09	2.3714	C3		Adam32	1.79309e-23	6.71844e-23	-2.58887	C4
	Hspa5	2.15014e-57	8.30735e-56	2.35891	C3		Hdgfl1	4.24645e-52	1.07976e-50	-2.58859	C4
	H2bfm	2.42087e-07	4.93293e-07	2.35624	C3		Ift27	9.37461e-63	4.4983e-61	-2.58397	C4
	Cstf2	5.55158e-07	1.11519e-06	2.35344	C3		Cfap53	3.87279e-24	1.50412e-23	-2.57913	C4
	Zrsr2	4.8449e-14	1.25227e-13	2.34979	C3		Gm5878	7.63818e-34	5.35933e-33	-2.57878	C4
	1700125H20Rik	7.78575e-14	1.99678e-13	2.34744	C3		Tdrd1	8.36287e-61	3.6942e-59	-2.57175	C4
	Rpl39	9.60071e-34	6.68902e-33	2.3454	C3		Phpt1	3.0206e-55	9.3607e-54	-2.56696	C4
	Pclo	0.000317292	0.000530305	2.32984	C3		Gykl1	3.39391e-41	3.78708e-40	-2.56325	C4
	Tro	0.000177927	0.000304389	2.32909	C3		Ccdc65	4.42721e-47	7.83985e-46	-2.55489	C4
	Six5	4.53145e-09	9.81155e-09	2.32769	C3		Ttc12	1.64049e-46	2.83747e-45	-2.53789	C4
	Gm6268	4.58987e-07	9.24499e-07	2.32318	C3		Armc3	2.76599e-44	3.97527e-43	-2.52693	C4
	Mfge8	7.78994e-16	2.12615e-15	2.31817	C3		Fcgr3	6.53072e-46	1.05569e-44	-2.52337	C4
	Nptx2	3.24377e-17	9.42404e-17	2.31608	C3		Mospd4	9.44489e-21	3.1536e-20	-2.52306	C4
	Dhfr	1.33743e-06	2.6385e-06	2.30909	C3		Daw1	2.10936e-46	3.58591e-45	-2.52275	C4
	Fn1	8.68809e-07	1.73122e-06	2.30633	C3		Isyna1	1.19174e-43	1.6414e-42	-2.52093	C4
	Zcwpw1	3.39981e-05	6.22426e-05	2.30387	C3		Stkld1	1.64422e-27	8.01896e-27	-2.52079	C4
	Nudt8	0.000296577	0.000496799	2.30141	C3		1700028J19Rik	1.23466e-22	4.44149e-22	-2.51472	C4
	Cul4b	4.79219e-15	1.27749e-14	2.30022	C3		Pld6	1.20422e-56	4.16575e-55	-2.51368	C4
	Cpne3	2.63652e-07	5.36135e-07	2.29714	C3		Mpi	1.36648e-56	4.67272e-55	-2.50178	C4
	Loxl2	1.04624e-38	1.01057e-37	2.29679	C3		Fam229b	4.9839e-35	3.78243e-34	-2.50092	C4
	l7Rn6	4.41594e-23	1.62995e-22	2.29588	C3		Aprt	9.75737e-43	1.22482e-41	-2.50048	C4
	Exosc2	4.23212e-48	7.9687e-47	2.29336	C3		Tsnaxip1	2.48299e-40	2.61947e-39	-2.49615	C4
	Hells	1.77667e-10	3.97713e-10	2.29015	C3		Lrrc46	5.64578e-42	6.69171e-41	-2.49549	C4
	AA415398	0.000331016	0.000551693	2.27616	C3		Lrrc61	2.00544e-49	4.20154e-48	-2.4818	C4
	Mageb4	4.16229e-17	1.20105e-16	2.2742	C3		Alkbh7	1.20386e-52	3.28575e-51	-2.47998	C4
	Uba6	2.50343e-08	5.30842e-08	2.27318	C3		4930430A15Rik	2.49845e-38	2.36716e-37	-2.47754	C4
	Ndufb11	6.53987e-20	2.11021e-19	2.27172	C3		Dut	2.38207e-45	3.69096e-44	-2.47467	C4
	Rpl10	2.71765e-33	1.83333e-32	2.26667	C3		Gtf2a1l	8.56251e-58	3.39646e-56	-2.46513	C4
	Nmt2	4.48155e-13	1.12227e-12	2.26465	C3		Pbp2	1.84689e-24	7.30653e-24	-2.46433	C4
	Epcam	5.04916e-14	1.3028e-13	2.25682	C3		Ift140	1.0604e-50	2.38993e-49	-2.4511	C4
	Lmbrd1	9.83273e-16	2.66172e-15	2.24739	C3		Limd2	8.14514e-42	9.57779e-41	-2.45104	C4
	Csf2ra	7.66297e-10	1.69749e-09	2.24344	C3		Ttc29	4.85129e-36	3.91127e-35	-2.44493	C4
	Wdr44	7.0049e-06	1.33331e-05	2.24335	C3		Lyar	2.40337e-36	1.98612e-35	-2.4416	C4
	Dctpp1	7.31247e-10	1.62106e-09	2.23527	C3		AA467197	4.2646e-38	3.98968e-37	-2.43904	C4
	Atp6ap1	2.81821e-12	6.76143e-12	2.23123	C3		Mesp1	8.05858e-12	1.8997e-11	-2.4389	C4
	Hmces	1.43657e-18	4.3924e-18	2.22802	C3		1700021F07Rik	6.89153e-33	4.51592e-32	-2.43853	C4
	Ctsd	9.77894e-18	2.88901e-17	2.22626	C3		Rpgrip1	2.64293e-24	1.03593e-23	-2.43602	C4
	Tc2n	5.63103e-11	1.28174e-10	2.22374	C3		Efhc1	1.74971e-45	2.73967e-44	-2.43356	C4
	Per3	0.000712407	0.00115123	2.22003	C3		Ttc25	3.6775e-42	4.41151e-41	-2.43283	C4
	Srbd1	2.50829e-06	4.87723e-06	2.21723	C3		Nudt16l1	8.25183e-79	1.36384e-76	-2.43148	C4
	Pms2	5.42842e-06	1.04056e-05	2.21701	C3		Odf4	5.36257e-38	4.95455e-37	-2.42873	C4
	Ccdc36	1.73284e-67	1.35663e-65	2.21612	C3		1700026D11Rik	5.26138e-41	5.79726e-40	-2.42363	C4
	Phka2	7.48629e-09	1.61156e-08	2.21498	C3		Mapk15	8.48188e-38	7.57765e-37	-2.42063	C4
	Cxcr2	6.67419e-49	1.3326e-47	2.21273	C3		4931408D14Rik	4.92833e-27	2.3199e-26	-2.4197	C4
	Arpc1a	1.09027e-26	4.97479e-26	2.20764	C3		Lrrc6	1.01345e-65	6.1531e-64	-2.41735	C4
	Gm11423	5.00737e-07	1.00723e-06	2.20701	C3		Bcl2l12	1.13279e-56	3.96478e-55	-2.41476	C4
	Jkamp	8.8831e-07	1.76889e-06	2.20422	C3		Ankar	1.56674e-29	8.67982e-29	-2.41446	C4
	Tipin	1.24338e-07	2.54931e-07	2.20009	C3		Als2cr12	9.70466e-64	4.97782e-62	-2.40428	C4
	Ssbp2	1.60991e-09	3.53207e-09	2.19449	C3		Gstt3	6.92752e-41	7.54922e-40	-2.38907	C4
	H1f0	5.23475e-17	1.50033e-16	2.18432	C3		Gm21284	1.77592e-37	1.54937e-36	-2.38034	C4
	Commd7	3.66103e-46	6.15342e-45	2.1832	C3		4930465K10Rik	8.75124e-39	8.50815e-38	-2.37673	C4
	H2-T23	1.16276e-35	9.00833e-35	2.18164	C3		Rgs10	1.0114e-34	7.5223e-34	-2.3755	C4
	S100pbp	1.09837e-08	2.34745e-08	2.17822	C3		Acr	2.79217e-50	6.10788e-49	-2.37393	C4
	Rhox3f	1.61899e-05	3.03307e-05	2.17646	C3		4930553E22Rik	1.57209e-28	8.21963e-28	-2.37274	C4
	Bbx	3.72033e-07	7.51901e-07	2.17599	C3		Dyx1c1	1.02096e-63	5.14808e-62	-2.3678	C4
	Taf1	5.39169e-10	1.19793e-09	2.17376	C3		Rsph1	3.30497e-29	1.79749e-28	-2.36703	C4
	Pcsk1n	1.17004e-11	2.7301e-11	2.17242	C3		Tcea2	1.51953e-43	2.0642e-42	-2.36635	C4
	Slfn5	4.02575e-40	4.15854e-39	2.1691	C3		Arl3	3.63253e-40	3.77859e-39	-2.36621	C4
	Igf2r	0.000239841	0.000404722	2.1665	C3		Mag	3.59176e-47	6.3985e-46	-2.36313	C4
	Tax1bp3	1.01928e-06	2.02157e-06	2.16321	C3		Psma8	7.89676e-38	7.09754e-37	-2.36046	C4
	Rock2	8.87642e-08	1.83257e-07	2.16109	C3		Tcam1	3.15859e-56	1.03261e-54	-2.35882	C4
	Slc5a3	2.93161e-05	5.397e-05	2.16048	C3		Iqub	2.03051e-42	2.50654e-41	-2.35834	C4
	Nipa2	6.20864e-09	1.33846e-08	2.15995	C3		5330417C22Rik	1.02294e-25	4.42345e-25	-2.35268	C4
	Pigp	1.41434e-17	4.16187e-17	2.15534	C3		Ddt	4.04683e-41	4.49228e-40	-2.35002	C4
	Xiap	0.000168635	0.000288824	2.15441	C3		Cmtm2b	1.37929e-14	3.63454e-14	-2.34962	C4
	Slc30a4	5.71174e-07	1.14504e-06	2.15183	C3		4930544G11Rik	1.16781e-21	4.01646e-21	-2.34354	C4
	Prim1	0.0373382	0.0493036	2.14557	C3		Cptp	4.03929e-26	1.78823e-25	-2.33989	C4
	March5	5.65129e-37	4.8036e-36	2.13661	C3		Ybx3	2.53241e-42	3.07507e-41	-2.33768	C4
	Emc7	2.46856e-40	2.61351e-39	2.1361	C3		Wdfy3	8.14003e-43	1.02613e-41	-2.33589	C4
	Foxn2	9.24458e-05	0.000163027	2.13202	C3		4930444P10Rik	2.27472e-52	5.98875e-51	-2.33056	C4
	Ncoa1	0.00751765	0.0108674	2.13052	C3		Id4	9.81951e-63	4.63699e-61	-2.32919	C4
	2500004C02Rik	8.58074e-13	2.11673e-12	2.12257	C3		Prss45	4.09769e-65	2.39032e-63	-2.32526	C4
	Pdzd11	0.000117525	0.00020399	2.11765	C3		Ppp1r42	3.29362e-27	1.56776e-26	-2.30851	C4
	Huwe1	2.05981e-11	4.77776e-11	2.11296	C3		Lmf1	9.14211e-39	8.85921e-38	-2.30733	C4
	Vps13c	7.09421e-07	1.41551e-06	2.10722	C3		Trim11	5.23284e-56	1.65614e-54	-2.30516	C4
	Vmn2r-ps129	2.36501e-21	8.04104e-21	2.1069	C3		Pcsk4	1.33343e-40	1.43731e-39	-2.29972	C4
	Hcfc1	1.15012e-05	2.16832e-05	2.10512	C3		Gm2762	3.63011e-51	8.53591e-50	-2.29629	C4
	Dek	1.16479e-11	2.72212e-11	2.09921	C3		Ccdc89	4.58136e-38	4.27258e-37	-2.29014	C4
	Phf6	6.16349e-08	1.27602e-07	2.099	C3		1700003M02Rik	5.83321e-47	1.02685e-45	-2.28356	C4
	Cmpk1	1.90179e-11	4.42363e-11	2.09548	C3		4933402N22Rik	1.03328e-25	4.45508e-25	-2.27501	C4
	Pparg	2.20216e-05	4.08953e-05	2.09531	C3		Drc1	7.55731e-33	4.9197e-32	-2.26822	C4
	Rab33b	5.07491e-43	6.53587e-42	2.09311	C3		Gfra4	1.52339e-21	5.22732e-21	-2.26813	C4
	Tpgs2	0.000113735	0.000197757	2.09048	C3		4933404O12Rik	9.75647e-52	2.3988e-50	-2.26348	C4
	BC004004	2.9678e-37	2.55179e-36	2.08786	C3		4931417E11Rik	5.8164e-25	2.37363e-24	-2.26069	C4
	Rnaseh2b	0.00011033	0.000192286	2.08067	C3		Lypd4	2.41039e-42	2.95099e-41	-2.25356	C4
	Gm17644	2.56441e-08	5.43386e-08	2.07935	C3		1700018B08Rik	2.30126e-36	1.90703e-35	-2.2509	C4
	Agpat5	4.01802e-09	8.71254e-09	2.07812	C3		1700123L14Rik	3.5201e-17	1.0197e-16	-2.2506	C4
	Abcg2	3.84518e-05	7.00943e-05	2.07737	C3		Tdrd6	1.38467e-22	4.95716e-22	-2.24056	C4
	Ell2	0.000805561	0.00129543	2.07579	C3		1700029P11Rik	2.78568e-42	3.35522e-41	-2.23574	C4
	Nbeal1	1.08448e-07	2.22679e-07	2.07499	C3		4930579G24Rik	1.24363e-43	1.70497e-42	-2.22712	C4
	Ddx3y	3.10321e-08	6.5522e-08	2.07182	C3		Morn4	4.39412e-50	9.40468e-49	-2.22597	C4
	Ncapg2	3.26461e-05	5.99149e-05	2.07148	C3		Morn5	2.48272e-42	3.02709e-41	-2.22366	C4
	Ppp2r3a	2.35448e-10	5.25868e-10	2.07091	C3		Syngr4	3.35649e-43	4.37963e-42	-2.22172	C4
	Nabp1	9.79108e-20	3.12202e-19	2.07027	C3		Rnf32	6.73747e-40	6.88797e-39	-2.22109	C4
	Caprin2	9.78757e-13	2.40446e-12	2.06989	C3		Pnpla2	2.08386e-42	2.56177e-41	-2.21919	C4
	Prmt3	1.95802e-12	4.75518e-12	2.06841	C3		Cby1	2.16827e-43	2.87974e-42	-2.2177	C4
	Comt	1.00594e-35	7.87549e-35	2.06488	C3		4930568E12Rik	1.3975e-23	5.26941e-23	-2.21506	C4
	Tanc2	1.98895e-07	4.06396e-07	2.06355	C3		Ankrd54	2.74834e-37	2.37684e-36	-2.21415	C4
	Terf2ip	1.29267e-06	2.55527e-06	2.05619	C3		Mesp2	1.2797e-37	1.13307e-36	-2.21392	C4
	Serinc1	4.72644e-16	1.30437e-15	2.05277	C3		4933406F09Rik	1.00258e-14	2.65364e-14	-2.21386	C4
	Rpl36a	4.464e-27	2.11472e-26	2.04983	C3		1700026L06Rik	2.14375e-36	1.78147e-35	-2.21347	C4
	Vta1	6.35107e-13	1.58112e-12	2.04788	C3		Nlrp14	4.98148e-13	1.24537e-12	-2.21289	C4
	Pak1	2.47311e-05	4.58126e-05	2.04752	C3		Qrich2	2.19796e-18	6.65878e-18	-2.20993	C4
	Gm15706	0.000943813	0.00150716	2.0462	C3		Cers3	8.0203e-45	1.19302e-43	-2.20804	C4
	Armcx5	1.1701e-06	2.31663e-06	2.04315	C3		1700019A02Rik	1.4686e-41	1.69345e-40	-2.20687	C4
	Zdbf2	2.62671e-08	5.5619e-08	2.04001	C3		H2afy	2.62207e-43	3.46695e-42	-2.20355	C4
	Eml5	0.000267467	0.000449556	2.03865	C3		1700003I22Rik	1.12557e-19	3.57753e-19	-2.20179	C4
	Magt1	2.06046e-11	4.77776e-11	2.03333	C3		Catsperg2	2.89087e-41	3.27009e-40	-2.20061	C4
	Aifm1	2.4202e-06	4.70903e-06	2.03157	C3		Gm11992	5.63075e-38	5.18622e-37	-2.19646	C4
	Pilra	9.884e-25	3.96293e-24	2.02847	C3		Gm5617	2.55148e-28	1.30344e-27	-2.19502	C4
	Usp9x	2.41324e-14	6.28669e-14	2.02322	C3		Mt2	1.94241e-32	1.2269e-31	-2.19492	C4
	Stk38l	3.85645e-12	9.18569e-12	2.02198	C3		Spef1	7.02821e-41	7.63099e-40	-2.19135	C4
	A230046K03Rik	2.77602e-45	4.27909e-44	2.02055	C3		4833427G06Rik	1.51004e-32	9.5991e-32	-2.18784	C4
	Taf13	1.306e-10	2.93012e-10	2.0199	C3		Cfap43	2.53644e-39	2.5153e-38	-2.18771	C4
	Gmds	9.30229e-09	1.99383e-08	2.01354	C3		Smco2	5.65916e-21	1.89595e-20	-2.18182	C4
	Pdrg1	1.35394e-16	3.79998e-16	2.01288	C3		Acyp1	1.4876e-35	1.14357e-34	-2.17754	C4
	Hist1h1e	0.00377691	0.00563224	2.0127	C3		Klhdc9	1.80877e-48	3.47166e-47	-2.17604	C4
	Lamtor3	9.66314e-07	1.92036e-06	2.00627	C3		Dnah17	4.61514e-27	2.18284e-26	-2.17511	C4
	Ndufa1	6.1617e-66	4.24973e-64	2.00428	C3		1700039E15Rik	7.99591e-15	2.12202e-14	-2.17419	C4
	Mtmr1	2.08657e-05	3.88214e-05	2.00329	C3		Pde1c	5.56658e-57	2.04452e-55	-2.172	C4
	2610020C07Rik	6.13738e-05	0.000109926	2.0005	C3		Ccdc40	4.45682e-28	2.24349e-27	-2.16945	C4
	Cldnd1	3.85077e-12	9.17953e-12	1.99836	C3		Slc22a16	3.65186e-16	1.01157e-15	-2.16807	C4
	Fzd3	0.00284989	0.00433457	1.996	C3		Hdgf	7.45786e-38	6.76437e-37	-2.16752	C4
	Cenpi	1.19267e-08	2.54715e-08	1.99204	C3		Slco6c1	1.69588e-14	4.45299e-14	-2.16615	C4
	Atg5	2.68955e-08	5.68687e-08	1.97966	C3		Trim69	4.55425e-19	1.41873e-18	-2.16564	C4
	Stim2	0.00879551	0.0125379	1.97654	C3		Gm128	6.7366e-33	4.43394e-32	-2.16533	C4
	Cep112	3.09272e-07	6.27187e-07	1.97599	C3		Fank1	2.76969e-41	3.15702e-40	-2.1646	C4
	Eri1	0.000295431	0.000495159	1.97538	C3		Dpy19l2	1.26163e-31	7.58255e-31	-2.16279	C4
	Inca1	1.22735e-07	2.51817e-07	1.9751	C3		Lrriq1	6.003e-52	1.50075e-50	-2.16075	C4
	Mmgt1	2.73405e-05	5.05205e-05	1.97417	C3		Stk39	2.98459e-28	1.51522e-27	-2.15708	C4
	Ogfod3	4.24832e-09	9.2052e-09	1.97186	C3		Rfx4	7.03766e-51	1.61054e-49	-2.13879	C4
	Pphln1	2.08391e-10	4.65788e-10	1.96768	C3		Slc25a21	4.03046e-24	1.56332e-23	-2.13738	C4
	Nudt6	9.7665e-05	0.000171317	1.96444	C3		Zfp389	1.84599e-39	1.8491e-38	-2.13423	C4
	Pdia4	1.19881e-13	3.05871e-13	1.96392	C3		4930520O04Rik	9.22426e-26	4.02969e-25	-2.13211	C4
	Mbnl3	5.09216e-09	1.10096e-08	1.96277	C3		2810025M15Rik	2.43189e-36	2.00412e-35	-2.13064	C4
	D11Wsu47e	1.8969e-08	4.02803e-08	1.96191	C3		Iqcd	3.73915e-32	2.3175e-31	-2.12866	C4
	Il18	0.0031799	0.00479726	1.95389	C3		Gpx4	1.04486e-29	5.83199e-29	-2.12298	C4
	Smc1a	0.00258212	0.00393535	1.95343	C3		Ankrd7	1.33557e-24	5.32617e-24	-2.12239	C4
	Taf4b	1.2353e-10	2.77779e-10	1.95335	C3		1700026D08Rik	4.34176e-23	1.60656e-22	-2.1218	C4
	Snx16	3.12566e-05	5.75068e-05	1.9511	C3		Phf7	3.20589e-34	2.31493e-33	-2.11769	C4
	Sgpl1	1.60979e-05	3.01962e-05	1.94565	C3		Ppp1r36	9.8246e-26	4.27313e-25	-2.11381	C4
	Tapbpl	9.85116e-22	3.39991e-21	1.94407	C3		Pabpc6	6.6751e-26	2.92466e-25	-2.11251	C4
	Zfp655	1.52987e-06	3.01414e-06	1.93976	C3		Tmem30c	7.35084e-33	4.79578e-32	-2.10998	C4
	Slc35d2	6.21928e-23	2.27581e-22	1.93975	C3		Dnajc5g	1.58896e-47	2.93612e-46	-2.10715	C4
	Nanog	8.27219e-23	3.00853e-22	1.93684	C3		Rangrf	1.02084e-33	7.06278e-33	-2.10561	C4
	Tyr	8.48941e-22	2.94702e-21	1.93657	C3		Mad2l2	1.44929e-41	1.67768e-40	-2.10481	C4
	Med13l	0.000467171	0.000767016	1.93509	C3		Prss44	2.86653e-40	3.00279e-39	-2.10152	C4
	AK010878	3.82733e-06	7.37456e-06	1.93459	C3		Timm8a2	4.18981e-33	2.78852e-32	-2.1015	C4
	Mcoln1	9.35347e-10	2.06735e-09	1.93433	C3		4930550C14Rik	2.66065e-29	1.45237e-28	-2.0995	C4
	Nrbp1	7.97929e-30	4.48741e-29	1.93427	C3		4930503E14Rik	1.08813e-30	6.37242e-30	-2.09874	C4
	Phf20l1	0.000192534	0.000328246	1.93253	C3		March11	3.70728e-17	1.07287e-16	-2.09666	C4
	Bex4	4.46643e-16	1.23376e-15	1.92948	C3		4933415F23Rik	2.85444e-34	2.07121e-33	-2.09481	C4
	Xlr3b	2.45472e-16	6.83142e-16	1.92714	C3		Lrrc34	1.81945e-56	6.08187e-55	-2.09159	C4
	Mfsd11	6.64016e-37	5.62805e-36	1.9264	C3		1700003E16Rik	3.28367e-47	5.95665e-46	-2.09032	C4
	Kmt2a	4.74726e-06	9.13525e-06	1.91835	C3		Efcab10	1.62091e-50	3.62572e-49	-2.08995	C4
	Nbn	0.000815587	0.00131084	1.90675	C3		Hspb9	9.26389e-09	1.98703e-08	-2.08218	C4
	Tnfsf10	5.11882e-17	1.46851e-16	1.90535	C3		Rfx8	5.87093e-46	9.64973e-45	-2.07709	C4
	Cenpm	0.000439857	0.000723769	1.90285	C3		1700017D01Rik	5.8858e-24	2.26817e-23	-2.07482	C4
	Clcn3	1.9594e-06	3.82746e-06	1.90112	C3		Atp6ap1l	1.98535e-15	5.34035e-15	-2.07381	C4
	Slc20a1	0.0102619	0.0145377	1.89846	C3		Hydin	3.3897e-26	1.50738e-25	-2.07149	C4
	Smpd3	4.76635e-05	8.61999e-05	1.8939	C3		Tcp10b	1.32463e-16	3.72122e-16	-2.0627	C4
	Pin4	6.69492e-07	1.33853e-06	1.89201	C3		Fhl4	2.25796e-21	7.69466e-21	-2.06254	C4
	Ccnc	4.48891e-12	1.0658e-11	1.89116	C3		Hagh	1.20298e-35	9.29577e-35	-2.05783	C4
	Arf2	2.09189e-11	4.84686e-11	1.89008	C3		Wfdc15a	1.36984e-38	1.31461e-37	-2.05725	C4
	Pus3	0.00418259	0.00621539	1.88377	C3		Ndufaf3	3.32816e-34	2.39161e-33	-2.05379	C4
	Smap1	0.0035009	0.00524595	1.88315	C3		Fxyd2	4.74087e-43	6.13222e-42	-2.05344	C4
	BC003331	0.0169179	0.0234314	1.88165	C3		Tctex1d2	4.29625e-36	3.48266e-35	-2.04978	C4
	Rhox2g	2.27245e-07	4.64003e-07	1.8804	C3		AI464131	1.07579e-26	4.92379e-26	-2.04867	C4
	Med21	1.29096e-16	3.63007e-16	1.8799	C3		Actl7b	4.9877e-23	1.83644e-22	-2.0467	C4
	Patl2	0.000519436	0.000849079	1.87985	C3		Lrguk	1.75398e-43	2.36113e-42	-2.04524	C4
	Setdb2	0.0275547	0.0370593	1.87902	C3		Ccdc146	4.00724e-43	5.20592e-42	-2.0418	C4
	Birc6	2.75298e-05	5.08388e-05	1.87807	C3		Elof1	9.58136e-34	6.68902e-33	-2.04085	C4
	Brca2	0.000554857	0.000904493	1.87721	C3		4930504O13Rik	1.50464e-52	4.06937e-51	-2.04077	C4
	Efhc2	1.62802e-06	3.19904e-06	1.87638	C3		Tma7	8.72618e-35	6.52271e-34	-2.03795	C4
	Pigx	3.85176e-13	9.67002e-13	1.87509	C3		Cfap57	3.28428e-43	4.30429e-42	-2.0355	C4
	Bub1	4.4901e-11	1.02754e-10	1.87491	C3		Mapk8ip2	6.64442e-38	6.04596e-37	-2.03326	C4
	Mettl10	2.49051e-10	5.55833e-10	1.87473	C3		Zbtb3	2.73205e-46	4.6181e-45	-2.02929	C4
	Ugt8a	8.1137e-09	1.74409e-08	1.87455	C3		Oit1	1.90955e-29	1.05202e-28	-2.02834	C4
	1810014B01Rik	0.00603594	0.00880673	1.86708	C3		Alx1	1.05312e-39	1.06929e-38	-2.0261	C4
	Dnajc13	0.00634548	0.0092312	1.86617	C3		Ube2d2b	1.04563e-33	7.21748e-33	-2.0196	C4
	Cadm1	2.94433e-12	7.05265e-12	1.86474	C3		Faah	6.87603e-36	5.45498e-35	-2.01549	C4
	Gm16287	1.32954e-32	8.52456e-32	1.86431	C3		Sord	3.58709e-30	2.06015e-29	-2.0129	C4
	Golt1b	4.05166e-07	8.17754e-07	1.86411	C3		4931428L18Rik	3.94797e-49	7.98995e-48	-2.01229	C4
	Cdk2ap2	5.38398e-12	1.27628e-11	1.86334	C3		Mt1	1.28536e-20	4.26778e-20	-2.01046	C4
	Slc25a36	1.92252e-07	3.93093e-07	1.86217	C3		Cbr1	3.03529e-33	2.04298e-32	-2.00333	C4
	Smad4	0.0193583	0.026564	1.85895	C3		4930455B14Rik	6.08668e-27	2.84268e-26	-2.00254	C4
	Msra	0.000604977	0.000982964	1.85726	C3		Dis3l	3.54384e-45	5.40662e-44	-1.99818	C4
	Gng12	2.05819e-05	3.83173e-05	1.85615	C3		Actl9	1.91938e-27	9.34559e-27	-1.99516	C4
	Fundc2	3.4971e-06	6.76454e-06	1.85551	C3		Ubxn6	1.91691e-38	1.82782e-37	-1.99099	C4
	Rbbp8	4.28459e-08	8.99553e-08	1.85363	C3		Fam188b	1.38833e-47	2.58142e-46	-1.99093	C4
	Pdk1	0.000420396	0.000692897	1.8531	C3		Tdrd5	1.92842e-46	3.29715e-45	-1.98665	C4
	Mum1l1	5.25057e-11	1.19605e-10	1.85238	C3		Myl10	3.31659e-37	2.8353e-36	-1.97996	C4
	Ctnnbip1	0.00010271	0.000179742	1.85092	C3		Ppp3r2	1.30274e-18	3.9873e-18	-1.97754	C4
	Arfip1	0.000346308	0.000575116	1.8501	C3		Spata24	4.22849e-38	3.96837e-37	-1.97661	C4
	E2f5	8.46011e-05	0.000149636	1.84906	C3		1700018B24Rik	1.48519e-35	1.14357e-34	-1.9761	C4
	Mcm5	3.10194e-06	6.0119e-06	1.84748	C3		Ybx2	1.74701e-34	1.28648e-33	-1.97071	C4
	Fam122a	0.00656133	0.00953123	1.84747	C3		1700018L02Rik	5.43632e-15	1.4466e-14	-1.97069	C4
	Anapc5	7.27309e-44	1.02063e-42	1.84572	C3		Pomc	2.77871e-37	2.39613e-36	-1.96418	C4
	Macrod2	0.00564029	0.00825374	1.84427	C3		Mif4gd	7.55178e-36	5.97514e-35	-1.96281	C4
	Piga	4.06876e-08	8.54842e-08	1.84309	C3		Gm6567	1.14313e-35	8.87942e-35	-1.96149	C4
	Mcee	0.0174806	0.0241658	1.84308	C3		B3galnt1	1.68976e-43	2.28501e-42	-1.9607	C4
	Smg1	2.30859e-05	4.27917e-05	1.84126	C3		Nsmce1	1.13162e-37	1.00795e-36	-1.95943	C4
	Il11	9.15581e-27	4.21649e-26	1.83892	C3		Gm4871	1.18127e-20	3.93096e-20	-1.95886	C4
	Melk	2.78062e-05	5.13172e-05	1.8375	C3		Capns1	1.57514e-41	1.80232e-40	-1.95689	C4
	Chuk	8.7976e-05	0.000155421	1.83514	C3		Slc2a5	3.14838e-26	1.40216e-25	-1.94972	C4
	Ccdc28a	0.00500526	0.00736068	1.8333	C3		Ccdc144b	3.26132e-25	1.34569e-24	-1.94736	C4
	Kdf1	0.00456903	0.00676262	1.83089	C3		Pnmal1	2.16786e-38	2.0605e-37	-1.94544	C4
	Tspan6	2.72354e-05	5.03576e-05	1.82982	C3		Pbk	6.04177e-41	6.63257e-40	-1.9444	C4
	Chm	4.14036e-06	7.97253e-06	1.82755	C3		Tada1	2.02643e-52	5.38271e-51	-1.93999	C4
	Rev3l	0.00390065	0.00581093	1.8272	C3		Tmem159	1.84998e-35	1.41848e-34	-1.93987	C4
	Rad54l2	0.000125187	0.000216909	1.82418	C3		1700001G11Rik	1.12144e-33	7.70501e-33	-1.93927	C4
	Gpr157	1.62943e-16	4.54744e-16	1.82291	C3		Gm10069	5.39364e-48	1.00919e-46	-1.93787	C4
	Necap1	0.0161167	0.0224146	1.82231	C3		Nsg1	5.14178e-20	1.6645e-19	-1.93733	C4
	Dcaf17	2.1135e-28	1.09541e-27	1.82027	C3		Csl	7.10283e-43	9.0303e-42	-1.9364	C4
	Cyp2e1	7.55516e-23	2.75111e-22	1.81838	C3		Abcc12	4.843e-25	1.98183e-24	-1.93397	C4
	Uba5	0.0192773	0.0264651	1.81774	C3		Ift43	4.11902e-36	3.34811e-35	-1.93235	C4
	Zfp236	0.00209205	0.00321978	1.81765	C3		G6pc3	1.64895e-50	3.6609e-49	-1.93187	C4
	Mki67	0.000152026	0.000261281	1.81748	C3		Spdye4b	5.33126e-51	1.2295e-49	-1.93171	C4
	Smpd1	0.00108561	0.0017225	1.81681	C3		Tkfc	7.68433e-46	1.22251e-44	-1.92722	C4
	Chic1	5.467e-06	1.04728e-05	1.81571	C3		Spag8	2.05307e-40	2.18921e-39	-1.92699	C4
	Inpp4a	4.67381e-05	8.46808e-05	1.81293	C3		B9d1	2.71498e-36	2.23123e-35	-1.92685	C4
	BC005537	0.0250399	0.0338915	1.81288	C3		Cdkl4	2.13163e-30	1.23377e-29	-1.92524	C4
	Insig1	3.06961e-07	6.22925e-07	1.8123	C3		Sgca	2.02515e-25	8.50963e-25	-1.92396	C4
	Zmynd8	6.69235e-54	1.95194e-52	1.80981	C3		1110017D15Rik	3.08607e-34	2.23383e-33	-1.92382	C4
	Trpm7	2.68978e-06	5.22331e-06	1.80915	C3		Irak3	6.45497e-39	6.31695e-38	-1.9235	C4
	Timm22	1.30983e-51	3.19405e-50	1.80755	C3		Ccdc42	4.08692e-25	1.68169e-24	-1.91995	C4
	Serpini1	5.15612e-06	9.89642e-06	1.80739	C3		Tex22	3.02817e-17	8.80627e-17	-1.91802	C4
	Gm15645	4.4883e-36	3.62845e-35	1.80547	C3		Smpdl3a	3.30752e-31	1.95624e-30	-1.91724	C4
	Oxsr1	0.000106196	0.000185516	1.80272	C3		Gnao1	1.89321e-39	1.89004e-38	-1.91377	C4
	Btbd18	0.000565609	0.000921515	1.80113	C3		Gm166	5.92622e-38	5.44152e-37	-1.91033	C4
	Creld2	1.20501e-23	4.54938e-23	1.80031	C3		4933412E24Rik	1.44567e-30	8.41655e-30	-1.90124	C4
	Kif4	0.003502	0.00524595	1.79795	C3		1700019C18Rik	4.28681e-19	1.33963e-18	-1.90045	C4
	Tspan17	0.00182548	0.00283592	1.79658	C3		Gm6639	3.50298e-26	1.55543e-25	-1.89956	C4
	Spire1	0.000833176	0.00133767	1.79431	C3		Stmn1	1.49623e-32	9.53168e-32	-1.89725	C4
	4933427G17Rik	0.00752231	0.0108688	1.7942	C3		Tmed4	4.17867e-48	7.91817e-47	-1.8952	C4
	Rnf170	1.83402e-06	3.59433e-06	1.79285	C3		Bscl2	8.52848e-32	5.1886e-31	-1.89505	C4
	Tm2d1	3.86937e-18	1.15925e-17	1.79152	C3		Hspa2	5.15923e-32	3.191e-31	-1.8876	C4
	Errfi1	0.0107088	0.0151348	1.78975	C3		Irak1bp1	1.64643e-36	1.37588e-35	-1.86675	C4
	Hbp1	1.87559e-12	4.56245e-12	1.78958	C3		Catsperb	1.46628e-26	6.65981e-26	-1.86522	C4
	Homez	4.83125e-11	1.10476e-10	1.78947	C3		Enkd1	2.48122e-44	3.58331e-43	-1.86339	C4
	Ago3	0.0159221	0.0221762	1.78592	C3		Tcp10c	4.24554e-16	1.17384e-15	-1.86334	C4
	Rab9	5.76204e-05	0.000103328	1.78309	C3		1700102P08Rik	1.84831e-30	1.07188e-29	-1.86161	C4
	Bhlhb9	3.7287e-05	6.81382e-05	1.781	C3		AY702103	8.44141e-23	3.06632e-22	-1.8597	C4
	Emd	0.000386406	0.000638643	1.78034	C3		Ccdc24	1.81038e-47	3.32463e-46	-1.85831	C4
	Smyd4	0.0273358	0.0367816	1.77876	C3		Fbxo36	4.63664e-40	4.77302e-39	-1.85816	C4
	Galnt11	5.12188e-08	1.06631e-07	1.77474	C3		1700016K19Rik	3.16616e-27	1.51436e-26	-1.85419	C4
	Lage3	0.00426631	0.00633347	1.77407	C3		Tekt5	1.82822e-23	6.84143e-23	-1.85162	C4
	Usp53	0.00375161	0.00560013	1.77273	C3		Nxn	1.10903e-23	4.19768e-23	-1.84944	C4
	Bcs1l	0.000504877	0.000827098	1.77221	C3		Rhpn1	4.60556e-44	6.55576e-43	-1.84891	C4
	Ttc3	7.3476e-05	0.000130424	1.77219	C3		Tekt2	2.56898e-22	9.12018e-22	-1.84888	C4
	Lrr1	0.0032456	0.00488893	1.77036	C3		Dnajb3	2.28408e-29	1.24911e-28	-1.84819	C4
	Map3k2	0.00558746	0.00818449	1.76948	C3		Pom121l2	9.36207e-17	2.64252e-16	-1.84466	C4
	Yy2	1.3161e-06	2.59986e-06	1.76762	C3		Tmprss12	1.24764e-42	1.55302e-41	-1.84217	C4
	Igfbp2	1.25911e-12	3.08048e-12	1.76551	C3		Mns1	9.48801e-31	5.56742e-30	-1.83907	C4
	Me2	2.79091e-05	5.14537e-05	1.76513	C3		Pnma1	1.52051e-31	9.10167e-31	-1.83906	C4
	Snhg8	0.000535377	0.000873695	1.76478	C3		Vps28	1.01694e-35	7.94067e-35	-1.83134	C4
	Syce2	3.77286e-13	9.47995e-13	1.76315	C3		Ddx25	3.80298e-33	2.53674e-32	-1.83067	C4
	Rnpc3	0.000732351	0.00118217	1.76296	C3		Kif6	1.65883e-29	9.1729e-29	-1.83012	C4
	Gnptg	1.67931e-08	3.5762e-08	1.76277	C3		Ccdc74a	1.00197e-23	3.80213e-23	-1.82992	C4
	Cnih4	4.12526e-11	9.47695e-11	1.76004	C3		Coprs	4.99704e-33	3.31096e-32	-1.82928	C4
	Glce	0.00142549	0.00223318	1.75965	C3		Spata33	7.41702e-32	4.53093e-31	-1.82912	C4
	Rfk	0.000871911	0.00139835	1.7541	C3		Adam3	5.89212e-12	1.39452e-11	-1.82582	C4
	Zfp617	2.03907e-25	8.55602e-25	1.75278	C3		Chd3os	5.45487e-44	7.69111e-43	-1.82461	C4
	Xlr3c	4.92256e-05	8.89168e-05	1.75234	C3		Dnajb13	1.5454e-25	6.58175e-25	-1.82104	C4
	Zfp292	0.0193734	0.0265725	1.75082	C3		Phf1	1.04697e-48	2.04916e-47	-1.82094	C4
	D10Wsu102e	0.00748311	0.0108279	1.74996	C3		Dnah2	1.56681e-22	5.60248e-22	-1.81906	C4
	Usp11	2.51329e-07	5.11425e-07	1.74863	C3		Eme2	1.86367e-28	9.71001e-28	-1.81633	C4
	Pramel1	9.79927e-05	0.00017179	1.74646	C3		Col16a1	3.82294e-30	2.19138e-29	-1.80885	C4
	Rbbp7	1.16905e-15	3.15602e-15	1.74044	C3		Znhit2	3.14302e-30	1.8086e-29	-1.80792	C4
	Atp11c	5.66013e-06	1.08358e-05	1.73984	C3		Hrasls	7.29766e-18	2.16456e-17	-1.80761	C4
	Pdlim4	0.0143398	0.0200474	1.73814	C3		Rgs22	7.80587e-33	5.07041e-32	-1.80212	C4
	Pign	0.000453192	0.000744887	1.73732	C3		Cep131	1.43799e-20	4.76925e-20	-1.78778	C4
	Mrpl30	6.0548e-22	2.12669e-21	1.73646	C3		Hdhd1a	1.65669e-25	7.01087e-25	-1.78447	C4
	Rlim	3.83061e-05	6.98716e-05	1.73645	C3		Lrrc29	3.30393e-25	1.36138e-24	-1.78386	C4
	Adarb1	6.64658e-05	0.00011876	1.73626	C3		Hcfc1r1	5.27029e-39	5.17463e-38	-1.77951	C4
	Tmppe	1.97604e-12	4.79504e-12	1.7351	C3		4932414N04Rik	4.19576e-26	1.85474e-25	-1.77308	C4
	Mpv17l	4.26818e-11	9.78261e-11	1.73437	C3		Tmem232	3.09507e-32	1.93036e-31	-1.77245	C4
	Irgm1	2.09812e-13	5.31226e-13	1.73118	C3		Ift172	4.99222e-44	7.07231e-43	-1.77056	C4
	Ctps	4.72516e-08	9.89954e-08	1.73058	C3		Mfap5	1.58729e-37	1.39298e-36	-1.77042	C4
	Slk	7.96216e-05	0.000141165	1.72983	C3		Tmem214	1.65552e-39	1.66391e-38	-1.76905	C4
	Casc4	6.00793e-35	4.54799e-34	1.7258	C3		1700051A21Rik	1.60654e-09	3.52728e-09	-1.76674	C4
	Hspd1	3.07489e-18	9.25891e-18	1.72498	C3		Aym1	2.43067e-21	8.25483e-21	-1.76539	C4
	Lepr	1.01104e-27	5.02143e-27	1.72436	C3		Arhgap33os	7.60753e-27	3.52529e-26	-1.76415	C4
	Ostf1	4.93514e-08	1.03104e-07	1.72365	C3		C2cd2	4.49419e-18	1.34374e-17	-1.75717	C4
	Erp44	2.37537e-13	5.98876e-13	1.72104	C3		Sell	2.02441e-25	8.50963e-25	-1.75713	C4
	P4hb	1.46524e-17	4.30316e-17	1.71988	C3		Hsbp1l1	5.37412e-29	2.89638e-28	-1.74797	C4
	Esco2	0.0255711	0.0345321	1.71886	C3		Ankrd45	1.38801e-40	1.49073e-39	-1.74711	C4
	Cd300a	2.40851e-26	1.08401e-25	1.71638	C3		Ppp1r13l	1.91399e-31	1.1434e-30	-1.74443	C4
	Nubpl	0.010634	0.0150505	1.716	C3		Fbxw10	8.76599e-16	2.38381e-15	-1.74205	C4
	Slc25a40	4.35495e-05	7.89999e-05	1.71444	C3		Abcb6	7.27311e-49	1.4425e-47	-1.74116	C4
	Casp8ap2	6.31887e-07	1.26505e-06	1.71374	C3		Slc9c1	5.15005e-21	1.73123e-20	-1.74019	C4
	Ptcra	6.36016e-08	1.31582e-07	1.71208	C3		4930522O17Rik	1.16416e-14	3.07856e-14	-1.73829	C4
	Tmem91	0.0163587	0.0227205	1.71192	C3		Syce1l	2.63239e-21	8.91953e-21	-1.73704	C4
	Zfand6	1.35609e-07	2.77849e-07	1.71136	C3		Ccdc136	5.19896e-30	2.94679e-29	-1.73682	C4
	Hnrnph2	0.000352868	0.000584837	1.70989	C3		Abhd16a	4.35118e-41	4.81218e-40	-1.73626	C4
	Nckap1	1.98246e-06	3.86996e-06	1.70937	C3		Dgcr6	6.09636e-30	3.44149e-29	-1.73177	C4
	Lman2	2.28438e-19	7.18396e-19	1.70876	C3		Pou6f1	6.51903e-40	6.68763e-39	-1.73032	C4
	Zcchc6	0.0313634	0.0418225	1.70846	C3		A430005L14Rik	1.78139e-34	1.30855e-33	-1.72953	C4
	Jak2	0.00205183	0.00316179	1.7082	C3		Dynlt1a	8.91185e-42	1.04381e-40	-1.72949	C4
	Etfa	2.23065e-18	6.75096e-18	1.70429	C3		Pdha2	2.36232e-30	1.36464e-29	-1.72413	C4
	Sptlc2	8.78432e-05	0.000155278	1.70238	C3		Pebp1	1.03788e-26	4.75763e-26	-1.72356	C4
	Ppp1r3f	1.38917e-05	2.61404e-05	1.70209	C3		Bpi	3.52659e-21	1.19088e-20	-1.7219	C4
	Atg14	3.19187e-05	5.86885e-05	1.70179	C3		Fam186b	4.16022e-29	2.2503e-28	-1.72082	C4
	Zfp711	9.48904e-05	0.000166843	1.70163	C3		Tmsb10	8.24209e-66	5.10838e-64	-1.72047	C4
	Arl13b	1.70427e-05	3.1868e-05	1.70071	C3		Ntpcr	1.98921e-37	1.73038e-36	-1.71481	C4
	Cnot6l	6.0129e-08	1.24658e-07	1.70058	C3		Als2cr11	1.21454e-30	7.09871e-30	-1.70952	C4
	Gdi1	6.58271e-06	1.25697e-05	1.70038	C3		Lca5l	3.10964e-37	2.66605e-36	-1.70818	C4
	Grk1	0.00572127	0.00836402	1.69928	C3		Mum1	5.89192e-32	3.61411e-31	-1.70783	C4
	Ifngr1	3.59145e-06	6.93352e-06	1.69779	C3		3110070M22Rik	2.79189e-21	9.44924e-21	-1.70768	C4
	Mageb16	1.84903e-06	3.62137e-06	1.69638	C3		Cbx7	5.10763e-33	3.37671e-32	-1.70366	C4
	Kpna1	0.037505	0.0495019	1.69589	C3		H2-DMb1	9.04058e-22	3.13105e-21	-1.7023	C4
	Gm15107	0.000986525	0.00157368	1.69585	C3		9330102E08Rik	2.33318e-31	1.38824e-30	-1.70117	C4
	Tnrc6b	1.79853e-05	3.35672e-05	1.69563	C3		C8g	4.63804e-21	1.56088e-20	-1.70059	C4
	2210013O21Rik	1.68737e-05	3.15918e-05	1.695	C3		1700016G22Rik	6.30059e-17	1.79715e-16	-1.70032	C4
	Pgd	0.00131116	0.00206714	1.69499	C3		Prss43	1.16719e-25	5.01067e-25	-1.6987	C4
	Ppwd1	9.78467e-07	1.94261e-06	1.69234	C3		Atxn7l3b	6.26682e-25	2.55045e-24	-1.69783	C4
	Stradb	4.10339e-05	7.4573e-05	1.69121	C3		Ppp1r27	2.33403e-20	7.6473e-20	-1.69289	C4
	Cd2ap	3.95471e-05	7.20028e-05	1.68845	C3		Nme5	6.93568e-40	7.06632e-39	-1.69226	C4
	Baiap2	0.000294092	0.000493192	1.68651	C3		Wdr20rt	2.93708e-27	1.4116e-26	-1.69052	C4
	Mysm1	0.000378687	0.000626234	1.68627	C3		Pkmyt1	7.4455e-45	1.11308e-43	-1.68879	C4
	Igsf8	4.00961e-05	7.29578e-05	1.68612	C3		Lrrcc1	2.27196e-40	2.41396e-39	-1.68809	C4
	Ilkap	0.000111633	0.000194328	1.68484	C3		Sun3	4.78479e-27	2.2559e-26	-1.68708	C4
	Jarid2	4.63884e-09	1.00368e-08	1.68409	C3		Pla2g2c	1.81644e-33	1.23659e-32	-1.686	C4
	Smc2	3.85251e-09	8.35975e-09	1.68389	C3		Fam184a	4.86708e-26	2.1483e-25	-1.68599	C4
	2310035C23Rik	0.0119152	0.0167522	1.68248	C3		Cd177	9.86786e-51	2.24098e-49	-1.68581	C4
	Hist1h4c	0.00252211	0.00385179	1.68173	C3		1110006O24Rik	1.31018e-22	4.69611e-22	-1.68552	C4
	Cdv3	6.81017e-05	0.000121392	1.68147	C3		Shcbp1l	2.70083e-19	8.48467e-19	-1.68547	C4
	Commd8	2.69855e-06	5.23691e-06	1.68049	C3		Ubxn11	7.75732e-35	5.82778e-34	-1.68444	C4
	Haus2	0.000528414	0.000862806	1.67611	C3		Ttll9	2.47892e-27	1.20111e-26	-1.68341	C4
	Apmap	1.61118e-05	3.02034e-05	1.67584	C3		9230105E05Rik	9.11423e-22	3.14923e-21	-1.6793	C4
	Tmsb15b1	5.1324e-06	9.85726e-06	1.67532	C3		Armc4	5.25101e-18	1.56374e-17	-1.67764	C4
	Pgk1	0.00866222	0.0123776	1.67442	C3		Agbl5	6.59453e-41	7.21277e-40	-1.67525	C4
	Mecp2	9.09588e-05	0.000160595	1.67279	C3		Rai14	1.09268e-23	4.14105e-23	-1.67521	C4
	Zfp113	1.34617e-32	8.61261e-32	1.67141	C3		Vit	9.98283e-32	6.03637e-31	-1.66737	C4
	Arhgap12	0.000132731	0.000229445	1.67126	C3		Gkap1	1.69885e-21	5.82268e-21	-1.66662	C4
	Rps20	3.6439e-51	8.53591e-50	1.67103	C3		Pttg1	3.18273e-32	1.98089e-31	-1.66458	C4
	Fut8	0.000234275	0.00039578	1.66953	C3		Sccpdh	2.09646e-29	1.15073e-28	-1.66138	C4
	Camta1	5.28727e-08	1.09997e-07	1.66935	C3		Mks1	4.45446e-39	4.38809e-38	-1.656	C4
	Tbk1	1.14588e-09	2.52331e-09	1.66823	C3		Upf3a	1.58331e-39	1.60216e-38	-1.65577	C4
	Ehd4	0.0179854	0.0248175	1.66738	C3		1700020D05Rik	5.31928e-05	9.56762e-05	-1.65561	C4
	Txndc16	1.02881e-09	2.26888e-09	1.66724	C3		Agbl2	5.73185e-55	1.72245e-53	-1.65534	C4
	Adk	0.00183413	0.0028464	1.66615	C3		Nps	6.38849e-13	1.58778e-12	-1.65511	C4
	Ngfrap1	6.73039e-05	0.000120113	1.66419	C3		Rbm44	6.383e-43	8.14997e-42	-1.65065	C4
	Ccdc152	6.63733e-18	1.97066e-17	1.66389	C3		Spef2	2.31842e-27	1.12517e-26	-1.64919	C4
	Abcb7	1.40943e-06	2.7787e-06	1.6625	C3		Nphp1	5.28006e-30	2.98635e-29	-1.64881	C4
	Luzp4	1.11846e-05	2.10998e-05	1.66247	C3		Gm21221	2.68754e-25	1.11668e-24	-1.6483	C4
	Smarcad1	5.84851e-11	1.33022e-10	1.66168	C3		Dnajb2	2.05422e-39	2.04392e-38	-1.64803	C4
	Mbtps2	6.88743e-05	0.000122622	1.66136	C3		Calm3	9.34846e-25	3.75833e-24	-1.64767	C4
	Lactb	0.0058448	0.00854042	1.66075	C3		Spag16	9.44314e-25	3.79128e-24	-1.64642	C4
	Synrg	7.00215e-13	1.73306e-12	1.66055	C3		Slc9a5	6.11327e-22	2.14216e-21	-1.64464	C4
	2810474O19Rik	0.000797988	0.00128464	1.65916	C3		Dedd2	3.26689e-27	1.55753e-26	-1.64007	C4
	Gas2l3	7.13498e-22	2.48846e-21	1.65725	C3		Tsc22d1	1.31865e-36	1.10507e-35	-1.63968	C4
	Fam126b	0.00812788	0.0116814	1.65622	C3		Gm7444	9.26823e-11	2.09362e-10	-1.63935	C4
	Ung	0.00300597	0.00455798	1.65269	C3		Vamp5	2.99486e-23	1.1165e-22	-1.63399	C4
	Rap1b	0.000513055	0.000839571	1.64887	C3		Aifm2	7.65847e-25	3.09565e-24	-1.63281	C4
	4930550L24Rik	1.55861e-08	3.32392e-08	1.6459	C3		Plekhn1	4.39831e-19	1.37303e-18	-1.63261	C4
	Msh5	0.000494817	0.000811511	1.64309	C3		1700046C09Rik	4.14444e-25	1.70065e-24	-1.63192	C4
	Dnajc19	1.30431e-10	2.92854e-10	1.64239	C3		Snhg3	2.58216e-22	9.15603e-22	-1.63034	C4
	Hif1a	2.00089e-06	3.90338e-06	1.64143	C3		Gsdmcl-ps	1.54141e-18	4.70811e-18	-1.63012	C4
	Stag2	0.0002595	0.000436658	1.6412	C3		Rsph6a	1.65613e-15	4.46081e-15	-1.6277	C4
	Epm2aip1	1.77289e-05	3.31095e-05	1.6404	C3		Cdkl1	1.37346e-24	5.46993e-24	-1.62615	C4
	Iws1	5.43631e-05	9.77222e-05	1.64	C3		Atp8b5	1.02323e-22	3.69881e-22	-1.62001	C4
	Ubxn2a	0.00195697	0.00302598	1.63775	C3		Ttc16	6.7009e-35	5.05969e-34	-1.61953	C4
	Ugp2	9.65658e-08	1.9895e-07	1.63636	C3		Odf2	7.30445e-26	3.1957e-25	-1.61951	C4
	Magoh	7.30318e-20	2.34379e-19	1.63402	C3		1700012C14Rik	8.90817e-23	3.23193e-22	-1.61902	C4
	Mxd1	0.00699406	0.010145	1.63277	C3		Zbtb32	8.2961e-34	5.80727e-33	-1.61795	C4
	Nudcd2	6.53316e-05	0.000116804	1.63212	C3		Med9os	1.17965e-25	5.05684e-25	-1.61758	C4
	Ptpra	0.00262921	0.00400507	1.63152	C3		Ttc23	9.2479e-20	2.95516e-19	-1.61657	C4
	Tfdp2	0.00334396	0.00502693	1.63002	C3		Crat	5.53746e-34	3.90615e-33	-1.61461	C4
	Swt1	0.00167315	0.00260745	1.62881	C3		Tmem120a	2.07521e-28	1.07744e-27	-1.61451	C4
	Ncl	4.83378e-42	5.7522e-41	1.6278	C3		1700001C02Rik	4.41746e-13	1.10716e-12	-1.61441	C4
	Fam46d	7.8448e-05	0.000139167	1.62666	C3		Mak	6.56479e-46	1.05569e-44	-1.61411	C4
	March8	0.00607732	0.00886277	1.62587	C3		Cage1	8.48619e-27	3.92025e-26	-1.61396	C4
	Trdmt1	0.00022887	0.000387088	1.62521	C3		Cetn4	1.41661e-28	7.43283e-28	-1.61318	C4
	Dram2	0.00510571	0.00750098	1.62444	C3		Flywch2	1.52952e-37	1.34625e-36	-1.60998	C4
	Wasl	0.0269817	0.0363215	1.6235	C3		Hoxa4	5.62905e-17	1.60869e-16	-1.60695	C4
	Otud4	9.34752e-05	0.000164744	1.62343	C3		Efhd1	1.16052e-12	2.8463e-12	-1.6048	C4
	Nol9	0.00820343	0.0117843	1.62321	C3		Mzt2	9.77605e-34	6.77943e-33	-1.60351	C4
	Pgap2	3.26456e-06	6.31884e-06	1.62053	C3		Cisd3	3.35267e-41	3.76385e-40	-1.60052	C4
	Glg1	0.00200169	0.00309352	1.61918	C3		Ttll1	2.79547e-22	9.90061e-22	-1.6	C4
	Slc10a3	0.000127954	0.000221316	1.61794	C3		Lrriq3	3.28649e-32	2.04119e-31	-1.59916	C4
	Tab2	0.00793108	0.0114151	1.6172	C3		Sra1	2.65361e-37	2.3016e-36	-1.59824	C4
	Rabgap1l	0.000301518	0.000504793	1.61672	C3		Dnm3	4.50133e-23	1.65941e-22	-1.58922	C4
	Nfx1	0.000672017	0.00108951	1.61622	C3		4933401H06Rik	2.84109e-14	7.38833e-14	-1.58878	C4
	Ccnt1	0.0035534	0.00531225	1.61282	C3		4930591A17Rik	4.51661e-20	1.46691e-19	-1.5884	C4
	Fbxw2	3.63606e-06	7.01509e-06	1.61276	C3		Mycbpap	1.58016e-23	5.94309e-23	-1.58699	C4
	Utp14a	0.00399717	0.00595175	1.61245	C3		Fam213a	5.07142e-38	4.70015e-37	-1.58502	C4
	Crip3	0.00479522	0.00707277	1.61159	C3		Ttc30a1	1.61932e-39	1.63305e-38	-1.57648	C4
	Dicer1	2.12875e-05	3.95567e-05	1.61129	C3		Baz1a	4.26551e-18	1.27665e-17	-1.57646	C4
	5530601H04Rik	0.00314745	0.00475072	1.61066	C3		Fkbp4	3.19618e-25	1.32064e-24	-1.57286	C4
	Fer1l5	5.48443e-08	1.1394e-07	1.61044	C3		Tsta3	2.08243e-36	1.73536e-35	-1.57237	C4
	Dpm1	1.36852e-26	6.2253e-26	1.61041	C3		Cds1	2.94431e-22	1.04154e-21	-1.57175	C4
	R3hdm1	0.0250603	0.0339038	1.6103	C3		Hoxb5os	1.42351e-17	4.18474e-17	-1.57175	C4
	Slc28a3	2.3131e-12	5.58108e-12	1.60975	C3		Rimbp3	3.7463e-15	9.99574e-15	-1.57145	C4
	Agps	0.00029129	0.000488769	1.6094	C3		Thoc7	1.18047e-28	6.23782e-28	-1.56915	C4
	Slc16a10	0.000662078	0.00107398	1.60889	C3		Dmrtb1	8.46175e-20	2.70685e-19	-1.56168	C4
	Dnajc3	8.13752e-14	2.08519e-13	1.60823	C3		Tprn	2.07548e-12	5.02404e-12	-1.55641	C4
	Zc2hc1a	0.0108054	0.0152567	1.606	C3		Cdc42ep4	8.44615e-36	6.66507e-35	-1.54738	C4
	Shq1	0.00313165	0.00473408	1.60516	C3		Trafd1	2.72465e-31	1.61793e-30	-1.54693	C4
	Aff4	0.000197726	0.000336712	1.60476	C3		Kbtbd6	1.34326e-38	1.29327e-37	-1.54613	C4
	Mcm8	0.000628371	0.00101986	1.60436	C3		4930567K20Rik	9.53953e-11	2.15327e-10	-1.54417	C4
	Arxes2	0.0181865	0.0250601	1.60347	C3		Calm1	1.11016e-27	5.4954e-27	-1.54359	C4
	Tsen15	1.9052e-06	3.72647e-06	1.60116	C3		Cd55b	8.03529e-16	2.1891e-15	-1.54325	C4
	Snx5	4.88645e-06	9.39095e-06	1.60111	C3		Lrat	1.24256e-22	4.46449e-22	-1.54281	C4
	Rnf113a2	0.000832934	0.00133767	1.60094	C3		Edf1	1.02916e-27	5.10294e-27	-1.54235	C4
	Zfp84	3.66646e-10	8.15834e-10	1.59914	C3		Gm10638	2.02045e-25	8.50963e-25	-1.54233	C4
	Tmem29	1.06502e-05	2.01171e-05	1.59836	C3		Lin7a	5.44644e-22	1.91527e-21	-1.54179	C4
	Trmt6	0.00168816	0.00262947	1.59812	C3		Sssca1	9.63727e-34	6.6988e-33	-1.53989	C4
	Cenpf	1.25809e-14	3.324e-14	1.59703	C3		Stk33	6.98903e-32	4.27827e-31	-1.53957	C4
	Hacd2	1.03358e-06	2.04858e-06	1.59654	C3		Coa3	5.7268e-36	4.5799e-35	-1.539	C4
	C130046K22Rik	0.000687207	0.00111292	1.59579	C3		Gas8	6.19189e-57	2.21938e-55	-1.53767	C4
	B3glct	0.00178368	0.00277389	1.59541	C3		Usp1	1.51651e-23	5.71092e-23	-1.537	C4
	Rbm18	0.0209138	0.0285668	1.59337	C3		Fam107b	1.19345e-37	1.05985e-36	-1.53652	C4
	Gm11627	0.000257373	0.000433325	1.59219	C3		Slc47a2	2.83038e-29	1.54219e-28	-1.53287	C4
	Coq7	0.000101802	0.000178258	1.59111	C3		BC022687	6.27048e-38	5.7399e-37	-1.53204	C4
	1110059G10Rik	7.87586e-06	1.49526e-05	1.59028	C3		1700001J11Rik	1.33554e-12	3.2621e-12	-1.53097	C4
	Cyb5r4	6.83885e-06	1.3042e-05	1.59014	C3		Ube2u	1.35078e-27	6.63128e-27	-1.52409	C4
	Mei1	0.0047414	0.00699686	1.58958	C3		Rab36	1.97792e-24	7.80413e-24	-1.52407	C4
	Prss36	0.000206824	0.000351401	1.5895	C3		Cfap44	4.96471e-20	1.61069e-19	-1.51168	C4
	Papd7	0.0299219	0.0399899	1.58914	C3		Ak2	2.24943e-29	1.23242e-28	-1.51033	C4
	Tor4a	1.24924e-10	2.80701e-10	1.58774	C3		Ccdc106	1.26783e-28	6.67576e-28	-1.50688	C4
	Fbxl4	0.000141365	0.000243663	1.58652	C3		Ntmt1	2.69193e-40	2.82985e-39	-1.50642	C4
	Mob4	0.000435821	0.000717922	1.58649	C3		Hunk	2.62598e-20	8.58495e-20	-1.50604	C4
	Ranbp2	0.000202309	0.000344122	1.58632	C3		Iqce	8.0995e-30	4.54642e-29	-1.49685	C4
	Ccm2	0.00425461	0.00631925	1.58549	C3		Kiz	3.41713e-33	2.28963e-32	-1.49596	C4
	Sipa1l1	0.000218796	0.000370894	1.58395	C3		Gm5622	9.74418e-26	4.24435e-25	-1.49582	C4
	Eml4	0.0299689	0.0400348	1.58384	C3		Hoxd3os1	4.40913e-17	1.26981e-16	-1.49574	C4
	Acer3	5.9227e-07	1.18653e-06	1.58268	C3		Entpd1	4.72471e-27	2.23111e-26	-1.49308	C4
	Rpain	6.76156e-05	0.000120597	1.58018	C3		Cklf	1.1434e-32	7.36283e-32	-1.49297	C4
	Hmgn3	0.00651431	0.00947217	1.5797	C3		Lrrc73	1.26368e-19	4.00795e-19	-1.49134	C4
	Cyld	2.11214e-12	5.10863e-12	1.57905	C3		Dnah7a	1.79831e-42	2.22915e-41	-1.48845	C4
	8030411F24Rik	0.0180476	0.0248917	1.57888	C3		Poteg	3.21191e-27	1.53378e-26	-1.487	C4
	Arhgap21	0.0371679	0.0491223	1.57756	C3		Ribc2	4.63335e-34	3.28979e-33	-1.48568	C4
	Taz	7.7701e-06	1.47612e-05	1.57644	C3		Fam178b	7.40644e-28	3.70322e-27	-1.48411	C4
	Mapk7	3.35639e-07	6.79269e-07	1.57618	C3		Iqch	2.69625e-28	1.37352e-27	-1.48273	C4
	Crebrf	0.011094	0.0156347	1.57505	C3		Gsta2	6.72098e-11	1.52517e-10	-1.4812	C4
	Pik3c2a	5.44491e-05	9.78177e-05	1.57443	C3		1700030K09Rik	9.41131e-36	7.40705e-35	-1.47842	C4
	Pdcd11	0.0316561	0.042194	1.57404	C3		Lrrc27	6.03979e-28	3.03008e-27	-1.47673	C4
	Rap1a	4.76478e-06	9.16303e-06	1.57384	C3		Henmt1	2.55447e-24	1.00258e-23	-1.47488	C4
	Hmmr	0.00233877	0.00358467	1.57379	C3		Cep164	8.99232e-31	5.28698e-30	-1.47039	C4
	Chd2	0.00923481	0.0131327	1.57377	C3		Xrra1	3.96945e-29	2.15102e-28	-1.4702	C4
	Cep170b	0.00516302	0.00758143	1.57234	C3		2700046G09Rik	7.60817e-38	6.87973e-37	-1.46939	C4
	Fmnl3	0.00136151	0.00214086	1.57124	C3		Ppp1r32	2.33034e-13	5.88021e-13	-1.46879	C4
	Prkacb	0.00188123	0.0029134	1.57121	C3		Fahd2a	1.11741e-27	5.52206e-27	-1.46872	C4
	Tmem170b	0.000139141	0.000239967	1.56947	C3		Ccdc176	4.81084e-30	2.73657e-29	-1.46601	C4
	Slc9a6	0.000316197	0.000528773	1.56886	C3		Sppl2b	1.79666e-30	1.04396e-29	-1.46532	C4
	Tbc1d8b	9.59057e-05	0.000168429	1.56876	C3		BC030499	7.20764e-23	2.62778e-22	-1.46513	C4
	Ogdh	9.46129e-14	2.41816e-13	1.56816	C3		Ssx2ip	2.99832e-38	2.83174e-37	-1.4632	C4
	Mtmr14	0.0359473	0.047615	1.5669	C3		1700023F02Rik	3.02966e-15	8.09814e-15	-1.46262	C4
	Wwp1	0.00313541	0.00473735	1.5666	C3		Mblac1	2.3282e-24	9.14978e-24	-1.46215	C4
	Smad2	0.0025175	0.00384672	1.56462	C3		Gng10	1.03435e-20	3.44591e-20	-1.45982	C4
	Foxm1	0.00181026	0.00281375	1.56421	C3		Capn10	2.58219e-32	1.62068e-31	-1.45889	C4
	Lrpap1	1.89921e-09	4.15759e-09	1.56411	C3		Zkscan5	6.18246e-23	2.26513e-22	-1.45861	C4
	Dbhos	1.19061e-10	2.67932e-10	1.56248	C3		Ogfod2	1.08065e-26	4.93847e-26	-1.45787	C4
	Rbm10	0.000714796	0.00115446	1.56164	C3		Ttc21b	1.08812e-36	9.14454e-36	-1.45495	C4
	Sbno2	0.00895897	0.0127648	1.56137	C3		Capsl	2.71519e-18	8.18409e-18	-1.45418	C4
	Mgea5	0.00459178	0.00679291	1.56078	C3		4933409G03Rik	3.43141e-19	1.07684e-18	-1.45315	C4
	Spint1	1.10765e-05	2.0909e-05	1.55987	C3		Ddx11	1.02297e-25	4.42345e-25	-1.4487	C4
	9430016H08Rik	0.0214831	0.029304	1.55739	C3		Crtam	2.20693e-16	6.14758e-16	-1.44602	C4
	Elavl3	3.26298e-06	6.31884e-06	1.55639	C3		Ak7	1.11666e-24	4.46514e-24	-1.44385	C4
	Cript	6.42109e-24	2.46169e-23	1.55596	C3		Nudt4	2.53997e-25	1.05832e-24	-1.44321	C4
	Akap5	3.54857e-44	5.07549e-43	1.55461	C3		4921531P14Rik	2.49259e-18	7.52837e-18	-1.44212	C4
	Zzz3	0.00325883	0.00490391	1.55191	C3		Cln6	7.20957e-29	3.86459e-28	-1.441	C4
	Jade3	3.39235e-05	6.21443e-05	1.55115	C3		Rpl10l	2.74852e-28	1.39775e-27	-1.43934	C4
	Hspb11	1.33037e-06	2.62632e-06	1.54947	C3		Hacd1	1.53545e-27	7.50077e-27	-1.43689	C4
	Chchd7	4.44188e-14	1.1491e-13	1.54875	C3		Plekhb2	6.93107e-33	4.53185e-32	-1.43544	C4
	Cops2	7.42249e-11	1.68307e-10	1.54838	C3		Ccdc105	2.37156e-15	6.35622e-15	-1.43328	C4
	Rhox2c	2.67155e-07	5.42888e-07	1.54738	C3		Ccl27a	2.15679e-25	9.03724e-25	-1.43202	C4
	Epb4.1	0.0080633	0.0115942	1.54711	C3		Nabp2	1.31183e-37	1.15807e-36	-1.42878	C4
	Uba52	8.0425e-52	1.99387e-50	1.54659	C3		Abca14	7.26351e-13	1.79476e-12	-1.42873	C4
	Trim43b	7.8703e-17	2.23204e-16	1.54631	C3		Rpusd3	1.69348e-22	6.04813e-22	-1.42495	C4
	Relb	0.00018239	0.000311487	1.5451	C3		Pih1d3	2.15369e-24	8.47518e-24	-1.42494	C4
	App	1.00582e-05	1.90109e-05	1.5448	C3		Morn2	1.10007e-22	3.96212e-22	-1.42292	C4
	Scube1	1.92088e-11	4.46455e-11	1.54271	C3		1700113B09Rik	1.53058e-14	4.02606e-14	-1.41995	C4
	Brip1	0.00115593	0.00183115	1.54162	C3		Rnaseh2a	1.31579e-12	3.2165e-12	-1.4198	C4
	Itfg1	1.16649e-11	2.72395e-11	1.54141	C3		Rexo2	9.88037e-36	7.7557e-35	-1.41777	C4
	Fbxw11	0.0264259	0.0356093	1.5405	C3		Gldnos	1.45644e-16	4.0761e-16	-1.41631	C4
	Smchd1	4.31825e-08	9.05584e-08	1.54027	C3		Pla2g6	9.06578e-22	3.13613e-21	-1.41343	C4
	Zcchc11	0.0325605	0.0433412	1.53961	C3		Fancg	3.36937e-37	2.87217e-36	-1.41303	C4
	Ctbs	0.000710375	0.00114857	1.53844	C3		C530008M17Rik	1.33869e-17	3.94318e-17	-1.41243	C4
	Clock	0.00464368	0.00686628	1.53796	C3		Perm1	5.3618e-06	1.02846e-05	-1.4105	C4
	Alcam	2.49593e-05	4.62065e-05	1.53611	C3		Slc16a7	2.64412e-16	7.35164e-16	-1.41005	C4
	Qdpr	7.1729e-08	1.48293e-07	1.53577	C3		Zfp35	7.33027e-29	3.92222e-28	-1.40855	C4
	Cnpy4	0.00782596	0.0112747	1.53481	C3		Ranbp17	6.98254e-34	4.91089e-33	-1.40521	C4
	AW549877	0.0364804	0.0482567	1.53476	C3		Efhb	8.77456e-15	2.32659e-14	-1.40208	C4
	Osbpl8	5.667e-05	0.000101746	1.5346	C3		Psmc3ip	1.40055e-29	7.78809e-29	-1.40116	C4
	Rrm2	0.00767884	0.0110735	1.53429	C3		Zfp286	8.78437e-25	3.54112e-24	-1.40073	C4
	Ern1	7.61386e-06	1.44736e-05	1.53359	C3		Ccdc83	6.58967e-12	1.55713e-11	-1.39969	C4
	Cbwd1	5.12551e-07	1.0303e-06	1.53193	C3		Gm15881	2.55431e-28	1.30344e-27	-1.39841	C4
	Rnf214	0.037798	0.0498296	1.52474	C3		Wdr54	3.22368e-36	2.62831e-35	-1.39756	C4
	P3h1	6.09631e-05	0.000109256	1.5236	C3		Nxt1	1.72018e-28	8.97812e-28	-1.39265	C4
	Osbpl2	0.000368522	0.000610101	1.52316	C3		Fkbpl	5.96091e-29	3.20682e-28	-1.3919	C4
	Pole4	2.44016e-17	7.12411e-17	1.52106	C3		Gtsf1	8.99251e-27	4.14771e-26	-1.39124	C4
	Prkcsh	1.45766e-05	2.73772e-05	1.51974	C3		4933416M07Rik	6.59167e-25	2.67899e-24	-1.39004	C4
	Hook3	5.19685e-05	9.37007e-05	1.51953	C3		H2afy3	3.81789e-16	1.05658e-15	-1.38995	C4
	Tgs1	0.00139156	0.00218348	1.51707	C3		Immp2l	1.0208e-22	3.69449e-22	-1.38964	C4
	Tbc1d25	0.00106711	0.00169586	1.51545	C3		Fam161a	6.67666e-13	1.65664e-12	-1.3896	C4
	Otud5	0.00249266	0.00381073	1.51499	C3		Rnls	1.01745e-25	4.41242e-25	-1.38894	C4
	Cep295	6.94066e-06	1.32192e-05	1.51474	C3		Gm21269	1.83197e-18	5.56132e-18	-1.38872	C4
	M6pr	9.61672e-10	2.12396e-09	1.51326	C3		1110004E09Rik	2.23213e-25	9.31358e-25	-1.38757	C4
	Dcbld2	4.84147e-05	8.75053e-05	1.51153	C3		Btbd1	1.86156e-22	6.64046e-22	-1.38726	C4
	Lrrc42	0.00876426	0.0124994	1.51105	C3		Ccpg1os	3.03295e-27	1.45533e-26	-1.38538	C4
	Mtdh	0.0044865	0.00665371	1.51036	C3		Adam1b	7.66271e-17	2.17732e-16	-1.38459	C4
	Mbd5	0.0106496	0.0150654	1.50929	C3		Got1l1	2.66191e-27	1.28767e-26	-1.38411	C4
	Atg16l1	0.000253175	0.000426499	1.50784	C3		Ttc30a2	3.39883e-41	3.78708e-40	-1.38377	C4
	1810064F22Rik	5.87294e-12	1.39108e-11	1.50753	C3		Cep89	1.58357e-34	1.16902e-33	-1.38045	C4
	Cnih1	0.000144451	0.000248692	1.50735	C3		Mettl17	9.53198e-33	6.1647e-32	-1.38033	C4
	Pdlim7	0.00169551	0.00263953	1.50661	C3		Mmachc	3.78202e-34	2.70469e-33	-1.38024	C4
	Prr11	1.02471e-07	2.10678e-07	1.50593	C3		Cfap69	9.48573e-28	4.71907e-27	-1.37906	C4
	Tmx4	6.86387e-16	1.87857e-15	1.50568	C3		Dync2h1	5.20021e-30	2.94679e-29	-1.37887	C4
	Ikbip	0.00838793	0.0120327	1.50437	C3		4930463O16Rik	1.48078e-24	5.87378e-24	-1.37795	C4
	Mcam	4.01927e-05	7.30888e-05	1.50428	C3		1700037H04Rik	2.5419e-28	1.30157e-27	-1.37591	C4
	Banp	0.0032109	0.00484158	1.50364	C3		Slc25a10	1.72459e-21	5.9041e-21	-1.37556	C4
	Ubxn7	2.79547e-05	5.14955e-05	1.50193	C3		Ruvbl2	2.72261e-27	1.31276e-26	-1.3753	C4
	Spdl1	0.00310942	0.00470525	1.50132	C3		Rasl2-9	3.14899e-08	6.64381e-08	-1.3745	C4
	Wdr47	0.00348872	0.00523396	1.50131	C3		Gm5861	5.08777e-18	1.51665e-17	-1.37401	C4
	Lman1	2.04093e-06	3.97888e-06	1.50014	C3		Mettl22	8.77909e-35	6.54582e-34	-1.37281	C4
	Ddx10	0.0135819	0.0190415	1.49958	C3		Pgls	5.54082e-34	3.90615e-33	-1.37183	C4
	Ubp1	0.0254249	0.0343502	1.49887	C3		Tescl	2.32506e-15	6.23721e-15	-1.37172	C4
	Rdh10	0.0130288	0.0182834	1.4963	C3		Adprh	1.52581e-29	8.46882e-29	-1.37058	C4
	Omd	4.41486e-05	8.00379e-05	1.49622	C3		Slc30a3	1.39331e-16	3.90677e-16	-1.36842	C4
	Rgs2	0.000523619	0.000855446	1.49617	C3		Rabepk	3.01907e-25	1.25094e-24	-1.36743	C4
	Zbtb11	0.00768997	0.0110841	1.4957	C3		Cfap221	6.07229e-25	2.47466e-24	-1.36283	C4
	Fam188a	0.000442577	0.000727843	1.49548	C3		Ndufb10	1.18144e-25	5.05725e-25	-1.36083	C4
	Ssr3	1.17039e-06	2.31663e-06	1.49466	C3		Nuggc	6.99929e-21	2.34228e-20	-1.35785	C4
	Plekha1	6.69564e-05	0.000119565	1.49453	C3		Dnah1	5.53162e-32	3.40716e-31	-1.3574	C4
	Sowahc	0.00840803	0.0120491	1.49385	C3		Rnaseh2c	6.90775e-30	3.89215e-29	-1.35626	C4
	Smim19	0.00442871	0.00657128	1.49372	C3		Capza1	4.09326e-28	2.071e-27	-1.35621	C4
	Slc39a9	7.02626e-05	0.000124869	1.49313	C3		Rcor3	6.03888e-24	2.32415e-23	-1.35548	C4
	Nudt5	0.00208529	0.00321105	1.49304	C3		Armt1	5.71617e-27	2.67805e-26	-1.35304	C4
	Ogt	0.000190076	0.00032424	1.49268	C3		Sel1l2	5.76712e-17	1.64656e-16	-1.35266	C4
	Ccdc101	3.61812e-05	6.61987e-05	1.49225	C3		Dand5	2.68046e-15	7.17119e-15	-1.34986	C4
	Xk	0.000345394	0.000574049	1.4914	C3		Comp	8.2467e-11	1.86712e-10	-1.34952	C4
	Mex3c	0.00322449	0.0048596	1.49	C3		Bad	1.06038e-28	5.6132e-28	-1.34859	C4
	Arid4b	1.64836e-09	3.61376e-09	1.48833	C3		Zfa-ps	7.20026e-20	2.31326e-19	-1.34849	C4
	Atf7	0.00324739	0.00488917	1.48784	C3		Cfap74	3.65e-21	1.23115e-20	-1.34716	C4
	2010107E04Rik	4.20377e-45	6.38072e-44	1.48676	C3		Tgif1	4.86265e-38	4.52075e-37	-1.34623	C4
	Fam228b	0.00412802	0.00614044	1.4862	C3		Zpbp2	2.54595e-18	7.68174e-18	-1.34473	C4
	Snx2	3.23235e-05	5.93962e-05	1.48518	C3		Gm8267	3.28899e-34	2.36919e-33	-1.34294	C4
	Adpgk	0.000165429	0.000283661	1.48481	C3		Fbxo44	2.00324e-28	1.0419e-27	-1.34105	C4
	Col4a3	0.00356182	0.00532216	1.48435	C3		Ccdc92	5.19635e-24	2.00768e-23	-1.34029	C4
	Rock1	2.21711e-05	4.11472e-05	1.48352	C3		Ralgps2	9.04293e-25	3.64042e-24	-1.3387	C4
	Ctsl	7.44133e-24	2.83457e-23	1.48347	C3		Ccdc181	3.17803e-25	1.31497e-24	-1.33837	C4
	Dcun1d5	7.08621e-07	1.41486e-06	1.48264	C3		Sephs2	5.46945e-23	2.00884e-22	-1.33455	C4
	Tmem87b	0.0187064	0.0257289	1.48249	C3		Zcchc2	1.40746e-16	3.94275e-16	-1.33412	C4
	Snhg9	3.36957e-09	7.33319e-09	1.48148	C3		Pfdn1	7.19478e-27	3.34968e-26	-1.33358	C4
	Wsb1	8.84966e-09	1.89955e-08	1.48131	C3		Ttll13	1.25293e-32	8.05065e-32	-1.33356	C4
	Zc3h13	0.0159713	0.0222239	1.48131	C3		Osgepl1	1.86162e-24	7.35499e-24	-1.33153	C4
	Prkcd	5.55673e-07	1.11547e-06	1.48082	C3		Ubxn10	2.24262e-19	7.06011e-19	-1.33028	C4
	Pdp1	0.0120868	0.0169855	1.47973	C3		1700065L07Rik	1.06616e-15	2.88349e-15	-1.32683	C4
	Dip2c	9.36205e-05	0.000164903	1.47949	C3		Chgb	8.86696e-17	2.50992e-16	-1.32655	C4
	Akap8l	2.44559e-07	4.9799e-07	1.47786	C3		4930488L21Rik	5.68105e-16	1.55914e-15	-1.32601	C4
	Phtf2	0.00588865	0.00860026	1.47577	C3		Zfp93	1.05482e-11	2.46899e-11	-1.3259	C4
	Zfp518a	6.22906e-05	0.000111434	1.47566	C3		Cchcr1	1.13261e-25	4.87627e-25	-1.32561	C4
	Rhox2b	7.32982e-12	1.73065e-11	1.47536	C3		1700047M11Rik	8.09923e-18	2.39992e-17	-1.32456	C4
	Dmxl1	0.027681	0.0371788	1.47227	C3		5830454E08Rik	2.28287e-13	5.7702e-13	-1.32444	C4
	Plxna1	0.00021969	0.000372197	1.4705	C3		Tmem97	2.02884e-20	6.67676e-20	-1.3211	C4
	Dhx40	3.0261e-09	6.60382e-09	1.46697	C3		Asna1	4.39789e-34	3.13007e-33	-1.31997	C4
	Ldah	0.0169926	0.023524	1.46662	C3		Pfn1	1.00454e-25	4.36278e-25	-1.31902	C4
	2310010G23Rik	0.000164414	0.000282083	1.46635	C3		Nprl2	7.87875e-38	7.09754e-37	-1.31885	C4
	Gaa	0.000541932	0.000883908	1.46589	C3		Zfand4	1.06581e-33	7.3398e-33	-1.31722	C4
	Edem3	0.00615698	0.00897454	1.46244	C3		Pmvk	1.27485e-20	4.23762e-20	-1.31698	C4
	Rint1	0.00488755	0.00720538	1.46215	C3		Gm5134	1.68914e-19	5.3233e-19	-1.31475	C4
	Crlf3	3.74303e-05	6.83579e-05	1.46013	C3		Tacc1	2.46373e-32	1.55288e-31	-1.31417	C4
	Dcp2	0.000107688	0.000187901	1.45994	C3		Ccs	8.13636e-37	6.87661e-36	-1.30973	C4
	Esd	4.81773e-08	1.00793e-07	1.45956	C3		Prss56	7.7563e-14	1.99094e-13	-1.30834	C4
	Tgoln1	1.81702e-05	3.38912e-05	1.45618	C3		Pnldc1	6.56016e-24	2.50854e-23	-1.308	C4
	Slc25a32	0.000346423	0.000575116	1.45605	C3		Mtfp1	6.98128e-24	2.66273e-23	-1.30641	C4
	Nfat5	0.00184294	0.00285708	1.4559	C3		Mgat4d	7.49137e-17	2.13271e-16	-1.30605	C4
	Rcl1	0.0072261	0.0104713	1.45586	C3		Fam92b	5.27915e-14	1.36096e-13	-1.30395	C4
	Spred1	0.00918093	0.0130638	1.45368	C3		1700003H04Rik	1.05305e-17	3.10796e-17	-1.30103	C4
	Ube2f	2.22943e-09	4.87687e-09	1.45265	C3		Cdk10	1.2267e-29	6.83417e-29	-1.30005	C4
	Rpusd2	0.00140565	0.00220328	1.45239	C3		4930515G01Rik	2.31646e-13	5.85015e-13	-1.29907	C4
	Wnk1	0.000899534	0.00143998	1.45235	C3		Pced1a	1.27616e-19	4.04323e-19	-1.29853	C4
	Mdn1	3.78419e-08	7.96179e-08	1.45141	C3		Ift22	2.87194e-26	1.28869e-25	-1.29753	C4
	Plk2	0.000234415	0.000395791	1.45095	C3		Zfp608	1.35235e-19	4.28006e-19	-1.29703	C4
	Trank1	0.000899808	0.00143998	1.45089	C3		Pomt1	4.07166e-31	2.40341e-30	-1.29549	C4
	Trp53inp2	1.50556e-05	2.82589e-05	1.45049	C3		Dhrs7b	4.90486e-31	2.8895e-30	-1.29529	C4
	Suz12	0.00352101	0.00526911	1.44952	C3		Wdr93	4.34871e-35	3.3088e-34	-1.29506	C4
	Mgme1	0.0268173	0.0361166	1.4483	C3		Rhbdd3	4.4605e-27	2.11472e-26	-1.29477	C4
	Gsk3b	0.015947	0.0222005	1.44684	C3		Mlx	2.54006e-21	8.61652e-21	-1.29412	C4
	Rhox3h	9.61839e-05	0.000168818	1.4467	C3		Hmga2	3.93322e-26	1.74386e-25	-1.29385	C4
	Rnf219	0.0219737	0.0299459	1.44611	C3		Ift80	2.19511e-28	1.1318e-27	-1.29124	C4
	Ccdc58	4.74591e-05	8.58824e-05	1.44509	C3		4921524L21Rik	2.71189e-09	5.92356e-09	-1.28804	C4
	Pip5k1a	0.0113164	0.0159329	1.44477	C3		Hypk	2.75548e-24	1.07862e-23	-1.28768	C4
	Kdm5a	6.64643e-06	1.26832e-05	1.44117	C3		Nudt18	1.42867e-19	4.51678e-19	-1.28628	C4
	2610524H06Rik	0.0298265	0.0398803	1.43997	C3		Meaf6	2.04338e-31	1.21825e-30	-1.2855	C4
	Sepp1	1.43396e-10	3.21479e-10	1.43964	C3		Haus4	8.28104e-30	4.63957e-29	-1.28536	C4
	Rfx1	0.00234523	0.00359272	1.43885	C3		Lsm10	7.45141e-35	5.61214e-34	-1.28436	C4
	Zfp746	0.0378035	0.0498296	1.43624	C3		Lrwd1	6.06937e-27	2.83905e-26	-1.28193	C4
	Edem2	5.70884e-07	1.14504e-06	1.43445	C3		Dnah7b	9.49079e-33	6.15144e-32	-1.28192	C4
	Polr2j	6.67472e-20	2.15139e-19	1.43277	C3		Gmppa	1.89368e-26	8.54885e-26	-1.27944	C4
	Bdp1	0.0106786	0.0150993	1.42967	C3		Dtx3	3.08497e-35	2.35328e-34	-1.27808	C4
	Heatr5b	0.000180316	0.000308122	1.42843	C3		Cib1	2.06402e-29	1.13502e-28	-1.27587	C4
	Fh1	0.00311157	0.00470611	1.42713	C3		Myl6	1.56441e-25	6.64873e-25	-1.2743	C4
	Akap11	0.0185029	0.0254725	1.42654	C3		Dnph1	1.15536e-25	4.96705e-25	-1.27304	C4
	Creg1	0.0333126	0.0443224	1.42626	C3		Ssbp4	8.45161e-22	2.93733e-21	-1.27269	C4
	Supv3l1	0.000117715	0.0002042	1.426	C3		Tspyl4	1.82159e-25	7.68683e-25	-1.27035	C4
	Prkd3	0.00037399	0.00061881	1.42584	C3		Gm1673	3.66891e-23	1.35928e-22	-1.26421	C4
	Capn7	0.000391221	0.000646243	1.42392	C3		Spesp1	8.2251e-28	4.10565e-27	-1.26281	C4
	Gemin8	0.00138755	0.00217834	1.42107	C3		Dbil5	1.83836e-16	5.12569e-16	-1.2628	C4
	Mbtps1	0.00154118	0.0024081	1.42068	C3		Dmrtc2	5.42716e-27	2.55068e-26	-1.26249	C4
	Fbxo8	0.000125041	0.000216781	1.42052	C3		Dhx58	2.63019e-15	7.04304e-15	-1.26215	C4
	Ireb2	0.000212262	0.000360433	1.42021	C3		Ccdc155	1.41171e-28	7.42018e-28	-1.26195	C4
	Fbxo5	0.0236585	0.0321241	1.42019	C3		Ap1s1	4.71123e-34	3.33712e-33	-1.26187	C4
	Mtpn	0.00465283	0.00687638	1.41958	C3		Samd7	7.87532e-22	2.74024e-21	-1.26147	C4
	Rps6kb2	0.0203535	0.0278526	1.41951	C3		Pmp2	4.58063e-17	1.31793e-16	-1.25859	C4
	Aktip	0.010333	0.0146315	1.41942	C3		Pde10a	1.11675e-15	3.01756e-15	-1.2573	C4
	Atf2	3.2503e-07	6.58247e-07	1.41783	C3		Fbxw5	9.34795e-26	4.07773e-25	-1.25686	C4
	1700094D03Rik	4.2766e-12	1.01783e-11	1.41451	C3		Arfgap2	1.46291e-27	7.16993e-27	-1.25606	C4
	Prrc2c	8.02387e-07	1.59993e-06	1.41259	C3		Pcbp1	1.15769e-23	4.37628e-23	-1.25567	C4
	Scoc	4.21189e-05	7.6498e-05	1.41258	C3		Kctd7	2.90893e-32	1.82191e-31	-1.25511	C4
	Tdp2	0.000117142	0.000203443	1.41239	C3		Tbrg1	5.39897e-26	2.37603e-25	-1.25365	C4
	Tbck	0.00029109	0.000488709	1.41184	C3		Dlat	2.2436e-28	1.15479e-27	-1.25365	C4
	Dip2b	0.00256816	0.0039181	1.41085	C3		Mroh2b	4.25181e-19	1.33009e-18	-1.25351	C4
	Ccz1	0.0184748	0.0254456	1.41023	C3		4930578E11Rik	9.24074e-14	2.36382e-13	-1.25044	C4
	Macf1	0.00131363	0.00206993	1.40985	C3		Cdk20	4.3931e-30	2.50373e-29	-1.24926	C4
	Fbxo47	2.92614e-06	5.67488e-06	1.40962	C3		Ehbp1l1	6.80205e-15	1.80679e-14	-1.24926	C4
	Fam120a	0.00106461	0.0016928	1.4085	C3		Sdhaf4	1.59464e-26	7.23179e-26	-1.24859	C4
	Tex13	0.00972841	0.0138082	1.40836	C3		Ccdc87	2.09589e-15	5.63257e-15	-1.24773	C4
	Srsf6	1.8626e-13	4.72802e-13	1.40611	C3		Thoc6	5.26746e-26	2.32159e-25	-1.24735	C4
	Zfand5	0.00102004	0.00162452	1.40598	C3		Gpr160	6.7747e-16	1.85587e-15	-1.24684	C4
	Tmem69	3.50314e-06	6.77182e-06	1.4054	C3		Ubald1	1.08319e-31	6.53651e-31	-1.24661	C4
	Arsb	5.98541e-11	1.36032e-10	1.40436	C3		Nkx6-2	3.49035e-12	8.32701e-12	-1.24222	C4
	0610010K14Rik	2.51694e-06	4.89086e-06	1.40432	C3		Sf3b2	3.10203e-23	1.15501e-22	-1.24203	C4
	Meiob	8.48616e-21	2.83666e-20	1.40411	C3		Trappc9	2.39948e-28	1.23289e-27	-1.24115	C4
	Ubc	4.35206e-34	3.10489e-33	1.40284	C3		Smg9	3.50729e-29	1.90405e-28	-1.23713	C4
	Ostc	8.53551e-09	1.83344e-08	1.40112	C3		Cyp2r1	3.17014e-24	1.23606e-23	-1.23636	C4
	Als2	2.52137e-12	6.06882e-12	1.39814	C3		Gabarap	1.9564e-21	6.67463e-21	-1.23369	C4
	Abhd12	0.00111514	0.00176842	1.39492	C3		Pik3ip1	4.95032e-15	1.31846e-14	-1.23021	C4
	Atf5	6.82802e-05	0.000121637	1.39473	C3		Drc7	8.88315e-16	2.41346e-15	-1.22944	C4
	Apoe	0.0171121	0.0236784	1.39383	C3		Exosc5	2.42679e-22	8.62569e-22	-1.22895	C4
	Fkbp3	1.71614e-06	3.36997e-06	1.39348	C3		Maats1	6.07644e-18	1.80774e-17	-1.22827	C4
	Ccdc59	0.0167142	0.0232033	1.3929	C3		Hmx1	3.85458e-17	1.11442e-16	-1.22806	C4
	P3h4	0.00282869	0.00430452	1.38989	C3		Grina	8.25004e-28	4.1112e-27	-1.22623	C4
	Trim26	0.0243125	0.032967	1.38942	C3		Rpa1	6.13459e-28	3.07246e-27	-1.22553	C4
	Rc3h2	0.000349844	0.000580148	1.38937	C3		1700129C05Rik	3.08958e-09	6.73369e-09	-1.22453	C4
	Suv420h1	0.000323523	0.00053981	1.38886	C3		Catsperg1	2.07673e-22	7.39028e-22	-1.22348	C4
	Dclre1c	3.95926e-19	1.23987e-18	1.38658	C3		Krt23	8.70019e-13	2.14441e-12	-1.22328	C4
	Papolg	0.000125989	0.000218171	1.3857	C3		Idh3b	2.44252e-28	1.25284e-27	-1.22009	C4
	Zfc3h1	0.00031182	0.000521747	1.38562	C3		Adam18	4.39336e-11	1.00618e-10	-1.21891	C4
	Ufm1	0.0045015	0.00667262	1.38452	C3		Ulk4	4.08339e-24	1.58178e-23	-1.21863	C4
	Rabggta	0.00314733	0.00475072	1.38336	C3		Rtn1	2.59078e-17	7.54166e-17	-1.21108	C4
	Gpc2	0.000990725	0.00157953	1.38314	C3		Pgp	1.76119e-20	5.80881e-20	-1.21034	C4
	Saraf	3.55569e-11	8.1748e-11	1.38298	C3		Thop1	3.15288e-28	1.59793e-27	-1.20983	C4
	Grk6	0.0019535	0.00302219	1.3823	C3		Tbc1d17	1.05967e-28	5.6132e-28	-1.20951	C4
	Ero1l	0.000109676	0.000191258	1.38107	C3		Snrnp25	5.71261e-32	3.51137e-31	-1.20833	C4
	Rnf130	0.0152194	0.0212572	1.37955	C3		Ccdc110	2.4973e-11	5.75928e-11	-1.20812	C4
	Dcaf13	0.000205658	0.000349619	1.37875	C3		Slc13a5	2.02621e-13	5.13455e-13	-1.20802	C4
	Tcea1	0.000322422	0.000538577	1.3763	C3		Tmem205	1.34637e-27	6.6206e-27	-1.2077	C4
	Bod1l	0.00016975	0.000290568	1.37575	C3		Tmem89	4.11998e-17	1.19e-16	-1.20678	C4
	Ccdc132	0.0188555	0.02591	1.37574	C3		Mea1	6.38077e-22	2.23065e-21	-1.20665	C4
	Arfgef1	0.0277965	0.0373002	1.37512	C3		Rwdd2a	5.10786e-17	1.46678e-16	-1.20602	C4
	Haus7	0.0014735	0.00230598	1.37367	C3		Pctp	5.38416e-24	2.07754e-23	-1.20476	C4
	Stk38	0.000137535	0.000237611	1.37225	C3		Uqcrc1	4.37456e-23	1.61668e-22	-1.20429	C4
	Med6	4.98016e-05	8.99027e-05	1.37041	C3		Slc39a14	0.00971936	0.013802	-1.2037	C4
	Fam219b	0.00852989	0.0122061	1.37015	C3		Pdk2	7.97556e-16	2.17482e-15	-1.20344	C4
	Ddx17	0.000508551	0.000832658	1.36982	C3		Stra13	5.44024e-32	3.35783e-31	-1.20122	C4
	Phip	0.000360413	0.00059701	1.36974	C3		Mreg	8.13647e-18	2.40856e-17	-1.20063	C4
	Kif5b	5.20693e-05	9.38257e-05	1.36948	C3		Pde4dip	2.22876e-25	9.3126e-25	-1.20019	C4
	BC023829	6.14728e-06	1.17458e-05	1.36834	C3		Hspa4l	6.98656e-25	2.83175e-24	-1.19959	C4
	Xrn2	5.05039e-08	1.05216e-07	1.36734	C3		Vps52	2.84517e-24	1.11081e-23	-1.19929	C4
	Entpd5	0.0162736	0.0226128	1.3663	C3		Ccdc38	8.32974e-06	1.57841e-05	-1.19869	C4
	Cpeb1	0.00123224	0.00194788	1.36625	C3		Cdh20	1.26225e-17	3.72169e-17	-1.19838	C4
	Med13	0.00310449	0.00470019	1.36498	C3		Slco6d1	1.68505e-12	4.10568e-12	-1.19745	C4
	N4bp2l2	0.016782	0.0232758	1.3648	C3		Ints10	1.00057e-22	3.62571e-22	-1.19634	C4
	Luc7l3	8.7959e-08	1.81721e-07	1.36446	C3		1110032A03Rik	1.2705e-22	4.55939e-22	-1.19519	C4
	Sap18	5.31003e-08	1.10394e-07	1.36321	C3		Ptpn20	1.54643e-25	6.58175e-25	-1.19514	C4
	Arid4a	0.0335933	0.0446759	1.36286	C3		Dpcd	1.60925e-25	6.81981e-25	-1.19495	C4
	4931406P16Rik	0.00756498	0.0109146	1.36135	C3		Chrac1	5.35321e-21	1.79547e-20	-1.19427	C4
	Celf2	0.000699877	0.00113221	1.36123	C3		Nrxn1	7.07401e-07	1.41338e-06	-1.19407	C4
	Tspyl1	9.89864e-05	0.00017343	1.36103	C3		4933427E11Rik	3.73063e-13	9.38177e-13	-1.19393	C4
	Noa1	0.0262114	0.0353806	1.36083	C3		Adgb	1.99537e-12	4.83799e-12	-1.1922	C4
	Dzip3	2.26545e-05	4.20182e-05	1.36042	C3		Iqcc	6.51496e-24	2.49447e-23	-1.19103	C4
	Sfxn4	4.98542e-08	1.04008e-07	1.35937	C3		Ptges3l	3.63464e-18	1.09003e-17	-1.19071	C4
	Cdk16	0.0139947	0.0195833	1.35906	C3		Fbxo3	2.89032e-26	1.29499e-25	-1.19021	C4
	Tmem110	0.0214515	0.0292744	1.35848	C3		Stox1	1.00982e-28	5.36469e-28	-1.19003	C4
	Cycs	3.63129e-34	2.60315e-33	1.35742	C3		Rsph3a	3.0456e-26	1.36046e-25	-1.18738	C4
	Dyrk1a	0.0020138	0.00310901	1.35733	C3		Pafah2	2.06067e-17	6.02208e-17	-1.18597	C4
	Nfyc	8.34042e-05	0.000147695	1.35698	C3		Tapbp	7.65153e-25	3.09565e-24	-1.18575	C4
	Sod1	3.41932e-17	9.92438e-17	1.356	C3		Gorasp1	2.51294e-20	8.22442e-20	-1.18481	C4
	Cflar	7.19806e-14	1.85244e-13	1.35575	C3		Ccdc173	8.36985e-29	4.47043e-28	-1.18468	C4
	Gm7609	5.29009e-05	9.52665e-05	1.35563	C3		Ppp3cc	6.10394e-18	1.81411e-17	-1.18275	C4
	Fez2	0.0370571	0.0489977	1.3544	C3		Dcp1b	6.84417e-24	2.61379e-23	-1.18218	C4
	Rps19	3.45629e-49	7.04279e-48	1.35428	C3		Zbbx	4.22457e-14	1.09669e-13	-1.18204	C4
	Senp7	0.00182765	0.00283781	1.35374	C3		Dpp10	5.24574e-13	1.31033e-12	-1.18191	C4
	Rnf5	0.00118643	0.00187746	1.35361	C3		Kif9	2.44459e-17	7.13005e-17	-1.18158	C4
	Zcchc17	0.00183573	0.00284739	1.35357	C3		C2cd4b	4.24693e-17	1.22428e-16	-1.18151	C4
	Twf1	0.00786062	0.0113191	1.35301	C3		Nubp2	8.51367e-17	2.41221e-16	-1.17855	C4
	Pacs2	0.00328707	0.0049439	1.35301	C3		Tsga8	5.01162e-08	1.04482e-07	-1.17855	C4
	Wdr45b	0.000597289	0.000971002	1.35279	C3		Tekt3	1.87481e-06	3.66945e-06	-1.17804	C4
	Gabpa	0.000144343	0.000248651	1.3515	C3		Flcn	7.3618e-27	3.41785e-26	-1.17668	C4
	1810026J23Rik	0.0148999	0.0208207	1.35061	C3		Qars	6.54868e-36	5.22314e-35	-1.17577	C4
	Phka1	9.92974e-08	2.04294e-07	1.35054	C3		Hilpda	2.47476e-33	1.67328e-32	-1.17496	C4
	Dguok	0.000161108	0.000276571	1.35038	C3		D430042O09Rik	1.54582e-18	4.71673e-18	-1.1745	C4
	Calr	1.92946e-17	5.64973e-17	1.34977	C3		Gm13889	1.86568e-10	4.17322e-10	-1.17374	C4
	Cd164	4.92766e-08	1.0302e-07	1.34741	C3		Gm3893	7.92409e-11	1.79544e-10	-1.17295	C4
	Vcl	0.0239469	0.0325009	1.34559	C3		Armc9	2.9282e-31	1.73534e-30	-1.17234	C4
	Rmi2	4.12314e-22	1.45164e-21	1.34546	C3		1700052K11Rik	8.33846e-19	2.57333e-18	-1.17179	C4
	Dars2	0.0161234	0.0224146	1.34347	C3		Mrpl41	1.293e-26	5.89078e-26	-1.17053	C4
	Ubxn2b	4.25246e-05	7.71877e-05	1.34328	C3		Zfp248	1.79003e-17	5.24664e-17	-1.17005	C4
	Atraid	3.50977e-06	6.78024e-06	1.34031	C3		Cyb561	1.65426e-18	5.03728e-18	-1.16912	C4
	Rps29	2.36012e-67	1.80034e-65	1.33905	C3		Ift46	6.07309e-24	2.33429e-23	-1.16859	C4
	Mgat2	0.0139518	0.0195325	1.33833	C3		Slc9b1	8.36883e-35	6.27135e-34	-1.16762	C4
	Ikbkap	0.0177195	0.0244733	1.33818	C3		Clec11a	9.96346e-17	2.8096e-16	-1.16754	C4
	Myo9a	0.00139802	0.00219246	1.33788	C3		Hyal6	4.48161e-12	1.06492e-11	-1.16725	C4
	Pdpk1	0.00287347	0.00436375	1.33787	C3		Kctd19	2.67546e-26	1.20234e-25	-1.16658	C4
	Abtb2	5.69916e-05	0.000102262	1.33763	C3		Ankrd60	1.95572e-18	5.93097e-18	-1.16574	C4
	Smc1b	9.12257e-05	0.000160971	1.33669	C3		Pcbp3	1.81187e-25	7.65669e-25	-1.16529	C4
	Esx1	4.95809e-08	1.03511e-07	1.33473	C3		Ciz1	1.84555e-23	6.89763e-23	-1.16334	C4
	Uri1	0.0016152	0.00252243	1.33374	C3		Napa	1.0413e-22	3.75955e-22	-1.1624	C4
	Mms22l	0.000225087	0.000381123	1.33322	C3		Uqcc3	5.64541e-27	2.64907e-26	-1.1609	C4
	Lsm5	7.43378e-20	2.38314e-19	1.33294	C3		Hirip3	1.69866e-23	6.3807e-23	-1.16024	C4
	Ube2k	2.9526e-12	7.06677e-12	1.3328	C3		Kcng4	1.45944e-12	3.56181e-12	-1.15985	C4
	Gm17821	5.77604e-06	1.10506e-05	1.33198	C3		Slc35f4	1.67089e-13	4.25591e-13	-1.15903	C4
	Ccna2	0.00116303	0.00184141	1.331	C3		Usp21	1.84844e-32	1.17002e-31	-1.15841	C4
	Arrdc1	1.80835e-06	3.54637e-06	1.33071	C3		Mllt10	1.07658e-18	3.30528e-18	-1.15614	C4
	Idh1	0.00033634	0.00055994	1.33038	C3		Aqp9	3.2582e-13	8.20063e-13	-1.15558	C4
	Rpl18a	3.99484e-51	9.28487e-50	1.32972	C3		Pfkfb4	6.51511e-20	2.1045e-19	-1.15446	C4
	Ddx26b	0.00107976	0.00171414	1.3294	C3		8430419L09Rik	1.64883e-19	5.2073e-19	-1.1543	C4
	Rbm34	0.00209634	0.00322473	1.32679	C3		Tmem126a	3.41498e-33	2.28963e-32	-1.15034	C4
	Zkscan3	0.0180939	0.024944	1.32607	C3		Dync1li2	1.59166e-24	6.30518e-24	-1.15019	C4
	Spata5	2.79147e-05	5.14537e-05	1.32535	C3		Tdrp	7.3542e-22	2.56191e-21	-1.14975	C4
	Gm3435	0.0167297	0.023214	1.32476	C3		Ovol1	1.10307e-19	3.50978e-19	-1.14942	C4
	Csrnp2	0.000438426	0.000721814	1.32449	C3		4930556N09Rik	2.03531e-14	5.33015e-14	-1.14695	C4
	Podxl2	0.00138538	0.00217609	1.32226	C3		Cd3eap	2.28929e-18	6.92137e-18	-1.14498	C4
	Papss1	0.0025812	0.00393535	1.31703	C3		1700012B07Rik	5.50513e-08	1.1429e-07	-1.14468	C4
	Scap	1.33852e-05	2.52192e-05	1.31666	C3		Lgsn	6.73317e-20	2.16788e-19	-1.14346	C4
	Chid1	0.00343077	0.00514961	1.3161	C3		Cpt1c	2.80291e-25	1.16299e-24	-1.14338	C4
	Zfp148	0.00340718	0.00511937	1.31609	C3		Dnaaf3	1.12853e-19	3.58312e-19	-1.14228	C4
	Polr2k	1.92786e-34	1.41266e-33	1.31535	C3		AI987944	4.65427e-28	2.33893e-27	-1.14133	C4
	Fam49b	0.001059	0.00168477	1.31503	C3		Sbds	1.03185e-25	4.45508e-25	-1.14044	C4
	Ubr7	0.00701201	0.0101661	1.31475	C3		D130017N08Rik	9.98694e-30	5.5848e-29	-1.14024	C4
	Ube2q2	0.00522929	0.00767495	1.31429	C3		Apba1	1.18628e-16	3.34202e-16	-1.13986	C4
	Tnks2	0.00166267	0.00259455	1.30935	C3		Mroh8	9.6412e-19	2.96921e-18	-1.13848	C4
	Msantd3	0.00132063	0.00207877	1.30928	C3		Slc16a3	2.5761e-12	6.19054e-12	-1.1365	C4
	Incenp	0.0187773	0.0258144	1.30909	C3		Rbks	4.88474e-24	1.88974e-23	-1.1358	C4
	Ccdc25	0.00961293	0.0136573	1.30901	C3		Ccdc158	5.64675e-23	2.0714e-22	-1.13368	C4
	E2f1	0.00024397	0.000411224	1.30792	C3		Rassf1	3.2997e-23	1.22555e-22	-1.13218	C4
	Fam122b	0.000592722	0.000964105	1.30753	C3		Zfp956	3.41378e-20	1.11238e-19	-1.13095	C4
	D15Ertd621e	9.78812e-07	1.94261e-06	1.30732	C3		Vav1	4.9118e-11	1.12146e-10	-1.13031	C4
	Aldh6a1	6.44746e-07	1.28993e-06	1.30708	C3		Ggn	8.31825e-06	1.57802e-05	-1.12853	C4
	Pld2	1.15833e-10	2.61062e-10	1.30595	C3		Ip6k2	0.000614057	0.000997173	-1.12843	C4
	Jmy	0.0172116	0.023805	1.30532	C3		Mrps28	6.59204e-26	2.89253e-25	-1.12719	C4
	Plp1	0.000104351	0.000182507	1.30423	C3		4931429I11Rik	2.18302e-14	5.69692e-14	-1.12693	C4
	Mga	0.000396176	0.000654064	1.3037	C3		Chd1l	4.46397e-27	2.11472e-26	-1.12563	C4
	Nr1d2	3.31611e-05	6.08227e-05	1.30326	C3		Bphl	8.50444e-19	2.62183e-18	-1.12521	C4
	Arhgdia	7.927e-10	1.75467e-09	1.30171	C3		Smarca2	1.44933e-11	3.37648e-11	-1.12421	C4
	Zdhhc20	0.000697922	0.00112966	1.30154	C3		Ahi1	1.06592e-24	4.26798e-24	-1.12225	C4
	Zfp541	6.84959e-06	1.30542e-05	1.30102	C3		Stk10	5.16397e-21	1.73395e-20	-1.12192	C4
	Scaf11	0.00864425	0.0123578	1.30059	C3		Hn1	2.98339e-20	9.74268e-20	-1.1215	C4
	Simc1	0.0083885	0.0120327	1.30019	C3		Rrp1	7.95468e-19	2.45744e-18	-1.12022	C4
	Rps12	2.56624e-34	1.86664e-33	1.29554	C3		Dnaic1	2.88755e-27	1.39004e-26	-1.11883	C4
	Nrbf2	0.00126747	0.00200038	1.29464	C3		Gm973	1.71589e-38	1.64141e-37	-1.11843	C4
	Gtpbp10	0.00756484	0.0109146	1.29359	C3		Flywch1	3.87687e-22	1.3698e-21	-1.11671	C4
	Peli1	9.40344e-05	0.000165534	1.293	C3		Csrp2	4.15357e-11	9.53462e-11	-1.11631	C4
	Nek1	0.00218886	0.00335836	1.29251	C3		Pkd2l1	6.18193e-16	1.69505e-15	-1.11415	C4
	Mt3	0.00204172	0.00315047	1.2913	C3		1700008O03Rik	8.76774e-12	2.06361e-11	-1.11352	C4
	Sepsecs	0.00295469	0.0044848	1.29064	C3		Ccdc96	9.8548e-21	3.28677e-20	-1.1129	C4
	Neo1	0.0020436	0.00315174	1.29052	C3		4930402F11Rik	9.78079e-15	2.59108e-14	-1.11279	C4
	Chmp5	0.000113582	0.000197605	1.28968	C3		Ndufs2	5.33114e-25	2.17859e-24	-1.11231	C4
	C1d	7.06954e-06	1.34475e-05	1.28879	C3		Susd5	2.2822e-21	7.76837e-21	-1.11226	C4
	Lonp2	0.00497018	0.00731271	1.2876	C3		Uck2	7.19751e-16	1.96626e-15	-1.11074	C4
	Inpp5f	0.00351641	0.00526488	1.28749	C3		Mapk10	4.37565e-14	1.13295e-13	-1.10775	C4
	Dnajc24	0.00617186	0.00899181	1.28665	C3		Npm2	1.83447e-14	4.81267e-14	-1.10491	C4
	Txnl1	0.00237812	0.00364123	1.28658	C3		Adam30	2.12215e-12	5.12868e-12	-1.10376	C4
	Ube2c	0.00286407	0.00435391	1.28586	C3		Fbxw9	1.23388e-24	4.92723e-24	-1.10355	C4
	Spryd3	0.000516892	0.000845385	1.28353	C3		1810026B05Rik	8.1924e-18	2.4227e-17	-1.10191	C4
	Top1	6.7788e-13	1.68058e-12	1.28241	C3		Znhit1	1.75315e-21	5.99496e-21	-1.10134	C4
	Aqp7	5.15574e-16	1.42022e-15	1.2821	C3		Smad1	5.504e-19	1.71101e-18	-1.10127	C4
	Aspn	0.00107641	0.00170972	1.28095	C3		Adat3	9.67238e-08	1.99137e-07	-1.0998	C4
	Gdi2	0.00525155	0.00770383	1.28072	C3		Oxr1	7.93511e-27	3.67138e-26	-1.09878	C4
	Plaa	0.000188544	0.000321812	1.28056	C3		Ttc21a	6.24035e-10	1.38545e-09	-1.0972	C4
	Gls	0.00240065	0.00367383	1.28041	C3		Rnf126	6.38355e-24	2.45046e-23	-1.09484	C4
	Srcap	0.00834497	0.0119818	1.27995	C3		Aven	9.10698e-17	2.57296e-16	-1.09362	C4
	Dazl	3.22465e-36	2.62831e-35	1.27834	C3		4930556C24Rik	3.65722e-09	7.94757e-09	-1.09167	C4
	Ttc4	0.000968301	0.00154544	1.27754	C3		Rabac1	1.87597e-22	6.68384e-22	-1.09127	C4
	Lamb2	0.0175017	0.0241837	1.27736	C3		Haus1	2.76309e-24	1.08018e-23	-1.09103	C4
	Fam96b	7.66018e-12	1.80722e-11	1.27622	C3		2510002D24Rik	6.64648e-23	2.42617e-22	-1.09038	C4
	Pxmp4	4.24321e-07	8.55833e-07	1.27485	C3		BC051142	5.23781e-16	1.44016e-15	-1.08772	C4
	Wdr33	9.48844e-07	1.88691e-06	1.27484	C3		Atg9a	7.50522e-17	2.13461e-16	-1.08768	C4
	Eif2a	4.68279e-05	8.47918e-05	1.27424	C3		4931419H13Rik	1.16562e-13	2.97658e-13	-1.08759	C4
	Ctsb	0.00692444	0.0100489	1.27372	C3		Efcab6	1.77415e-07	3.63004e-07	-1.08697	C4
	Nup133	0.0152585	0.0213017	1.2734	C3		Nudc	1.67359e-19	5.2799e-19	-1.08683	C4
	Patl1	0.00918198	0.0130638	1.27125	C3		Rdh11	1.5963e-16	4.46217e-16	-1.08531	C4
	Naa50	3.8118e-05	6.95713e-05	1.26961	C3		Dzip1	1.19432e-16	3.36151e-16	-1.08524	C4
	Malsu1	0.00377359	0.00563011	1.26949	C3		Btbd16	2.38381e-12	5.74704e-12	-1.08503	C4
	Sar1a	0.000875545	0.00140342	1.26922	C3		H2afx	2.27231e-15	6.10119e-15	-1.08398	C4
	1700019B03Rik	1.74604e-08	3.71565e-08	1.26849	C3		Coasy	1.41433e-31	8.48315e-31	-1.08161	C4
	Tcf12	0.00754942	0.0109027	1.26848	C3		Igbp1b	6.09926e-22	2.13978e-21	-1.07974	C4
	Top2b	1.94388e-06	3.79964e-06	1.26819	C3		Pou2f2	6.79619e-33	4.46328e-32	-1.07949	C4
	Msmo1	0.00255848	0.00390532	1.26702	C3		Cep128	6.35556e-27	2.9636e-26	-1.07906	C4
	Ankfy1	6.89042e-16	1.8841e-15	1.26568	C3		C030039L03Rik	2.56925e-11	5.92062e-11	-1.07812	C4
	A430046D13Rik	1.81897e-12	4.42833e-12	1.26418	C3		Slc52a2	2.48696e-17	7.24652e-17	-1.0779	C4
	Cabyr	0.0049232	0.00725076	1.26389	C3		Galnt3	2.58757e-13	6.51822e-13	-1.07645	C4
	Gtf3c3	0.000228577	0.000386812	1.26386	C3		Acot7	6.92627e-20	2.22764e-19	-1.07545	C4
	Bri3	0.00201097	0.00310625	1.26254	C3		Sirt5	5.49606e-16	1.50977e-15	-1.07538	C4
	2410002F23Rik	1.6948e-05	3.17108e-05	1.26218	C3		Gins1	9.0395e-29	4.81083e-28	-1.07448	C4
	6030458C11Rik	0.00188039	0.0029134	1.26095	C3		Slc4a8	4.92483e-17	1.41559e-16	-1.07426	C4
	Clip3	0.00750269	0.010851	1.25833	C3		Ddx4	4.14341e-25	1.70065e-24	-1.07421	C4
	T2	6.9632e-05	0.000123897	1.25738	C3		Dynlt1b	8.56358e-29	4.56571e-28	-1.07378	C4
	Ap1g1	0.000340089	0.000565864	1.25725	C3		D2Wsu81e	8.88667e-22	3.08133e-21	-1.07226	C4
	Ggh	1.58766e-06	3.12181e-06	1.25679	C3		Cfap36	5.58601e-19	1.73469e-18	-1.0721	C4
	Tor1aip1	0.0362096	0.0479411	1.25084	C3		Hsf5	2.07497e-27	1.00866e-26	-1.07144	C4
	Gm6890	0.000414045	0.000683185	1.25061	C3		Toporsl	2.31441e-07	4.72247e-07	-1.07115	C4
	Chrna1	2.16554e-12	5.2293e-12	1.24979	C3		0610009O20Rik	1.40693e-24	5.58826e-24	-1.06956	C4
	Mgst1	0.0101986	0.0144548	1.24971	C3		4933421I07Rik	2.14909e-14	5.61822e-14	-1.06849	C4
	Strn3	0.0031022	0.00469911	1.24951	C3		Gsg2	7.75722e-09	1.66867e-08	-1.06622	C4
	Oat	5.59734e-08	1.16123e-07	1.24887	C3		Agbl4	2.66828e-14	6.94501e-14	-1.06517	C4
	Rheb	0.000767905	0.00123822	1.2476	C3		Dixdc1	4.99996e-11	1.14071e-10	-1.06322	C4
	Hmgn2	1.92505e-13	4.88239e-13	1.24673	C3		Aars2	1.22008e-18	3.73813e-18	-1.06268	C4
	Zfp652	0.0205079	0.0280511	1.24638	C3		Rpl39l	3.59377e-20	1.16975e-19	-1.06264	C4
	Rnf149	0.034953	0.0463806	1.24638	C3		Ssmem1	1.84544e-13	4.68847e-13	-1.06247	C4
	Adh5	0.00125902	0.00198811	1.24616	C3		Hk1	2.54437e-12	6.11924e-12	-1.06193	C4
	Ispd	0.0281315	0.0376987	1.24363	C3		Nphp4	1.72745e-10	3.86986e-10	-1.06102	C4
	Actr10	7.66139e-19	2.3693e-18	1.2431	C3		Cdk5rap2	1.86297e-21	6.36318e-21	-1.06083	C4
	Zfp9	1.46616e-12	3.57527e-12	1.24286	C3		Gm9731	6.61647e-13	1.64307e-12	-1.06019	C4
	Hspe1	7.17653e-13	1.77475e-12	1.24129	C3		Msl3l2	3.44488e-16	9.56018e-16	-1.05826	C4
	Pdzd8	0.0263347	0.0355148	1.241	C3		Acox3	7.65903e-19	2.3693e-18	-1.05754	C4
	S100a6	0.0246896	0.0334632	1.239	C3		Rfx2	2.63461e-25	1.09622e-24	-1.05617	C4
	Nmd3	5.12639e-11	1.16866e-10	1.23806	C3		Stoml1	4.98729e-12	1.18319e-11	-1.05609	C4
	9130023H24Rik	1.45206e-05	2.72892e-05	1.23794	C3		Rpp21	1.26289e-28	6.66151e-28	-1.05504	C4
	Mon1b	0.0338783	0.0450348	1.23782	C3		Samd15	6.32895e-22	2.21513e-21	-1.0546	C4
	Trim12c	6.14975e-08	1.27406e-07	1.23735	C3		Rp9	4.50896e-19	1.4061e-18	-1.05447	C4
	2610020H08Rik	6.32902e-13	1.57696e-12	1.23731	C3		Rogdi	4.24218e-28	2.13906e-27	-1.05435	C4
	Morf4l2	9.0522e-07	1.80136e-06	1.2365	C3		Stk36	5.20493e-16	1.43244e-15	-1.05317	C4
	Sycp3	1.01685e-44	1.49759e-43	1.23573	C3		Pou5f2	3.22951e-08	6.80438e-08	-1.05145	C4
	Ptk2	0.00840215	0.0120465	1.23362	C3		Uqcrq	1.6312e-17	4.78582e-17	-1.05092	C4
	Hnrnpab	7.29774e-05	0.000129617	1.23335	C3		Fbn2	3.98469e-13	9.99533e-13	-1.05023	C4
	Zdhhc9	0.000323371	0.00053981	1.22791	C3		Ptdss2	3.31479e-18	9.9611e-18	-1.0488	C4
	Chd6	0.00746449	0.0108063	1.22443	C3		Cntrob	1.6939e-18	5.15272e-18	-1.0468	C4
	Esf1	6.46729e-11	1.46872e-10	1.22328	C3		1700028P15Rik	2.93837e-11	6.76075e-11	-1.04639	C4
	Pnisr	0.00342088	0.00513736	1.22248	C3		Cpn1	1.98605e-24	7.82584e-24	-1.04512	C4
	Cnot7	1.55996e-06	3.06936e-06	1.22219	C3		Ift122	4.32935e-25	1.77408e-24	-1.04335	C4
	Dnajc12	0.00385232	0.00574181	1.2215	C3		Prr14	2.04709e-26	9.2274e-26	-1.04244	C4
	Hsf2	0.00738909	0.0107023	1.22062	C3		Cntd1	3.17492e-18	9.55045e-18	-1.04161	C4
	Stag1	0.0320664	0.0427217	1.21997	C3		Spdye4a	9.43536e-16	2.55881e-15	-1.03997	C4
	Ivns1abp	0.00286777	0.00435731	1.21936	C3		Ppp1r11	5.31022e-17	1.51903e-16	-1.03658	C4
	Foxj3	0.000326473	0.000544427	1.21909	C3		BC048644	9.48972e-13	2.33515e-12	-1.03616	C4
	Nsdhl	0.000344568	0.000572996	1.21802	C3		Dll3	1.75887e-23	6.59852e-23	-1.03469	C4
	Arl5a	0.0203377	0.0278438	1.21707	C3		Krba1	6.22238e-29	3.34144e-28	-1.03219	C4
	Tmem5	2.37967e-07	4.8523e-07	1.21639	C3		Fam69b	5.00861e-10	1.11365e-09	-1.03205	C4
	Atrn	0.0139392	0.0195241	1.21519	C3		1700006H21Rik	9.60749e-12	2.25235e-11	-1.02982	C4
	Mob2	0.0218227	0.0297536	1.2151	C3		Mpg	2.70699e-27	1.30735e-26	-1.02921	C4
	Zc3h12a	2.1376e-11	4.94508e-11	1.21399	C3		Atp2b4	8.2636e-16	2.24924e-15	-1.02599	C4
	Zmym3	0.0235747	0.032025	1.21359	C3		1700036G14Rik	5.88157e-13	1.46792e-12	-1.02563	C4
	Txndc17	0.005084	0.00747278	1.21321	C3		Rapsn	7.69821e-14	1.97773e-13	-1.0248	C4
	Plod2	8.43909e-05	0.000149353	1.21206	C3		Mrpl39	1.49634e-20	4.95727e-20	-1.02468	C4
	Ap5m1	0.0157866	0.0219977	1.21152	C3		Pdgfa	8.60374e-11	1.94647e-10	-1.0228	C4
	Slc25a42	6.10236e-06	1.16674e-05	1.21075	C3		Rad23a	1.12283e-21	3.86622e-21	-1.02246	C4
	Manf	1.72391e-13	4.38719e-13	1.21022	C3		Zpr1	2.7951e-23	1.04334e-22	-1.02038	C4
	Ccng2	0.00465772	0.0068802	1.2094	C3		B4galt2	6.23273e-14	1.6054e-13	-1.02026	C4
	Elavl2	0.000879055	0.00140829	1.20873	C3		Bcl2l1	4.52806e-18	1.35251e-17	-1.01862	C4
	Pcx	0.0224911	0.0306229	1.20681	C3		Gm16973	6.88185e-19	2.13488e-18	-1.01662	C4
	4930594O21Rik	0.00414259	0.00615902	1.20677	C3		Tusc1	1.09813e-09	2.41995e-09	-1.01601	C4
	Pdss1	0.00167108	0.00260559	1.20502	C3		1700028I16Rik	4.30679e-12	1.0242e-11	-1.01589	C4
	Nampt	1.35976e-05	2.56032e-05	1.20478	C3		LOC666331	6.45895e-15	1.71719e-14	-1.01571	C4
	Mpv17	2.03588e-05	3.79258e-05	1.20432	C3		Gm5142	1.53479e-07	3.14246e-07	-1.01266	C4
	Nono	0.000150073	0.000258222	1.20342	C3		Exoc8	1.59738e-16	4.46217e-16	-1.01127	C4
	Hinfp	0.00245079	0.00374863	1.20331	C3		Bola3	1.86914e-20	6.15803e-20	-1.00992	C4
	Tubgcp3	0.0206914	0.0282761	1.20298	C3		Kif4-ps	2.60032e-12	6.24371e-12	-1.00862	C4
	Klf11	0.0276474	0.0371672	1.20224	C3		Gm7120	1.38447e-13	3.52938e-13	-1.00788	C4
	Zbtb41	0.00205224	0.00316179	1.20223	C3		BC051628	1.54779e-09	3.40079e-09	-1.00777	C4
	Brip1os	1.79134e-18	5.44356e-18	1.20074	C3		Strada	3.11498e-23	1.15838e-22	-1.00694	C4
	E030030I06Rik	0.0301368	0.0402229	1.19974	C3		9430020K01Rik	1.63461e-18	4.98253e-18	-1.00636	C4
	Nup160	0.00544145	0.00797454	1.19942	C3		Chac2	2.94194e-12	7.0526e-12	-1.00618	C4
	Hdac6	0.036455	0.0482445	1.19876	C3		Sgpp2	1.65687e-15	4.46081e-15	-1.00523	C4
	Cog8	0.0110853	0.0156297	1.19847	C3		Map1lc3a	8.24132e-20	2.63917e-19	-1.00501	C4
	Mafk	0.0286762	0.038394	1.19602	C3		Tmem50b	2.90061e-26	1.29764e-25	-1.00442	C4
	Hectd3	0.0178917	0.0246997	1.19571	C3		Thap4	1.15543e-27	5.70052e-27	-1.00251	C4
	Jund	0.0128475	0.0180374	1.19348	C3		Gmcl1	6.50707e-22	2.27213e-21	-1.00249	C4
	Rnf4	0.00152908	0.00239044	1.19313	C3		Rapgef3	3.62449e-09	7.88221e-09	-1.00249	C4
	Tfam	0.00496406	0.00730731	1.19246	C3		Ccdc88b	1.88865e-12	4.59046e-12	-1.00231	C4
	Stard3nl	6.99216e-05	0.000124338	1.18925	C3		Tsacc	9.76298e-19	3.0036e-18	-1.00155	C4
	Katnbl1	0.000485089	0.000795996	1.18877	C3		Itgae	1.17776e-09	2.59159e-09	-1.00096	C4
	Crtc3	0.00490363	0.0072255	1.18804	C3		Zfp688	3.42787e-17	9.93949e-17	-1.00011	C4
	Mlxip	0.0262658	0.035438	1.18747	C3
	Shoc2	0.000230703	0.000389966	1.18731	C3
	Mad2l1	5.3123e-05	9.56085e-05	1.18617	C3
	Lpp	0.0301338	0.0402229	1.18611	C3
	Dnajb11	4.27743e-07	8.62152e-07	1.18557	C3
	Mageb3	0.0377221	0.0497664	1.18548	C3
	Hfm1	0.000901343	0.00144166	1.18434	C3
	Pdik1l	0.032198	0.0428778	1.18332	C3
	Cdk11b	0.0017083	0.00265805	1.1821	C3
	Spo11	0.0247586	0.0335263	1.1817	C3
	Sept7	0.00626111	0.00911292	1.17993	C3
	Dstn	0.000349422	0.000579772	1.17958	C3
	Blm	0.00853481	0.0122072	1.17913	C3
	Rn45s	9.27969e-24	3.52581e-23	1.17867	C3
	Ppp1ca	2.76731e-07	5.61963e-07	1.1777	C3
	A230072C01Rik	8.01099e-05	0.000141946	1.17673	C3
	Dhx33	0.0168395	0.0233337	1.17648	C3
	Ppan	0.0247587	0.0335263	1.17619	C3
	Gnl3l	3.71525e-06	7.16324e-06	1.17525	C3
	Actr3	0.0021512	0.0033057	1.17496	C3
	Yes1	0.000793473	0.00127841	1.17285	C3
	Wbp5	0.0137084	0.0192099	1.17208	C3
	Slc3a2	3.88035e-05	7.06922e-05	1.17103	C3
	Golga5	0.0347113	0.046101	1.17022	C3
	Vmp1	0.00218879	0.00335836	1.16976	C3
	Ube2z	0.0155701	0.0217164	1.16896	C3
	Nhp2l1	9.72248e-10	2.14573e-09	1.16879	C3
	Fos	0.00361035	0.00539196	1.16867	C3
	Armc8	0.00146577	0.00229509	1.16831	C3
	Rchy1	0.0286965	0.038404	1.16664	C3
	Usp34	0.0108339	0.0152897	1.16662	C3
	Rps28	1.64269e-52	4.40272e-51	1.16646	C3
	Ppfibp1	0.0225365	0.0306707	1.16587	C3
	Helq	0.000151244	0.000260087	1.16471	C3
	Anapc10	0.00026012	0.000437455	1.16392	C3
	Rnf216	0.0349342	0.0463763	1.16348	C3
	Tmsb15a	0.00102426	0.00163037	1.16264	C3
	Gng5	3.54938e-47	6.36108e-46	1.16054	C3
	Tmem135	0.00898958	0.0128023	1.16053	C3
	Socs4	0.0253016	0.0342146	1.16047	C3
	Rbm27	0.0357129	0.0473467	1.16037	C3
	Rnf167	0.020611	0.0281791	1.15925	C3
	Ssbp1	0.000196108	0.000334148	1.15913	C3
	5430405H02Rik	0.0264287	0.0356093	1.15624	C3
	Cbfb	0.0307806	0.0410639	1.15618	C3
	Rnf168	3.02777e-09	6.60382e-09	1.15606	C3
	Gm5148	1.35113e-25	5.76701e-25	1.15582	C3
	Pum2	0.0378772	0.0499047	1.15488	C3
	Vps35	4.85833e-07	9.77912e-07	1.15387	C3
	Odf2l	0.0116308	0.0163602	1.15334	C3
	Lias	0.0224906	0.0306229	1.15323	C3
	Gas5	0.000113895	0.000197919	1.15165	C3
	Dgat2	0.0201023	0.0275469	1.15003	C3
	Ptma	6.17944e-12	1.46135e-11	1.14981	C3
	Slc38a6	0.000503383	0.000825105	1.14896	C3
	Pno1	0.000417461	0.00068844	1.14882	C3
	Maged1	8.96145e-08	1.84884e-07	1.14709	C3
	Fam208b	0.0202502	0.0277368	1.14707	C3
	Tmem206	1.00429e-21	3.46208e-21	1.14685	C3
	Gtf2h2	0.00150613	0.0023558	1.1468	C3
	Itgb1	0.00084665	0.00135857	1.14559	C3
	Gpbp1	9.9682e-06	1.88528e-05	1.14559	C3
	Rps15a	3.08125e-27	1.47612e-26	1.14358	C3
	Igf2bp1	2.12294e-05	3.94735e-05	1.14309	C3
	Smdt1	4.89941e-13	1.22588e-12	1.14206	C3
	Rps15a-ps6	5.02761e-16	1.3862e-15	1.14083	C3
	Chga	9.43822e-05	0.000166048	1.13681	C3
	Eny2	2.4396e-12	5.87676e-12	1.13499	C3
	Tmem59	3.83357e-09	8.32472e-09	1.13447	C3
	Rap1gds1	0.00354848	0.00530755	1.1338	C3
	Tmem147	1.40939e-09	3.099e-09	1.13334	C3
	Kctd5	0.015414	0.0215088	1.13321	C3
	Tmem33	1.85407e-05	3.45605e-05	1.13212	C3
	Mat2a	2.99447e-08	6.3271e-08	1.13058	C3
	Pdcd10	3.24913e-05	5.96677e-05	1.12977	C3
	Chpf	0.0110102	0.0155312	1.12942	C3
	Erbb2ip	0.0107236	0.0151485	1.12928	C3
	Ybey	1.04687e-11	2.45231e-11	1.12788	C3
	Tspyl2	0.00626058	0.00911292	1.12766	C3
	Atp1b3	0.0186565	0.0256722	1.12707	C3
	Gpbp1l1	0.000578496	0.000941995	1.12655	C3
	Ddx23	0.00033618	0.00055994	1.12613	C3
	Srsf2	0.0135079	0.0189467	1.12525	C3
	Prkx	0.000104915	0.000183385	1.12451	C3
	Smarca5	0.000919744	0.00146952	1.12315	C3
	Prkci	0.0233926	0.0318067	1.12309	C3
	Osgin2	0.02767	0.0371788	1.11903	C3
	4930519F09Rik	2.48927e-08	5.28215e-08	1.11857	C3
	Ssr2	2.0453e-11	4.75002e-11	1.11728	C3
	Fam3b	0.0343299	0.0456147	1.11713	C3
	Mdh2	0.00166313	0.00259455	1.11532	C3
	Ankrd17	0.0155797	0.0217196	1.11296	C3
	Afg3l2	9.83031e-06	1.86038e-05	1.11248	C3
	Abca17	0.00867682	0.0123925	1.11141	C3
	Far1	0.000280627	0.000471409	1.11076	C3
	Mnt	0.0235127	0.0319553	1.11026	C3
	Bet1	1.44493e-05	2.71724e-05	1.10979	C3
	4930470H14Rik	0.000751348	0.00121218	1.10803	C3
	Etf1	0.0254163	0.0343502	1.10532	C3
	Zmpste24	0.0168261	0.023326	1.10482	C3
	Eif5b	6.00344e-13	1.49709e-12	1.10398	C3
	Atp6v1h	3.92935e-08	8.26136e-08	1.10363	C3
	Gtf2f2	0.0190496	0.0261646	1.10306	C3
	Mapk1	0.00995945	0.0141227	1.10098	C3
	Tpr	0.000241472	0.000407245	1.10049	C3
	Nsd1	0.00986878	0.0140008	1.09947	C3
	Rmnd5a	0.0350607	0.0465027	1.09669	C3
	Abl1	0.002102	0.00323175	1.09501	C3
	Epc2	0.00594268	0.00867491	1.09447	C3
	Nkain3	0.000138303	0.000238661	1.09346	C3
	Rps27l	2.11561e-48	4.03458e-47	1.09174	C3
	Rpl3	2.26123e-13	5.72037e-13	1.09127	C3
	Rfxank	1.76558e-05	3.29937e-05	1.09048	C3
	Cnot2	0.027788	0.0373002	1.08692	C3
	Sgk3	0.00218071	0.00334931	1.0863	C3
	Dusp22	0.00100438	0.00160044	1.08618	C3
	Mrps6	6.1793e-05	0.00011061	1.0856	C3
	Gm5634	9.50495e-05	0.000167024	1.0851	C3
	Zfp740	0.00224444	0.00344186	1.08484	C3
	Blmh	0.0047274	0.00697965	1.08387	C3
	Clasp2	0.00454403	0.00672896	1.08059	C3
	Ndufa4	6.98111e-13	1.72929e-12	1.08041	C3
	Acvr2a	0.00850929	0.0121883	1.07943	C3
	Rpl23	1.59513e-32	1.01183e-31	1.07921	C3
	Stat3	0.000912501	0.00145873	1.07808	C3
	Dynlrb1	0.00568557	0.00831592	1.07608	C3
	Oaz1	1.92714e-14	5.05131e-14	1.07471	C3
	Acsl1	0.00350152	0.00524595	1.07388	C3
	Wdhd1	0.00309732	0.0046941	1.07023	C3
	Ktn1	0.022737	0.0309294	1.06813	C3
	1700034H15Rik	8.32241e-06	1.57802e-05	1.06539	C3
	A330032B11Rik	1.89156e-11	4.40327e-11	1.06517	C3
	Bmpr1a	0.0214495	0.0292744	1.06283	C3
	Nom1	0.00679148	0.00986073	1.06253	C3
	N6amt2	0.00411708	0.00612721	1.05817	C3
	Rhno1	0.000453477	0.000744944	1.05374	C3
	Zfp213	0.0357924	0.0474309	1.05349	C3
	P3h3	9.71519e-16	2.6323e-15	1.05199	C3
	Sar1b	0.00130925	0.00206522	1.05171	C3
	Unc50	0.000167069	0.000286307	1.05136	C3
	Rabep1	0.0140673	0.0196757	1.05034	C3
	Ifnar1	1.83347e-09	4.01662e-09	1.05007	C3
	Leng8	0.000685223	0.00111031	1.04965	C3
	Siva1	0.00125242	0.00197873	1.0488	C3
	Yaf2	0.0122922	0.017266	1.04826	C3
	Gpkow	0.00189301	0.00293012	1.04756	C3
	Taf15	0.0289956	0.0387869	1.04742	C3
	Zfp943	0.0281196	0.0376987	1.04703	C3
	Zfp82	0.00653139	0.00949238	1.04503	C3
	Lsm8	4.8177e-08	1.00793e-07	1.0446	C3
	Fgfr1op2	0.00131962	0.00207827	1.04427	C3
	Tmem43	0.00799101	0.0114958	1.04347	C3
	Ubl4a	0.00134531	0.0021165	1.04241	C3
	Rnf34	3.72146e-05	6.80475e-05	1.041	C3
	Wwp2	0.0242125	0.0328465	1.03914	C3
	Lpin3	0.00297852	0.00451866	1.03765	C3
	Ebpl	0.000111171	0.000193639	1.03724	C3
	Rps23	2.37498e-34	1.73175e-33	1.03678	C3
	9530062K07Rik	0.000793689	0.00127841	1.03617	C3
	Srsf5	1.05558e-22	3.80647e-22	1.03612	C3
	Fbxo32	9.27825e-12	2.17859e-11	1.0355	C3
	Nxf3	0.00010686	0.000186566	1.03472	C3
	Gtf2h5	0.00939209	0.01335	1.03459	C3
	Ect2	0.00562961	0.00824217	1.03358	C3
	Pus7	0.00454098	0.00672779	1.03333	C3
	Prdx1	1.70581e-26	7.72419e-26	1.03201	C3
	Zranb2	0.00136657	0.00214767	1.03102	C3
	Mrps17	3.11754e-07	6.3179e-07	1.02921	C3
	Ssr1	0.000589164	0.000958841	1.02918	C3
	Lsm14a	0.00532346	0.00780547	1.02888	C3
	Cpne9	4.84071e-11	1.10608e-10	1.02693	C3
	Acbd3	0.0373339	0.0493036	1.02544	C3
	Tsc22d2	0.0286312	0.0383511	1.02239	C3
	Tmx1	0.019968	0.0273755	1.02024	C3
	Hat1	9.67333e-13	2.37836e-12	1.01911	C3
	Sycp1	1.9799e-33	1.34173e-32	1.019	C3
	Lamtor5	4.07666e-22	1.43698e-21	1.01733	C3
	Wasf1	0.0111301	0.015678	1.01637	C3
	Fam83g	0.00264127	0.00402137	1.01623	C3
	Lipo1	0.000805191	0.00129543	1.0159	C3
	Zfp532	0.0114864	0.0161646	1.01418	C3
	Yme1l1	0.00870009	0.0124138	1.01407	C3
	Ythdf2	0.00869512	0.0124127	1.01274	C3
	Tmco1	0.000214903	0.00036471	1.01198	C3
	Ctnna1	0.00851456	0.01219	1.01141	C3
	Nptn	0.00122544	0.00193816	1.01132	C3
	Rab14	0.000138268	0.000238661	1.00934	C3
	Kdelr2	0.000179963	0.000307695	1.00431	C3

## Sheet: cluster4.and.cluster5
Table S3-Differentially expressed genes between consecutive clusters, Related to Figure 3
	Gene	P value	FDR	average difference	cluster		Gene	P value	FDR	average difference	cluster
	Gml2	4.37788e-98	1.65408e-96	4.37307	C4		Prss39	5.27251e-185	9.16363e-182	-4.95896	C5
	Prm1	1.59387e-10	1.7895e-10	4.35835	C4		1700001F09Rik	1.20811e-17	1.6704e-17	-4.91972	C5
	Gml	8.10386e-118	7.82473e-116	4.27872	C4		Ccna1	8.99872e-178	1.04265e-174	-4.87281	C5
	Sycp1	2.19563e-113	1.73455e-111	3.80341	C4		Ccdc178	3.94382e-172	2.28479e-169	-4.27067	C5
	Dazl	8.78254e-77	1.22112e-75	3.75493	C4		Tomm20l	1.54772e-176	1.07598e-173	-4.20066	C5
	Prm2	2.294e-10	2.56314e-10	3.75326	C4		BC048502	5.34938e-132	7.43778e-130	-4.11364	C5
	Tex12	5.56082e-135	8.7861e-133	3.59254	C4		Prss21	9.82932e-177	8.54168e-174	-4.09362	C5
	Cyc1	4.07893e-112	3.08225e-110	3.55753	C4		Nme8	2.23308e-171	1.10888e-168	-4.07792	C5
	Tnp2	1.16394e-09	1.2767e-09	3.53025	C4		Dydc1	1.07305e-138	1.86496e-136	-4.0642	C5
	Exosc7	1.45199e-101	6.5547e-100	3.41098	C4		4931440F15Rik	5.84234e-122	5.97293e-120	-4.00018	C5
	Nudc	1.18728e-131	1.5873e-129	3.23674	C4		Svip	2.85192e-111	1.9064e-109	-3.93115	C5
	Hmgb2	1.33219e-89	3.35557e-88	3.1731	C4		1700025F22Rik	3.61333e-114	3.2205e-112	-3.89847	C5
	Ccnb1ip1	1.76092e-75	2.30111e-74	3.1608	C4		Galntl6	3.25363e-157	9.42468e-155	-3.88534	C5
	Iqcb1	6.25849e-91	1.67343e-89	3.15565	C4		Ccdc7b	6.06963e-121	6.02801e-119	-3.87528	C5
	Ssb	3.7026e-90	9.60465e-89	3.10688	C4		Arc	3.50129e-187	1.21705e-183	-3.8609	C5
	Romo1	2.39731e-105	1.30204e-103	3.10054	C4		Zmynd15	3.15031e-138	5.21451e-136	-3.83324	C5
	Mnd1	4.12035e-28	7.58598e-28	3.09348	C4		BC061237	1.91609e-14	2.39752e-14	-3.81558	C5
	Tm2d3	1.37827e-105	7.60453e-104	3.08328	C4		Atoh8	1.7674e-158	5.58499e-156	-3.81338	C5
	Ncl	2.55218e-71	2.76366e-70	3.08204	C4		Slc25a2	4.19983e-108	2.39321e-106	-3.80045	C5
	Pex7	1.70911e-95	5.71237e-94	3.0749	C4		Gm7444	2.45249e-86	5.29493e-85	-3.78842	C5
	Syce2	2.65773e-90	6.94607e-89	3.05903	C4		Dnaic2	1.93469e-113	1.56395e-111	-3.7825	C5
	Cdc42	4.76886e-94	1.4168e-92	3.04088	C4		Aqp11	1.00552e-116	9.19788e-115	-3.7646	C5
	Fkbp6	1.13722e-95	3.83785e-94	3.0387	C4		Ghrl	4.59094e-143	9.38713e-141	-3.75948	C5
	Ccdc61	1.05829e-97	3.87224e-96	3.00657	C4		Mxd4	3.36947e-141	6.50682e-139	-3.70824	C5
	Ly6k	1.63655e-102	7.68735e-101	3.00003	C4		1700012D01Rik	1.08882e-134	1.64554e-132	-3.6914	C5
	Eef1e1	1.22142e-94	3.82491e-93	2.99469	C4		Map4k1	1.41441e-87	3.19253e-86	-3.63954	C5
	Snrpb	3.73313e-87	8.31817e-86	2.98683	C4		1700001J11Rik	4.894e-100	1.97809e-98	-3.62429	C5
	Zfp316	1.53147e-08	1.62994e-08	2.9831	C4		Gm6194	1.3684e-148	3.6589e-146	-3.57912	C5
	Cnih4	2.5199e-100	1.04276e-98	2.98212	C4		Dyrk3	7.2879e-114	6.17872e-112	-3.57707	C5
	Mrps24	4.68966e-87	1.0383e-85	2.97779	C4		Ifitm7	3.00231e-171	1.3045e-168	-3.56836	C5
	Xaf1	6.1429e-32	1.30918e-31	2.9577	C4		Ovol2	1.94623e-148	4.83222e-146	-3.55815	C5
	Chd3os	1.91773e-76	2.62442e-75	2.95343	C4		Ggn	7.79784e-126	8.74364e-124	-3.55474	C5
	Commd4	1.82887e-68	1.73693e-67	2.93299	C4		Pgk2	5.68436e-95	1.81274e-93	-3.53597	C5
	Tex30	1.42913e-109	8.8708e-108	2.93172	C4		Rasl2-9	3.99763e-86	8.42167e-85	-3.53506	C5
	Prdx1	1.42382e-62	1.01211e-61	2.9245	C4		1700034J05Rik	1.85478e-74	2.27817e-73	-3.51402	C5
	Tex19.1	1.59837e-56	8.73573e-56	2.91972	C4		1700020D05Rik	8.83099e-76	1.17162e-74	-3.50371	C5
	Ddx39	3.4766e-101	1.51058e-99	2.91955	C4		1700001J03Rik	1.65377e-12	1.95528e-12	-3.47008	C5
	B3galnt1	5.24811e-77	7.41562e-76	2.91922	C4		Kbtbd11	9.54428e-112	6.77059e-110	-3.46985	C5
	H2afv	1.73948e-51	7.80183e-51	2.91234	C4		Tekt4	1.05494e-88	2.54651e-87	-3.46521	C5
	Atp6v0b	2.57804e-36	6.56502e-36	2.91016	C4		1700017G19Rik	3.38072e-147	7.3446e-145	-3.4555	C5
	Atp5g2	1.15464e-64	9.26912e-64	2.90152	C4		1700086L19Rik	3.45342e-84	6.7062e-83	-3.44497	C5
	H3f3b	1.11282e-170	4.29798e-168	2.88152	C4		Tlcd1	2.51284e-128	2.91155e-126	-3.43186	C5
	Tmem199	5.01319e-92	1.41673e-90	2.86369	C4		Mxra8	9.82774e-160	3.41612e-157	-3.43017	C5
	Ccdc115	1.83106e-94	5.63254e-93	2.85849	C4		Pdzd9	5.77815e-139	1.0571e-136	-3.4148	C5
	Fbxo15	6.48523e-71	6.91492e-70	2.85578	C4		Frs3os	1.4409e-113	1.19251e-111	-3.38824	C5
	Prss50	1.8762e-16	2.50641e-16	2.84436	C4		4930483J18Rik	2.41607e-91	6.6128e-90	-3.38073	C5
	Ict1	1.7841e-60	1.1679e-59	2.84393	C4		Gm5797	1.72431e-69	1.72233e-68	-3.37514	C5
	Lsm7	4.62758e-99	1.76763e-97	2.84194	C4		Slc22a21	9.34933e-109	5.50818e-107	-3.37444	C5
	Hormad1	2.71022e-86	5.77958e-85	2.83812	C4		Rgcc	2.21035e-102	1.02442e-100	-3.36887	C5
	Meiob	7.94167e-31	1.62575e-30	2.82373	C4		Gm5142	3.52985e-96	1.21483e-94	-3.36244	C5
	Cirbp	6.61604e-70	6.76393e-69	2.81227	C4		1700065I16Rik	1.63656e-111	1.11543e-109	-3.36213	C5
	Ppp1cb	1.01793e-103	5.20339e-102	2.81147	C4		Toporsl	1.10082e-108	6.3774e-107	-3.34451	C5
	Siva1	3.50918e-88	8.23436e-87	2.80669	C4		Gm5458	4.48438e-40	1.28611e-39	-3.34429	C5
	Ddx39b	9.07552e-89	2.25332e-87	2.80288	C4		1700067K01Rik	3.41622e-32	7.34827e-32	-3.33905	C5
	Rpap3	4.57878e-81	7.61524e-80	2.79693	C4		Rhcg	1.26133e-125	1.37012e-123	-3.32681	C5
	Tex101	5.40192e-86	1.13115e-84	2.79463	C4		Spata45	2.39454e-12	2.81863e-12	-3.32314	C5
	Hspa8	1.65741e-97	5.87873e-96	2.77588	C4		Mesp1	9.85234e-72	1.07356e-70	-3.3068	C5
	Esf1	5.45763e-75	6.94898e-74	2.76804	C4		Msi2	1.50176e-128	1.80004e-126	-3.28479	C5
	Hmgn1	3.52929e-57	2.00455e-56	2.76063	C4		Hook2	1.58572e-97	5.68243e-96	-3.28181	C5
	Ddx10	5.42393e-92	1.52045e-90	2.75256	C4		D16Ertd472e	1.48787e-109	9.07337e-108	-3.28012	C5
	D17Wsu92e	2.51938e-08	2.66911e-08	2.74826	C4		1700003H04Rik	1.54166e-101	6.87026e-100	-3.25045	C5
	Phax	4.05991e-55	2.12214e-54	2.74332	C4		Gm10377	5.1734e-15	6.6016e-15	-3.25002	C5
	Ccdc152	1.5141e-23	2.44791e-23	2.72812	C4		Tmed6	4.98983e-30	9.86612e-30	-3.22332	C5
	Anp32b	4.37594e-82	7.60538e-81	2.72345	C4		Sptbn4	5.65038e-100	2.25755e-98	-3.20804	C5
	Tmed9	2.13625e-58	1.27369e-57	2.72125	C4		Neil3	1.5742e-112	1.21598e-110	-3.20596	C5
	Ublcp1	1.36864e-106	7.67321e-105	2.71382	C4		Tmem202	3.40064e-103	1.66488e-101	-3.20436	C5
	Cdk4	2.96461e-80	4.77083e-79	2.70707	C4		Penk	1.09991e-99	4.34463e-98	-3.20173	C5
	Smim7	9.94637e-89	2.41773e-87	2.70484	C4		Spatc1l	4.61827e-17	6.28794e-17	-3.1967	C5
	1810022K09Rik	1.10803e-94	3.50138e-93	2.69961	C4		Peli2	4.35135e-83	7.919e-82	-3.16795	C5
	Rpa2	5.07965e-75	6.51544e-74	2.69863	C4		Gpr62	2.83875e-132	4.11146e-130	-3.1595	C5
	Srsf6	3.60849e-101	1.54853e-99	2.69209	C4		Tekt3	2.48156e-86	5.32463e-85	-3.14204	C5
	Tnp1	2.12799e-11	2.44768e-11	2.69102	C4		Dgkeos	5.28127e-112	3.82452e-110	-3.14019	C5
	Ndufa1	2.12264e-74	2.59799e-73	2.68444	C4		4932412D23Rik	1.06118e-122	1.11778e-120	-3.13661	C5
	Dnajc19	3.79823e-78	5.6908e-77	2.67254	C4		Pou5f2	4.95787e-32	1.06053e-31	-3.13283	C5
	Etfa	8.4793e-64	6.53527e-63	2.67198	C4		4930579F01Rik	1.34129e-15	1.73643e-15	-3.11568	C5
	Tcea1	9.92272e-55	5.08723e-54	2.66911	C4		Rnf125	2.46564e-96	8.65712e-95	-3.10175	C5
	Wdr83os	1.59223e-70	1.67208e-69	2.66541	C4		Abcc3	3.19361e-88	7.55168e-87	-3.097	C5
	Fam175a	1.06522e-62	7.63443e-62	2.66264	C4		Efcab6	9.04439e-98	3.3445e-96	-3.07981	C5
	Tmem159	1.63959e-41	5.03019e-41	2.65808	C4		1700028P14Rik	2.75229e-82	4.8811e-81	-3.07932	C5
	Eif2b3	8.30997e-57	4.62908e-56	2.65395	C4		Slc25a54	2.49418e-91	6.77326e-90	-3.07681	C5
	Klhl7	3.22582e-16	4.27649e-16	2.64116	C4		Zfp423	1.22891e-111	8.54336e-110	-3.06092	C5
	Mcm3	4.50196e-38	1.2084e-37	2.62894	C4		D6Ertd474e	3.27828e-60	2.10634e-59	-3.0526	C5
	4921524J17Rik	1.39347e-94	4.32473e-93	2.624	C4		Hist1h2bp	4.59521e-46	1.65561e-45	-3.04904	C5
	Stambp	8.15045e-34	1.86511e-33	2.61687	C4		Zbtb42	2.49526e-82	4.44796e-81	-3.04345	C5
	Ssbp1	3.00774e-66	2.5751e-65	2.61178	C4		Prkag2	7.2244e-110	4.65037e-108	-3.02936	C5
	Pop5	2.03976e-57	1.16807e-56	2.59175	C4		Mocs3	4.82918e-112	3.57154e-110	-3.02928	C5
	Hells	1.85745e-54	9.42552e-54	2.58415	C4		Akirin2	3.53893e-95	1.1605e-93	-3.02223	C5
	Itpa	5.99135e-89	1.49827e-87	2.58272	C4		Adam3	4.26933e-71	4.58031e-70	-3.02213	C5
	Fra10ac1	1.35365e-82	2.43798e-81	2.57417	C4		1700015E13Rik	7.56273e-11	8.56288e-11	-3.00913	C5
	Rnps1	7.10646e-88	1.62513e-86	2.56593	C4		Dnajb14	4.29269e-80	6.84467e-79	-2.99958	C5
	Nhp2	6.99749e-73	8.08082e-72	2.55897	C4		Slxl1	9.28839e-18	1.29094e-17	-2.98123	C5
	H2afx	9.23065e-79	1.40727e-77	2.55394	C4		Pfkp	4.95688e-90	1.2763e-88	-2.97902	C5
	Mdk	4.06017e-14	5.04221e-14	2.55185	C4		Tex21	8.55265e-85	1.68915e-83	-2.97413	C5
	Lsm6	4.01343e-77	5.74102e-76	2.55089	C4		Prr22	6.0609e-13	7.22982e-13	-2.96987	C5
	Mov10l1	3.61881e-73	4.24966e-72	2.54727	C4		Tmem225	1.3776e-18	1.94735e-18	-2.96485	C5
	Adad2	4.17335e-55	2.1749e-54	2.52941	C4		1700019G24Rik	6.95129e-90	1.77667e-88	-2.96361	C5
	Rpl14	4.7914e-76	6.43047e-75	2.52825	C4		Glipr1l1	5.21828e-96	1.77831e-94	-2.93897	C5
	4930470H14Rik	1.38726e-22	2.1869e-22	2.52413	C4		1700010K23Rik	5.00881e-148	1.16071e-145	-2.93455	C5
	Polr2d	6.18237e-78	9.1059e-77	2.5241	C4		Ccdc83	9.64853e-75	1.20641e-73	-2.93011	C5
	Tprkb	1.50125e-53	7.31884e-53	2.52134	C4		1700020L24Rik	1.67612e-11	1.93561e-11	-2.92998	C5
	Ccdc107	2.88988e-42	9.157e-42	2.51528	C4		Gm5800	9.53217e-14	1.1671e-13	-2.92022	C5
	Hmgb1	9.02559e-57	5.00366e-56	2.51385	C4		Fam89b	1.59981e-91	4.41343e-90	-2.91113	C5
	Mif	2.63582e-37	6.89399e-37	2.50969	C4		Hspb9	2.25267e-60	1.4636e-59	-2.90202	C5
	Tpd52l2	1.53257e-47	5.85408e-47	2.50693	C4		Ccdc38	1.01595e-72	1.15406e-71	-2.89752	C5
	Supt16	1.69733e-57	9.76808e-57	2.49857	C4		Prss42	1.5241e-103	7.56825e-102	-2.8944	C5
	Tnni3	2.84182e-34	6.60304e-34	2.49696	C4		CK137956	1.84028e-90	4.84606e-89	-2.88905	C5
	Mrpl27	7.7191e-73	8.82618e-72	2.49549	C4		Speer4e	9.51029e-18	1.32073e-17	-2.88487	C5
	Polr2g	6.7692e-86	1.40897e-84	2.49537	C4		Lkaaear1	1.43974e-92	4.17044e-91	-2.88318	C5
	Mtl5	3.14884e-130	4.05384e-128	2.48168	C4		Rsph6a	1.51135e-74	1.87624e-73	-2.87803	C5
	4930447C04Rik	1.4889e-66	1.29063e-65	2.47999	C4		Plk1	9.74134e-84	1.85032e-82	-2.87499	C5
	Rnf8	3.90449e-64	3.06366e-63	2.4784	C4		1700016D06Rik	7.29714e-10	8.04468e-10	-2.86869	C5
	Polr2h	8.96141e-34	2.0453e-33	2.47764	C4		Dmrtb1	4.4858e-72	4.95004e-71	-2.86501	C5
	Zfp326	1.06461e-49	4.42652e-49	2.46926	C4		2810408I11Rik	2.58632e-79	3.97789e-78	-2.85048	C5
	Faim	2.31761e-72	2.58205e-71	2.46477	C4		Chrne	2.137e-84	4.19673e-83	-2.84648	C5
	Tmem5	1.22999e-33	2.78895e-33	2.46429	C4		Slc22a16	2.75454e-68	2.5948e-67	-2.82876	C5
	Snx6	4.2172e-46	1.52539e-45	2.4446	C4		Asb4	1.95559e-47	7.43723e-47	-2.82309	C5
	Polr3d	2.03918e-49	8.32923e-49	2.44413	C4		Tex22	1.2784e-62	9.12465e-62	-2.80083	C5
	Nup93	2.05481e-79	3.18863e-78	2.44156	C4		Ccdc110	1.32914e-86	2.88756e-85	-2.79914	C5
	Rad54b	4.23906e-57	2.39204e-56	2.4396	C4		Epsti1	1.21853e-103	6.13859e-102	-2.7919	C5
	Zc3h13	3.66477e-42	1.15702e-41	2.43141	C4		A930018P22Rik	9.10867e-32	1.92707e-31	-2.78448	C5
	Banf1	1.53006e-99	5.97585e-98	2.4299	C4		Fam24a	1.03535e-10	1.16733e-10	-2.78338	C5
	Cycs	2.12822e-45	7.54098e-45	2.42874	C4		Tex36	2.9039e-10	3.23627e-10	-2.77666	C5
	Mrps36	2.52603e-60	1.6351e-59	2.42209	C4		Ccdc7a	3.26991e-111	2.14457e-109	-2.77377	C5
	Mrpl14	3.87837e-60	2.48273e-59	2.42177	C4		Prss46	1.46665e-27	2.65525e-27	-2.77169	C5
	Hat1	1.36275e-34	3.23118e-34	2.41884	C4		Ehd1	6.09142e-80	9.58089e-79	-2.757	C5
	Ccndbp1	6.81701e-43	2.20222e-42	2.41581	C4		4930488L21Rik	9.52077e-89	2.33414e-87	-2.75585	C5
	Lsm8	4.16979e-83	7.62853e-82	2.41346	C4		1700123L14Rik	9.90945e-68	9.01708e-67	-2.75552	C5
	Ilkap	8.81401e-53	4.1402e-52	2.41119	C4		Izumo4	6.45402e-81	1.06829e-79	-2.74787	C5
	Mad2l1	3.29305e-64	2.60151e-63	2.40915	C4		4933405L10Rik	4.59124e-103	2.18618e-101	-2.7468	C5
	Snapc1	1.1462e-64	9.22267e-64	2.4082	C4		Cd55b	9.56152e-74	1.14606e-72	-2.73709	C5
	Pcgf5	3.44361e-72	3.82427e-71	2.40302	C4		Nlrp14	4.35488e-65	3.54509e-64	-2.73357	C5
	Fbxo3	1.33709e-80	2.18203e-79	2.3935	C4		Prdm8	3.85559e-94	1.15535e-92	-2.72927	C5
	Trnau1ap	6.32074e-63	4.62545e-62	2.38727	C4		Dhrs4	4.23872e-103	2.04636e-101	-2.72378	C5
	Anapc4	2.68393e-69	2.65038e-68	2.38546	C4		Rnaseh2a	2.49854e-63	1.88393e-62	-2.71549	C5
	Dut	1.8876e-65	1.55113e-64	2.38152	C4		4933402J10Rik	1.43699e-77	2.08125e-76	-2.69692	C5
	Mlf2	3.32548e-59	2.0459e-58	2.37746	C4		Mllt11	7.99978e-110	5.05586e-108	-2.68819	C5
	Cks1b	8.35344e-49	3.35295e-48	2.37104	C4		4930578I06Rik	2.65767e-09	2.88689e-09	-2.68712	C5
	Piwil2	7.13409e-73	8.19373e-72	2.36961	C4		Tmem217	8.03159e-82	1.37526e-80	-2.68499	C5
	Cuta	1.46738e-56	8.04516e-56	2.36892	C4		Plxdc1	2.43844e-105	1.304e-103	-2.67892	C5
	Atraid	5.51747e-63	4.0547e-62	2.3668	C4		Ppp3r2	7.70949e-57	4.30839e-56	-2.67459	C5
	Uimc1	1.26775e-61	8.60681e-61	2.36459	C4		Tcp10c	8.79112e-73	1.0019e-71	-2.66996	C5
	Cttn	6.96997e-60	4.40502e-59	2.35972	C4		4930478P22Rik	5.45476e-75	6.94898e-74	-2.6655	C5
	Orc6	4.76273e-54	2.36503e-53	2.35971	C4		Adam18	8.71058e-90	2.21007e-88	-2.66416	C5
	Tmem205	2.8914e-51	1.28523e-50	2.35656	C4		Tprn	3.83249e-69	3.74206e-68	-2.66092	C5
	Selk	3.77701e-81	6.34246e-80	2.35362	C4		Prss40	3.15341e-57	1.79399e-56	-2.65593	C5
	Ptma	2.06417e-55	1.09376e-54	2.35168	C4		Hrasls	1.97395e-59	1.23186e-58	-2.65342	C5
	Qdpr	1.37741e-45	4.90559e-45	2.35071	C4		Zpbp2	2.91551e-63	2.18412e-62	-2.6505	C5
	Rpl22	1.65753e-82	2.96989e-81	2.34846	C4		Fa2h	1.70992e-66	1.47852e-65	-2.64138	C5
	Cox14	1.63341e-77	2.34617e-76	2.34775	C4		Arhgef15	7.70017e-84	1.47065e-82	-2.6388	C5
	Cenph	6.6074e-61	4.40832e-60	2.3464	C4		Artn	3.19522e-63	2.38339e-62	-2.63697	C5
	Pmf1	5.02069e-73	5.83676e-72	2.34441	C4		1700011A15Rik	1.70185e-10	1.90704e-10	-2.63533	C5
	Bax	6.86159e-49	2.76372e-48	2.33925	C4		Fdft1	7.66614e-78	1.11964e-76	-2.63518	C5
	Hfm1	3.51051e-55	1.84887e-54	2.32481	C4		Trim54	1.79768e-59	1.1259e-58	-2.63264	C5
	Cwc27	3.66924e-64	2.88558e-63	2.32459	C4		Fam209	9.22179e-07	9.52882e-07	-2.62871	C5
	Casp8ap2	1.18421e-40	3.47954e-40	2.32309	C4		Phf6	1.07922e-19	1.57423e-19	-2.62662	C5
	Commd10	5.10856e-55	2.65035e-54	2.31697	C4		2210011C24Rik	4.54637e-93	1.328e-91	-2.62138	C5
	Fbxo6	1.8144e-24	3.01475e-24	2.31521	C4		Prss56	2.09715e-81	3.53869e-80	-2.6149	C5
	Malat1	7.13288e-67	6.30888e-66	2.31144	C4		Fam170b	7.1707e-10	7.90779e-10	-2.61043	C5
	2210016F16Rik	4.57617e-41	1.37246e-40	2.30819	C4		Pbp2	1.52631e-58	9.16315e-58	-2.60976	C5
	Tars	5.67293e-48	2.19834e-47	2.30213	C4		1700012P22Rik	1.93579e-60	1.26244e-59	-2.60114	C5
	Cers2	4.65311e-30	9.22132e-30	2.29995	C4		Znhit2	8.45355e-69	8.16237e-68	-2.60092	C5
	Chchd10	6.08171e-61	4.06539e-60	2.29789	C4		1700034O15Rik	1.16497e-07	1.22081e-07	-2.59631	C5
	Clspn	5.35094e-27	9.48489e-27	2.29621	C4		Atp6ap1l	1.00708e-61	6.85049e-61	-2.59047	C5
	Prelid1	3.30719e-70	3.44186e-69	2.29484	C4		1700116B05Rik	3.70323e-95	1.19902e-93	-2.58737	C5
	Zcwpw1	3.16321e-34	7.3351e-34	2.28715	C4		Spaca3	3.00734e-07	3.13235e-07	-2.58727	C5
	Rbm17	1.49106e-73	1.77497e-72	2.28713	C4		Gsg1	6.32921e-21	9.54461e-21	-2.58548	C5
	Degs1	1.89729e-29	3.68229e-29	2.28006	C4		Fam229a	6.21528e-05	6.29496e-05	-2.58414	C5
	Ldhb	1.49287e-25	2.54998e-25	2.27999	C4		Rab42	2.23474e-79	3.45242e-78	-2.58316	C5
	Dzip3	1.56456e-50	6.75577e-50	2.27978	C4		4930474M22Rik	1.87885e-76	2.58137e-75	-2.57921	C5
	Camta1	1.79993e-62	1.27424e-61	2.27743	C4		4921504E06Rik	7.55411e-13	8.98942e-13	-2.57731	C5
	Sohlh2	7.73001e-19	1.10211e-18	2.27728	C4		1700022H01Rik	2.89917e-66	2.48828e-65	-2.57665	C5
	Ndufa4	4.96664e-62	3.43905e-61	2.27603	C4		Samd10	7.47e-105	3.9342e-103	-2.5765	C5
	Polr2j	1.01158e-67	9.1808e-67	2.27562	C4		Itgae	3.04121e-63	2.27339e-62	-2.57539	C5
	Nop56	2.47072e-43	8.14822e-43	2.27362	C4		1700051A21Rik	6.98802e-62	4.80997e-61	-2.57349	C5
	Wdr75	2.30339e-53	1.10894e-52	2.27015	C4		Adam1b	2.5708e-84	5.02027e-83	-2.57332	C5
	Cited1	1.8804e-31	3.93278e-31	2.26338	C4		Gjc2	1.59281e-58	9.54587e-58	-2.57307	C5
	Hnrnpdl	1.31436e-72	1.48335e-71	2.26025	C4		Cmtm2b	4.08796e-53	1.94388e-52	-2.56814	C5
	Prdx4	1.23753e-24	2.06314e-24	2.25911	C4		Cap2	3.14305e-93	9.25867e-92	-2.56591	C5
	Tomm5	1.26678e-58	7.67131e-58	2.25877	C4		Slc2a5	2.36382e-63	1.78623e-62	-2.56575	C5
	Pdcd2	2.10591e-44	7.20485e-44	2.25301	C4		Fam20a	2.72762e-75	3.53776e-74	-2.56408	C5
	Mapre1	1.43658e-76	1.98157e-75	2.25241	C4		Phospho2	5.28716e-60	3.36597e-59	-2.56359	C5
	Naa35	1.79851e-72	2.01665e-71	2.25069	C4		2300009A05Rik	3.79613e-68	3.51876e-67	-2.56316	C5
	Elfn2	7.65319e-42	2.38802e-41	2.24908	C4		Pabpc2	3.72317e-57	2.11122e-56	-2.56146	C5
	Tsen15	1.41694e-34	3.35509e-34	2.24885	C4		Gm595	6.67843e-10	7.37427e-10	-2.55957	C5
	Sec23a	9.15478e-66	7.63118e-65	2.24657	C4		Cyb5r2	2.15359e-58	1.28183e-57	-2.55863	C5
	Tmem101	7.39927e-50	3.09505e-49	2.24583	C4		Ssxb2	6.1031e-13	7.27766e-13	-2.54098	C5
	Hspa14	7.24278e-69	7.01279e-68	2.24403	C4		Hipk4	2.34103e-11	2.68917e-11	-2.54043	C5
	Plaa	1.00743e-53	4.96008e-53	2.2426	C4		Spata20	2.21861e-41	6.75887e-41	-2.52673	C5
	Mrpl23	4.27934e-38	1.14954e-37	2.23771	C4		Ube2d2b	2.0362e-63	1.54538e-62	-2.52672	C5
	Zc3h8	1.69543e-44	5.82345e-44	2.23476	C4		Cyp2d26	3.52969e-88	8.23436e-87	-2.5262	C5
	Pnp	2.06315e-28	3.83094e-28	2.23045	C4		1700101I11Rik	9.38631e-77	1.29987e-75	-2.49908	C5
	Rhox8	1.6695e-29	3.24563e-29	2.22738	C4		Arsa	1.82242e-85	3.74836e-84	-2.49758	C5
	Rbm39	7.58752e-78	1.11284e-76	2.22477	C4		Tssk1	1.47837e-14	1.85315e-14	-2.48894	C5
	Stk31	7.00492e-72	7.70541e-71	2.22254	C4		1700039E15Rik	9.03925e-68	8.24684e-67	-2.48671	C5
	Psma7	6.46549e-36	1.62267e-35	2.22228	C4		1700026D08Rik	2.31721e-61	1.56705e-60	-2.4807	C5
	Tex19.2	1.32125e-69	1.33121e-68	2.21767	C4		1700001G01Rik	1.21685e-66	1.05961e-65	-2.47923	C5
	Sycp3	1.57873e-78	2.38595e-77	2.21384	C4		1700091H14Rik	3.52151e-16	4.65075e-16	-2.47855	C5
	Akr1a1	6.61866e-66	5.54373e-65	2.21053	C4		Dapp1	9.03467e-74	1.08666e-72	-2.4783	C5
	Zfp771	4.86723e-58	2.86754e-57	2.20866	C4		4930570G19Rik	2.64923e-96	9.20873e-95	-2.47717	C5
	2700094K13Rik	1.79824e-43	5.98153e-43	2.2079	C4		Nnt	2.02574e-95	6.70616e-94	-2.47704	C5
	Cbx1	2.26372e-47	8.59029e-47	2.20319	C4		1700129C05Rik	1.81009e-70	1.89514e-69	-2.47001	C5
	Gpaa1	5.52155e-48	2.14446e-47	2.20128	C4		Ccdc30	7.89251e-56	4.24681e-55	-2.46291	C5
	Polr2b	3.17021e-67	2.84745e-66	2.20075	C4		4931417E11Rik	3.02823e-62	2.11793e-61	-2.46272	C5
	Micu2	1.14129e-41	3.52634e-41	2.19837	C4		Spag6l	2.63355e-09	2.86248e-09	-2.4624	C5
	Dnlz	3.68061e-50	1.56595e-49	2.19597	C4		Hyal6	6.56946e-88	1.51228e-86	-2.46016	C5
	Ggh	3.25314e-23	5.20382e-23	2.19459	C4		Efcab9	1.94903e-08	2.06802e-08	-2.46015	C5
	Dynlrb1	6.78143e-35	1.63356e-34	2.19446	C4		Zswim2	4.96167e-87	1.09157e-85	-2.45499	C5
	Ctnnb1	1.30234e-50	5.63751e-50	2.19053	C4		Rimbp3	7.67822e-77	1.07619e-75	-2.45492	C5
	4933406J08Rik	3.17957e-62	2.21931e-61	2.18923	C4		Ddit4l	3.05871e-68	2.86579e-67	-2.45392	C5
	Jtb	3.53823e-46	1.28515e-45	2.18801	C4		Papolb	4.76591e-84	9.2035e-83	-2.45374	C5
	Rab18	1.18881e-55	6.35737e-55	2.18689	C4		4930567K20Rik	7.94744e-71	8.44811e-70	-2.45324	C5
	Wdr43	1.12744e-39	3.17069e-39	2.18622	C4		Prrc2b	3.95451e-82	6.94237e-81	-2.44341	C5
	Rnf2	3.48319e-74	4.23341e-73	2.18468	C4		Smco2	3.53582e-62	2.46303e-61	-2.44125	C5
	Tmem134	8.80854e-50	3.67128e-49	2.18265	C4		Art5	9.63656e-82	1.64199e-80	-2.43944	C5
	1700123I01Rik	1.26903e-57	7.35193e-57	2.18206	C4		1700047G03Rik	1.75566e-83	3.29875e-82	-2.4386	C5
	G3bp1	5.34172e-68	4.92516e-67	2.18072	C4		Ppp1r1c	1.11356e-97	4.03201e-96	-2.43644	C5
	Tcp11l2	5.28466e-48	2.05475e-47	2.17881	C4		Rbm46os	2.55822e-94	7.80032e-93	-2.43539	C5
	Uba3	5.36035e-66	4.51152e-65	2.17749	C4		1700125G22Rik	5.14782e-63	3.79106e-62	-2.43251	C5
	Slc3a2	2.30435e-72	2.57553e-71	2.17698	C4		Zfp39	2.87049e-76	3.91287e-75	-2.43243	C5
	Ckap5	3.34791e-38	9.01421e-38	2.17461	C4		Fam46c	5.86895e-57	3.29572e-56	-2.43135	C5
	Safb	5.2638e-67	4.67953e-66	2.16239	C4		4930558C23Rik	1.09713e-09	1.20417e-09	-2.42161	C5
	Atp11b	6.58179e-63	4.79629e-62	2.15659	C4		Ankrd60	1.71468e-80	2.78516e-79	-2.41677	C5
	Kpna3	5.64655e-38	1.51096e-37	2.15427	C4		Dusp22	9.53534e-89	2.33414e-87	-2.41658	C5
	Psma2	3.58548e-92	1.02157e-90	2.15014	C4		Cystm1	4.54401e-77	6.47335e-76	-2.41447	C5
	Rcn2	8.50463e-68	7.80002e-67	2.1486	C4		Ccdc81	4.65381e-13	5.57239e-13	-2.40926	C5
	Lsm5	6.55158e-64	5.08332e-63	2.1476	C4		Ica1l	7.71077e-85	1.53158e-83	-2.40841	C5
	Spcs3	1.45907e-56	8.01221e-56	2.1475	C4		Trim69	4.33543e-63	3.21321e-62	-2.40582	C5
	Sumo2	2.83475e-83	5.24126e-82	2.14611	C4		Slc2a8	9.57467e-69	9.21927e-68	-2.40343	C5
	Ccdc18	2.69552e-38	7.29153e-38	2.14522	C4		Spaca7	1.43305e-08	1.52706e-08	-2.38729	C5
	Mybbp1a	1.62819e-54	8.31073e-54	2.14473	C4		1700022I11Rik	3.88317e-59	2.37639e-58	-2.38048	C5
	Aaas	8.11103e-51	3.53308e-50	2.14347	C4		Ndufa4l2	5.4581e-85	1.10304e-83	-2.3746	C5
	Mtg2	9.27554e-40	2.62342e-39	2.14345	C4		Asap1	9.67917e-64	7.42711e-63	-2.37292	C5
	Polr2f	1.48007e-57	8.56025e-57	2.14153	C4		Gm15908	1.69789e-87	3.80765e-86	-2.36094	C5
	Ola1	3.29336e-69	3.22471e-68	2.13794	C4		Xkr8	1.9761e-68	1.87164e-67	-2.35302	C5
	Cfl1	3.27385e-83	6.02112e-82	2.13615	C4		C920021L13Rik	1.04096e-80	1.70678e-79	-2.34943	C5
	Nme1	1.86362e-81	3.15997e-80	2.13586	C4		Slc41a3	2.48286e-92	7.13257e-91	-2.34894	C5
	Snrpe	8.1218e-92	2.25851e-90	2.1328	C4		Samd8	4.31038e-76	5.82991e-75	-2.34595	C5
	Esd	1.72945e-28	3.22335e-28	2.13166	C4		4933427E11Rik	5.59476e-63	4.10282e-62	-2.34157	C5
	Jak1	1.50615e-19	2.18323e-19	2.1298	C4		LOC102634401	3.38595e-58	2.00163e-57	-2.33732	C5
	Slc25a17	1.26464e-52	5.88471e-52	2.12952	C4		Gsg2	3.09523e-56	1.67325e-55	-2.33405	C5
	Mpzl1	1.40058e-34	3.31863e-34	2.12908	C4		Ccnb1	1.10316e-35	2.74486e-35	-2.33173	C5
	Ppa1	1.96642e-61	1.33242e-60	2.12847	C4		1700049L16Rik	7.64191e-21	1.14943e-20	-2.33003	C5
	2310033P09Rik	3.61592e-52	1.66256e-51	2.1266	C4		Prdx6b	9.77638e-50	4.06978e-49	-2.32269	C5
	Appl1	8.76814e-43	2.81943e-42	2.12512	C4		Pabpc6	5.418e-57	3.0474e-56	-2.31824	C5
	Sirt7	1.34973e-37	3.56238e-37	2.11958	C4		Exosc3	1.58725e-75	2.08199e-74	-2.31551	C5
	Radil	4.47413e-62	3.10421e-61	2.11606	C4		4921511H03Rik	7.77248e-77	1.08503e-75	-2.31337	C5
	Gsta4	4.86758e-27	8.64573e-27	2.11549	C4		Mfi2	8.12229e-64	6.27402e-63	-2.3041	C5
	Nfx1	3.20646e-32	6.91418e-32	2.11496	C4		5031410I06Rik	8.54403e-14	1.04795e-13	-2.30229	C5
	Dpm3	2.2632e-48	8.94981e-48	2.11455	C4		Tcp10b	2.18041e-62	1.53423e-61	-2.29662	C5
	Pop7	4.88789e-49	1.97332e-48	2.10894	C4		1700069L16Rik	5.96887e-75	7.54466e-74	-2.28654	C5
	Nelfb	5.63221e-48	2.18499e-47	2.10845	C4		Ndrg3	2.71033e-69	2.66887e-68	-2.28523	C5
	Asz1	1.87931e-66	1.62096e-65	2.10639	C4		1700041C23Rik	4.6222e-10	5.12007e-10	-2.28436	C5
	Zfp820	4.3263e-10	4.79841e-10	2.10624	C4		4930544G11Rik	6.17666e-52	2.8213e-51	-2.28144	C5
	Cnbp	1.59144e-77	2.29537e-76	2.1059	C4		Cabyr	5.92066e-09	6.37355e-09	-2.26389	C5
	Atp5g1	3.91719e-91	1.05552e-89	2.10587	C4		1700011L22Rik	3.92699e-08	4.14774e-08	-2.25854	C5
	Rps15	2.67102e-100	1.09229e-98	2.10501	C4		Cdkn3	6.41819e-67	5.69123e-66	-2.25794	C5
	Phf20	1.72008e-41	5.26785e-41	2.10013	C4		4930522O17Rik	2.7573e-60	1.78148e-59	-2.25715	C5
	Rbm28	2.85324e-47	1.08038e-46	2.09718	C4		Herc6	3.32783e-85	6.80444e-84	-2.25475	C5
	Gstm6	2.15407e-18	3.03386e-18	2.09673	C4		Spaca4	5.39236e-09	5.80665e-09	-2.25034	C5
	U2af1	4.67038e-69	4.54741e-68	2.09583	C4		Kcnj9	1.61322e-71	1.75236e-70	-2.249	C5
	Gnl3	1.31572e-52	6.11422e-52	2.09538	C4		Ddi1	5.03943e-11	5.73766e-11	-2.24898	C5
	Mrps7	1.28733e-56	7.09156e-56	2.08755	C4		Tmem89	2.87886e-57	1.64048e-56	-2.24644	C5
	Rbm8a	1.08886e-85	2.25289e-84	2.08703	C4		4930433N12Rik	7.59281e-77	1.06853e-75	-2.24493	C5
	Tmem126b	1.21602e-26	2.13803e-26	2.08584	C4		Znrf4	3.42408e-06	3.50577e-06	-2.24094	C5
	Gpat2	1.40885e-69	1.41537e-68	2.08294	C4		Tsga8	1.23374e-20	1.84451e-20	-2.23696	C5
	Tmco1	9.00011e-64	6.92132e-63	2.08261	C4		Tspan5	8.20528e-76	1.09278e-74	-2.23617	C5
	Mrps21	1.56908e-70	1.65276e-69	2.08207	C4		Smkr-ps	1.58953e-07	1.66271e-07	-2.23461	C5
	Rad51ap2	2.60818e-09	2.8358e-09	2.08163	C4		Tex261	1.82092e-68	1.73412e-67	-2.22827	C5
	Pycr2	6.60294e-40	1.87976e-39	2.08151	C4		Aldh3b1	5.17055e-60	3.29777e-59	-2.22756	C5
	Hint2	2.00465e-35	4.93495e-35	2.08064	C4		Ppap2a	5.52141e-60	3.50867e-59	-2.22734	C5
	Larp4	1.13632e-09	1.2468e-09	2.07807	C4		Upk3bl	8.73684e-22	1.34675e-21	-2.22568	C5
	Mcm5	1.73222e-33	3.89721e-33	2.07228	C4		4930556M19Rik	7.14596e-81	1.17722e-79	-2.22262	C5
	Cs	1.10486e-67	1.00013e-66	2.0718	C4		2010109A12Rik	2.53296e-75	3.2976e-74	-2.22133	C5
	Mat2a	3.52329e-59	2.16377e-58	2.07159	C4		1700010B08Rik	1.07692e-54	5.51307e-54	-2.2171	C5
	Dmc1	9.32653e-16	1.21283e-15	2.0674	C4		4933429O19Rik	7.18885e-64	5.56536e-63	-2.21046	C5
	Emc8	1.09703e-39	3.08768e-39	2.06656	C4		Comp	3.89317e-75	5.0121e-74	-2.20719	C5
	Lman1	5.93288e-23	9.42966e-23	2.06264	C4		Ppp1r32	8.68669e-61	5.76239e-60	-2.20156	C5
	0610010K14Rik	3.32088e-28	6.13032e-28	2.0617	C4		Hrasls5	1.98997e-45	7.0583e-45	-2.19894	C5
	Anapc5	4.76905e-66	4.04323e-65	2.05954	C4		Cep57	9.44175e-66	7.85156e-65	-2.19878	C5
	4930579G24Rik	7.23845e-59	4.40645e-58	2.05913	C4		Gk2	5.07329e-58	2.98389e-57	-2.19194	C5
	Nae1	2.88638e-65	2.35518e-64	2.05772	C4		Ttc23l	1.30504e-07	1.36678e-07	-2.18887	C5
	Mrpl21	4.55469e-46	1.64404e-45	2.05367	C4		Ssxb1	1.87644e-11	2.16335e-11	-2.18746	C5
	Tnrc6a	7.84245e-33	1.72643e-32	2.05348	C4		3110070M22Rik	2.86584e-54	1.43747e-53	-2.18658	C5
	2010107E04Rik	4.72914e-82	8.17835e-81	2.05239	C4		1700025B11Rik	2.11442e-14	2.64094e-14	-2.18639	C5
	Psmb3	9.18442e-76	1.21388e-74	2.05024	C4		Dock3	5.97932e-71	6.39511e-70	-2.18058	C5
	Clta	7.23242e-47	2.70612e-46	2.04549	C4		Lrrc63	4.2312e-78	6.28532e-77	-2.17863	C5
	Hspe1	4.04277e-46	1.46535e-45	2.04307	C4		Phyhipl	5.35179e-66	4.51152e-65	-2.1784	C5
	Fbl	1.86427e-42	5.93969e-42	2.04223	C4		Plekha4	3.18057e-41	9.60527e-41	-2.17765	C5
	Rnmt	2.43226e-36	6.20745e-36	2.0398	C4		Dbil5	1.11938e-52	5.22277e-52	-2.17744	C5
	Polr2l	3.08306e-75	3.98391e-74	2.039	C4		Aurkc	1.03907e-72	1.17649e-71	-2.17182	C5
	Pdlim7	3.21057e-21	4.88401e-21	2.03752	C4		Rnase10	1.01872e-52	4.7659e-52	-2.17073	C5
	Polr2m	1.23965e-58	7.52009e-58	2.03467	C4		Tex33	6.41942e-05	6.49982e-05	-2.16401	C5
	Tor2a	4.83664e-37	1.25745e-36	2.03452	C4		Gm1661	8.56749e-68	7.837e-67	-2.16366	C5
	Hspd1	9.66429e-28	1.75788e-27	2.03356	C4		Rasef	6.34411e-57	3.5568e-56	-2.16302	C5
	Teddm1b	8.06918e-19	1.14953e-18	2.03211	C4		Slc1a2	1.41952e-68	1.35556e-67	-2.16297	C5
	Msh4	2.47091e-40	7.15741e-40	2.02681	C4		1700026F02Rik	2.96093e-62	2.07504e-61	-2.15993	C5
	Sub1	3.59561e-94	1.08681e-92	2.02664	C4		4930404A05Rik	1.25736e-45	4.48724e-45	-2.15667	C5
	Bet1	4.9819e-62	3.44276e-61	2.02588	C4		Acrbp	5.54067e-50	2.32601e-49	-2.15566	C5
	Stmn1	5.25346e-114	4.56525e-112	2.02387	C4		Cmtm2a	5.596e-44	1.89219e-43	-2.15261	C5
	Acap2	4.06868e-22	6.32218e-22	2.02008	C4		Ssmem1	3.71249e-54	1.8488e-53	-2.15257	C5
	Cenpq	4.35626e-64	3.40278e-63	2.01938	C4		Bag3	1.41144e-53	6.90039e-53	-2.15049	C5
	Sarnp	5.80451e-68	5.33769e-67	2.01776	C4		Zmynd11	2.98411e-68	2.80345e-67	-2.15006	C5
	Polr2k	1.21953e-68	1.1678e-67	2.01633	C4		Itpk1	2.49569e-60	1.61847e-59	-2.1498	C5
	Hmgn5	1.14807e-12	1.36201e-12	2.01609	C4		BC037704	2.21935e-78	3.3396e-77	-2.14761	C5
	Psma1	2.24099e-68	2.11676e-67	2.01509	C4		Actl7b	5.43013e-50	2.28236e-49	-2.14286	C5
	Cenpt	7.99519e-43	2.57565e-42	2.00985	C4		Osbp2	1.0461e-82	1.89387e-81	-2.14204	C5
	Uchl1	2.51921e-32	5.44914e-32	2.00916	C4		Dusp13	7.56128e-07	7.82465e-07	-2.13757	C5
	Hmgb3	1.22736e-21	1.88858e-21	2.00882	C4		4930452G13Rik	2.184e-70	2.27975e-69	-2.13558	C5
	Mphosph6	3.6274e-35	8.84831e-35	2.00599	C4		Ckap4	6.68483e-60	4.23251e-59	-2.13379	C5
	Usp5	5.13171e-79	7.85807e-78	2.00577	C4		Ribc1	8.59509e-14	1.05385e-13	-2.13373	C5
	Fmr1nb	4.32925e-06	4.42732e-06	2.00322	C4		Gm9833	6.59373e-58	3.86506e-57	-2.13136	C5
	Ccnh	9.44845e-67	8.27275e-66	2.0024	C4		Tmem190	1.8041e-08	1.916e-08	-2.12994	C5
	Psma8	4.15728e-81	6.94745e-80	2.00011	C4		Hnf1b	1.50291e-51	6.77576e-51	-2.12946	C5
	Thumpd1	1.50181e-52	6.96969e-52	1.99981	C4		1700011H14Rik	1.13507e-11	1.31517e-11	-2.11936	C5
	Ppil1	2.14654e-36	5.49035e-36	1.99479	C4		Dand5	3.11125e-64	2.46349e-63	-2.119	C5
	Fam53a	2.51722e-54	1.26626e-53	1.99383	C4		4931440J10Rik	7.14448e-72	7.83414e-71	-2.11185	C5
	Ebpl	5.76209e-15	7.32858e-15	1.99092	C4		Tuft1	7.16012e-65	5.77461e-64	-2.11171	C5
	Parp12	1.27616e-30	2.59411e-30	1.98857	C4		Bcas1	1.99948e-49	8.17671e-49	-2.10943	C5
	Pole4	1.21934e-66	1.05961e-65	1.98698	C4		Nudt18	2.11889e-55	1.12104e-54	-2.10928	C5
	Tubg1	6.12565e-35	1.47764e-34	1.98097	C4		Ppp1r27	9.25513e-51	4.02136e-50	-2.10698	C5
	Npepl1	2.0003e-12	2.35857e-12	1.97881	C4		Abhd17a	8.69253e-60	5.47377e-59	-2.10651	C5
	Hn1l	2.32977e-28	4.31218e-28	1.97858	C4		Shisa3	7.52235e-53	3.54305e-52	-2.10195	C5
	Nol7	5.76138e-50	2.41575e-49	1.97653	C4		4933406F09Rik	4.42854e-47	1.6714e-46	-2.09956	C5
	Slc31a1	3.46843e-44	1.17737e-43	1.97373	C4		Ddx51	2.65266e-39	7.35885e-39	-2.09772	C5
	Myef2	1.42242e-53	6.94428e-53	1.97166	C4		Gstt4	0.000658688	0.000663652	-2.09461	C5
	Napg	4.14948e-28	7.63556e-28	1.96609	C4		Gm4871	8.54041e-57	4.74225e-56	-2.0942	C5
	Atp5g3	1.06662e-70	1.13036e-69	1.96278	C4		1700001O22Rik	2.45562e-69	2.43183e-68	-2.08955	C5
	Gapdh	2.10094e-35	5.16673e-35	1.96243	C4		Pik3ip1	1.92248e-54	9.74133e-54	-2.08623	C5
	1700011M02Rik	4.37818e-28	8.04789e-28	1.96138	C4		Gm128	6.86376e-53	3.24605e-52	-2.08209	C5
	Hcfc1r1	5.33949e-62	3.68255e-61	1.9604	C4		Adgrl2	1.6254e-69	1.62821e-68	-2.08157	C5
	Pkm	9.66012e-29	1.82989e-28	1.95794	C4		Katnal1	5.4301e-65	4.41006e-64	-2.08092	C5
	Cflar	1.7108e-33	3.85151e-33	1.95775	C4		1700125H20Rik	5.49802e-70	5.68783e-69	-2.08063	C5
	Tsn	8.22422e-63	5.93099e-62	1.9576	C4		Rnf113a2	9.9096e-74	1.1837e-72	-2.07988	C5
	Dera	5.52887e-24	9.04819e-24	1.95359	C4		1700013G24Rik	1.52401e-05	1.54942e-05	-2.07931	C5
	Rhox5	1.37522e-15	1.7797e-15	1.95296	C4		Adam32	3.82917e-50	1.62716e-49	-2.07817	C5
	Prmt1	7.73903e-47	2.88946e-46	1.94833	C4		Pdzph1	1.79476e-50	7.7306e-50	-2.07616	C5
	Nip7	6.3483e-52	2.89589e-51	1.94792	C4		Ccer1	9.50198e-09	1.01627e-08	-2.07547	C5
	Mlc1	2.0968e-50	8.96493e-50	1.94755	C4		Fam78a	2.67718e-41	8.1203e-41	-2.07303	C5
	Syce3	1.50745e-74	1.87624e-73	1.94624	C4		1700007F19Rik	3.19758e-59	1.97421e-58	-2.07193	C5
	Tmem107	6.16154e-70	6.31785e-69	1.94415	C4		Tcp10a	1.17393e-49	4.86942e-49	-2.0699	C5
	Luc7l2	1.4303e-34	3.38212e-34	1.94273	C4		Egflam	1.12596e-65	9.3409e-65	-2.06989	C5
	Pold1	1.6408e-40	4.79279e-40	1.93963	C4		March11	1.26321e-55	6.7449e-55	-2.05814	C5
	Rpl19	3.51814e-117	3.30515e-115	1.93841	C4		Catsper2	1.24341e-62	8.89322e-62	-2.0575	C5
	Lypla1	7.64639e-51	3.33486e-50	1.93806	C4		Osbpl1a	7.50258e-48	2.89766e-47	-2.05723	C5
	E030030I06Rik	3.24114e-56	1.74941e-55	1.93412	C4		Pom121l12	1.49369e-49	6.16634e-49	-2.0545	C5
	Topbp1	7.66858e-42	2.39067e-41	1.93105	C4		1700073E17Rik	2.15447e-09	2.34763e-09	-2.0543	C5
	Cse1l	3.98152e-48	1.55503e-47	1.92986	C4		4930455J16Rik	3.25431e-69	3.19547e-68	-2.05	C5
	Tmsb4x	4.60811e-30	9.13736e-30	1.92835	C4		Ppp1r2-ps3	2.03992e-65	1.67235e-64	-2.04493	C5
	Nsfl1c	2.10369e-51	9.399e-51	1.92741	C4		Gtsf1l	3.98251e-07	4.13848e-07	-2.03794	C5
	Ddx55	2.03413e-32	4.41638e-32	1.92645	C4		Rfx8	6.67354e-55	3.43663e-54	-2.03717	C5
	D19Bwg1357e	1.15455e-39	3.2443e-39	1.92634	C4		1700065D16Rik	1.10868e-70	1.17136e-69	-2.03645	C5
	Rsl1d1	9.16207e-70	9.33941e-69	1.92565	C4		Tmco5	5.27651e-07	5.47007e-07	-2.03545	C5
	Apoa1bp	8.96134e-78	1.30333e-76	1.92507	C4		Pon2	1.13835e-69	1.15361e-68	-2.03313	C5
	Ftl1	5.27093e-35	1.27589e-34	1.9247	C4		Odf3l1	1.90284e-09	2.07605e-09	-2.03152	C5
	Wfdc10	1.43049e-23	2.31489e-23	1.92381	C4		Slc34a2	5.5483e-80	8.76632e-79	-2.03105	C5
	Ube2g1	2.10177e-35	5.16673e-35	1.92377	C4		Acrv1	2.39481e-06	2.45774e-06	-2.02965	C5
	Baz1b	8.84375e-36	2.20681e-35	1.91975	C4		1700019N19Rik	4.76991e-63	3.5277e-62	-2.02906	C5
	Rbm38	1.55397e-34	3.65963e-34	1.91589	C4		Gorasp2	1.77446e-74	2.18724e-73	-2.02672	C5
	Gtf2h3	1.48544e-48	5.91454e-48	1.91568	C4		Atxn7l1	3.05711e-45	1.07556e-44	-2.02402	C5
	Commd3	1.5208e-56	8.32491e-56	1.91452	C4		Gm6981	4.14415e-72	4.58761e-71	-2.02201	C5
	Stard3nl	6.5959e-36	1.65421e-35	1.91385	C4		Adam30	3.70522e-66	3.1567e-65	-2.02059	C5
	Smarcc1	4.83949e-24	7.9312e-24	1.91071	C4		BC100451	1.143e-56	6.31649e-56	-2.01905	C5
	Bri3bp	2.58066e-15	3.31377e-15	1.90907	C4		Ngfr	1.38298e-42	4.41843e-42	-2.01838	C5
	Xrcc6	3.77451e-41	1.13693e-40	1.90836	C4		Hapln2	3.21687e-33	7.16785e-33	-2.00922	C5
	Sft2d1	8.08626e-46	2.89772e-45	1.90779	C4		Tbpl1	5.46674e-87	1.19512e-85	-2.00892	C5
	4931428L18Rik	4.45971e-39	1.23227e-38	1.90763	C4		Gm5129	1.79907e-62	1.27424e-61	-2.00763	C5
	Ccne2	2.44653e-36	6.23927e-36	1.90762	C4		Fgfr1op2	4.81413e-66	4.07151e-65	-2.00559	C5
	Alkbh6	5.66176e-41	1.68929e-40	1.9069	C4		4930471M09Rik	1.00421e-63	7.68863e-63	-2.00393	C5
	Gnas	4.54192e-26	7.88597e-26	1.9061	C4		Mypop	6.0029e-85	1.20613e-83	-2.00379	C5
	Dguok	5.27632e-25	8.8859e-25	1.90552	C4		4930404I05Rik	2.42769e-59	1.50422e-58	-2.00266	C5
	Hp1bp3	1.957e-16	2.61134e-16	1.90478	C4		Izumo3	2.16438e-08	2.29511e-08	-2.00205	C5
	N6amt1	6.76913e-26	1.16772e-25	1.90472	C4		Rnf19a	6.03342e-70	6.20478e-69	-2.00148	C5
	Tsen34	3.6215e-23	5.7904e-23	1.90432	C4		Ptar1	1.9509e-73	2.30658e-72	-1.99976	C5
	Trappc13	6.08683e-38	1.62752e-37	1.90401	C4		Odf1	5.32917e-09	5.74038e-09	-1.99842	C5
	Wdr36	1.12059e-42	3.59e-42	1.89926	C4		Aqp9	1.81886e-63	1.38345e-62	-1.99838	C5
	Stag1	9.60381e-48	3.68871e-47	1.89783	C4		Gkap1	3.7086e-59	2.27356e-58	-1.98991	C5
	Arpc3	5.2537e-26	9.10817e-26	1.89747	C4		Msrb3	7.72283e-57	4.30892e-56	-1.98849	C5
	Tsx	2.01869e-19	2.91644e-19	1.89703	C4		Aldoart2	5.30822e-09	5.71958e-09	-1.98809	C5
	1110038F14Rik	6.0239e-51	2.64382e-50	1.8967	C4		Ubxn10	8.14661e-61	5.42483e-60	-1.98789	C5
	Acadvl	2.9439e-42	9.31967e-42	1.8917	C4		Vav1	7.76249e-49	3.11935e-48	-1.9824	C5
	Acp6	2.05862e-27	3.71343e-27	1.88747	C4		Fhl4	1.0898e-49	4.52586e-49	-1.98045	C5
	BC004004	1.27372e-42	4.07309e-42	1.88525	C4		Zpbp	3.75744e-60	2.40976e-59	-1.97786	C5
	Acer3	5.87247e-18	8.188e-18	1.88523	C4		Agtr1a	6.45056e-39	1.77531e-38	-1.97618	C5
	Orc4	1.55208e-36	3.97865e-36	1.88381	C4		4930449I24Rik	5.01331e-14	6.19711e-14	-1.97584	C5
	Ctsl	4.8291e-32	1.03362e-31	1.88344	C4		Pdk2	5.76076e-69	5.59341e-68	-1.97461	C5
	Sike1	2.9926e-30	5.98175e-30	1.88332	C4		1700018C11Rik	4.65118e-06	4.75515e-06	-1.97422	C5
	Mcm6	5.19827e-38	1.39208e-37	1.88205	C4		Sertad2	1.48939e-64	1.18741e-63	-1.97156	C5
	Gnai2	7.87118e-32	1.67034e-31	1.88149	C4		Ankrd27	1.24417e-65	1.02725e-64	-1.96847	C5
	Smyd5	4.82458e-28	8.85907e-28	1.87858	C4		1700018F24Rik	3.92808e-48	1.53588e-47	-1.96681	C5
	Ube2e3	1.81605e-49	7.46167e-49	1.87853	C4		1700106J16Rik	3.53767e-14	4.40119e-14	-1.96338	C5
	Gnb2l1	3.07082e-66	2.62265e-65	1.87837	C4		Tymp	1.70268e-88	4.05379e-87	-1.96129	C5
	Oat	3.85402e-29	7.40142e-29	1.87662	C4		Gm17026	6.43315e-16	8.40979e-16	-1.96124	C5
	Ap2m1	2.04761e-62	1.44664e-61	1.87423	C4		Kctd9	3.31567e-67	2.97043e-66	-1.95854	C5
	Eif4a1	1.63432e-67	1.47556e-66	1.8709	C4		Jakmip2	2.14068e-31	4.46638e-31	-1.95839	C5
	Gamt	2.25261e-17	3.09979e-17	1.86978	C4		Ftmt	8.90278e-14	1.09119e-13	-1.95201	C5
	Trmt112	1.27995e-79	1.99512e-78	1.86698	C4		Abhd17b	2.01543e-60	1.31191e-59	-1.95106	C5
	Cst3	3.32036e-68	3.10257e-67	1.86605	C4		Nt5c1b	2.66747e-07	2.78192e-07	-1.9507	C5
	Taldo1	2.5397e-23	4.07384e-23	1.86599	C4		Gykl1	4.88524e-50	2.06081e-49	-1.94995	C5
	Rad9b	5.11747e-35	1.24047e-34	1.86466	C4		Lyzl4os	2.36182e-07	2.46538e-07	-1.94586	C5
	Dmrtc2	3.96098e-73	4.63582e-72	1.8637	C4		Rwdd2a	2.01224e-51	9.002e-51	-1.9447	C5
	Atrip	2.84947e-35	6.97027e-35	1.86076	C4		Iqca	1.66665e-10	1.8688e-10	-1.94382	C5
	Adh5	8.69415e-19	1.23552e-18	1.85889	C4		1700013F07Rik	2.93131e-07	3.05433e-07	-1.94371	C5
	Psme2	1.21189e-27	2.19746e-27	1.85731	C4		4930455B14Rik	4.31462e-50	1.82898e-49	-1.94124	C5
	Rad51	2.46328e-54	1.24092e-53	1.85453	C4		Slc25a33	9.05539e-55	4.64942e-54	-1.94099	C5
	Impdh2	2.0878e-50	8.93741e-50	1.85243	C4		BB557941	5.36471e-41	1.60342e-40	-1.94037	C5
	Hnrnpa2b1	4.57782e-48	1.78391e-47	1.85096	C4		Prom1	2.03136e-66	1.74778e-65	-1.93943	C5
	Urod	8.74722e-30	1.71201e-29	1.85065	C4		Nkpd1	8.63661e-39	2.37132e-38	-1.93451	C5
	Rbm22	3.07286e-36	7.80223e-36	1.84974	C4		Gm21276	1.3099e-10	1.47353e-10	-1.9276	C5
	Kdm5a	2.26681e-44	7.72492e-44	1.84968	C4		Nsun2	1.55136e-57	8.95769e-57	-1.92652	C5
	Nedd4	1.4627e-25	2.49967e-25	1.84795	C4		Arhgef39	1.57436e-41	4.84718e-41	-1.92631	C5
	Kin	1.2641e-23	2.04945e-23	1.84719	C4		Taf10	1.80964e-60	1.18239e-59	-1.9261	C5
	Rpa3	8.25953e-32	1.75062e-31	1.84668	C4		Nubp2	8.41395e-51	3.66044e-50	-1.92527	C5
	Wdr77	1.77326e-44	6.08475e-44	1.8448	C4		Slco3a1	3.90239e-48	1.52928e-47	-1.92394	C5
	Dtwd1	8.61433e-44	2.89029e-43	1.84436	C4		Sox17	6.41282e-43	2.07551e-42	-1.92277	C5
	Fubp1	3.56636e-49	1.44821e-48	1.84385	C4		Foxm1	2.02487e-48	8.0256e-48	-1.92249	C5
	Klhl22	3.68618e-27	6.59113e-27	1.84302	C4		Myl10	1.52068e-55	8.10719e-55	-1.92235	C5
	Rbpj	1.07621e-31	2.2686e-31	1.84255	C4		Pacsin1	5.06916e-63	3.74106e-62	-1.92166	C5
	Gstm7	3.07591e-13	3.70345e-13	1.84025	C4		Abca15	8.99425e-67	7.89495e-66	-1.92035	C5
	Lbr	1.54598e-47	5.89881e-47	1.83946	C4		Gm6370	1.54608e-12	1.82919e-12	-1.91945	C5
	Tefm	2.28289e-36	5.83052e-36	1.839	C4		Galnt3	1.54255e-60	1.01168e-59	-1.9185	C5
	Tmed2	5.10348e-50	2.15027e-49	1.83892	C4		Speer2	4.98128e-52	2.28128e-51	-1.91796	C5
	Tmem70	1.72272e-56	9.40056e-56	1.83749	C4		1700029F12Rik	3.06772e-43	1.00979e-42	-1.91741	C5
	Sf3b6	1.10809e-53	5.44796e-53	1.83682	C4		Dgka	4.6622e-66	3.9623e-65	-1.91709	C5
	Tada1	7.92951e-47	2.9574e-46	1.83663	C4		Aldh3b2	8.52638e-58	4.97277e-57	-1.91693	C5
	Cenpa	5.13835e-13	6.14199e-13	1.83466	C4		Lrriq4	1.04254e-26	1.83579e-26	-1.91568	C5
	Sdr39u1	3.57219e-46	1.29613e-45	1.8346	C4		Eid3	9.82157e-47	3.64741e-46	-1.91461	C5
	Defb36	8.04135e-24	1.31044e-23	1.83168	C4		Ccdc89	3.96532e-52	1.8208e-51	-1.91284	C5
	Ogfr	1.58172e-41	4.86554e-41	1.82829	C4		4930511A02Rik	2.67141e-34	6.21958e-34	-1.91203	C5
	Rpl36a	1.12309e-29	2.19441e-29	1.82804	C4		Abca14	1.83654e-59	1.14817e-58	-1.90985	C5
	Fbxw2	1.37841e-37	3.63256e-37	1.82742	C4		Cox11	8.49997e-63	6.11717e-62	-1.90951	C5
	Cstb	2.60035e-37	6.80634e-37	1.82585	C4		1700001L19Rik	0.000885174	0.000891587	-1.90579	C5
	Ndufaf4	1.56946e-28	2.93145e-28	1.82568	C4		Kank3	2.8412e-60	1.83228e-59	-1.90397	C5
	C2cd5	5.60305e-35	1.3544e-34	1.82564	C4		4930513N10Rik	1.26482e-63	9.66264e-63	-1.90341	C5
	Cwf19l2	1.73699e-43	5.78884e-43	1.82225	C4		Nrm	2.36709e-11	2.7182e-11	-1.90217	C5
	Tgs1	9.72364e-15	1.22773e-14	1.82211	C4		1700030J22Rik	9.22055e-62	6.29679e-61	-1.90142	C5
	Fus	4.11601e-37	1.0717e-36	1.82197	C4		Slco6d1	1.15208e-69	1.16413e-68	-1.90038	C5
	Acta2	9.32763e-14	1.14286e-13	1.82088	C4		Odf4	7.64242e-52	3.47256e-51	-1.89979	C5
	Gipc1	1.12823e-25	1.93761e-25	1.82037	C4		Zbbx	8.73798e-63	6.27546e-62	-1.89878	C5
	Cops8	2.57728e-63	1.93909e-62	1.81997	C4		Ttll6	2.70579e-65	2.21302e-64	-1.89768	C5
	Mrpl49	3.40005e-29	6.53321e-29	1.81835	C4		Gipc2	8.25257e-33	1.81442e-32	-1.89762	C5
	Kif5b	6.40289e-32	1.36375e-31	1.81821	C4		Tekt2	3.55977e-49	1.44722e-48	-1.89656	C5
	Tmem126a	6.26249e-50	2.6227e-49	1.81765	C4		1700017D01Rik	1.60415e-53	7.76607e-53	-1.89478	C5
	Ap3s1	8.7677e-62	5.99932e-61	1.81735	C4		Kcnmb4	9.5872e-56	5.14277e-55	-1.89433	C5
	Mars	1.99619e-49	8.17288e-49	1.81727	C4		Arrdc5	2.90722e-06	2.97833e-06	-1.89059	C5
	Rest	3.70619e-16	4.88722e-16	1.81557	C4		Psen1	1.35248e-58	8.17606e-58	-1.88611	C5
	Trappc3	1.19555e-36	3.07148e-36	1.81497	C4		4933409G03Rik	8.02844e-63	5.81393e-62	-1.8844	C5
	Luc7l	1.71582e-41	5.25943e-41	1.81446	C4		Col6a4	1.96791e-43	6.52093e-43	-1.88359	C5
	Apbb3	8.66268e-32	1.83495e-31	1.81423	C4		Zc2hc1c	3.03805e-54	1.52165e-53	-1.88357	C5
	Zrsr2	6.15274e-14	7.59209e-14	1.8133	C4		Reep4	3.05206e-59	1.88771e-58	-1.88025	C5
	Rpp14	7.11387e-30	1.39942e-29	1.81188	C4		Slc22a14	4.50573e-10	4.99583e-10	-1.8772	C5
	Oard1	1.97291e-54	9.98228e-54	1.81169	C4		Fyb	5.49945e-16	7.21362e-16	-1.87402	C5
	1200014J11Rik	2.14334e-31	4.46925e-31	1.8104	C4		Cdc42se1	3.79559e-61	2.547e-60	-1.86827	C5
	Mrpl3	2.91704e-39	8.07938e-39	1.80993	C4		Spaca1	0.00464189	0.00465932	-1.8638	C5
	Ppdpf	5.67215e-16	7.43454e-16	1.80803	C4		1700018A04Rik	5.56283e-65	4.50732e-64	-1.86157	C5
	Mcmdc2	4.60305e-33	1.01912e-32	1.80709	C4		1700030F18Rik	2.14724e-62	1.51396e-61	-1.85941	C5
	Abo	7.84041e-20	1.14654e-19	1.80369	C4		Ppp2r2d	1.04486e-57	6.07349e-57	-1.85884	C5
	Magi1	5.6632e-35	1.36798e-34	1.8021	C4		2810029C07Rik	3.55198e-63	2.64383e-62	-1.85837	C5
	Dnpep	7.42427e-84	1.42579e-82	1.80203	C4		Adrbk2	1.79466e-48	7.12128e-48	-1.85257	C5
	Caprin2	3.83839e-32	8.24613e-32	1.80141	C4		Reep2	1.86433e-57	1.07114e-56	-1.85143	C5
	Tdrkh	3.48539e-61	2.34337e-60	1.8004	C4		Qrich2	6.01206e-54	2.97691e-53	-1.85116	C5
	Tubgcp5	4.62366e-39	1.27656e-38	1.79988	C4		1700008O03Rik	2.12552e-59	1.32407e-58	-1.8489	C5
	Slc23a1	2.01257e-15	2.59485e-15	1.79826	C4		Hk1	4.3625e-67	3.88822e-66	-1.84663	C5
	Etd	6.752e-25	1.13381e-24	1.79802	C4		Lrrc43	6.51983e-65	5.27045e-64	-1.84635	C5
	Hdac3	7.25231e-51	3.16696e-50	1.79788	C4		Tsc22d4	0.00016243	0.000164177	-1.84494	C5
	Rpl7	6.0527e-73	7.01306e-72	1.79345	C4		Cd320	7.61935e-63	5.54077e-62	-1.84422	C5
	Phip	1.35117e-29	2.63118e-29	1.79312	C4		Smarca2	9.23647e-53	4.32695e-52	-1.83841	C5
	Rars2	1.47163e-51	6.64337e-51	1.79264	C4		Gm3458	1.03512e-57	6.0269e-57	-1.83631	C5
	Gstm2	6.24165e-22	9.65554e-22	1.79258	C4		Dhh	3.09997e-51	1.37442e-50	-1.83598	C5
	Rac1	1.46394e-21	2.24665e-21	1.79243	C4		Plac8l1	7.52542e-16	9.81183e-16	-1.83461	C5
	Bnip3	9.48151e-33	2.07935e-32	1.79168	C4		Pfkm	6.58711e-55	3.4022e-54	-1.83249	C5
	Ece2	4.58089e-27	8.1532e-27	1.7912	C4		1700120G07Rik	4.53034e-09	4.88748e-09	-1.83214	C5
	Arhgdia	1.06825e-34	2.54856e-34	1.79073	C4		Poc1b	2.90804e-51	1.29098e-50	-1.83128	C5
	Cdk2ap2	1.58698e-26	2.78042e-26	1.79062	C4		Art1	9.70325e-29	1.83706e-28	-1.83084	C5
	Letm1	8.11406e-45	2.81763e-44	1.79047	C4		Pom121l2	3.99023e-57	2.25897e-56	-1.83004	C5
	Ppil3	1.08167e-45	3.8682e-45	1.78814	C4		Gpr160	3.0695e-45	1.07882e-44	-1.82896	C5
	Nmt2	5.85366e-27	1.03654e-26	1.78711	C4		Gm3636	5.58843e-15	7.11553e-15	-1.82855	C5
	Chd6	4.85036e-17	6.59877e-17	1.78684	C4		Gm525	9.89574e-57	5.47732e-56	-1.82747	C5
	Stoml2	8.89721e-34	2.03198e-33	1.78599	C4		Spag4	1.04156e-05	1.06078e-05	-1.82388	C5
	Mrps35	6.76711e-34	1.55778e-33	1.78584	C4		Gm5941	9.53429e-07	9.84879e-07	-1.82283	C5
	Coq2	4.33895e-32	9.30424e-32	1.78579	C4		Sirt4	3.04559e-45	1.07368e-44	-1.8133	C5
	Cks2	4.5085e-46	1.62906e-45	1.785	C4		Cast	0.00236807	0.0023804	-1.81244	C5
	Phgdh	5.61717e-17	7.62706e-17	1.78453	C4		Actl7a	6.53997e-11	7.42178e-11	-1.81232	C5
	Psmg4	2.462e-43	8.12719e-43	1.78367	C4		Spata21	1.52866e-09	1.67252e-09	-1.8123	C5
	Dcp2	1.02997e-17	1.42751e-17	1.7831	C4		Lgals8	2.09977e-57	1.20046e-56	-1.81217	C5
	Uqcr11	7.75397e-88	1.76162e-86	1.78279	C4		Wdr78	6.11291e-60	3.87746e-59	-1.81208	C5
	Maged1	6.0123e-20	8.81804e-20	1.78238	C4		Itgb1bp1	2.58121e-44	8.77914e-44	-1.81174	C5
	Tipin	6.22599e-35	1.5008e-34	1.78118	C4		Dst	7.18499e-53	3.39335e-52	-1.81039	C5
	Cyp2r1	2.08271e-30	4.18226e-30	1.78079	C4		Hipk3	5.80065e-64	4.51075e-63	-1.80848	C5
	Nisch	1.26798e-21	1.94764e-21	1.77931	C4		4933400L20Rik	4.16734e-59	2.54582e-58	-1.80689	C5
	Ndufa10	4.17868e-45	1.46092e-44	1.77526	C4		Spata16	2.98617e-45	1.0538e-44	-1.80177	C5
	Mcm8	1.22525e-24	2.04464e-24	1.77517	C4		Fbxw10	2.04653e-56	1.11152e-55	-1.80097	C5
	Ifnar1	2.52897e-18	3.55467e-18	1.77497	C4		4933432K03Rik	2.54501e-42	8.0716e-42	-1.79511	C5
	Ruvbl1	1.47245e-60	9.67528e-60	1.77424	C4		Spsb3	4.55961e-54	2.26741e-53	-1.79441	C5
	Hnrnpr	1.0312e-38	2.82463e-38	1.77378	C4		Gm17019	8.29119e-15	1.04992e-14	-1.7933	C5
	Ube2e2	1.36341e-28	2.55897e-28	1.77359	C4		Abhd11	4.38886e-42	1.38061e-41	-1.79127	C5
	Psmb10	3.90197e-23	6.22739e-23	1.77322	C4		Nudt9	1.48208e-48	5.91454e-48	-1.7896	C5
	Timm50	1.21085e-33	2.74733e-33	1.77312	C4		Trp53i11	4.19049e-55	2.18056e-54	-1.78877	C5
	Elp2	5.39796e-40	1.54177e-39	1.77244	C4		Csrnp2	1.0969e-55	5.87491e-55	-1.78789	C5
	Prpf39	2.56539e-33	5.74568e-33	1.77059	C4		Rdh11	3.08142e-53	1.47332e-52	-1.78781	C5
	Ttc3	2.41578e-30	4.84829e-30	1.77002	C4		Csrp2	2.1437e-42	6.81123e-42	-1.78746	C5
	Nsd1	2.42143e-25	4.11583e-25	1.76999	C4		Arl4a	1.21296e-65	1.00387e-64	-1.78726	C5
	Rnf20	1.56539e-39	4.38815e-39	1.76853	C4		Ttll7	1.06582e-09	1.17055e-09	-1.78724	C5
	Stxbp1	5.76953e-35	1.3927e-34	1.7681	C4		Mzt2	1.03206e-48	4.13298e-48	-1.78689	C5
	Coq7	1.71254e-32	3.72982e-32	1.76644	C4		Gosr1	3.81039e-49	1.5455e-48	-1.78497	C5
	Tdrd1	4.91738e-45	1.71615e-44	1.76323	C4		Klhdc2	2.36037e-49	9.61857e-49	-1.78441	C5
	Nup85	1.15065e-56	6.34869e-56	1.76246	C4		Lin7a	4.04842e-53	1.93091e-52	-1.78306	C5
	Ndufaf6	2.90964e-15	3.73206e-15	1.76203	C4		4933401H06Rik	7.70047e-53	3.62203e-52	-1.78232	C5
	Ssu72	1.62581e-54	8.31073e-54	1.75933	C4		Htatip2	1.393e-48	5.5656e-48	-1.7822	C5
	Fgfr1op	8.18858e-63	5.91757e-62	1.75902	C4		9530002B09Rik	1.82334e-43	6.05922e-43	-1.78046	C5
	Slc7a5	3.81695e-34	8.82748e-34	1.75879	C4		4430402I18Rik	9.46618e-10	1.04095e-09	-1.77957	C5
	Msh6	1.37454e-25	2.35249e-25	1.75851	C4		Dhx58	1.86485e-56	1.01443e-55	-1.77885	C5
	Rps27l	3.84096e-86	8.14096e-85	1.75779	C4		1700028J19Rik	1.05942e-39	2.98666e-39	-1.77707	C5
	Sun1	7.04457e-40	2.0022e-39	1.75716	C4		Cfap53	3.39098e-47	1.28259e-46	-1.7768	C5
	Rexo1	1.6417e-30	3.31584e-30	1.75701	C4		Ttc9	2.30229e-53	1.10894e-52	-1.77638	C5
	Parp2	7.24545e-34	1.66349e-33	1.75675	C4		Thsd7b	1.8841e-57	1.08071e-56	-1.77544	C5
	Cpsf7	2.47592e-30	4.96613e-30	1.75536	C4		Mfn2	1.51977e-58	9.13966e-58	-1.77537	C5
	B9d2	3.87485e-27	6.92137e-27	1.75334	C4		Tdrd6	3.32179e-46	1.20906e-45	-1.77414	C5
	Cers3	5.38505e-43	1.75595e-42	1.75325	C4		Crlf1	1.24615e-44	4.31008e-44	-1.773	C5
	Tfrc	7.41543e-11	8.39884e-11	1.75294	C4		Plce1	2.17632e-16	2.8962e-16	-1.77259	C5
	Grhpr	1.02097e-20	1.52904e-20	1.75262	C4		Dnajc18	2.59673e-55	1.37177e-54	-1.7669	C5
	Ptrhd1	2.61319e-51	1.16454e-50	1.75186	C4		D11Wsu47e	2.31093e-20	3.42989e-20	-1.76493	C5
	Cul4a	5.80784e-41	1.72991e-40	1.75163	C4		Cstf1	5.0069e-56	2.69829e-55	-1.76401	C5
	Ssr1	1.50918e-48	6.00218e-48	1.75073	C4		Cct6b	4.39036e-43	1.437e-42	-1.76396	C5
	Esco2	3.62501e-33	8.06177e-33	1.75038	C4		Gem	1.85918e-32	4.04666e-32	-1.76229	C5
	Deb1	6.90154e-31	1.417e-30	1.74856	C4		Snap29	7.00801e-57	3.92268e-56	-1.76199	C5
	Dcakd	1.61953e-31	3.39127e-31	1.74797	C4		Crtam	2.83024e-58	1.68169e-57	-1.75989	C5
	Tpst2	4.74983e-32	1.01728e-31	1.74773	C4		H2afy3	2.2964e-23	3.69038e-23	-1.7578	C5
	Rps3a1	3.56303e-71	3.8344e-70	1.74703	C4		Amdhd2	6.16774e-47	2.31774e-46	-1.75528	C5
	Vps16	2.35557e-41	7.1573e-41	1.74313	C4		1110020A21Rik	1.92641e-69	1.9132e-68	-1.75525	C5
	Mettl10	1.85997e-20	2.76885e-20	1.74232	C4		Slc9c1	6.59865e-52	3.00615e-51	-1.75436	C5
	U2af2	4.31682e-42	1.35917e-41	1.74204	C4		Pdzk1ip1	5.73524e-08	6.04845e-08	-1.75405	C5
	1190007I07Rik	1.03453e-35	2.57596e-35	1.73901	C4		Cfap45	1.60776e-41	4.94126e-41	-1.75173	C5
	Snrnp40	4.12944e-55	2.15524e-54	1.73853	C4		6820408C15Rik	2.18841e-43	7.24467e-43	-1.75054	C5
	Bzw1	1.81311e-50	7.79998e-50	1.7383	C4		Napepld	1.47424e-58	8.89664e-58	-1.74746	C5
	Tsnax	6.66504e-55	3.43663e-54	1.73665	C4		Btbd16	4.52705e-58	2.67165e-57	-1.74619	C5
	Zfp706	3.5643e-64	2.80941e-63	1.73583	C4		Elmod3	5.61049e-58	3.29427e-57	-1.7458	C5
	Anapc16	7.33869e-49	2.95247e-48	1.73523	C4		Slco6c1	3.42868e-49	1.39556e-48	-1.7447	C5
	N6amt2	5.32011e-31	1.09879e-30	1.73509	C4		Fem1c	7.841e-63	5.69005e-62	-1.7447	C5
	Brd7	1.22495e-53	6.01401e-53	1.73349	C4		Wdr48	1.63689e-51	7.36623e-51	-1.7418	C5
	Eif4g1	1.39126e-25	2.37992e-25	1.73248	C4		Nat6	3.17082e-08	3.35416e-08	-1.74012	C5
	Chordc1	1.1977e-31	2.51858e-31	1.73217	C4		BC051628	1.4965e-17	2.06585e-17	-1.73682	C5
	Rrp9	1.3855e-30	2.80653e-30	1.73097	C4		Dnajb1	6.44393e-75	8.11562e-74	-1.73645	C5
	Wfdc1	3.33484e-11	3.81313e-11	1.72871	C4		4933430I17Rik	3.72131e-43	1.22031e-42	-1.73374	C5
	Hnrnpc	1.56388e-63	1.19212e-62	1.72631	C4		Egln2	1.02875e-51	4.66223e-51	-1.73248	C5
	Thap11	5.17269e-26	8.9722e-26	1.7262	C4		Ankrd55	1.53376e-55	8.16441e-55	-1.73185	C5
	Ctage5	1.54227e-31	3.23142e-31	1.72532	C4		4930555G01Rik	1.159e-14	1.45967e-14	-1.73177	C5
	Kbtbd6	1.64997e-39	4.61408e-39	1.72487	C4		Aurka	5.01424e-73	5.83676e-72	-1.72984	C5
	Stx12	6.60556e-54	3.26613e-53	1.72473	C4		Kcnab3	4.3257e-26	7.5143e-26	-1.72834	C5
	Yars2	2.10578e-27	3.79258e-27	1.72447	C4		Gm16432	2.25937e-52	1.04297e-51	-1.728	C5
	Srrm1	4.18185e-45	1.46092e-44	1.72437	C4		Atg4c	1.51619e-59	9.53033e-59	-1.72774	C5
	Lrrc14	5.32659e-33	1.17632e-32	1.72393	C4		Catsper4	8.00472e-08	8.41634e-08	-1.7264	C5
	Rrp1b	4.5665e-18	6.37732e-18	1.72341	C4		Dpy19l2	2.06752e-50	8.8632e-50	-1.72593	C5
	Kcnq1ot1	5.69155e-22	8.81239e-22	1.72305	C4		1700011E24Rik	4.95393e-36	1.24782e-35	-1.7237	C5
	Rtcb	1.69739e-54	8.63856e-54	1.72092	C4		1700080O16Rik	2.08001e-13	2.52009e-13	-1.72289	C5
	Thrap3	2.22743e-56	1.20788e-55	1.72058	C4		Spag6	9.92065e-47	3.68028e-46	-1.72268	C5
	Bcas2	5.63458e-64	4.39143e-63	1.72	C4		Tmem210	6.12963e-06	6.25377e-06	-1.72242	C5
	Tmem106c	4.13568e-45	1.44916e-44	1.719	C4		Cage1	1.36673e-45	4.87256e-45	-1.72223	C5
	Mettl1	8.27539e-28	1.51157e-27	1.71775	C4		Ttc4	4.26109e-57	2.40057e-56	-1.72075	C5
	Pim3	2.31596e-34	5.41014e-34	1.71697	C4		Ccdc63	1.06329e-05	1.0826e-05	-1.71936	C5
	Mpp7	5.76125e-23	9.16946e-23	1.71586	C4		Rnpep	5.16442e-35	1.25098e-34	-1.71775	C5
	Psmg2	1.08379e-57	6.28925e-57	1.71525	C4		Fem1b	3.57219e-55	1.87567e-54	-1.71617	C5
	Nfyc	9.50164e-31	1.94052e-30	1.71484	C4		Speer4f1	1.62888e-09	1.77994e-09	-1.71503	C5
	Hsp90ab1	4.03373e-68	3.72906e-67	1.71484	C4		Kif2b	0.000365393	0.000368574	-1.71462	C5
	Gm11744	1.85581e-16	2.48012e-16	1.71353	C4		Gm7120	2.29238e-50	9.78908e-50	-1.71205	C5
	Myl12a	7.75417e-48	2.99151e-47	1.70994	C4		4921524L21Rik	2.47937e-57	1.41516e-56	-1.71172	C5
	Zfp191	1.23279e-38	3.36886e-38	1.70958	C4		Slc22a18	6.54359e-41	1.94573e-40	-1.70994	C5
	Ube2t	2.3282e-38	6.30773e-38	1.7092	C4		Slco6b1	5.13751e-49	2.07169e-48	-1.70819	C5
	Mrps33	1.22322e-51	5.53634e-51	1.70857	C4		Aurkb	5.75335e-46	2.06597e-45	-1.70759	C5
	Nme2	1.40905e-62	1.00366e-61	1.7056	C4		Ankrd61	1.71799e-07	1.79547e-07	-1.7066	C5
	Swi5	3.72537e-95	1.19902e-93	1.70482	C4		Tex40	3.35665e-38	9.03074e-38	-1.70436	C5
	Snrnp70	1.51291e-42	4.82909e-42	1.70425	C4		Bpi	3.22934e-52	1.48678e-51	-1.70325	C5
	Arpp19	1.95458e-64	1.55472e-63	1.70384	C4		2610042L04Rik	4.01381e-15	5.12942e-15	-1.70224	C5
	Lrr1	3.83023e-22	5.957e-22	1.70348	C4		Tmem177	1.8293e-43	6.07322e-43	-1.70108	C5
	Aen	1.23444e-25	2.11613e-25	1.70146	C4		Fam122c	1.93011e-07	2.01594e-07	-1.70084	C5
	Pdrg1	1.95914e-34	4.58893e-34	1.70079	C4		Ccdc96	1.88269e-46	6.92511e-46	-1.69946	C5
	Dppa5a	3.21447e-11	3.67913e-11	1.70035	C4		Baiap2	1.59403e-53	7.7278e-53	-1.698	C5
	Fam204a	7.22118e-47	2.70483e-46	1.70027	C4		Ccdc67	9.35042e-47	3.47616e-46	-1.69557	C5
	Txn1	1.39723e-28	2.61962e-28	1.69977	C4		Lrp2bp	7.58093e-09	8.13061e-09	-1.69279	C5
	Amfr	1.37304e-49	5.675e-49	1.69879	C4		Adad1	3.07932e-48	1.2122e-47	-1.69154	C5
	Wdr41	2.49993e-34	5.83206e-34	1.69864	C4		Serp1	3.15186e-51	1.39565e-50	-1.68997	C5
	Hnrnpa3	5.63178e-31	1.16247e-30	1.69732	C4		Txndc8	0.000277261	0.000279999	-1.68752	C5
	Crabp1	2.72571e-10	3.04061e-10	1.69679	C4		Rftn2	2.61286e-45	9.23937e-45	-1.68631	C5
	Hibadh	1.48037e-45	5.26689e-45	1.69633	C4		Lrrc18	0.00143749	0.00144623	-1.68406	C5
	Zdhhc13	1.45697e-34	3.43817e-34	1.69588	C4		Zfp296	2.58273e-40	7.47507e-40	-1.68212	C5
	Rbx1	3.5807e-70	3.71538e-69	1.69485	C4		Prr27	3.8036e-08	4.01986e-08	-1.68143	C5
	Cox7a1	3.1107e-17	4.26372e-17	1.69472	C4		1110006O24Rik	1.90498e-31	3.9794e-31	-1.68133	C5
	Wdr5	2.76191e-45	9.75652e-45	1.69444	C4		Foxp1	3.30073e-51	1.45601e-50	-1.68101	C5
	Raly	6.02225e-20	8.82891e-20	1.6937	C4		Fam83e	8.30033e-09	8.8912e-09	-1.67847	C5
	Angel2	8.61396e-48	3.31218e-47	1.69301	C4		Dnaaf1	2.20153e-44	7.52461e-44	-1.67731	C5
	Sf3b3	8.33942e-42	2.59515e-41	1.6921	C4		9330159M07Rik	7.58225e-60	4.78328e-59	-1.67635	C5
	Cisd2	3.14655e-30	6.28587e-30	1.69207	C4		Nadk2	3.05099e-45	1.07449e-44	-1.67604	C5
	Idh3a	6.12114e-47	2.30271e-46	1.68999	C4		Hoxa4	1.79573e-49	7.38692e-49	-1.67511	C5
	Tmem14c	6.5148e-23	1.03404e-22	1.68902	C4		Ccdc88b	8.30017e-48	3.19506e-47	-1.67498	C5
	Pdhb	3.59228e-68	3.34766e-67	1.68895	C4		Wfdc3	3.2891e-46	1.19842e-45	-1.67285	C5
	Cst9	1.14294e-20	1.70949e-20	1.68623	C4		Stk10	3.20441e-51	1.41712e-50	-1.67154	C5
	Vamp8	4.18276e-16	5.50522e-16	1.68577	C4		Ccdc62	4.65088e-50	1.96672e-49	-1.67132	C5
	Top2b	1.59632e-15	2.06276e-15	1.6835	C4		Tssk4	1.65437e-07	1.73002e-07	-1.66837	C5
	Llph	1.48604e-43	4.97158e-43	1.68312	C4		Abca17	2.13693e-51	9.53526e-51	-1.66782	C5
	Gsta2	6.34921e-15	8.06352e-15	1.6825	C4		D2Wsu81e	8.48804e-57	4.72071e-56	-1.66771	C5
	Mysm1	1.136e-28	2.1414e-28	1.68167	C4		Ehbp1l1	1.31347e-53	6.43951e-53	-1.66683	C5
	Smyd2	8.41804e-30	1.64851e-29	1.68154	C4		9530082P21Rik	1.68888e-49	6.95562e-49	-1.66682	C5
	Rpl5	3.3934e-82	5.98755e-81	1.68122	C4		Tmem247	0.00101574	0.0010228	-1.66453	C5
	Smim1	9.36106e-16	1.21687e-15	1.68072	C4		Nsun7	2.56256e-53	1.23031e-52	-1.66364	C5
	Ttc14	1.56961e-33	3.53823e-33	1.68049	C4		Slc26a8	3.42429e-54	1.71018e-53	-1.6611	C5
	Fh1	8.47803e-21	1.27409e-20	1.67884	C4		4931406B18Rik	7.45759e-45	2.59226e-44	-1.66092	C5
	Fkbp3	9.91428e-38	2.62268e-37	1.67804	C4		Kif9	5.35262e-46	1.92407e-45	-1.65962	C5
	6030458C11Rik	2.4646e-24	4.06982e-24	1.67762	C4		Ado	9.61697e-48	3.68969e-47	-1.65867	C5
	Chchd4	9.31507e-37	2.40559e-36	1.67761	C4		Ccdc60	1.68816e-51	7.58145e-51	-1.6583	C5
	Atp5l	7.91189e-75	9.92842e-74	1.67673	C4		Gm6455	5.49532e-32	1.17189e-31	-1.65639	C5
	Psme1	2.44606e-13	2.95533e-13	1.67641	C4		Lef1	1.57512e-39	4.41185e-39	-1.65574	C5
	Brk1	8.25078e-48	3.17957e-47	1.67399	C4		1700028I16Rik	3.11391e-48	1.22372e-47	-1.65417	C5
	Eny2	5.21192e-52	2.38377e-51	1.67279	C4		Syndig1l	6.7382e-41	2.00188e-40	-1.654	C5
	Lyrm4	1.53806e-28	2.87434e-28	1.67241	C4		Tiprl	1.99884e-54	1.00988e-53	-1.65362	C5
	Nelfcd	1.19956e-41	3.70309e-41	1.66982	C4		Gdf9	4.09625e-37	1.06736e-36	-1.652	C5
	Psmg1	2.62043e-64	2.07959e-63	1.66922	C4		Limd1	1.52848e-53	7.44119e-53	-1.65095	C5
	Rps8	4.67201e-98	1.74623e-96	1.66751	C4		Ngly1	1.5667e-53	7.61656e-53	-1.64552	C5
	Pnisr	4.21716e-40	1.21147e-39	1.66616	C4		Rpgrip1	3.91082e-42	1.23246e-41	-1.64302	C5
	Pnn	1.2125e-44	4.19786e-44	1.66613	C4		1810012K16Rik	1.53192e-43	5.12015e-43	-1.64286	C5
	Hist1h2aa	1.6707e-16	2.2336e-16	1.66471	C4		Lpxn	2.08023e-34	4.86929e-34	-1.64241	C5
	Tmx2	3.92299e-29	7.52972e-29	1.66388	C4		Il31	1.74692e-19	2.52696e-19	-1.64239	C5
	Tomm40	1.65352e-40	4.8259e-40	1.66355	C4		Tmem106a	8.35348e-35	2.00253e-34	-1.6423	C5
	1700018G05Rik	2.41688e-29	4.67505e-29	1.66341	C4		Crisp2	1.05804e-38	2.89587e-38	-1.64217	C5
	Cdc42se2	4.62485e-40	1.32422e-39	1.6634	C4		Gng10	6.10472e-44	2.0582e-43	-1.64127	C5
	Mrps5	2.47063e-48	9.73687e-48	1.65989	C4		Agbl4	1.56042e-55	8.29359e-55	-1.64072	C5
	Med6	8.0077e-38	2.12804e-37	1.65745	C4		Spn-ps	1.40735e-05	1.43165e-05	-1.64035	C5
	Marcksl1	3.81246e-22	5.932e-22	1.65703	C4		Angel1	7.10621e-58	4.15845e-57	-1.63901	C5
	Zmynd8	4.73297e-43	1.54768e-42	1.65695	C4		Nop9	2.96804e-53	1.42106e-52	-1.63862	C5
	5730455P16Rik	3.25505e-25	5.50586e-25	1.65668	C4		Rtn3	5.99291e-55	3.0999e-54	-1.63805	C5
	Snx5	1.55826e-21	2.39034e-21	1.65613	C4		Dnajb3	4.81336e-52	2.20729e-51	-1.63691	C5
	Nfyb	5.94693e-24	9.72777e-24	1.65556	C4		1700028P15Rik	4.1904e-57	2.36843e-56	-1.6345	C5
	Shoc2	5.84613e-17	7.93175e-17	1.65521	C4		Dusp19	2.24748e-45	7.95544e-45	-1.63213	C5
	Rpl35	6.68206e-104	3.46669e-102	1.65465	C4		Clec4g	4.61972e-27	8.21389e-27	-1.63185	C5
	Mrpl28	1.56909e-53	7.61756e-53	1.6506	C4		Slamf7	1.86961e-43	6.2011e-43	-1.63158	C5
	Gatm	7.22108e-24	1.17843e-23	1.65011	C4		Ccdc154	1.68025e-52	7.78738e-52	-1.6309	C5
	2210016L21Rik	3.12774e-21	4.76216e-21	1.64888	C4		Pomt2	1.65622e-54	8.44139e-54	-1.62943	C5
	Psmc6	4.46352e-41	1.33983e-40	1.64861	C4		Gdpd1	4.42237e-55	2.29778e-54	-1.62872	C5
	Htatsf1	6.84919e-12	7.9678e-12	1.64745	C4		Ppm1d	2.65802e-40	7.68657e-40	-1.62617	C5
	Qsox2	3.27571e-37	8.55476e-37	1.64743	C4		Alkbh4	3.95616e-37	1.03163e-36	-1.62581	C5
	Akap5	7.68277e-34	1.76273e-33	1.64538	C4		Tcp11	5.16231e-38	1.38352e-37	-1.62572	C5
	Hmgn2	3.04345e-22	4.74395e-22	1.64016	C4		Lrrc72	2.18161e-06	2.24025e-06	-1.62563	C5
	Plgrkt	6.01164e-09	6.46749e-09	1.6394	C4		Fgd2	6.11378e-19	8.74547e-19	-1.62537	C5
	Sgol1	1.24889e-15	1.61862e-15	1.63651	C4		Arl5b	8.18111e-43	2.6331e-42	-1.62518	C5
	Mrpl44	2.20399e-37	5.7863e-37	1.63571	C4		Emx2	2.74223e-30	5.48763e-30	-1.62518	C5
	Taf1d	1.35201e-44	4.66228e-44	1.63439	C4		Mospd1	2.90067e-74	3.53781e-73	-1.62494	C5
	Nln	2.24111e-28	4.1503e-28	1.63184	C4		Syce1l	1.63774e-43	5.46334e-43	-1.6228	C5
	Mis18a	6.49322e-38	1.73352e-37	1.63124	C4		Cfap58	1.75773e-33	3.95205e-33	-1.62083	C5
	Tpm1	1.73829e-13	2.11047e-13	1.63114	C4		Ppfia2	7.46195e-15	9.46287e-15	-1.62004	C5
	Srsf1	1.36315e-44	4.69606e-44	1.62936	C4		Nipbl	1.37431e-51	6.21211e-51	-1.61953	C5
	Dnajc17	7.00582e-30	1.37895e-29	1.62899	C4		4933431G14Rik	3.96191e-27	7.07324e-27	-1.6195	C5
	Tmem179b	3.72841e-20	5.49617e-20	1.62679	C4		Fam186b	2.33025e-48	9.20447e-48	-1.61895	C5
	9330102E08Rik	5.30674e-25	8.9328e-25	1.62644	C4		Irgc1	0.000474987	0.000478983	-1.61632	C5
	Rrn3	2.47563e-41	7.51554e-41	1.62577	C4		Slc30a3	2.70401e-51	1.20347e-50	-1.61542	C5
	Cul1	1.60858e-58	9.62381e-58	1.62524	C4		Klhl10	1.26138e-06	1.30106e-06	-1.61459	C5
	Gstt2	2.11476e-38	5.73394e-38	1.62468	C4		Efhd1	4.26347e-41	1.28088e-40	-1.61455	C5
	Yaf2	8.25161e-17	1.11475e-16	1.6223	C4		Fbxo30	5.68533e-53	2.6924e-52	-1.6143	C5
	Ndufa11	3.84848e-78	5.74133e-77	1.62164	C4		Ube2c	2.70676e-38	7.31626e-38	-1.6128	C5
	Setd3	1.28547e-44	4.44165e-44	1.62119	C4		B830017H08Rik	1.45868e-16	1.95465e-16	-1.61262	C5
	Acadm	7.44848e-19	1.06328e-18	1.62035	C4		Lrrc1	3.91105e-32	8.39705e-32	-1.61183	C5
	Agk	1.23268e-34	2.9368e-34	1.62028	C4		Spag1	2.33908e-48	9.22888e-48	-1.61165	C5
	Sec61b	2.31211e-53	1.1116e-52	1.61795	C4		Enkur	5.37776e-45	1.87493e-44	-1.61069	C5
	Ppil4	4.72148e-36	1.19186e-35	1.61712	C4		Cnst	1.7095e-50	7.37249e-50	-1.61052	C5
	Fth1	8.48245e-62	5.82707e-61	1.61692	C4		Catsperd	1.86042e-47	7.08303e-47	-1.6074	C5
	1500011K16Rik	2.06834e-22	3.23707e-22	1.61611	C4		Spesp1	1.87838e-53	9.08102e-53	-1.60726	C5
	Abt1	2.97211e-34	6.90118e-34	1.61609	C4		Gm3002	4.55392e-13	5.45654e-13	-1.60637	C5
	Tgfbr1	1.14518e-24	1.91561e-24	1.61526	C4		Emid1	2.54282e-38	6.88383e-38	-1.60626	C5
	Vkorc1	3.74689e-28	6.90573e-28	1.61397	C4		2900092C05Rik	1.43954e-05	1.46397e-05	-1.6052	C5
	Syngr2	2.48838e-13	3.00439e-13	1.61361	C4		Nipsnap3a	6.90907e-09	7.41461e-09	-1.60336	C5
	Nedd8	8.41276e-74	1.01537e-72	1.61288	C4		Pebp4	1.41976e-38	3.86761e-38	-1.60286	C5
	Ncaph2	4.5457e-33	1.00707e-32	1.6124	C4		Slc39a8	4.05654e-53	1.93158e-52	-1.60217	C5
	Map3k4	1.01011e-21	1.55635e-21	1.60848	C4		Ggnbp1	9.25977e-35	2.21521e-34	-1.60076	C5
	Rad1	8.26029e-39	2.26978e-38	1.60846	C4		4930593C16Rik	1.5781e-33	3.55508e-33	-1.60067	C5
	Psmb2	9.08912e-53	4.26367e-52	1.60751	C4		BC049762	5.43245e-05	5.50691e-05	-1.60058	C5
	1110004F10Rik	3.3195e-59	2.04585e-58	1.60724	C4		Zmynd12	7.88293e-58	4.60522e-57	-1.60036	C5
	Ttc30a1	2.14645e-32	4.65445e-32	1.60723	C4		Vps26a	3.61364e-67	3.22905e-66	-1.59967	C5
	Josd2	1.0508e-41	3.25543e-41	1.60661	C4		Necab2	4.23974e-49	1.71364e-48	-1.59619	C5
	Cst12	3.87883e-20	5.71548e-20	1.60478	C4		Ppp2cb	2.58828e-61	1.74696e-60	-1.59528	C5
	Mdh2	1.4321e-33	3.23245e-33	1.60304	C4		Btg1	6.52306e-51	2.85929e-50	-1.59414	C5
	4930558K02Rik	9.02381e-19	1.2808e-18	1.60255	C4		Ide	1.95593e-49	8.02694e-49	-1.59397	C5
	Dppa4	4.57356e-10	5.0678e-10	1.59991	C4		Pik3cd	1.05064e-52	4.90864e-52	-1.59393	C5
	Utp11l	4.46095e-36	1.12691e-35	1.59883	C4		Itprip	9.34686e-54	4.61501e-53	-1.5928	C5
	Psmg3	3.5484e-27	6.3513e-27	1.59842	C4		Eid2b	1.48512e-48	5.91454e-48	-1.59237	C5
	Sec62	8.4135e-56	4.52015e-55	1.59784	C4		Kcnmb4os1	3.33507e-39	9.22987e-39	-1.59179	C5
	Vps41	6.11924e-29	1.16743e-28	1.59782	C4		4930453N24Rik	1.291e-49	5.34226e-49	-1.59087	C5
	Tmem59	1.72162e-36	4.40999e-36	1.59781	C4		Spata19	4.26062e-05	4.3228e-05	-1.58989	C5
	Lars2	2.56782e-16	3.41068e-16	1.59766	C4		3830417A13Rik	3.43009e-10	3.81658e-10	-1.58825	C5
	Eif1ax	7.182e-17	9.71386e-17	1.59691	C4		Capns2	5.62157e-30	1.10837e-29	-1.58741	C5
	Fam208a	2.71911e-16	3.60887e-16	1.59598	C4		Gm2012	2.74339e-10	3.05936e-10	-1.58598	C5
	Zmym1	2.38782e-23	3.83551e-23	1.59465	C4		Ppp2r1b	2.42268e-50	1.03328e-49	-1.58561	C5
	Mrpl19	1.40655e-31	2.94884e-31	1.5935	C4		Hunk	5.3667e-50	2.25843e-49	-1.58122	C5
	Ppcdc	2.09872e-26	3.66959e-26	1.59149	C4		1700030O20Rik	1.25092e-47	4.78878e-47	-1.58108	C5
	Myl9	1.72229e-11	1.98827e-11	1.59122	C4		Fam126a	1.53297e-50	6.62762e-50	-1.57946	C5
	Smim4	7.37764e-31	1.51118e-30	1.59007	C4		Ydjc	1.62582e-39	4.55019e-39	-1.57753	C5
	Dclre1a	1.6016e-20	2.38934e-20	1.5894	C4		Smcp	0.00411673	0.00413457	-1.57578	C5
	Inca1	3.30255e-34	7.65311e-34	1.5872	C4		1700001G11Rik	1.75661e-41	5.37497e-41	-1.57551	C5
	4933402E13Rik	6.59842e-17	8.94195e-17	1.58657	C4		Nupr1l	1.91051e-10	2.1381e-10	-1.57494	C5
	Zfp1	1.59275e-24	2.65026e-24	1.58644	C4		Zscan21	2.21526e-48	8.77019e-48	-1.57403	C5
	Hmgcl	5.44122e-17	7.39104e-17	1.58627	C4		1700065L07Rik	1.38878e-43	4.65066e-43	-1.57251	C5
	Ints2	9.38871e-09	1.00478e-08	1.58488	C4		Dhtkd1	4.53301e-53	2.14962e-52	-1.57108	C5
	Stx16	1.99059e-20	2.96076e-20	1.58468	C4		Ankrd13c	6.67902e-47	2.50445e-46	-1.57045	C5
	Gars	3.25974e-46	1.19022e-45	1.58455	C4		1700025F24Rik	2.13036e-39	5.9336e-39	-1.56829	C5
	Ppie	1.15735e-34	2.75922e-34	1.58443	C4		March10	1.62196e-40	4.74175e-40	-1.56803	C5
	Lrrc40	8.24484e-35	1.97922e-34	1.58416	C4		Speer4a	5.69371e-13	6.79648e-13	-1.56767	C5
	Spg21	1.46662e-36	3.76513e-36	1.58383	C4		Pde4dip	6.33166e-44	2.13264e-43	-1.56501	C5
	Dnajc9	8.00698e-30	1.56978e-29	1.58257	C4		Rpa1	1.53065e-48	6.08063e-48	-1.56466	C5
	Snhg20	5.01719e-25	8.46179e-25	1.58233	C4		Cdh2	5.49801e-44	1.86086e-43	-1.56324	C5
	Ccdc36	1.20707e-24	2.01526e-24	1.58207	C4		Gm6583	1.0102e-40	2.9834e-40	-1.56243	C5
	Dnm1l	1.07809e-40	3.1758e-40	1.58007	C4		Fam227b	7.8802e-59	4.78874e-58	-1.5624	C5
	Lamtor2	2.6524e-33	5.92909e-33	1.58003	C4		Spz1	3.54735e-15	4.53998e-15	-1.56162	C5
	Rrp8	3.01834e-20	4.45509e-20	1.57965	C4		Ppp1r10	4.21432e-49	1.70535e-48	-1.56038	C5
	E030024N20Rik	4.24993e-99	1.64142e-97	1.57921	C4		1700008J07Rik	7.87083e-43	2.53794e-42	-1.56004	C5
	Cntrob	2.0066e-22	3.1447e-22	1.57918	C4		Nbas	1.03897e-41	3.22165e-41	-1.55812	C5
	Smchd1	1.10367e-19	1.60921e-19	1.57906	C4		Jam2	6.09404e-26	1.05283e-25	-1.5552	C5
	2310011J03Rik	1.03456e-25	1.78027e-25	1.57849	C4		Gtf2a1l	4.78944e-44	1.62262e-43	-1.55494	C5
	Tc2n	1.05292e-32	2.30331e-32	1.57842	C4		Drc1	1.32331e-44	4.56784e-44	-1.55459	C5
	Nup54	2.3491e-41	7.14389e-41	1.57799	C4		Gm10375	1.85024e-11	2.13528e-11	-1.55414	C5
	Fabp5	5.75902e-10	6.36919e-10	1.57767	C4		Rcbtb2	4.0346e-50	1.71236e-49	-1.55376	C5
	Tacc1	7.35921e-37	1.90332e-36	1.57734	C4		Ankar	6.16059e-40	1.7567e-39	-1.55337	C5
	Nif3l1	1.98856e-24	3.30096e-24	1.57668	C4		Mospd4	7.39692e-41	2.19365e-40	-1.55337	C5
	Ktn1	5.04422e-13	6.03362e-13	1.57627	C4		Fam47c	2.08728e-10	2.33518e-10	-1.54887	C5
	Fignl1	1.20557e-45	4.30684e-45	1.57614	C4		Pmfbp1	7.81233e-10	8.60173e-10	-1.54704	C5
	Nucb1	2.12222e-23	3.41362e-23	1.57566	C4		Acyp2	8.51284e-50	3.5523e-49	-1.54583	C5
	Fam173b	1.04722e-16	1.40872e-16	1.57497	C4		Particl	2.26098e-44	7.71264e-44	-1.5457	C5
	Psma5	3.71967e-55	1.95016e-54	1.5726	C4		Ak1	1.7557e-46	6.46483e-46	-1.54501	C5
	Raf1	4.16079e-41	1.25112e-40	1.57231	C4		1700123J17Rik	1.17009e-28	2.20447e-28	-1.54391	C5
	Zyx	4.11914e-13	4.93898e-13	1.56977	C4		Tmbim7	1.16016e-36	2.985e-36	-1.54357	C5
	Aard	1.01007e-18	1.4319e-18	1.56943	C4		Spata17	1.84285e-54	9.36511e-54	-1.54214	C5
	Vps25	8.50515e-47	3.1653e-46	1.56893	C4		Dpf3	4.58318e-32	9.82192e-32	-1.54023	C5
	Mrpl15	2.42425e-59	1.50422e-58	1.568	C4		1700003I22Rik	1.13147e-29	2.20954e-29	-1.53944	C5
	Rnf149	2.25559e-16	2.9994e-16	1.56776	C4		Crbn	1.80173e-47	6.86711e-47	-1.53813	C5
	Eif4a2	7.17819e-48	2.77546e-47	1.56581	C4		Prdx6	6.26775e-47	2.35277e-46	-1.53643	C5
	Abracl	1.18979e-12	1.41006e-12	1.56555	C4		Bora	3.56035e-17	4.86853e-17	-1.53598	C5
	Zfp612	3.61983e-27	6.47582e-27	1.56526	C4		Gm5861	1.83159e-39	5.11786e-39	-1.53563	C5
	Atg101	1.82705e-23	2.94566e-23	1.56288	C4		Wdr53	1.00287e-42	3.21883e-42	-1.53562	C5
	Drosha	2.95026e-29	5.68466e-29	1.56268	C4		2900011O08Rik	1.10784e-40	3.26066e-40	-1.53527	C5
	Snx27	1.59174e-38	4.32596e-38	1.56225	C4		Pkdrej	2.18888e-34	5.1167e-34	-1.5348	C5
	Luc7l3	1.36847e-30	2.77688e-30	1.5616	C4		Dnajb13	1.3763e-40	4.04057e-40	-1.53467	C5
	Magoh	1.56876e-21	2.40433e-21	1.56084	C4		Aldoart1	4.3883e-07	4.55199e-07	-1.5335	C5
	Rps19	7.89173e-82	1.358e-80	1.56071	C4		Dnajb2	1.14525e-43	3.83885e-43	-1.53333	C5
	Lamtor3	1.7462e-23	2.81922e-23	1.55897	C4		Gm6408	2.08626e-11	2.40207e-11	-1.53164	C5
	Coro1c	5.31686e-26	9.20847e-26	1.55883	C4		Smim6	5.14595e-21	7.78726e-21	-1.52812	C5
	Arhgap33	4.82526e-29	9.23602e-29	1.5583	C4		Cir1	1.52882e-49	6.3039e-49	-1.52797	C5
	Mettl21a	6.79693e-24	1.11101e-23	1.55792	C4		Hdhd1a	5.7962e-43	1.88119e-42	-1.52351	C5
	Ndufab1	9.29249e-72	1.01575e-70	1.55724	C4		Aste1	3.928e-48	1.53588e-47	-1.52323	C5
	Id2	1.87187e-08	1.98736e-08	1.55576	C4		Sept12	2.43364e-39	6.75665e-39	-1.52194	C5
	2010320M18Rik	8.16774e-22	1.2607e-21	1.55572	C4		Optn	7.04799e-45	2.45233e-44	-1.52081	C5
	Mthfsl	2.3078e-25	3.92462e-25	1.5556	C4		Dnali1	7.40262e-41	2.19365e-40	-1.51648	C5
	Exd2	6.05789e-31	1.24747e-30	1.55439	C4		Gm5617	1.38612e-40	4.06595e-40	-1.51565	C5
	Snx4	2.39715e-43	7.92061e-43	1.55129	C4		Fam228a	3.04221e-44	1.0337e-43	-1.51283	C5
	Brd4	1.30169e-19	1.89159e-19	1.55013	C4		Slc25a10	1.01452e-39	2.86241e-39	-1.51154	C5
	Piwil1	4.49469e-33	9.96399e-33	1.54989	C4		1700034I23Rik	1.73809e-29	3.37519e-29	-1.51118	C5
	Gm9112	3.96853e-21	6.02385e-21	1.54832	C4		AY702103	3.62953e-40	1.04612e-39	-1.5106	C5
	St7	2.26462e-25	3.85306e-25	1.54774	C4		Ccdc42	1.34713e-47	5.15138e-47	-1.50859	C5
	Tuba1a	6.10438e-26	1.05409e-25	1.54695	C4		Tmem41b	2.84465e-53	1.36386e-52	-1.50783	C5
	Ppp5c	1.79391e-43	5.97284e-43	1.54572	C4		Acr	2.2065e-44	7.53418e-44	-1.50659	C5
	N4bp1	3.24748e-13	3.90597e-13	1.54512	C4		1700003F12Rik	0.0255935	0.0256748	-1.50647	C5
	Rae1	3.55387e-55	1.86887e-54	1.54444	C4		Ube2q2	5.28184e-42	1.65403e-41	-1.5042	C5
	Fibp	1.39771e-39	3.92127e-39	1.5436	C4		1700021N21Rik	4.95299e-30	9.79886e-30	-1.50088	C5
	1500011B03Rik	1.81046e-35	4.46957e-35	1.54323	C4		1700108F19Rik	4.91358e-06	5.02046e-06	-1.50029	C5
	Atad1	1.7525e-21	2.6765e-21	1.54228	C4		Tsnaxip1	5.08608e-42	1.59416e-41	-1.49878	C5
	Ddx18	5.15701e-48	2.00737e-47	1.54224	C4		Dnajb4	6.06533e-47	2.28419e-46	-1.49795	C5
	Polr3b	5.62158e-22	8.70794e-22	1.54192	C4		1700102H20Rik	5.86139e-42	1.83057e-41	-1.49655	C5
	B3galt6	1.90653e-17	2.62667e-17	1.54188	C4		Pias2	3.76362e-51	1.65809e-50	-1.49582	C5
	Klc1	5.96136e-23	9.47061e-23	1.54031	C4		Mdga2	5.48745e-21	8.2932e-21	-1.49574	C5
	Eid1	2.05915e-05	2.09287e-05	1.5403	C4		Csnk2b	9.40788e-62	6.41212e-61	-1.49533	C5
	Rab34	1.17216e-12	1.39012e-12	1.53955	C4		Fbxl13	1.03896e-18	1.47225e-18	-1.4953	C5
	Ttc5	2.19154e-25	3.73055e-25	1.53846	C4		Stard6	1.89744e-46	6.972e-46	-1.49243	C5
	2010012O05Rik	7.97178e-34	1.82663e-33	1.53804	C4		Ythdf3	1.97633e-49	8.10109e-49	-1.49242	C5
	Wrap53	1.51875e-23	2.45429e-23	1.53615	C4		Camk2n1	1.8491e-35	4.55848e-35	-1.49142	C5
	Dgcr2	1.42129e-27	2.57447e-27	1.53574	C4		Atp9b	8.07448e-40	2.29305e-39	-1.49089	C5
	BC031181	7.65471e-46	2.7459e-45	1.53531	C4		Hexim2	2.25137e-46	8.25501e-46	-1.49059	C5
	Med31	2.36307e-62	1.6594e-61	1.53527	C4		Ccdc33	1.44113e-33	3.25073e-33	-1.48765	C5
	Grwd1	2.37036e-24	3.91605e-24	1.53431	C4		Mycbpap	1.02585e-42	3.28954e-42	-1.48617	C5
	Tvp23b	4.54541e-37	1.18262e-36	1.53322	C4		Pard6g	1.87051e-28	3.48067e-28	-1.48584	C5
	Gstm1	5.91633e-31	1.21976e-30	1.53308	C4		Pla2g6	2.16657e-40	6.28631e-40	-1.48509	C5
	Vcp	4.12121e-82	7.19865e-81	1.53171	C4		Gmps	7.63754e-67	6.7381e-66	-1.48407	C5
	Eif4ebp1	3.71764e-11	4.24525e-11	1.53109	C4		4930406D18Rik	1.49761e-08	1.59489e-08	-1.48262	C5
	Atad2	2.61433e-22	4.07873e-22	1.53025	C4		4933424G06Rik	1.05459e-22	1.66853e-22	-1.48043	C5
	Atp2a2	2.89324e-35	7.07237e-35	1.53017	C4		Lyzl4	2.58549e-06	2.6503e-06	-1.48035	C5
	Phb	4.11426e-14	5.10574e-14	1.52924	C4		Klhl24	1.61681e-40	4.73066e-40	-1.47823	C5
	1600002K03Rik	1.00855e-18	1.43032e-18	1.52821	C4		4931402G19Rik	8.51683e-40	2.41472e-39	-1.47794	C5
	Zkscan3	1.82206e-22	2.85936e-22	1.52718	C4		Nbn	9.56843e-39	2.62509e-38	-1.47727	C5
	Creg1	9.90394e-18	1.37429e-17	1.52707	C4		Tmem97	4.12492e-60	2.6357e-59	-1.47644	C5
	Mrpl9	3.84311e-21	5.83602e-21	1.52669	C4		Hgh1	1.83822e-44	6.30142e-44	-1.47602	C5
	Ankrd32	6.28671e-33	1.38571e-32	1.52647	C4		Fyco1	3.51938e-43	1.15518e-42	-1.47512	C5
	Mphosph9	5.22297e-31	1.07937e-30	1.52617	C4		Efcab3	2.1011e-19	3.03172e-19	-1.47474	C5
	Rpl10	4.11392e-17	5.61003e-17	1.52615	C4		1700016G22Rik	3.99284e-40	1.14893e-39	-1.47203	C5
	Exoc5	3.16652e-28	5.84847e-28	1.52524	C4		Ubl7	3.32085e-43	1.09105e-42	-1.47124	C5
	Mrps16	7.9485e-38	2.11392e-37	1.52395	C4		Fcmr	3.40812e-17	4.66587e-17	-1.47118	C5
	Kdm5b	1.07706e-45	3.85569e-45	1.52362	C4		4930539J05Rik	7.20567e-53	3.3985e-52	-1.46882	C5
	4930524B15Rik	1.46009e-60	9.61224e-60	1.52318	C4		Kdm4d	6.8079e-43	2.20133e-42	-1.46867	C5
	Tpr	6.95018e-35	1.67189e-34	1.52296	C4		Fam46b	5.41624e-37	1.4029e-36	-1.4674	C5
	Tcf25	2.63379e-32	5.69344e-32	1.52214	C4		Pde8a	4.72825e-31	9.78879e-31	-1.46689	C5
	2810428I15Rik	1.56419e-24	2.60399e-24	1.52185	C4		Kbtbd12	1.02119e-33	2.32613e-33	-1.4654	C5
	Tmem208	6.04433e-29	1.1544e-28	1.52094	C4		1600014K23Rik	4.37859e-09	4.72817e-09	-1.46528	C5
	Eef1d	1.33727e-60	8.82039e-60	1.52068	C4		Ttll11	5.54957e-41	1.65724e-40	-1.46499	C5
	Trip13	9.29086e-21	1.39443e-20	1.51923	C4		1700017J07Rik	4.37881e-07	4.54351e-07	-1.46311	C5
	Senp6	1.25697e-33	2.84825e-33	1.51865	C4		C1qtnf4	1.06274e-41	3.28948e-41	-1.46222	C5
	Apeh	1.27292e-13	1.55307e-13	1.51714	C4		Alg9	5.69128e-43	1.85233e-42	-1.46184	C5
	1110008P14Rik	2.31535e-15	2.97529e-15	1.51671	C4		Klhl21	1.69042e-40	4.92532e-40	-1.46178	C5
	Mrps12	3.75609e-45	1.3188e-44	1.5152	C4		Plekhm2	1.1323e-38	3.09668e-38	-1.46178	C5
	Tubb5	1.4088e-16	1.88855e-16	1.51308	C4		4930578M01Rik	6.57255e-38	1.75335e-37	-1.46123	C5
	Cirh1a	6.14761e-34	1.41611e-33	1.51302	C4		Lyzl6	9.73167e-10	1.06947e-09	-1.45861	C5
	Lsm3	1.5162e-41	4.67225e-41	1.51285	C4		Speer4b	3.6986e-10	4.10745e-10	-1.45785	C5
	P4hb	2.59228e-25	4.40409e-25	1.5117	C4		Fam183b	0.00132944	0.00133791	-1.45683	C5
	Lyrm5	2.16835e-26	3.78944e-26	1.51068	C4		Gm2762	2.80491e-55	1.47949e-54	-1.45649	C5
	Cd3eap	3.03603e-15	3.89131e-15	1.51036	C4		Prps1l1	2.55931e-37	6.70396e-37	-1.4552	C5
	Naa16	1.49161e-19	2.16306e-19	1.50904	C4		Ccdc105	4.51063e-23	7.19218e-23	-1.45346	C5
	Hdhd2	1.61217e-32	3.51341e-32	1.50753	C4		Antxr2	1.86661e-35	4.59839e-35	-1.45279	C5
	Cox6b1	3.31092e-41	9.99025e-41	1.5069	C4		Lrrc46	4.04959e-53	1.93091e-52	-1.45167	C5
	Ppp2r1a	3.86106e-19	5.54588e-19	1.50575	C4		Zdhhc11	5.24606e-10	5.80742e-10	-1.45082	C5
	Gpatch8	6.88345e-25	1.15533e-24	1.50507	C4		Asrgl1	3.52344e-47	1.33125e-46	-1.45058	C5
	Zmat2	1.00401e-50	4.35697e-50	1.50448	C4		AV039307	1.2198e-52	5.68367e-52	-1.44835	C5
	Cpeb1	5.97349e-20	8.76852e-20	1.50447	C4		Kif18b	7.11227e-29	1.35464e-28	-1.44801	C5
	Zmym5	1.04822e-26	1.84487e-26	1.50407	C4		Zfp128	1.31442e-34	3.12086e-34	-1.44779	C5
	Smim20	1.12037e-28	2.11422e-28	1.50314	C4		Nicn1	1.03381e-36	2.66582e-36	-1.44702	C5
	Gpatch1	6.47364e-21	9.75395e-21	1.50308	C4		Prdm6	5.37751e-12	6.27256e-12	-1.44683	C5
	Fsd1l	1.14532e-27	2.07783e-27	1.50294	C4		Gm11240	8.43789e-36	2.11008e-35	-1.44566	C5
	Ext2	2.41719e-18	3.40031e-18	1.50238	C4		Mkrn1	4.47784e-51	1.96776e-50	-1.4448	C5
	Zfp389	1.97708e-20	2.94192e-20	1.5009	C4		Dnah10	2.76498e-32	5.97332e-32	-1.44367	C5
	Stox1	6.05791e-19	8.66912e-19	1.49989	C4		Xrra1	1.77294e-41	5.42019e-41	-1.44217	C5
	Rplp1	7.81755e-109	4.68514e-107	1.49829	C4		Git1	3.63811e-40	1.04773e-39	-1.44193	C5
	Tmem11	6.90942e-14	8.5137e-14	1.49774	C4		Nasp	3.05686e-61	2.05924e-60	-1.44134	C5
	Cpsf3	1.43974e-34	3.40213e-34	1.49758	C4		Tdrd7	8.57288e-42	2.66541e-41	-1.43945	C5
	Ccdc122	1.67409e-14	2.09699e-14	1.49756	C4		Lrrc36	1.39242e-46	5.13263e-46	-1.43852	C5
	Smad5	2.53204e-20	3.75165e-20	1.49704	C4		Zdhhc19	5.15637e-06	5.26544e-06	-1.43669	C5
	Hacd3	4.25624e-35	1.03532e-34	1.49609	C4		Ankrd7	2.83861e-38	7.66666e-38	-1.43663	C5
	Cnot8	2.28714e-32	4.95642e-32	1.49555	C4		Insl6	1.16558e-35	2.8981e-35	-1.43639	C5
	Psmc4	3.25326e-51	1.43689e-50	1.49507	C4		4931419H13Rik	8.06212e-34	1.84611e-33	-1.43626	C5
	H2-D1	4.08801e-10	4.53701e-10	1.49412	C4		Pgf	7.11999e-23	1.12958e-22	-1.43467	C5
	Rbm3	6.32994e-14	7.80797e-14	1.49403	C4		Ssxb6	1.39367e-10	1.56625e-10	-1.43281	C5
	Ckap2	2.90864e-33	6.49352e-33	1.49393	C4		Adap1	1.3049e-34	3.10037e-34	-1.43275	C5
	Blcap	4.82637e-35	1.17236e-34	1.49322	C4		Pacrg	6.07117e-48	2.35004e-47	-1.4324	C5
	Hist1h1e	6.62309e-11	7.51366e-11	1.49322	C4		Oser1	5.08901e-43	1.66098e-42	-1.43125	C5
	Snhg5	1.50846e-34	3.55726e-34	1.49161	C4		Txnl4b	5.26888e-47	1.9864e-46	-1.43093	C5
	Uap1	6.13301e-26	1.05851e-25	1.49083	C4		Jagn1	8.70548e-37	2.24983e-36	-1.42945	C5
	Brip1os	9.96306e-18	1.38195e-17	1.49053	C4		Lypd4	2.21348e-47	8.4088e-47	-1.42901	C5
	Ngdn	2.19987e-39	6.1223e-39	1.49031	C4		Hap1	1.01706e-40	3.0011e-40	-1.4283	C5
	Fxyd2	9.30319e-21	1.39568e-20	1.48893	C4		Ccdc40	4.9133e-41	1.46976e-40	-1.42814	C5
	Pgd	4.3291e-22	6.72083e-22	1.48851	C4		Ddhd1	1.25932e-30	2.56288e-30	-1.42789	C5
	Tardbp	1.06939e-48	4.27756e-48	1.48804	C4		Spdye4a	9.31509e-36	2.32276e-35	-1.42612	C5
	Appl2	8.31241e-22	1.28246e-21	1.48753	C4		Spink2	7.25491e-36	1.81817e-35	-1.42481	C5
	Cldn7	3.18418e-11	3.64566e-11	1.48742	C4		Slc9a5	6.28824e-43	2.03709e-42	-1.42167	C5
	Ift88	6.42699e-45	2.2385e-44	1.48719	C4		4933406I18Rik	1.61037e-34	3.78987e-34	-1.4203	C5
	Rnaset2b	1.05368e-24	1.76511e-24	1.48662	C4		Dcaf7	9.00429e-43	2.89269e-42	-1.42004	C5
	Arl6ip1	1.17805e-36	3.02878e-36	1.48656	C4		Gm10406	8.22372e-14	1.00974e-13	-1.41845	C5
	Dnmt1	4.50057e-20	6.6232e-20	1.48647	C4		Plcz1	9.5853e-08	1.00721e-07	-1.41774	C5
	Calm2	3.7297e-42	1.17645e-41	1.48615	C4		Extl2	4.34363e-43	1.42304e-42	-1.41734	C5
	Celf1	9.27706e-21	1.39296e-20	1.48608	C4		Rmdn2	1.44198e-22	2.27111e-22	-1.41588	C5
	Pak1ip1	3.7018e-41	1.116e-40	1.48586	C4		Rilpl2	6.37234e-27	1.12724e-26	-1.41431	C5
	Clpp	9.40971e-28	1.71337e-27	1.48482	C4		4930556C24Rik	2.7718e-39	7.68323e-39	-1.41417	C5
	Ifrd1	8.74991e-23	1.38564e-22	1.48481	C4		Rxfp2	5.75642e-43	1.87003e-42	-1.41296	C5
	1810037I17Rik	1.25672e-46	4.64227e-46	1.48464	C4		4930503L19Rik	8.3453e-41	2.47089e-40	-1.41229	C5
	Ube2v2	2.61943e-27	4.70793e-27	1.48464	C4		Fancd2os	0.00170143	0.00171128	-1.41071	C5
	Sptssa	1.1347e-19	1.65239e-19	1.48352	C4		Smoc2	2.87054e-41	8.69921e-41	-1.41037	C5
	Nop16	1.90815e-30	3.84506e-30	1.48296	C4		Ahsa2	3.25261e-48	1.27608e-47	-1.41002	C5
	Chmp5	3.50127e-21	5.32156e-21	1.48205	C4		Tomm22	1.92631e-100	8.06731e-99	-1.40887	C5
	Tyw5	9.78367e-21	1.4665e-20	1.48182	C4		Zfp688	7.00351e-40	1.99216e-39	-1.4087	C5
	Nup43	2.02577e-22	3.17331e-22	1.48176	C4		Magi2	1.83205e-37	4.81709e-37	-1.4085	C5
	Ankrd26	6.29402e-15	7.99634e-15	1.4816	C4		Gm5860	8.22202e-61	5.46457e-60	-1.40717	C5
	Rbm46	2.393e-31	4.98089e-31	1.48157	C4		Ssty2	5.37999e-10	5.95379e-10	-1.40701	C5
	Irf3	4.00529e-34	9.25076e-34	1.48105	C4		H2afb3	5.15441e-21	7.79667e-21	-1.40625	C5
	D6Wsu163e	1.5605e-06	1.60577e-06	1.48048	C4		Adam5	1.00218e-34	2.39257e-34	-1.40547	C5
	Wtap	2.87169e-22	4.47823e-22	1.48019	C4		Gm10220	8.59902e-12	9.98336e-12	-1.40324	C5
	Lypla2	5.54555e-26	9.59976e-26	1.48018	C4		Tmem237	6.07828e-43	1.9709e-42	-1.40317	C5
	Haus6	3.62969e-15	4.64365e-15	1.47996	C4		Amn1	1.08149e-46	4.00773e-46	-1.4028	C5
	Pmvk	6.81057e-16	8.8898e-16	1.47952	C4		Gm5114	1.07316e-14	1.35402e-14	-1.40133	C5
	Dync2li1	8.5445e-40	2.42059e-39	1.479	C4		Sord	5.97201e-44	2.01541e-43	-1.40126	C5
	Senp8	1.19086e-19	1.73344e-19	1.47681	C4		Hdgfl1	3.45325e-42	1.09123e-41	-1.40023	C5
	U2surp	3.64868e-35	8.89398e-35	1.47647	C4		Rhobtb1	5.7244e-42	1.78939e-41	-1.39909	C5
	Tfdp1	2.58766e-33	5.79182e-33	1.47645	C4		Fam46d	2.31804e-10	2.58834e-10	-1.39829	C5
	Yipf4	2.06791e-50	8.8632e-50	1.47495	C4		Actl9	1.25973e-38	3.43977e-38	-1.39748	C5
	Pcsk1n	1.94783e-11	2.24491e-11	1.47484	C4		Dgkh	2.50138e-32	5.41394e-32	-1.39731	C5
	Lrrc42	2.27817e-35	5.58852e-35	1.47464	C4		Ttc25	4.9282e-40	1.40875e-39	-1.39689	C5
	Nkiras1	7.09664e-27	1.25409e-26	1.4743	C4		1700018B24Rik	1.1737e-64	9.40038e-64	-1.39551	C5
	Ncaph	2.47557e-13	2.98995e-13	1.47422	C4		Lrrc34	1.83507e-51	8.22e-51	-1.39477	C5
	Trp53inp1	5.32731e-22	8.25947e-22	1.47274	C4		Adcy10	4.03582e-45	1.41559e-44	-1.3947	C5
	Ywhaz	6.33996e-59	3.86627e-58	1.47223	C4		Abhd5	7.82596e-44	2.63086e-43	-1.39306	C5
	Rrs1	5.47894e-25	9.2182e-25	1.47212	C4		Ept1	1.15994e-46	4.28931e-46	-1.39129	C5
	Golga2	1.01628e-28	1.92198e-28	1.47044	C4		Sept10	2.55094e-46	9.33376e-46	-1.38852	C5
	Tpm3	8.66904e-19	1.23246e-18	1.47026	C4		Gm15441	2.89389e-24	4.77189e-24	-1.38831	C5
	Slc25a31	3.23254e-54	1.61674e-53	1.46629	C4		4930593A02Rik	4.90889e-40	1.40439e-39	-1.38659	C5
	Ssr4	4.06604e-07	4.22402e-07	1.46425	C4		Skap1	3.22066e-19	4.6337e-19	-1.38572	C5
	Ninj1	1.78204e-08	1.89314e-08	1.46424	C4		Idi1	4.15469e-46	1.50434e-45	-1.38481	C5
	Tmem161b	1.57617e-21	2.41461e-21	1.46417	C4		Plekhd1os	1.789e-30	3.61125e-30	-1.38228	C5
	Fbxo21	9.86689e-18	1.3697e-17	1.46338	C4		Sass6	1.92387e-42	6.11837e-42	-1.37953	C5
	Blvra	2.62423e-23	4.20748e-23	1.46336	C4		Frmd8	8.71737e-40	2.46756e-39	-1.37833	C5
	Trmt11	1.07914e-17	1.49445e-17	1.46249	C4		Shroom3	2.08486e-41	6.35698e-41	-1.37768	C5
	D15Ertd621e	0.000482985	0.000486907	1.46245	C4		Stamos	8.47672e-38	2.24753e-37	-1.377	C5
	Tbcel	3.70552e-17	5.06106e-17	1.46237	C4		1700060C20Rik	8.67411e-27	1.52974e-26	-1.37679	C5
	Clu	6.279e-15	7.98019e-15	1.46116	C4		Zfp956	2.1581e-27	3.88481e-27	-1.37668	C5
	Tbk1	1.68685e-28	3.14566e-28	1.45977	C4		Bag5	4.18411e-36	1.05774e-35	-1.3761	C5
	Atf4	3.59328e-31	7.45687e-31	1.45971	C4		Cep63	1.98428e-50	8.52577e-50	-1.37532	C5
	Utp20	4.14903e-17	5.65569e-17	1.45931	C4		4932438H23Rik	7.24368e-22	1.11907e-21	-1.37512	C5
	Mettl16	1.36971e-26	2.40582e-26	1.45914	C4		Bspry	1.50062e-40	4.3944e-40	-1.37477	C5
	Chst1	1.40921e-17	1.94691e-17	1.458	C4		Ubtd1	2.20368e-31	4.58957e-31	-1.37379	C5
	Npdc1	4.08383e-18	5.71474e-18	1.45778	C4		Pvrl3	6.29409e-38	1.68165e-37	-1.37329	C5
	Bclaf1	2.86304e-38	7.72665e-38	1.45614	C4		Prkaca	9.1618e-41	2.71033e-40	-1.37276	C5
	Mrpl33	3.30431e-71	3.56702e-70	1.4559	C4		Brap	3.16894e-43	1.04212e-42	-1.37171	C5
	Metap1d	1.67345e-21	2.55913e-21	1.45452	C4		Agr3	6.36652e-28	1.16658e-27	-1.36846	C5
	Ppia	1.39713e-128	1.73444e-126	1.45401	C4		Efcab5	1.5552e-38	4.22994e-38	-1.36836	C5
	Prpf40b	3.66718e-28	6.76239e-28	1.45242	C4		C530008M17Rik	2.07764e-40	6.0333e-40	-1.36827	C5
	Wbp5	1.55798e-13	1.89486e-13	1.45212	C4		Rgs3	4.28775e-40	1.23074e-39	-1.3679	C5
	Mib2	3.19858e-22	4.98131e-22	1.45197	C4		Spc25	2.07307e-22	3.24302e-22	-1.36519	C5
	9130401M01Rik	2.58298e-20	3.82549e-20	1.45189	C4		Tbc1d15	3.6223e-40	1.04491e-39	-1.36515	C5
	Dus3l	5.98952e-29	1.14519e-28	1.45171	C4		Fam170a	5.61035e-36	1.41213e-35	-1.36507	C5
	Shmt2	1.26303e-21	1.94089e-21	1.45139	C4		Ppp1r42	3.15809e-33	7.04139e-33	-1.36493	C5
	Aym1	5.54283e-16	7.26778e-16	1.45061	C4		1700007G11Rik	1.35428e-34	3.21329e-34	-1.36271	C5
	Cbfa2t2	1.95942e-30	3.9438e-30	1.44989	C4		4930515G01Rik	1.61489e-38	4.38543e-38	-1.36127	C5
	Nap1l1	5.81539e-78	8.60182e-77	1.44954	C4		Slc35a3	3.29858e-25	5.57679e-25	-1.35804	C5
	Trappc4	4.06347e-61	2.72151e-60	1.44909	C4		Fam217a	6.7807e-08	7.14018e-08	-1.35781	C5
	Mrps18c	2.3342e-63	1.76768e-62	1.44849	C4		Pgp	1.33298e-60	8.80884e-60	-1.35697	C5
	Vps54	4.22827e-20	6.2251e-20	1.44812	C4		Cd55	9.59076e-40	2.70816e-39	-1.35568	C5
	Xrcc5	6.41885e-32	1.36631e-31	1.44687	C4		Capn11	3.90486e-51	1.71814e-50	-1.35505	C5
	Eprs	5.70379e-43	1.85467e-42	1.44647	C4		Loxhd1	1.40456e-22	2.21317e-22	-1.35472	C5
	1700042G15Rik	1.95237e-27	3.5236e-27	1.44614	C4		Pxt1	1.35934e-32	2.96614e-32	-1.35386	C5
	Maged2	3.77304e-14	4.68899e-14	1.44611	C4		Runx1t1	2.58183e-30	5.17557e-30	-1.35335	C5
	Dohh	9.09986e-31	1.85956e-30	1.44543	C4		1700001C02Rik	5.59233e-12	6.5122e-12	-1.35192	C5
	Dcaf13	1.08827e-31	2.29262e-31	1.44526	C4		Pank1	6.78483e-31	1.39386e-30	-1.35163	C5
	Trmu	1.06639e-15	1.38468e-15	1.44523	C4		Gtf2f2	1.17557e-44	4.07405e-44	-1.35136	C5
	Msh2	3.66472e-15	4.68674e-15	1.44523	C4		Atf7ip2	2.22809e-42	7.07291e-42	-1.35126	C5
	Med4	6.03964e-30	1.18945e-29	1.44414	C4		1700018B08Rik	1.13956e-36	2.93416e-36	-1.35055	C5
	Capn10	8.16805e-30	1.60046e-29	1.4439	C4		Aprt	8.25823e-40	2.34331e-39	-1.35055	C5
	Smdt1	7.67357e-50	3.20593e-49	1.44308	C4		Nup50	1.91748e-42	6.10362e-42	-1.34936	C5
	Cul2	4.15596e-40	1.19488e-39	1.44303	C4		Iqub	1.18332e-39	3.32248e-39	-1.34783	C5
	Vps53	2.44214e-27	4.39382e-27	1.44261	C4		Rnft1	1.37421e-41	4.23848e-41	-1.34653	C5
	Tmem256	1.04117e-18	1.47477e-18	1.44246	C4		Slc39a3	3.05752e-41	9.24974e-41	-1.34537	C5
	Timeless	1.47665e-19	2.14225e-19	1.44243	C4		Srms	8.47586e-26	1.45996e-25	-1.34228	C5
	Pin1	4.13947e-53	1.96568e-52	1.44212	C4		Rfc1	2.96054e-41	8.96413e-41	-1.33684	C5
	Smn1	1.39972e-40	4.10239e-40	1.44202	C4		1700023F02Rik	2.07743e-41	6.33991e-41	-1.33645	C5
	1700102P08Rik	4.84455e-46	1.74324e-45	1.44191	C4		Aaed1	2.30426e-40	6.68025e-40	-1.33533	C5
	Tusc2	7.55896e-29	1.43894e-28	1.44176	C4		Ckap2l	9.22081e-38	2.44109e-37	-1.33461	C5
	Mlh1	4.9633e-22	7.70198e-22	1.44026	C4		Sel1l2	8.53438e-36	2.13268e-35	-1.33439	C5
	Eif2ak4	2.17773e-12	2.5669e-12	1.44019	C4		Pde1a	2.70535e-20	4.00332e-20	-1.3343	C5
	Fen1	4.54289e-14	5.62761e-14	1.44	C4		Ccdc87	8.67372e-42	2.69436e-41	-1.33411	C5
	Mdh1	1.80434e-17	2.48687e-17	1.43924	C4		Gm9758	2.2328e-12	2.63092e-12	-1.33321	C5
	Oip5	2.75678e-34	6.41402e-34	1.43822	C4		Gfra4	1.34758e-37	3.55942e-37	-1.33224	C5
	Bod1l	7.06293e-18	9.83209e-18	1.43789	C4		Cdk14	1.23461e-25	2.11613e-25	-1.33204	C5
	Rpl39	5.60573e-19	8.02533e-19	1.43731	C4		Cxxc5	0.000152441	0.000154126	-1.3299	C5
	Dmrt1	2.30312e-11	2.6465e-11	1.43706	C4		Fam76a	9.87597e-41	2.91912e-40	-1.3292	C5
	Map1b	2.81622e-18	3.95682e-18	1.43685	C4		4930474N09Rik	3.61885e-09	3.91507e-09	-1.32885	C5
	Gpr180	1.09257e-28	2.06402e-28	1.43559	C4		Anxa7	7.77139e-34	1.78188e-33	-1.32853	C5
	Sod1	1.93363e-33	4.34193e-33	1.43472	C4		Wdr20rt	1.27883e-34	3.04259e-34	-1.3284	C5
	Anp32e	3.75101e-18	5.25322e-18	1.43452	C4		4930423M02Rik	2.65356e-36	6.7524e-36	-1.32709	C5
	Pnmal1	1.69723e-21	2.59321e-21	1.43413	C4		Ssxb5	4.54288e-10	5.03541e-10	-1.32702	C5
	Nps	1.93401e-09	2.10939e-09	1.43413	C4		Pigc	9.55346e-40	2.69982e-39	-1.32579	C5
	Vrk1	1.13705e-41	3.51635e-41	1.43399	C4		Grtp1	5.99183e-31	1.23459e-30	-1.32567	C5
	Haus8	1.36603e-14	1.71605e-14	1.4339	C4		Ccdc113	3.45263e-36	8.74095e-36	-1.32564	C5
	Rbm34	8.34432e-28	1.52336e-27	1.43372	C4		Atp8b3	9.92025e-34	2.26117e-33	-1.3252	C5
	Sdhc	2.96492e-60	1.90853e-59	1.43318	C4		Efhc1	3.98271e-36	1.00756e-35	-1.32378	C5
	Tmppe	8.84549e-26	1.52288e-25	1.43282	C4		Cdh24	2.61604e-35	6.40828e-35	-1.32207	C5
	Tdrd5	5.65781e-40	1.61466e-39	1.43197	C4		Ttc39d	4.81885e-42	1.51313e-41	-1.32195	C5
	Dhfr	1.04245e-16	1.40284e-16	1.43128	C4		Brd2	3.50412e-46	1.27409e-45	-1.32181	C5
	Tmed3	1.94594e-24	3.23176e-24	1.43089	C4		Tcte2	1.26078e-34	3.00169e-34	-1.32095	C5
	Micu1	2.24475e-18	3.16029e-18	1.42911	C4		Ppp2r5e	5.28619e-39	1.45716e-38	-1.3203	C5
	Chd8	8.78974e-19	1.24809e-18	1.42895	C4		Cfap97	5.01165e-42	1.57225e-41	-1.31994	C5
	Slc35b2	2.40632e-15	3.09104e-15	1.42869	C4		Stkld1	1.95167e-37	5.12775e-37	-1.31958	C5
	Rps9	1.34076e-88	3.21413e-87	1.4278	C4		Bcl2l14	4.11273e-06	4.20714e-06	-1.31839	C5
	Crtac1	2.27477e-22	3.55375e-22	1.4274	C4		5730559C18Rik	7.34002e-30	1.44228e-29	-1.31467	C5
	Srsf3	3.6903e-68	3.42981e-67	1.42723	C4		Dact2	3.38339e-32	7.28665e-32	-1.31178	C5
	Nsl1	2.90773e-23	4.65772e-23	1.42717	C4		Cfap126	2.16221e-34	5.05776e-34	-1.31145	C5
	Mthfs	1.12582e-28	2.12336e-28	1.42667	C4		Incenp	4.06333e-35	9.89779e-35	-1.30992	C5
	Msantd4	6.1978e-16	8.10518e-16	1.42626	C4		4930550C14Rik	8.19574e-34	1.87424e-33	-1.30962	C5
	Thoc6	1.68967e-21	2.58281e-21	1.42481	C4		Dupd1	6.24837e-31	1.28593e-30	-1.30897	C5
	Mecr	2.12981e-15	2.74092e-15	1.42481	C4		Gm3404	1.2972e-10	1.45972e-10	-1.30851	C5
	Cd82	2.53862e-14	3.16736e-14	1.42448	C4		Akap12	3.98379e-33	8.84833e-33	-1.30777	C5
	Spice1	2.52227e-26	4.40574e-26	1.42443	C4		Rd3	1.92801e-44	6.60272e-44	-1.30725	C5
	Srsf7	3.21214e-58	1.90211e-57	1.42359	C4		2810025M15Rik	2.4364e-37	6.38681e-37	-1.30595	C5
	Ivd	1.23106e-18	1.74162e-18	1.42308	C4		Sec22a	3.12206e-36	7.9156e-36	-1.30527	C5
	Nenf	6.44056e-15	8.17654e-15	1.42285	C4		Sox5	2.60286e-05	2.64471e-05	-1.30477	C5
	Fasn	7.02088e-20	1.02799e-19	1.42245	C4		Akap3	5.63112e-07	5.83595e-07	-1.30444	C5
	Tagap1	1.40266e-33	3.17012e-33	1.4222	C4		Pcbp3	2.85824e-52	1.31767e-51	-1.30444	C5
	1810026J23Rik	1.56003e-21	2.392e-21	1.42185	C4		1700124L16Rik	4.62823e-09	4.99153e-09	-1.30444	C5
	Fam168b	5.62545e-15	7.16004e-15	1.42155	C4		4933411G06Rik	2.45609e-07	2.563e-07	-1.30377	C5
	Sepp1	5.67554e-13	6.77711e-13	1.42103	C4		Gcnt3	6.03272e-37	1.56141e-36	-1.30365	C5
	Denr	1.67165e-58	9.98396e-58	1.4205	C4		D130020L05Rik	1.80068e-35	4.44858e-35	-1.30316	C5
	R3hdm2	2.00035e-24	3.31895e-24	1.41977	C4		4833427G06Rik	4.97083e-35	1.20661e-34	-1.30275	C5
	Taf7	1.32658e-30	2.69503e-30	1.41695	C4		Gm1993	8.37095e-11	9.46257e-11	-1.30144	C5
	Ostf1	3.38827e-17	4.64051e-17	1.41574	C4		Lhb	5.41226e-24	8.86153e-24	-1.30129	C5
	Krtcap2	3.11326e-42	9.84684e-42	1.4151	C4		2810032G03Rik	8.0537e-29	1.53144e-28	-1.29888	C5
	Tdrd9	1.6738e-40	4.88098e-40	1.41507	C4		Ccnf	5.0697e-26	8.79795e-26	-1.2985	C5
	Cyth3	9.85617e-15	1.24401e-14	1.41486	C4		5330417C22Rik	6.1332e-39	1.6893e-38	-1.2964	C5
	Ltv1	1.78975e-34	4.20065e-34	1.41469	C4		Slc22a15	1.04125e-37	2.75238e-37	-1.29617	C5
	Paip1	1.52956e-27	2.76625e-27	1.41384	C4		Pcbp2	7.60005e-30	1.49085e-29	-1.29483	C5
	Rpl17	1.13182e-69	1.15035e-68	1.41316	C4		Rmnd5b	6.00924e-36	1.51035e-35	-1.29397	C5
	Prorsd1	2.56309e-11	2.94037e-11	1.41292	C4		Macrod1	3.4059e-30	6.79225e-30	-1.29378	C5
	Rpl10a	1.78838e-56	9.74361e-56	1.41172	C4		Zbtb5	7.86469e-32	1.66999e-31	-1.29375	C5
	Hmg20b	1.3275e-15	1.71923e-15	1.41162	C4		Ppp1r14b	1.35422e-35	3.35754e-35	-1.29278	C5
	Asf1b	2.08461e-32	4.52316e-32	1.41078	C4		Tssk3	5.18723e-06	5.29539e-06	-1.29073	C5
	H1f0	1.21338e-16	1.62971e-16	1.41004	C4		Ttc39a	6.35085e-09	6.82398e-09	-1.29037	C5
	Atad3a	8.82265e-16	1.14817e-15	1.40993	C4		Odf2	9.91246e-54	4.88733e-53	-1.28884	C5
	Sohlh1	6.70915e-11	7.60881e-11	1.40954	C4		Ndst4	8.90874e-38	2.36027e-37	-1.28788	C5
	Nt5c3	6.9203e-17	9.3672e-17	1.40902	C4		Ppm1g	4.90524e-54	2.43233e-53	-1.28776	C5
	Trappc2l	3.11564e-48	1.22372e-47	1.40883	C4		Anxa4	6.83902e-29	1.30331e-28	-1.28708	C5
	Loxl2	1.20413e-23	1.95405e-23	1.40871	C4		Rab3ip	1.7627e-35	4.35785e-35	-1.28617	C5
	Rpsa	2.97286e-58	1.76342e-57	1.40696	C4		Xk	7.0401e-13	8.38348e-13	-1.28534	C5
	Dnajc24	5.37763e-23	8.56283e-23	1.40627	C4		Fam175b	4.72381e-41	1.4143e-40	-1.28456	C5
	Dctpp1	1.71101e-26	2.9947e-26	1.40624	C4		Ccdc176	1.22924e-49	5.09276e-49	-1.28364	C5
	Tcerg1	3.74156e-31	7.75995e-31	1.40617	C4		Ttc34	4.72606e-36	1.19215e-35	-1.28331	C5
	Rpp40	1.09077e-17	1.50997e-17	1.40597	C4		Cptp	1.1823e-35	2.93758e-35	-1.28221	C5
	Dtd2	2.20826e-22	3.4514e-22	1.40552	C4		Xkrx	0.00334649	0.00336294	-1.28179	C5
	Rpl6	7.41463e-85	1.48122e-83	1.40533	C4		Cetn1	2.74067e-37	7.16283e-37	-1.27651	C5
	Bola2	2.46773e-56	1.33611e-55	1.40505	C4		Nt5c	1.29175e-33	2.92516e-33	-1.27645	C5
	Mpv17l2	1.36879e-13	1.66652e-13	1.40468	C4		1300017J02Rik	3.41082e-30	6.79817e-30	-1.27599	C5
	Scaf11	5.46737e-16	7.17425e-16	1.40379	C4		4930519G04Rik	2.53769e-14	3.16732e-14	-1.27471	C5
	Celf4	3.29755e-06	3.37722e-06	1.40348	C4		4933415F23Rik	2.87843e-33	6.43021e-33	-1.27333	C5
	Nespas	6.02879e-10	6.6633e-10	1.40348	C4		Mapk8ip2	3.34828e-34	7.7539e-34	-1.27287	C5
	Dbi	2.21493e-52	1.02381e-51	1.40315	C4		Cog8	3.44917e-34	7.98222e-34	-1.27245	C5
	Nhp2l1	7.33871e-52	3.33892e-51	1.40277	C4		Lrp11	6.47474e-32	1.37737e-31	-1.27229	C5
	Sec61a2	6.7554e-22	1.0441e-21	1.4022	C4		Ero1lb	6.43231e-36	1.61551e-35	-1.27099	C5
	Adprh	2.33207e-33	5.22649e-33	1.40123	C4		1700018L02Rik	8.04955e-38	2.13753e-37	-1.27074	C5
	M1ap	1.20849e-16	1.62378e-16	1.40122	C4		Cntnap2	4.89006e-37	1.27039e-36	-1.27016	C5
	Gns	3.84791e-07	3.9998e-07	1.4012	C4		4930459C07Rik	6.96364e-27	1.23121e-26	-1.27015	C5
	Mfsd8	5.94964e-07	6.16238e-07	1.4012	C4		Ints10	5.63666e-43	1.83627e-42	-1.27006	C5
	Cnpy2	2.95683e-17	4.05442e-17	1.40106	C4		Ntpcr	7.86756e-35	1.88995e-34	-1.26827	C5
	Fcho2	2.92587e-16	3.88181e-16	1.40065	C4		Larp1b	1.26997e-30	2.58303e-30	-1.26689	C5
	Parg	4.94625e-25	8.3462e-25	1.39947	C4		Rbm4b	1.53875e-30	3.11332e-30	-1.26666	C5
	Wwp2	2.47729e-19	3.56862e-19	1.39917	C4		Isca1	1.05381e-40	3.10691e-40	-1.26661	C5
	Atp6v1h	1.28771e-38	3.51341e-38	1.39916	C4		Herc3	3.16524e-18	4.44002e-18	-1.26544	C5
	Park7	2.57396e-80	4.16144e-79	1.39905	C4		Me3	7.12954e-30	1.40171e-29	-1.26444	C5
	Med17	7.32774e-24	1.19527e-23	1.39727	C4		Gm9999	0.00774524	0.00777208	-1.26441	C5
	Sycp2	7.90523e-55	4.06488e-54	1.39722	C4		Fam161a	2.77042e-35	6.78167e-35	-1.26327	C5
	Mcmbp	5.38275e-12	6.27656e-12	1.39563	C4		BC030499	2.9027e-36	7.37557e-36	-1.26303	C5
	Setd2	3.79889e-19	5.45885e-19	1.39467	C4		Ralgps1	4.63433e-38	1.24297e-37	-1.26255	C5
	Med10	1.74716e-69	1.74015e-68	1.39335	C4		1700003M02Rik	3.53526e-33	7.8672e-33	-1.26148	C5
	Haus2	7.53733e-22	1.16392e-21	1.39272	C4		4931431C16Rik	2.04213e-31	4.26332e-31	-1.26123	C5
	Zdhhc20	2.21894e-15	2.85351e-15	1.39122	C4		E330034G19Rik	2.18526e-09	2.38043e-09	-1.26015	C5
	Poli	1.29792e-23	2.10232e-23	1.3912	C4		Sppl2b	5.23584e-37	1.35819e-36	-1.25947	C5
	Slc25a4	3.04962e-12	3.574e-12	1.39045	C4		Msto1	3.27748e-38	8.8314e-38	-1.25919	C5
	Lamtor4	3.39757e-16	4.4939e-16	1.39037	C4		Pgam2	3.97472e-30	7.90396e-30	-1.25764	C5
	Fam58b	1.20107e-09	1.31701e-09	1.38856	C4		4930549G23Rik	1.17195e-40	3.44645e-40	-1.25724	C5
	Ppt1	2.76374e-12	3.24882e-12	1.38834	C4		Rsph14	7.57583e-27	1.33741e-26	-1.25691	C5
	Smarca5-ps	6.99654e-12	8.13649e-12	1.38827	C4		Cep41	2.92455e-30	5.84911e-30	-1.25631	C5
	Fkbp2	2.99032e-32	6.45612e-32	1.38814	C4		Klhl25	2.17957e-35	5.35041e-35	-1.25623	C5
	Hnrnph1	7.83637e-44	2.63181e-43	1.38426	C4		1700025J12Rik	4.74755e-30	9.40312e-30	-1.25506	C5
	Il11ra1	5.19326e-17	7.06194e-17	1.38384	C4		4930505A04Rik	4.77653e-05	4.84483e-05	-1.25502	C5
	Rims2	4.76905e-21	7.22634e-21	1.38323	C4		Cetn4	1.18721e-47	4.54987e-47	-1.25463	C5
	Ssr2	2.70121e-40	7.80499e-40	1.38284	C4		Rabepk	1.42933e-34	3.38212e-34	-1.25389	C5
	Mrps17	1.86118e-40	5.41377e-40	1.38205	C4		Kif23	2.24382e-19	3.23497e-19	-1.25182	C5
	Zwint	5.03106e-37	1.30605e-36	1.38129	C4		Galnt10	8.83128e-27	1.55667e-26	-1.25077	C5
	Ufl1	1.48977e-32	3.24871e-32	1.38052	C4		Theg	4.32712e-07	4.49255e-07	-1.24953	C5
	Wsb1	2.97857e-20	4.39826e-20	1.37985	C4		Znhit3	7.72393e-42	2.40577e-41	-1.24903	C5
	Mrpl42	9.25637e-33	2.03254e-32	1.37961	C4		1700010I14Rik	9.82134e-39	2.69235e-38	-1.24889	C5
	Slc39a7	2.10296e-27	3.78947e-27	1.37895	C4		Efhb	1.37708e-28	2.58322e-28	-1.24803	C5
	Dvl2	1.27218e-31	2.67197e-31	1.37841	C4		Dlg2	8.93751e-29	1.69578e-28	-1.24682	C5
	Cyb5r3	1.83654e-31	3.84336e-31	1.37836	C4		Chl1	1.83617e-06	1.88776e-06	-1.24666	C5
	Cenpp	2.55892e-54	1.28538e-53	1.37724	C4		Capns1	7.67554e-38	2.04446e-37	-1.24663	C5
	Ibtk	1.61744e-23	2.61256e-23	1.37676	C4		BC037032	2.03971e-28	3.78944e-28	-1.24621	C5
	Qars	2.4525e-35	6.0119e-35	1.37654	C4		Gm11992	3.58883e-37	9.36544e-37	-1.24523	C5
	Srsf5	8.10916e-47	3.02116e-46	1.37606	C4		Slc6a6	3.77638e-08	3.9923e-08	-1.24425	C5
	Ptk2	4.11288e-32	8.82493e-32	1.37547	C4		Dcaf12	2.23513e-37	5.86363e-37	-1.24378	C5
	Sumo3	2.07741e-27	3.74536e-27	1.37545	C4		Lyrm1	1.81264e-35	4.47179e-35	-1.2432	C5
	Tbl3	4.28998e-29	8.22503e-29	1.3741	C4		BC051142	2.6899e-36	6.83987e-36	-1.24306	C5
	Seh1l	1.35489e-14	1.70267e-14	1.37396	C4		Pcdh12	4.0095e-30	7.96856e-30	-1.24233	C5
	Trappc11	5.61402e-30	1.10751e-29	1.37375	C4		Ggt7	2.08721e-33	4.68377e-33	-1.24177	C5
	Syncrip	7.35269e-27	1.29868e-26	1.37315	C4		Slc9b1	5.84033e-36	1.46896e-35	-1.24136	C5
	Ccar1	3.26876e-46	1.19226e-45	1.3731	C4		Elof1	5.67249e-55	2.93854e-54	-1.2411	C5
	Blmh	1.77604e-20	2.64504e-20	1.37228	C4		Tmem130	8.11883e-33	1.78614e-32	-1.23974	C5
	Foxred1	3.18299e-25	5.3866e-25	1.3707	C4		R3hcc1l	6.13796e-27	1.08633e-26	-1.23819	C5
	Uba2	5.57042e-70	5.74563e-69	1.37047	C4		Gm6890	2.42879e-06	2.49114e-06	-1.23694	C5
	Gar1	7.04865e-17	9.53722e-17	1.37046	C4		C1galt1	6.38514e-29	1.21748e-28	-1.23685	C5
	Hnrnpk	1.62929e-90	4.3232e-89	1.37032	C4		Isg20	0.00132755	0.00133639	-1.23606	C5
	Gm648	1.97654e-13	2.39723e-13	1.37007	C4		Smad6	3.47877e-10	3.86951e-10	-1.23535	C5
	Usp3	2.11336e-18	2.97893e-18	1.36979	C4		Gdpd4	9.31503e-35	2.2269e-34	-1.23515	C5
	Fbxo9	1.38267e-30	2.80243e-30	1.36914	C4		Gfra2	1.8614e-23	2.99963e-23	-1.23506	C5
	Stat5a	3.10362e-18	4.3571e-18	1.36835	C4		Kcnip4	1.09606e-25	1.8833e-25	-1.2346	C5
	Golga7	4.92649e-43	1.60944e-42	1.36824	C4		Wipi1	7.00565e-19	1.00048e-18	-1.23451	C5
	Gabpb1	2.96801e-19	4.27197e-19	1.36817	C4		Pde10a	7.50118e-36	1.87854e-35	-1.23435	C5
	Ppih	3.30618e-40	9.54509e-40	1.36787	C4		Agfg1	4.06985e-41	1.22483e-40	-1.2321	C5
	Evi5	3.97418e-16	5.23268e-16	1.36759	C4		Ankrd36	1.41581e-38	3.85988e-38	-1.23201	C5
	Pex5	8.8908e-29	1.68784e-28	1.3671	C4		Mrs2	7.25941e-41	2.15488e-40	-1.23134	C5
	Cry1	3.4678e-30	6.90382e-30	1.36664	C4		1700045H11Rik	6.92874e-31	1.42174e-30	-1.23068	C5
	Pdcl3	3.26485e-14	4.06906e-14	1.36659	C4		1700019C18Rik	1.68115e-37	4.42368e-37	-1.23033	C5
	Gtf2h2	3.09872e-29	5.96409e-29	1.36633	C4		Nxpe3	3.45209e-16	4.56254e-16	-1.22998	C5
	Rnmtl1	1.60447e-21	2.45689e-21	1.36618	C4		4933412E12Rik	3.50871e-35	8.56481e-35	-1.22976	C5
	Flywch2	1.35017e-16	1.81064e-16	1.36617	C4		Rps6ka4	2.62432e-33	5.8701e-33	-1.22854	C5
	Dbr1	1.60025e-16	2.14188e-16	1.36606	C4		Lurap1	1.17479e-07	1.23073e-07	-1.22845	C5
	Ctnnal1	1.34526e-09	1.47326e-09	1.36574	C4		Htr5b	3.36244e-32	7.24603e-32	-1.22669	C5
	Perm1	4.94179e-05	5.01098e-05	1.36557	C4		Drc7	4.60281e-40	1.31899e-39	-1.22624	C5
	Mtx2	3.58439e-50	1.52688e-49	1.36552	C4		4930447N08Rik	1.44462e-34	3.41134e-34	-1.22581	C5
	Cdc42ep5	3.46154e-14	4.30802e-14	1.3654	C4		Mplkip	1.2672e-31	2.66311e-31	-1.2258	C5
	Slbp	1.37229e-64	1.09657e-63	1.36538	C4		1700017N19Rik	1.94477e-08	2.06412e-08	-1.22569	C5
	Prpsap2	4.28424e-26	7.44601e-26	1.36484	C4		Fam221b	4.75472e-10	5.26518e-10	-1.22566	C5
	Phf3	3.72392e-27	6.65519e-27	1.36472	C4		4930486F22Rik	1.62389e-16	2.17269e-16	-1.22526	C5
	Pogk	2.54204e-17	3.49392e-17	1.36456	C4		Thop1	6.18418e-40	1.76198e-39	-1.22496	C5
	Arid1a	2.25154e-20	3.34317e-20	1.36427	C4		1700108J01Rik	9.56087e-31	1.95147e-30	-1.22472	C5
	Sec23b	3.08964e-24	5.09227e-24	1.36427	C4		Spin2d	4.25123e-17	5.79274e-17	-1.22398	C5
	Rnaseh1	1.38533e-22	2.18486e-22	1.36367	C4		Cenpn	8.60641e-36	2.14913e-35	-1.22393	C5
	Etfb	9.85929e-21	1.47719e-20	1.36327	C4		Lmf1	4.17751e-34	9.64212e-34	-1.22355	C5
	Minos1	9.87813e-79	1.49941e-77	1.36313	C4		Rad23b	8.06729e-38	2.1406e-37	-1.22264	C5
	Ythdf1	5.04037e-18	7.03345e-18	1.36269	C4		Lrrc29	5.586e-35	1.35121e-34	-1.2207	C5
	Acot13	5.52729e-11	6.28282e-11	1.3619	C4		4930595M18Rik	3.5193e-07	3.6615e-07	-1.21885	C5
	Rps6	3.12501e-101	1.37501e-99	1.3612	C4		Rbm15	2.76473e-34	6.42822e-34	-1.21782	C5
	Dgke	2.86422e-20	4.23481e-20	1.36091	C4		Als2cr12	2.26182e-39	6.28967e-39	-1.21459	C5
	Zfp106	1.60004e-08	1.70188e-08	1.36042	C4		Thumpd3	4.74212e-39	1.30822e-38	-1.21443	C5
	Bex4	1.38619e-10	1.55834e-10	1.3603	C4		Creb3l4	5.22449e-09	5.63111e-09	-1.21438	C5
	Ccp110	1.33607e-33	3.02355e-33	1.36002	C4		Fmnl1	1.84129e-33	4.13724e-33	-1.21401	C5
	Gpcpd1	4.33143e-30	8.59855e-30	1.35994	C4		Sil1	4.98876e-35	1.21011e-34	-1.21393	C5
	Pfdn2	1.20387e-35	2.98905e-35	1.3595	C4		Fzr1	1.56766e-29	3.05106e-29	-1.21174	C5
	Dennd5a	3.22609e-18	4.52355e-18	1.3594	C4		LOC100505025	7.15773e-32	1.5208e-31	-1.20933	C5
	Helq	1.24443e-22	1.96709e-22	1.35894	C4		1700007K13Rik	2.9819e-08	3.15624e-08	-1.20911	C5
	Dusp12	2.21368e-13	2.68016e-13	1.35869	C4		Zfp541	1.30239e-34	3.09652e-34	-1.20895	C5
	Hnrnpm	1.56922e-43	5.23976e-43	1.35851	C4		Gdi2	1.62128e-41	4.97841e-41	-1.20892	C5
	Cpsf6	1.23658e-25	2.11845e-25	1.35833	C4		BC048644	4.71101e-33	1.04236e-32	-1.20865	C5
	Rps3	4.11271e-64	3.21977e-63	1.35687	C4		Gm10845	1.74185e-06	1.79132e-06	-1.20847	C5
	Uso1	7.5874e-19	1.08267e-18	1.35647	C4		Fkbpl	7.07463e-34	1.62642e-33	-1.2084	C5
	Mettl5	2.48493e-36	6.33256e-36	1.35578	C4		Ccl27a	1.06304e-31	2.24218e-31	-1.20771	C5
	Mdc1	7.46389e-30	1.46496e-29	1.35554	C4		Trim24	5.13318e-30	1.01438e-29	-1.20751	C5
	Mrps9	3.06224e-22	4.77111e-22	1.35547	C4		Cdkl1	2.86206e-31	5.95007e-31	-1.20698	C5
	Glrx2	3.2753e-15	4.19335e-15	1.3546	C4		Gldc	5.70758e-26	9.87534e-26	-1.20627	C5
	Cdc42bpa	5.64814e-13	6.74671e-13	1.35407	C4		Kcnc2	2.56978e-27	4.62109e-27	-1.2054	C5
	Prpf4b	8.34087e-26	1.43743e-25	1.35396	C4		Ak8	6.66762e-31	1.37059e-30	-1.20095	C5
	Orc2	1.09277e-31	2.3007e-31	1.35391	C4		Nsmaf	3.22378e-31	6.69807e-31	-1.20049	C5
	Taf2	2.11225e-28	3.91583e-28	1.35305	C4		Mxd1	5.14379e-33	1.13667e-32	-1.19805	C5
	Gm11974	3.71068e-16	4.89129e-16	1.35293	C4		1700047M11Rik	1.2332e-29	2.40416e-29	-1.19719	C5
	Pwp1	3.33661e-29	6.41485e-29	1.35238	C4		Dnal1	6.93884e-35	1.67032e-34	-1.19713	C5
	Psmd14	5.9652e-44	2.01507e-43	1.35215	C4		Gpx4	8.38008e-67	7.37447e-66	-1.19425	C5
	Gcat	9.05449e-07	9.35873e-07	1.35176	C4		Gdf5	5.90809e-26	1.02172e-25	-1.193	C5
	Rfc4	4.46933e-42	1.40465e-41	1.35152	C4		Zfp748	1.45204e-26	2.54657e-26	-1.19223	C5
	Abcb6	7.36751e-28	1.34787e-27	1.3513	C4		Rusc2	1.10962e-36	2.85917e-36	-1.19203	C5
	Ndufb6	4.97989e-85	1.01229e-83	1.35095	C4		Ccdc175	3.96299e-29	7.60228e-29	-1.19174	C5
	Dag1	5.71044e-15	7.26555e-15	1.34941	C4		Ctnna3	5.96835e-26	1.03162e-25	-1.1917	C5
	Cep78	3.41265e-24	5.61399e-24	1.34859	C4		Pde1c	2.42294e-39	6.73233e-39	-1.19118	C5
	Eps15l1	1.1969e-24	1.99924e-24	1.3482	C4		Derl1	7.29479e-35	1.75357e-34	-1.18898	C5
	Phb2	9.40576e-42	2.91914e-41	1.34811	C4		Dlst	1.17645e-29	2.2948e-29	-1.18704	C5
	Mier1	3.60959e-13	4.3325e-13	1.34802	C4		Tbata	0.000147425	0.000149098	-1.18675	C5
	Dctn3	2.18278e-49	8.90534e-49	1.34794	C4		Plxna2	1.40776e-26	2.47016e-26	-1.18573	C5
	Rbp4	1.31881e-06	1.35949e-06	1.3472	C4		Dnajc5b	0.0302725	0.0303599	-1.18473	C5
	Kat6a	9.16553e-15	1.15852e-14	1.34719	C4		1700074P13Rik	5.17585e-30	1.02223e-29	-1.18433	C5
	Rock2	4.13801e-14	5.13338e-14	1.34718	C4		Speer4d	8.77782e-11	9.91283e-11	-1.18365	C5
	Snrpd1	1.97521e-45	7.01311e-45	1.34718	C4		Tmed7	7.00003e-38	1.86596e-37	-1.18262	C5
	Ythdc2	2.13845e-24	3.53965e-24	1.34694	C4		Smg5	1.35506e-30	2.75128e-30	-1.18248	C5
	Ctbp1	4.3236e-18	6.04539e-18	1.34662	C4		Cited4	2.741e-24	4.52193e-24	-1.18181	C5
	Nt5c3b	1.49617e-22	2.35432e-22	1.34645	C4		1700123K08Rik	8.58378e-17	1.15828e-16	-1.18148	C5
	Hdac2	2.02865e-19	2.9284e-19	1.34602	C4		Spag16	3.06374e-32	6.61053e-32	-1.18143	C5
	Cep85	1.52935e-36	3.92327e-36	1.34507	C4		Pex11g	1.97686e-30	3.9766e-30	-1.18099	C5
	Rad18	8.80288e-35	2.10881e-34	1.34495	C4		Nudt4	5.88772e-28	1.07998e-27	-1.1806	C5
	Bex2	3.26367e-13	3.92408e-13	1.34421	C4		C030039L03Rik	1.81373e-30	3.65903e-30	-1.17988	C5
	Heatr6	5.41594e-16	7.10944e-16	1.34318	C4		Styxl1	5.24776e-37	1.36027e-36	-1.17848	C5
	Ssr3	3.53735e-17	4.83897e-17	1.34269	C4		Defb14	1.2295e-21	1.89104e-21	-1.17795	C5
	Mrpl34	9.45622e-29	1.79322e-28	1.34169	C4		Pnma1	1.36223e-33	3.08076e-33	-1.17778	C5
	Sumo1	1.01841e-48	4.08304e-48	1.34167	C4		1700024G13Rik	3.31355e-11	3.79003e-11	-1.17723	C5
	Dnd1	1.43393e-17	1.98027e-17	1.34129	C4		Acot8	9.55919e-33	2.09507e-32	-1.17709	C5
	Trmt6	4.69412e-16	6.16891e-16	1.34057	C4		Rec8	5.84333e-05	5.92169e-05	-1.176	C5
	Pfdn4	3.46587e-30	6.90382e-30	1.34011	C4		Ccdc166	2.17931e-08	2.31024e-08	-1.17521	C5
	Zcchc10	4.54058e-21	6.88615e-21	1.34003	C4		Rbpms	6.10969e-28	1.12011e-27	-1.17503	C5
	Casc4	4.11296e-27	7.33539e-27	1.3397	C4		Pias4	4.24013e-24	6.95549e-24	-1.17479	C5
	Clock	8.87825e-21	1.33366e-20	1.33949	C4		Cfap44	2.55852e-34	5.96474e-34	-1.17462	C5
	Nrf1	1.12435e-16	1.51189e-16	1.33612	C4		Mroh8	2.15207e-31	4.48477e-31	-1.17431	C5
	Mks1	3.69853e-24	6.07566e-24	1.33608	C4		Usp1	4.13159e-30	8.20653e-30	-1.17421	C5
	Lcorl	2.66399e-26	4.65094e-26	1.33602	C4		Sh3glb1	1.41309e-56	7.77199e-56	-1.17202	C5
	Heatr3	1.11448e-22	1.76248e-22	1.33582	C4		Vhl	2.42552e-29	4.68917e-29	-1.1715	C5
	Tmub1	5.29366e-15	6.75257e-15	1.33556	C4		Gm14625	1.62825e-12	1.92575e-12	-1.17129	C5
	Phf14	3.76217e-18	5.26674e-18	1.33552	C4		Timp2	2.37099e-29	4.58885e-29	-1.17092	C5
	Gm17644	7.0118e-15	8.89526e-15	1.33504	C4		Smpd4	1.68474e-34	3.96221e-34	-1.17037	C5
	Cabin1	7.46822e-21	1.12379e-20	1.33497	C4		1700003G18Rik	5.26201e-26	9.11801e-26	-1.17036	C5
	4930463O16Rik	8.89781e-16	1.15751e-15	1.3342	C4		Pura	2.83909e-26	4.94918e-26	-1.16892	C5
	Vamp3	2.3375e-41	7.11484e-41	1.3341	C4		Ccdc130	2.03361e-30	4.0884e-30	-1.16875	C5
	Ndufa3	1.1398e-50	4.94009e-50	1.33331	C4		Dbn1	2.12658e-22	3.32523e-22	-1.16872	C5
	B630005N14Rik	4.5983e-16	6.04527e-16	1.33212	C4		Zp3r	7.82545e-07	8.09561e-07	-1.16844	C5
	Otub1	4.19413e-33	9.30957e-33	1.33196	C4		Rbm11	1.27712e-29	2.48839e-29	-1.1664	C5
	Mknk2	8.05471e-11	9.11102e-11	1.33181	C4		Mmel1	1.83366e-15	2.36592e-15	-1.16635	C5
	Shank1	3.13952e-11	3.59689e-11	1.33166	C4		4932415M13Rik	1.65269e-19	2.39364e-19	-1.1652	C5
	Mki67	7.95753e-16	1.03713e-15	1.33061	C4		Ptcd1	1.32045e-28	2.48194e-28	-1.16448	C5
	BC003965	1.28081e-15	1.65938e-15	1.33003	C4		Kpna6	6.08913e-33	1.34386e-32	-1.16414	C5
	Fopnl	1.18295e-13	1.44532e-13	1.32949	C4		Ctdp1	1.2628e-08	1.34729e-08	-1.1635	C5
	Nrxn1	7.89742e-06	8.05028e-06	1.32938	C4		Jph3	3.36938e-24	5.54543e-24	-1.16206	C5
	Fbxl6	2.0906e-16	2.78533e-16	1.32892	C4		1700003E16Rik	5.22506e-34	1.2044e-33	-1.1614	C5
	Tfam	3.78923e-15	4.84419e-15	1.32858	C4		4930442J19Rik	4.13628e-31	8.56836e-31	-1.16096	C5
	Id4	2.21117e-23	3.55505e-23	1.32807	C4		Pnmal2	5.85967e-07	6.07101e-07	-1.16045	C5
	Nfxl1	3.41281e-12	3.99291e-12	1.32731	C4		Fmn1	3.97786e-28	7.32752e-28	-1.15984	C5
	Tpm2	5.10709e-09	5.50627e-09	1.32703	C4		Nkapl	1.08553e-30	2.21049e-30	-1.15969	C5
	Ndufa13	5.44788e-80	8.64695e-79	1.32699	C4		Ckmt2	2.31845e-17	3.18914e-17	-1.15962	C5
	Zfp653	2.3352e-24	3.8598e-24	1.32561	C4		Ncbp1	1.92894e-41	5.8919e-41	-1.15915	C5
	1700009C05Rik	8.19248e-18	1.13954e-17	1.32539	C4		Gm166	1.40993e-33	3.18449e-33	-1.15815	C5
	Dmwd	4.40581e-09	4.75609e-09	1.32537	C4		Atp10d	1.94108e-25	3.30583e-25	-1.15749	C5
	Cdc5l	1.23458e-35	3.06309e-35	1.32498	C4		Art3	1.31582e-31	2.76029e-31	-1.1571	C5
	3110043O21Rik	5.81964e-21	8.7876e-21	1.32485	C4		Gm597	2.06164e-22	3.22804e-22	-1.15676	C5
	Ngfrap1	1.8908e-10	2.11672e-10	1.32463	C4		Fam129a	5.05994e-24	8.28857e-24	-1.15569	C5
	Plekha8	3.47293e-16	4.58833e-16	1.32432	C4		Cacna1h	3.49878e-39	9.67523e-39	-1.15513	C5
	Ttc27	1.10065e-28	2.07814e-28	1.32313	C4		Arih2	1.94074e-39	5.41414e-39	-1.15467	C5
	Pxmp2	3.27734e-12	3.837e-12	1.32055	C4		Zdhhc5	7.05735e-31	1.44728e-30	-1.15328	C5
	Lsm10	2.48956e-20	3.69185e-20	1.32036	C4		Cdca3	1.91435e-39	5.3448e-39	-1.15146	C5
	Acat1	9.59099e-28	1.74546e-27	1.32003	C4		Scamp2	1.91489e-25	3.26283e-25	-1.1511	C5
	Supt6	1.38112e-14	1.73438e-14	1.31904	C4		Cacna1g	3.66958e-24	6.03095e-24	-1.15091	C5
	Rnasek	2.66331e-30	5.33275e-30	1.31761	C4		Gp5	2.19107e-20	3.25615e-20	-1.14807	C5
	Dars2	8.38028e-19	1.19287e-18	1.3167	C4		Cdk6	5.19811e-22	8.06276e-22	-1.14794	C5
	Zswim8	1.92257e-16	2.56737e-16	1.31642	C4		Ccdc184	0.00367135	0.00368833	-1.14747	C5
	Pus1	5.82861e-17	7.91107e-17	1.31617	C4		Kif3b	8.43212e-28	1.53778e-27	-1.14509	C5
	Mllt4	2.0981e-11	2.41409e-11	1.31611	C4		Pxdc1	3.5376e-24	5.81679e-24	-1.14456	C5
	Wrb	3.16738e-20	4.6731e-20	1.31558	C4		Brf1	3.37715e-33	7.52017e-33	-1.1438	C5
	Slc25a1	1.34634e-18	1.90393e-18	1.31556	C4		Sgms1	8.32765e-36	2.08401e-35	-1.14331	C5
	Ppp2r3d	6.90074e-33	1.52009e-32	1.31462	C4		Mul1	4.38417e-35	1.06569e-34	-1.14119	C5
	Arl2	6.19331e-16	8.10235e-16	1.31388	C4		Letm2	3.28655e-30	6.55801e-30	-1.14059	C5
	Xpc	2.81036e-12	3.29805e-12	1.31339	C4		Cab39l	9.18698e-33	2.01858e-32	-1.1404	C5
	Alg3	7.71716e-19	1.10073e-18	1.31339	C4		Pnpla2	5.69087e-31	1.17397e-30	-1.14028	C5
	Wfdc9	4.65495e-11	5.30686e-11	1.31335	C4		Sphkap	9.29119e-32	1.96449e-31	-1.1402	C5
	Rbm5	7.91563e-38	2.1068e-37	1.31319	C4		N4bp2l2	7.5715e-29	1.44053e-28	-1.13945	C5
	Mrps10	4.24305e-35	1.03283e-34	1.31285	C4		Chdh	1.18051e-23	1.9166e-23	-1.13918	C5
	Anapc1	1.65839e-16	2.21799e-16	1.31279	C4		Speer1	1.08419e-18	1.53509e-18	-1.139	C5
	Arf5	1.7244e-34	4.05e-34	1.31267	C4		Fank1	1.54019e-35	3.81318e-35	-1.13868	C5
	Bckdk	2.76601e-13	3.33726e-13	1.31248	C4		Haus1	2.6787e-46	9.79092e-46	-1.13857	C5
	Akr1b8	1.15656e-18	1.63689e-18	1.31242	C4		Inpp5e	5.2855e-32	1.12922e-31	-1.13809	C5
	2210013O21Rik	1.69449e-08	1.80123e-08	1.31184	C4		Ndfip1	3.0167e-35	7.36897e-35	-1.13769	C5
	Hdac6	1.98557e-11	2.28765e-11	1.31166	C4		4930451I11Rik	4.90347e-06	5.0116e-06	-1.13745	C5
	Nifk	4.63747e-29	8.88635e-29	1.3116	C4		Gfi1	2.84767e-20	4.21213e-20	-1.13741	C5
	Ndufs7	2.98775e-43	9.844e-43	1.31119	C4		Azi2	3.92359e-24	6.43929e-24	-1.13711	C5
	Glcci1	3.9528e-17	5.39244e-17	1.31085	C4		4933428G20Rik	1.91996e-32	4.17633e-32	-1.13615	C5
	Trp53rka	1.28578e-19	1.86925e-19	1.31065	C4		4933402N22Rik	2.70587e-17	3.71323e-17	-1.13502	C5
	Trmt1l	2.13312e-24	3.5325e-24	1.31048	C4		Gm4884	1.80208e-12	2.12773e-12	-1.13458	C5
	Fbxo18	5.75619e-27	1.0198e-26	1.30974	C4		Spata9	0.000106183	0.000107419	-1.13446	C5
	Hint1	6.13332e-102	2.80519e-100	1.30881	C4		Tom1	1.01503e-32	2.22182e-32	-1.13429	C5
	Stard7	2.47863e-22	3.86876e-22	1.30863	C4		Tor1b	5.03999e-31	1.04218e-30	-1.13347	C5
	Nr2c2ap	5.77823e-23	9.19227e-23	1.30839	C4		4930562C15Rik	6.79836e-24	1.11101e-23	-1.1331	C5
	Lig1	1.84358e-18	2.60288e-18	1.30795	C4		Csnk1a1	2.30117e-53	1.10894e-52	-1.1312	C5
	Aldh7a1	6.70899e-16	8.7605e-16	1.30761	C4		Cenpl	1.05356e-31	2.22489e-31	-1.13035	C5
	Cers5	5.40677e-14	6.67873e-14	1.3076	C4		Sycp1-ps1	4.94169e-15	6.31286e-15	-1.12944	C5
	Pank3	6.14791e-13	7.32858e-13	1.30738	C4		Grik2	8.17085e-24	1.33092e-23	-1.12938	C5
	Ap5s1	2.27316e-12	2.67757e-12	1.30731	C4		Fbxw27	2.82072e-26	4.91964e-26	-1.12921	C5
	Rrp36	5.63632e-20	8.28057e-20	1.30709	C4		Hoxd3os1	4.50895e-27	8.02926e-27	-1.12886	C5
	Rpl7l1	1.05517e-30	2.14992e-30	1.30671	C4		Gmfb	2.23713e-59	1.3911e-58	-1.12659	C5
	Pisd	1.03748e-24	1.7388e-24	1.3063	C4		1700006H21Rik	3.3696e-26	5.86811e-26	-1.12601	C5
	Trpm7	4.33265e-16	5.69818e-16	1.30442	C4		5830454E08Rik	2.06592e-28	3.83403e-28	-1.1248	C5
	Psmb4	5.91927e-66	4.9699e-65	1.30417	C4		1700019B03Rik	4.09167e-21	6.20805e-21	-1.12466	C5
	Sys1	2.70077e-15	3.46672e-15	1.30362	C4		Ska1	3.50059e-31	7.26885e-31	-1.12404	C5
	0610007P14Rik	1.4422e-20	2.15339e-20	1.30324	C4		D330050I16Rik	1.5944e-37	4.19858e-37	-1.12359	C5
	Iars2	3.09847e-25	5.24613e-25	1.30319	C4		Upf3b	0.000290223	0.000292919	-1.12194	C5
	Pde12	1.01334e-19	1.47875e-19	1.30235	C4		Appbp2	1.7143e-35	4.24122e-35	-1.12167	C5
	Polr2c	3.39728e-32	7.31205e-32	1.30223	C4		Rsph9	7.13182e-31	1.46169e-30	-1.12116	C5
	Smpx	7.76042e-09	8.31542e-09	1.30167	C4		Crem	1.87841e-40	5.45934e-40	-1.12104	C5
	Gpatch4	6.65357e-17	9.01317e-17	1.30124	C4		Atp5s	6.82957e-34	1.57112e-33	-1.12089	C5
	Cyb561	1.52382e-17	2.10274e-17	1.30104	C4		Usp44	3.88953e-20	5.72882e-20	-1.11991	C5
	Pja1	3.00247e-11	3.44101e-11	1.30095	C4		Zcchc2	2.53784e-24	4.18876e-24	-1.11938	C5
	Spg20	3.74038e-16	4.9267e-16	1.30039	C4		Ccdc65	1.16999e-29	2.28349e-29	-1.11903	C5
	Dnajc3	3.93436e-34	9.09298e-34	1.30026	C4		Speer3	2.63655e-10	2.9421e-10	-1.11875	C5
	Ctps	1.18105e-13	1.44351e-13	1.30025	C4		Tmem232	8.02189e-32	1.70129e-31	-1.11831	C5
	March5	2.27079e-29	4.40227e-29	1.2997	C4		Rrm2	2.16957e-19	3.12922e-19	-1.11825	C5
	Pdia4	1.15639e-16	1.55437e-16	1.29951	C4		4930473A02Rik	1.33489e-28	2.5068e-28	-1.11796	C5
	Spr	5.09014e-15	6.49773e-15	1.29911	C4		Hagh	4.84699e-50	2.04716e-49	-1.11794	C5
	Nudt16	4.18652e-12	4.88826e-12	1.29818	C4		Fbp1	1.8856e-27	3.40485e-27	-1.11783	C5
	Prr14	1.42565e-23	2.30814e-23	1.29814	C4		4933417O13Rik	5.24949e-07	5.44368e-07	-1.11742	C5
	Pmaip1	1.95033e-16	2.60344e-16	1.29752	C4		4931423N10Rik	3.0021e-34	6.96616e-34	-1.11736	C5
	Gm2560	1.16805e-17	1.61565e-17	1.29561	C4		Parp11	3.88551e-33	8.63558e-33	-1.11511	C5
	Ccdc15	5.3346e-12	6.22459e-12	1.29534	C4		Hsbp1	4.13059e-88	9.57194e-87	-1.1143	C5
	Tmem147	1.39771e-44	4.81034e-44	1.29367	C4		Bcap29	3.85525e-55	2.0182e-54	-1.11405	C5
	Srfbp1	2.43586e-17	3.34931e-17	1.29361	C4		Esrp1	1.70104e-34	3.99786e-34	-1.11401	C5
	Trub1	1.26615e-14	1.59231e-14	1.29328	C4		Slc16a7	1.29918e-32	2.83844e-32	-1.11165	C5
	Abi1	1.75313e-08	1.863e-08	1.29262	C4		Gm3558	1.18389e-12	1.40355e-12	-1.11049	C5
	Ndufc2	2.00086e-52	9.26098e-52	1.29258	C4		Maats1	9.65237e-33	2.11416e-32	-1.10999	C5
	Ccbl1	3.58068e-18	5.01671e-18	1.29222	C4		Mtmr9	5.13564e-32	1.09788e-31	-1.10956	C5
	Hus1b	6.53231e-17	8.85581e-17	1.29212	C4		Ccdc171	7.83588e-27	1.38262e-26	-1.10939	C5
	Pwp2	6.24711e-19	8.92517e-19	1.29161	C4		Krt8	1.74378e-22	2.74022e-22	-1.10853	C5
	Tapbpl	4.97239e-14	6.14872e-14	1.29132	C4		Pcdh8	9.54745e-37	2.46377e-36	-1.10843	C5
	Cinp	6.05876e-22	9.37678e-22	1.29126	C4		Proca1	0.000310535	0.00031333	-1.10593	C5
	Rbm7	2.67977e-25	4.54828e-25	1.29021	C4		Lamb3	1.25016e-08	1.33422e-08	-1.10528	C5
	Hist1h2bc	5.09937e-06	5.20876e-06	1.28974	C4		Scarf2	4.9684e-27	8.8158e-27	-1.10515	C5
	Mmachc	5.99623e-21	9.05032e-21	1.28974	C4		Tmem127	5.20648e-28	9.5553e-28	-1.10399	C5
	1700113A16Rik	8.50091e-17	1.14754e-16	1.28973	C4		Lrrc23	1.59236e-30	3.21804e-30	-1.10396	C5
	Gcsh	1.39079e-13	1.69271e-13	1.28923	C4		Speer9-ps1	3.65017e-23	5.83356e-23	-1.10361	C5
	Poc1a	4.89165e-27	8.68406e-27	1.28915	C4		Grk4	1.03463e-30	2.11056e-30	-1.10318	C5
	Tmem167	1.19711e-28	2.25292e-28	1.28912	C4		Txnrd3	4.1641e-45	1.45764e-44	-1.10151	C5
	Mid1ip1	3.98897e-11	4.55209e-11	1.28911	C4		4933402J07Rik	0.000201282	0.000203329	-1.10127	C5
	Slc25a5	7.72139e-14	9.49401e-14	1.28899	C4		Gpatch2	5.83867e-30	1.15052e-29	-1.09978	C5
	Phf20l1	9.66854e-13	1.14938e-12	1.28782	C4		Paqr8	1.62983e-28	3.04259e-28	-1.09956	C5
	Uba52	4.68631e-76	6.3138e-75	1.28723	C4		Cdc25c	3.7759e-13	4.529e-13	-1.09941	C5
	Churc1	1.01787e-44	3.53105e-44	1.2872	C4		Nudcd1	2.69885e-27	4.84817e-27	-1.09922	C5
	Agl	3.84328e-25	6.49137e-25	1.28708	C4		Crtap	1.1792e-23	1.91537e-23	-1.09892	C5
	Tcaim	1.47425e-22	2.32088e-22	1.28671	C4		4930470P17Rik	2.05733e-24	3.41025e-24	-1.09786	C5
	Zfp606	3.49515e-17	4.78312e-17	1.2867	C4		Sufu	1.71709e-25	2.9301e-25	-1.09745	C5
	Ndufb7	3.19665e-73	3.76663e-72	1.28632	C4		Rnf126	2.44018e-34	5.69648e-34	-1.09686	C5
	Atrx	3.48138e-08	3.68155e-08	1.28625	C4		Arl14ep	3.98419e-25	6.72611e-25	-1.09621	C5
	Cuedc2	8.102e-19	1.15373e-18	1.28421	C4		Akr1c19	6.31987e-21	9.53466e-21	-1.09562	C5
	Rnh1	1.81211e-12	2.13885e-12	1.2817	C4		Parp10	2.93756e-29	5.66331e-29	-1.09541	C5
	Tmem59l	1.11414e-20	1.66713e-20	1.28103	C4		Gm10532	1.31943e-27	2.39121e-27	-1.09431	C5
	Ppp1r12b	3.55187e-14	4.41728e-14	1.28101	C4		Arpc1a	2.656e-34	6.18785e-34	-1.09407	C5
	Ccdc90b	2.9803e-29	5.73935e-29	1.28024	C4		2610100L16Rik	1.37309e-19	1.99451e-19	-1.09348	C5
	Ddrgk1	2.79386e-28	5.16568e-28	1.28009	C4		A330076C08Rik	6.24589e-18	8.70169e-18	-1.09326	C5
	Zwilch	1.09142e-26	1.91993e-26	1.27933	C4		Catip	3.29377e-27	5.90771e-27	-1.09149	C5
	Rars	1.78428e-21	2.72382e-21	1.27907	C4		Prps1l3	8.59614e-28	1.56687e-27	-1.09113	C5
	Mmaa	3.62821e-13	4.35335e-13	1.27855	C4		1700030A11Rik	3.08996e-25	5.23425e-25	-1.08984	C5
	Mrpl17	9.5696e-34	2.18267e-33	1.27833	C4		Kif2a	4.27835e-27	7.62252e-27	-1.08971	C5
	Rbmxl2	3.2109e-12	3.76047e-12	1.27681	C4		Ccdc136	1.3781e-46	5.08522e-46	-1.0897	C5
	Prmt5	1.41302e-30	2.86061e-30	1.27663	C4		4930547E14Rik	3.15878e-18	4.43274e-18	-1.08917	C5
	Zfyve21	9.44209e-15	1.19261e-14	1.27649	C4		Chka	7.41021e-30	1.45525e-29	-1.08917	C5
	Eaf1	2.25581e-18	3.17458e-18	1.2755	C4		Sfmbt2	5.57568e-20	8.19496e-20	-1.08912	C5
	Rab24	2.67294e-17	3.66949e-17	1.27465	C4		Efcab10	1.74072e-40	5.06761e-40	-1.08794	C5
	Prdx2	3.34401e-16	4.4281e-16	1.2741	C4		Muc1	1.66243e-20	2.47796e-20	-1.08781	C5
	Sfpq	7.23015e-25	1.21235e-24	1.27345	C4		Tubd1	3.82651e-31	7.9314e-31	-1.08746	C5
	Gm21221	8.71618e-17	1.17569e-16	1.27245	C4		Tekt1	1.36516e-37	3.60037e-37	-1.08668	C5
	Sephs1	3.03934e-21	4.62959e-21	1.27122	C4		Gsdmcl-ps	1.46701e-28	2.74895e-28	-1.08623	C5
	Hnrnpl	1.10484e-27	2.00544e-27	1.27087	C4		Ldhal6b	1.94168e-34	4.55111e-34	-1.08601	C5
	Tbc1d7	5.81487e-23	9.24634e-23	1.27073	C4		Gstt3	1.04088e-27	1.89132e-27	-1.08465	C5
	Hnrnpa0	4.86976e-20	7.16045e-20	1.27062	C4		Dedd	1.14222e-31	2.40337e-31	-1.08456	C5
	Trim35	1.62033e-29	3.1518e-29	1.26961	C4		Aspscr1	1.90745e-34	4.47387e-34	-1.08432	C5
	Tpd52l1	2.41198e-11	2.76792e-11	1.26938	C4		Pacs1	2.36899e-29	4.58752e-29	-1.08316	C5
	Zfp330	7.43538e-23	1.17908e-22	1.2691	C4		Rfesd	3.51463e-28	6.48453e-28	-1.08231	C5
	Nipsnap3b	6.0053e-14	7.41543e-14	1.26833	C4		Ppp1r36	2.36774e-29	4.58752e-29	-1.08226	C5
	Mbtd1	1.29776e-22	2.04953e-22	1.26768	C4		Hspb7	3.42401e-16	4.52714e-16	-1.08173	C5
	Haus3	2.93778e-25	4.9789e-25	1.26742	C4		Erich6	1.40252e-14	1.76062e-14	-1.08171	C5
	Zyg11b	3.93456e-11	4.49147e-11	1.26709	C4		Rnf144b	4.37539e-18	6.11534e-18	-1.0816	C5
	Cdc7	1.9836e-28	3.68717e-28	1.26689	C4		Zfp574	9.04024e-30	1.76837e-29	-1.08119	C5
	Loh12cr1	2.44779e-18	3.44196e-18	1.26625	C4		Dtnbp1	6.81495e-24	1.11319e-23	-1.08116	C5
	Nbea	5.42788e-15	6.9187e-15	1.2661	C4		Spata1	2.44883e-29	4.73159e-29	-1.08055	C5
	Cox15	1.13471e-19	1.65239e-19	1.26559	C4		Loxl1	1.17771e-21	1.81299e-21	-1.08033	C5
	Ubl5	5.77877e-75	7.33103e-74	1.26518	C4		Klkb1	2.65359e-17	3.64436e-17	-1.08015	C5
	Pfn1	1.37636e-53	6.73835e-53	1.265	C4		Tmc5	1.05701e-07	1.10969e-07	-1.08001	C5
	Tm2d1	1.18428e-24	1.98007e-24	1.26498	C4		Stpg1	1.73061e-12	2.04404e-12	-1.07964	C5
	Pcnp	4.94832e-30	9.7952e-30	1.26357	C4		Gm11837	2.45936e-22	3.8404e-22	-1.07954	C5
	Gnl2	1.01527e-35	2.5298e-35	1.26336	C4		Oit1	1.52949e-28	2.85987e-28	-1.07949	C5
	Coprs	5.48617e-42	1.71647e-41	1.26299	C4		Crat	2.83644e-31	5.90034e-31	-1.07925	C5
	Plekhb2	3.23519e-21	4.9193e-21	1.26297	C4		Dusp18	1.1938e-28	2.24791e-28	-1.07861	C5
	Rps18	1.23473e-83	2.33257e-82	1.26257	C4		Tarbp2	4.80516e-36	1.21122e-35	-1.07845	C5
	Rft1	1.71453e-14	2.14687e-14	1.26253	C4		Nup133	1.77139e-28	3.29976e-28	-1.07748	C5
	Ube2b	2.60303e-63	1.95424e-62	1.26251	C4		A730090N16Rik	5.77256e-16	7.56044e-16	-1.07697	C5
	Cdh20	4.71505e-19	6.75577e-19	1.26013	C4		4930504O13Rik	2.05669e-30	4.1324e-30	-1.07654	C5
	Ap1s1	3.70312e-23	5.91546e-23	1.25946	C4		4921531C22Rik	4.27762e-18	5.9835e-18	-1.07579	C5
	Snx15	1.29414e-13	1.57785e-13	1.25925	C4		Gnb1l	2.80614e-26	4.89666e-26	-1.07567	C5
	Mzt1	2.80851e-27	5.04256e-27	1.25885	C4		Slc25a46	8.29483e-12	9.63664e-12	-1.0755	C5
	Lgals2	7.49756e-15	9.50456e-15	1.25874	C4		Sugt1	9.4012e-33	2.06304e-32	-1.07512	C5
	Rps14	1.99888e-19	2.88903e-19	1.25808	C4		Nkx6-2	1.09054e-28	2.06128e-28	-1.07485	C5
	Alad	1.00131e-15	1.30114e-15	1.25796	C4		Gpsm2	1.53639e-25	2.62302e-25	-1.0748	C5
	Brms1l	6.00707e-20	8.81409e-20	1.25766	C4		Sik2	5.43055e-32	1.1595e-31	-1.07451	C5
	Traip	1.07052e-23	1.73965e-23	1.25603	C4		Dnajb9	1.89299e-31	3.95672e-31	-1.07427	C5
	Lipt2	4.22564e-09	4.56584e-09	1.25554	C4		Cdsn	4.22997e-27	7.5402e-27	-1.07347	C5
	Slmo2	1.13017e-25	1.93999e-25	1.25528	C4		Lrrc27	1.28291e-31	2.69287e-31	-1.07332	C5
	Epg5	7.59536e-08	7.99076e-08	1.25518	C4		Rhox3h	7.40647e-10	8.16261e-10	-1.07211	C5
	Prpf8	4.88858e-21	7.40423e-21	1.25379	C4		Nosip	1.66839e-28	3.1129e-28	-1.07204	C5
	Smyd4	1.56064e-13	1.89745e-13	1.2537	C4		Arl8b	1.07128e-39	3.01765e-39	-1.0708	C5
	Rpph1	9.76361e-07	1.00827e-06	1.25353	C4		Ypel1	2.15696e-35	5.29866e-35	-1.06958	C5
	Mrpl22	1.51494e-34	3.57011e-34	1.25336	C4		Fam104a	9.78011e-52	4.43808e-51	-1.06897	C5
	Pdia6	1.04158e-15	1.35296e-15	1.25302	C4		Inpp5k	3.17362e-30	6.33631e-30	-1.06872	C5
	Npm3	5.08767e-11	5.79068e-11	1.25237	C4		Itfg1	2.03227e-32	4.4151e-32	-1.06829	C5
	Copb2	1.98327e-32	4.31135e-32	1.25158	C4		4930579P08Rik	1.7511e-23	2.82583e-23	-1.06817	C5
	Clk1	2.23782e-20	3.32422e-20	1.25141	C4		Mgea5	9.52447e-32	2.01259e-31	-1.06775	C5
	Rnaseh2c	1.88446e-30	3.79953e-30	1.25139	C4		Ate1	1.15677e-33	2.62977e-33	-1.06748	C5
	Kctd3	2.08516e-16	2.77915e-16	1.25101	C4		Mfsd7a	7.23442e-28	1.32491e-27	-1.06745	C5
	Arhgef25	1.04666e-06	1.08055e-06	1.25087	C4		Slc26a2	1.12336e-19	1.63724e-19	-1.06737	C5
	Peli1	1.99788e-16	2.66383e-16	1.25043	C4		Dusp15	2.86686e-20	4.2369e-20	-1.06556	C5
	Copb1	1.76962e-26	3.09572e-26	1.25043	C4		Lpcat3	3.05917e-33	6.82521e-33	-1.06541	C5
	Faap20	1.36591e-10	1.53604e-10	1.25025	C4		Fgf12	1.40693e-21	2.16011e-21	-1.06518	C5
	Cep290	6.27184e-33	1.38331e-32	1.24883	C4		Fam118b	1.4972e-45	5.32133e-45	-1.06492	C5
	Utp6	2.13964e-10	2.39145e-10	1.24831	C4		1700110K17Rik	8.01194e-28	1.46422e-27	-1.0645	C5
	C920006O11Rik	2.67697e-21	4.08121e-21	1.24774	C4		Cdc25a	1.82875e-22	2.86856e-22	-1.06424	C5
	Fam181a	1.12634e-14	1.41957e-14	1.24765	C4		Nuggc	3.3223e-27	5.9558e-27	-1.06338	C5
	Tamm41	6.14426e-19	8.78545e-19	1.24755	C4		Tceanc2	4.34713e-28	7.99504e-28	-1.0611	C5
	Phf5a	1.0818e-33	2.46096e-33	1.24726	C4		4930441J16Rik	1.05078e-30	2.14223e-30	-1.06081	C5
	Rnf17	3.20084e-29	6.15722e-29	1.24724	C4		Desi1	8.9222e-35	2.13592e-34	-1.06065	C5
	Trappc1	4.75618e-27	8.45219e-27	1.24723	C4		Pomgnt1	7.36199e-28	1.34757e-27	-1.05962	C5
	Tceb3	1.78446e-25	3.04357e-25	1.24687	C4		Hotair	3.63969e-26	6.33528e-26	-1.05884	C5
	Basp1	2.39251e-13	2.89164e-13	1.24558	C4		Adat3	4.03755e-27	7.20459e-27	-1.05804	C5
	2010204K13Rik	3.37292e-09	3.65242e-09	1.24505	C4		Atxn3	1.15846e-33	2.6319e-33	-1.05788	C5
	Srpk2	4.44474e-33	9.85956e-33	1.24358	C4		C2cd2l	1.79177e-23	2.89012e-23	-1.05779	C5
	Dmrtc1a	1.03904e-11	1.2043e-11	1.24341	C4		Nmnat1	2.66401e-25	4.52374e-25	-1.05692	C5
	Rbmxl1	5.11628e-25	8.62335e-25	1.24337	C4		1700012C14Rik	8.73737e-29	1.65962e-28	-1.05546	C5
	Zfp512	0.000189647	0.000191632	1.24226	C4		Cutc	1.57539e-27	2.84766e-27	-1.05392	C5
	Nde1	8.19711e-16	1.06756e-15	1.24223	C4		Chrac1	2.50576e-44	8.53088e-44	-1.05384	C5
	Fbxo34	2.06894e-23	3.33101e-23	1.24149	C4		Phf2	1.70935e-20	2.54681e-20	-1.05272	C5
	Sp3os	2.07948e-15	2.67714e-15	1.24095	C4		Foxc1	1.07435e-25	1.84691e-25	-1.05221	C5
	Ptprm	2.2181e-13	2.68458e-13	1.24018	C4		Dnah6	3.85927e-22	5.99947e-22	-1.05203	C5
	Mettl17	8.72036e-19	1.23874e-18	1.24018	C4		Arhgef33	9.47535e-29	1.79587e-28	-1.05165	C5
	Klf10	2.31189e-13	2.79615e-13	1.23956	C4		Syt5	1.74869e-22	2.7467e-22	-1.05151	C5
	Traf2	8.47137e-18	1.17786e-17	1.23949	C4		Stk35	1.83763e-18	2.59553e-18	-1.05045	C5
	Skap2	1.02663e-23	1.66989e-23	1.23943	C4		Slx4	2.21989e-24	3.6727e-24	-1.0492	C5
	Gna11	1.20282e-14	1.51376e-14	1.23811	C4		Gm10190	1.27588e-24	2.12606e-24	-1.04906	C5
	Tmem129	8.57337e-20	1.25267e-19	1.23789	C4		Cep350	6.06483e-29	1.15768e-28	-1.04796	C5
	Rps21	1.7445e-67	1.57095e-66	1.23749	C4		Entpd6	3.23433e-27	5.8041e-27	-1.0475	C5
	Rimklb	1.23618e-24	2.06188e-24	1.23744	C4		Sbds	7.54093e-24	1.22947e-23	-1.04724	C5
	Creld1	4.94123e-16	6.4912e-16	1.23668	C4		Tada2b	1.39937e-18	1.97731e-18	-1.0467	C5
	Sipa1l2	4.55085e-19	6.52319e-19	1.23624	C4		Ciz1	1.49598e-28	2.79872e-28	-1.0458	C5
	Gadd45gip1	1.273e-22	2.01134e-22	1.23502	C4		Galm	5.37362e-19	7.69621e-19	-1.04501	C5
	Cluap1	2.38148e-32	5.15764e-32	1.23451	C4		Zfp943	4.58995e-27	8.16514e-27	-1.04473	C5
	Ints1	3.72385e-16	4.90679e-16	1.23441	C4		4922502D21Rik	1.72668e-27	3.11951e-27	-1.04433	C5
	Ptp4a3	8.49115e-12	9.86142e-12	1.23431	C4		Tpst1	8.38934e-28	1.53078e-27	-1.04164	C5
	Mgme1	2.00958e-15	2.59195e-15	1.23386	C4		Bpifb2	6.84822e-11	7.764e-11	-1.04133	C5
	Gzf1	5.10083e-14	6.30305e-14	1.23377	C4		Ttc41	1.65276e-26	2.89421e-26	-1.04009	C5
	Noc3l	2.27066e-11	2.61006e-11	1.23314	C4		Cfap70	1.68732e-29	3.27844e-29	-1.03988	C5
	Tnrc6b	3.10463e-10	3.45776e-10	1.23311	C4		Btbd1	1.00474e-28	1.90119e-28	-1.03946	C5
	Tmem69	2.52984e-23	4.05989e-23	1.23305	C4		Mterf2	2.91617e-23	4.66909e-23	-1.03929	C5
	Zfand6	3.69131e-14	4.58906e-14	1.23298	C4		Mturn	9.90653e-17	1.33418e-16	-1.03884	C5
	Rbbp9	1.2e-10	1.35078e-10	1.23292	C4		Zfp474	1.21588e-05	1.23724e-05	-1.03747	C5
	Rab14	6.3826e-31	1.31278e-30	1.23223	C4		Brms1	2.59776e-30	5.2045e-30	-1.03741	C5
	Rpl21	1.50201e-75	1.97764e-74	1.23201	C4		Saa1	5.62887e-21	8.50324e-21	-1.03464	C5
	Rfxap	2.03058e-20	3.01895e-20	1.23083	C4		Pus3	1.66148e-22	2.61207e-22	-1.03441	C5
	Qser1	2.05311e-18	2.89517e-18	1.23036	C4		Ccdc173	1.40113e-26	2.45976e-26	-1.03393	C5
	Grcc10	2.04179e-24	3.38609e-24	1.23023	C4		Rit1	1.04838e-33	2.38648e-33	-1.03278	C5
	Usp40	4.54246e-23	7.23961e-23	1.2291	C4		0610009L18Rik	1.05399e-27	1.91414e-27	-1.03262	C5
	Cacybp	2.02767e-23	3.26607e-23	1.22844	C4		Fer	8.15389e-31	1.66821e-30	-1.03261	C5
	Rbm12	4.04854e-19	5.81037e-19	1.22814	C4		Myl4	2.93074e-23	4.69026e-23	-1.0322	C5
	Aldh1a1	5.71409e-16	7.48669e-16	1.22793	C4		Lrrc58	4.37823e-30	8.68648e-30	-1.03193	C5
	Setd6	1.09013e-10	1.22869e-10	1.22786	C4		Rbakdn	6.46102e-25	1.08548e-24	-1.03193	C5
	Tceb1	1.59815e-74	1.97692e-73	1.22667	C4		Sgsm3	8.58827e-31	1.75605e-30	-1.03102	C5
	Psap	9.88755e-12	1.14717e-11	1.22646	C4		Orai1	6.43783e-21	9.7042e-21	-1.03028	C5
	Ccdc28b	4.31498e-08	4.55615e-08	1.22599	C4		Lrrfip2	1.37473e-30	2.78797e-30	-1.02903	C5
	Cldn11	1.73652e-10	1.94526e-10	1.22596	C4		Siah2	1.13982e-25	1.95558e-25	-1.02841	C5
	Ilf3	8.46212e-34	1.93388e-33	1.22575	C4		Psmc3	1.63812e-51	7.36623e-51	-1.0279	C5
	Copa	1.79337e-36	4.5904e-36	1.22522	C4		Vrk3	6.97633e-32	1.48316e-31	-1.02765	C5
	Rheb	5.11794e-25	8.62335e-25	1.22492	C4		Mus81	1.32094e-28	2.48194e-28	-1.02726	C5
	Xpo1	1.43615e-23	2.32297e-23	1.22492	C4		4930432K21Rik	1.91378e-28	3.55928e-28	-1.02677	C5
	Tmem170b	3.54772e-13	4.25972e-13	1.22483	C4		Asb1	1.94135e-30	3.90969e-30	-1.02646	C5
	Echs1	1.5999e-16	2.14188e-16	1.22459	C4		Lrrc9	7.86081e-15	9.95779e-15	-1.02565	C5
	Eef2kmt	1.25277e-23	2.03202e-23	1.22454	C4		Fam50b	4.21159e-26	7.32341e-26	-1.02523	C5
	Gpn3	9.37697e-28	1.7083e-27	1.22428	C4		Trim43c	1.04896e-21	1.6155e-21	-1.02514	C5
	B230354K17Rik	2.28985e-06	2.35071e-06	1.22336	C4		Lxn	1.93567e-18	2.73178e-18	-1.02505	C5
	Gprasp2	1.16139e-07	1.21742e-07	1.22268	C4		Fsip1	3.99811e-05	4.05764e-05	-1.0248	C5
	Aplf	4.1256e-22	6.40776e-22	1.22222	C4		Faap100	1.48099e-28	2.77366e-28	-1.02471	C5
	Map9	1.63555e-10	1.83511e-10	1.22181	C4		Speer4c	1.69876e-10	1.90419e-10	-1.02328	C5
	Ddx41	2.519e-29	4.86447e-29	1.22079	C4		Lancl1	2.48471e-47	9.4186e-47	-1.02227	C5
	Cenpc1	9.11823e-24	1.48385e-23	1.21997	C4		Rwdd4a	1.58791e-30	3.21092e-30	-1.02201	C5
	Stra8	1.07831e-09	1.18389e-09	1.21996	C4		Tsacc	2.18739e-46	8.0289e-46	-1.02156	C5
	Rnaseh2b	6.43169e-11	7.30606e-11	1.21995	C4		Stard10	2.30588e-24	3.81316e-24	-1.02061	C5
	Rpl27a	4.08302e-63	3.0326e-62	1.2198	C4		Rrp7a	1.33515e-25	2.28619e-25	-1.0202	C5
	Dicer1	1.21871e-09	1.33551e-09	1.21929	C4		Flywch1	1.34699e-22	2.12535e-22	-1.01986	C5
	Dhx9	1.40154e-15	1.8124e-15	1.21804	C4		Mthfr	2.91333e-28	5.38369e-28	-1.0196	C5
	E130311K13Rik	7.99241e-14	9.8203e-14	1.21711	C4		Tulp2	2.60536e-20	3.857e-20	-1.01947	C5
	Tmem161a	8.2726e-14	1.01538e-13	1.21567	C4		Gm16404	5.76646e-10	6.37538e-10	-1.01707	C5
	Rps2	1.91591e-55	1.01675e-54	1.21507	C4		Kif27	3.78393e-24	6.213e-24	-1.01663	C5
	Sat2	4.15514e-12	4.85325e-12	1.21461	C4		1700036G14Rik	2.79989e-25	4.74984e-25	-1.01645	C5
	Rpf2	4.55402e-21	6.90351e-21	1.21452	C4		4932416H05Rik	7.41553e-28	1.35594e-27	-1.01601	C5
	Comt	1.31098e-14	1.64809e-14	1.21451	C4		Rab23	1.03173e-26	1.81768e-26	-1.01595	C5
	Mum1l1	3.7784e-06	3.86627e-06	1.21417	C4		4930557F10Rik	5.50358e-12	6.41315e-12	-1.01512	C5
	1700006A11Rik	2.10185e-24	3.48237e-24	1.21416	C4		Gad1os	3.91018e-17	5.33639e-17	-1.01495	C5
	Phf12	1.56946e-13	1.9075e-13	1.21368	C4		Mns1	5.12708e-27	9.09271e-27	-1.01332	C5
	Bbs2	1.00931e-17	1.39942e-17	1.21363	C4		Zfp251	1.44111e-20	2.15268e-20	-1.01282	C5
	Xpo7	4.27404e-16	5.62323e-16	1.2131	C4		Gm32511	9.78155e-21	1.4665e-20	-1.01226	C5
	S100a11	3.11713e-12	3.65188e-12	1.21302	C4		4932413F04Rik	1.24329e-21	1.91139e-21	-1.01175	C5
	Polr1b	2.36491e-12	2.7847e-12	1.21291	C4		Als2cr11	1.52478e-27	2.75905e-27	-1.01166	C5
	Cdk9	5.91082e-16	7.7357e-16	1.2129	C4		Acsl1	0.00454673	0.00456512	-1.01155	C5
	A230046K03Rik	8.27707e-35	1.98558e-34	1.21264	C4		4933416C03Rik	1.81333e-42	5.78268e-42	-1.00826	C5
	Scoc	7.59508e-17	1.02646e-16	1.21229	C4		Ino80e	3.23879e-24	5.33304e-24	-1.00611	C5
	Nsun5	2.77916e-12	3.26584e-12	1.21225	C4		Plb1	1.27869e-19	1.85972e-19	-1.00564	C5
	Lgmn	9.29819e-11	1.04971e-10	1.21197	C4		Rai14	1.62058e-21	2.48047e-21	-1.00511	C5
	Gm16702	1.08569e-29	2.12253e-29	1.21165	C4		Gm15612	4.68188e-24	7.67651e-24	-1.00345	C5
	Plod3	1.35555e-13	1.65098e-13	1.21143	C4		Alkbh3	8.31603e-29	1.58045e-28	-1.00328	C5
	Tmem234	2.44954e-23	3.93284e-23	1.21117	C4		Ercc4	1.2462e-32	2.72439e-32	-1.0028	C5
	Cnn3	3.23976e-09	3.50932e-09	1.21078	C4		Wdr12	3.41224e-36	8.64499e-36	-1.00254	C5
	Katnbl1	1.79492e-13	2.17847e-13	1.2107	C4		Bcdin3d	2.34663e-20	3.48138e-20	-1.00189	C5
	Gca	1.42645e-19	2.07029e-19	1.20987	C4		Ppm1n	1.77202e-24	2.94574e-24	-1.00164	C5
	Csnk2a1	1.53212e-11	1.77108e-11	1.20948	C4		Ankrd63	1.74459e-19	2.52464e-19	-1.00097	C5
	Gtpbp3	4.65629e-17	6.33722e-17	1.2092	C4		Spock2	1.58011e-20	2.3583e-20	-1.00096	C5
	Rpl23a	3.57755e-62	2.48711e-61	1.20892	C4
	Kbtbd8	1.3856e-06	1.42707e-06	1.2087	C4
	Twistnb	2.09677e-11	2.41337e-11	1.20803	C4
	Xpnpep1	3.83813e-17	5.24011e-17	1.20777	C4
	Cacfd1	2.50331e-20	3.71067e-20	1.2066	C4
	Mboat7	2.49319e-10	2.78302e-10	1.20634	C4
	Nudt19	7.9846e-10	8.78862e-10	1.20596	C4
	Mitd1	1.37033e-12	1.62182e-12	1.20589	C4
	Ppcs	8.59102e-11	9.70819e-11	1.20539	C4
	Rps6kb1	1.95066e-18	2.75182e-18	1.20539	C4
	Rbm42	3.59562e-17	4.91481e-17	1.20529	C4
	Tnnt2	7.73938e-06	7.89148e-06	1.20434	C4
	Scap	1.63482e-10	1.83488e-10	1.20408	C4
	Pptc7	1.92684e-17	2.65361e-17	1.20373	C4
	Tmem9	1.33957e-07	1.40209e-07	1.20364	C4
	Slc16a1	1.10092e-12	1.30741e-12	1.20339	C4
	Psat1	7.23183e-09	7.75859e-09	1.20328	C4
	Rn45s	3.38487e-22	5.26905e-22	1.20296	C4
	Atp5a1	7.1424e-73	8.19373e-72	1.20225	C4
	4921525O09Rik	1.30841e-13	1.59412e-13	1.20222	C4
	Fbxo25	5.07818e-16	6.66858e-16	1.20208	C4
	Zfp870	8.2223e-10	9.04453e-10	1.20123	C4
	Gm10069	1.95505e-22	3.06529e-22	1.20098	C4
	Timm8a1	3.00799e-07	3.13235e-07	1.20095	C4
	Rpl27	2.78357e-83	5.17416e-82	1.2006	C4
	Ndor1	8.35643e-15	1.05779e-14	1.20057	C4
	Snrnp25	1.30105e-32	2.84072e-32	1.2004	C4
	Atn1	6.15999e-18	8.58546e-18	1.20036	C4
	Brwd1	8.00672e-19	1.1411e-18	1.20021	C4
	Scaper	1.40876e-24	2.34636e-24	1.20003	C4
	Ntan1	8.36686e-14	1.02659e-13	1.19985	C4
	Zfp518a	1.95914e-16	2.61319e-16	1.19847	C4
	Susd3	6.5948e-09	7.08391e-09	1.1981	C4
	Samm50	1.84208e-28	3.42961e-28	1.19737	C4
	Ankrd12	8.4042e-19	1.19578e-18	1.19706	C4
	C1d	2.35916e-13	2.85232e-13	1.19691	C4
	Slc4a2	4.24231e-11	4.83802e-11	1.19618	C4
	Micu3	3.55176e-09	3.84369e-09	1.19567	C4
	Pigs	2.87017e-25	4.86668e-25	1.19565	C4
	Pou2f2	1.99717e-09	2.17691e-09	1.19535	C4
	Pafah1b3	3.61039e-19	5.19227e-19	1.19529	C4
	Canx	6.49796e-39	1.78694e-38	1.19503	C4
	Gapvd1	3.37815e-18	4.73485e-18	1.19464	C4
	Cct6a	4.20328e-76	5.70727e-75	1.19451	C4
	1700020N01Rik	5.76008e-41	1.71716e-40	1.1945	C4
	Tyw3	1.35225e-12	1.60096e-12	1.19406	C4
	Hk2	1.18744e-08	1.26845e-08	1.19387	C4
	Smarcd1	3.6765e-16	4.85175e-16	1.19367	C4
	Khdrbs1	2.10262e-16	2.80028e-16	1.192	C4
	Rrp15	7.74262e-20	1.13272e-19	1.1911	C4
	Wdr46	3.68626e-30	7.33453e-30	1.19061	C4
	Trmt10c	6.51655e-18	9.07512e-18	1.19048	C4
	Nom1	5.49613e-18	7.66635e-18	1.18933	C4
	Arpc5	8.29713e-16	1.08018e-15	1.18829	C4
	Drd4	1.34899e-08	1.43881e-08	1.18811	C4
	Zbtb24	3.08317e-15	3.95027e-15	1.18743	C4
	Rpia	8.12995e-11	9.19314e-11	1.18706	C4
	Fbxo44	6.89225e-09	7.39884e-09	1.18684	C4
	Polrmt	4.42935e-17	6.03309e-17	1.18599	C4
	Ctdsp2	6.10809e-07	6.32273e-07	1.18536	C4
	Mkks	1.25256e-16	1.68169e-16	1.18492	C4
	Babam1	6.57293e-20	9.63217e-20	1.18391	C4
	Lsr	1.3387e-06	1.37958e-06	1.18277	C4
	Ankrd10	1.08008e-24	1.80846e-24	1.18199	C4
	Noa1	2.79313e-12	3.28004e-12	1.18102	C4
	Spint5	1.78191e-15	2.30086e-15	1.17959	C4
	Mageb16	2.56789e-09	2.79286e-09	1.17956	C4
	Dph2	8.68393e-20	1.26829e-19	1.17953	C4
	Gnptg	1.30308e-16	1.74885e-16	1.1795	C4
	Ift27	3.33441e-27	5.97444e-27	1.17883	C4
	Fxyd6	9.18192e-08	9.65115e-08	1.1786	C4
	9230105E05Rik	3.46477e-11	3.96039e-11	1.17855	C4
	Trrap	9.34025e-18	1.29763e-17	1.17787	C4
	Palb2	3.74511e-19	5.38379e-19	1.17767	C4
	Nell2	2.52753e-19	3.63948e-19	1.17765	C4
	Stk17b	7.97235e-23	1.26308e-22	1.17762	C4
	Psmb7	1.58493e-57	9.13635e-57	1.17728	C4
	Arl6ip4	3.57119e-21	5.42546e-21	1.17683	C4
	Commd6	2.48074e-16	3.29627e-16	1.17679	C4
	Slc35f5	3.7008e-12	4.32549e-12	1.17643	C4
	Map1s	2.05096e-14	2.5626e-14	1.17614	C4
	Lsm4	1.15799e-42	3.70643e-42	1.17599	C4
	Polr2a	3.87651e-14	4.81585e-14	1.17599	C4
	Mphosph8	2.2556e-29	4.37525e-29	1.17543	C4
	Cct8	6.53477e-63	4.77203e-62	1.17457	C4
	Wdr61	2.12762e-28	3.94221e-28	1.17379	C4
	Ahcyl1	1.6527e-21	2.52852e-21	1.17331	C4
	Ankfy1	8.44578e-20	1.23455e-19	1.17302	C4
	Cebpzos	2.91955e-26	5.08689e-26	1.17219	C4
	AI314180	1.32673e-16	1.7799e-16	1.17191	C4
	Stip1	3.64486e-25	6.15923e-25	1.17171	C4
	Ttc8	4.82949e-23	7.69355e-23	1.17084	C4
	Arrdc4	4.21691e-09	4.55783e-09	1.17065	C4
	Arl14epl	2.04224e-15	2.63211e-15	1.16976	C4
	Glud1	7.07893e-12	8.22955e-12	1.16968	C4
	Urb1	2.50203e-13	3.01981e-13	1.16857	C4
	Sarm1	5.19706e-12	6.06615e-12	1.16836	C4
	Atp5j2	8.85862e-66	7.40206e-65	1.16787	C4
	Hnrnph3	1.1941e-06	1.23203e-06	1.16775	C4
	Trpc7	6.943e-10	7.65912e-10	1.16759	C4
	Ndufs8	5.11441e-33	1.1309e-32	1.16733	C4
	Scaf8	1.81873e-15	2.34753e-15	1.16659	C4
	Nup88	1.45857e-35	3.61367e-35	1.16591	C4
	Tiparp	8.27983e-21	1.24484e-20	1.16585	C4
	Oxr1	6.32495e-22	9.78004e-22	1.16577	C4
	Eci1	1.1205e-07	1.17563e-07	1.16566	C4
	Zmym6	5.08633e-21	7.70038e-21	1.16535	C4
	Tcf12	2.30274e-13	2.78605e-13	1.16504	C4
	Iah1	6.58696e-20	9.64867e-20	1.16396	C4
	Prmt10	9.89718e-10	1.08731e-09	1.16367	C4
	Hnrnpul2	3.52871e-13	4.23835e-13	1.16367	C4
	Pnldc1	1.58726e-15	2.05182e-15	1.16334	C4
	Lrif1	1.2793e-23	2.07313e-23	1.16306	C4
	3110082I17Rik	5.36092e-21	8.1055e-21	1.16261	C4
	2610524H06Rik	2.94837e-11	3.38012e-11	1.16246	C4
	Clcn7	4.08441e-14	5.0705e-14	1.16201	C4
	Eif4b	7.48077e-18	1.04096e-17	1.16162	C4
	Leo1	1.56137e-19	2.26233e-19	1.16142	C4
	Mat2b	3.66457e-16	4.83785e-16	1.1603	C4
	Lingo1	1.6534e-17	2.28065e-17	1.16025	C4
	Cox6a1	1.80443e-83	3.37215e-82	1.15972	C4
	Usp10	2.18355e-17	3.00595e-17	1.15951	C4
	1500009L16Rik	3.00448e-08	3.17917e-08	1.15816	C4
	Stat3	1.21323e-19	1.76526e-19	1.15795	C4
	Eif2a	2.14484e-16	2.85541e-16	1.15754	C4
	Snx32	1.10391e-12	1.31051e-12	1.15661	C4
	Arid4b	1.38227e-19	2.007e-19	1.15645	C4
	Uqcrh	1.14559e-68	1.10002e-67	1.15611	C4
	Dpysl4	7.56737e-11	8.56535e-11	1.15575	C4
	Zfp280b	2.19347e-15	2.8218e-15	1.15568	C4
	Sap18	7.08467e-21	1.067e-20	1.15559	C4
	Cables2	3.37432e-12	3.9492e-12	1.1552	C4
	Ssna1	4.21439e-38	1.13296e-37	1.15471	C4
	Ubxn2b	9.53756e-13	1.1342e-12	1.15416	C4
	Dnttip2	1.66748e-24	2.77329e-24	1.15414	C4
	Zc3h7a	2.6441e-06	2.70958e-06	1.15398	C4
	Ccdc91	6.1653e-19	8.81192e-19	1.15393	C4
	Trim26	6.8544e-10	7.56618e-10	1.15375	C4
	Fam114a2	8.89625e-24	1.4484e-23	1.15309	C4
	Telo2	3.01918e-10	3.36367e-10	1.15298	C4
	Nfatc3	1.4298e-11	1.6539e-11	1.15241	C4
	Sgce	1.49524e-06	1.53907e-06	1.15129	C4
	Lrpprc	1.73455e-19	2.51116e-19	1.15086	C4
	Cstf3	5.40654e-22	8.37858e-22	1.15067	C4
	Zbtb48	4.52258e-19	6.48536e-19	1.15031	C4
	Nr1d2	1.95243e-12	2.3029e-12	1.14986	C4
	Rps16	1.01154e-66	8.8345e-66	1.1494	C4
	1110007C09Rik	1.69412e-15	2.18832e-15	1.14825	C4
	Aspn	5.598e-10	6.19308e-10	1.14761	C4
	Oaz1	5.25023e-30	1.03633e-29	1.14731	C4
	Prrc2c	7.32716e-14	9.02523e-14	1.14702	C4
	Amhr2	3.54988e-09	3.84285e-09	1.14661	C4
	Polr3g	1.14629e-07	1.20196e-07	1.14625	C4
	Cwc22	8.3792e-15	1.06029e-14	1.14604	C4
	Atpaf1	2.11548e-18	2.98071e-18	1.14545	C4
	Tfcp2	1.89148e-14	2.36759e-14	1.14502	C4
	Fam35a	1.05985e-12	1.25907e-12	1.14462	C4
	Myl6	6.80907e-51	2.97715e-50	1.14461	C4
	Ccdc163	1.66802e-17	2.29989e-17	1.14442	C4
	Surf6	7.17605e-13	8.54245e-13	1.14366	C4
	Aspa	1.40804e-13	1.71311e-13	1.14251	C4
	Brd8	7.28657e-21	1.09693e-20	1.14251	C4
	Zcchc9	7.78939e-11	8.81377e-11	1.142	C4
	Mark2	2.79737e-12	3.28391e-12	1.14197	C4
	Oxa1l	3.28913e-13	3.95332e-13	1.14141	C4
	Gm1564	7.84065e-23	1.24278e-22	1.14137	C4
	Rps4x	1.70349e-09	1.8603e-09	1.1409	C4
	Chchd2	1.8452e-73	2.18905e-72	1.14066	C4
	Nanp	1.04172e-13	1.27501e-13	1.13998	C4
	Kmt2b	3.27547e-16	4.34065e-16	1.13993	C4
	Cdc16	4.93492e-18	6.88907e-18	1.1397	C4
	Adsl	9.69182e-28	1.76197e-27	1.13881	C4
	Spint2	5.4863e-32	1.17068e-31	1.13845	C4
	Fbxl5	3.56066e-32	7.6542e-32	1.13842	C4
	4932438A13Rik	3.28207e-17	4.49684e-17	1.13773	C4
	Cdkn1a	9.20308e-05	9.31293e-05	1.13726	C4
	Eif4h	4.35321e-34	1.0041e-33	1.1366	C4
	Kras	6.53704e-16	8.53957e-16	1.13647	C4
	Ccdc59	3.20531e-13	3.85658e-13	1.13625	C4
	Haus7	6.30522e-09	6.77704e-09	1.1356	C4
	Ccdc34	3.51199e-54	1.75146e-53	1.13499	C4
	Dnmt3a	2.0366e-08	2.16027e-08	1.13465	C4
	Rpl35a	4.65992e-77	6.61138e-76	1.13377	C4
	Atg16l1	2.84628e-12	3.33908e-12	1.13316	C4
	Snrpd2	3.93744e-80	6.30717e-79	1.13245	C4
	Gxylt2	1.71274e-07	1.79052e-07	1.13238	C4
	Cep44	7.6441e-14	9.40895e-14	1.13226	C4
	Kif21a	5.23322e-06	5.34077e-06	1.13199	C4
	Nop2	1.06128e-20	1.58872e-20	1.1314	C4
	Rab40c	2.74996e-12	3.23372e-12	1.13115	C4
	9430038I01Rik	5.93818e-11	6.74767e-11	1.1306	C4
	Rgs2	1.6039e-08	1.70546e-08	1.13058	C4
	Spryd4	6.87185e-16	8.96642e-16	1.1304	C4
	Hist1h2ba	1.84389e-09	2.01235e-09	1.13006	C4
	Cyct	1.56573e-59	9.82397e-59	1.12979	C4
	Arpc1b	1.65061e-10	1.85142e-10	1.12934	C4
	Trp53	1.71241e-12	2.02392e-12	1.12905	C4
	Tada2a	7.65957e-09	8.20989e-09	1.12877	C4
	Ilk	2.56889e-16	3.4108e-16	1.12818	C4
	Rnf5	7.64904e-14	9.41171e-14	1.12738	C4
	Smad2	7.33778e-16	9.57078e-16	1.12689	C4
	Pstk	1.52531e-08	1.62388e-08	1.12687	C4
	Ccdc124	1.48522e-38	4.04279e-38	1.12602	C4
	Rrnad1	7.0061e-24	1.14388e-23	1.12538	C4
	Fbxo11	1.629e-13	1.97847e-13	1.12435	C4
	Cenpk	2.34686e-21	3.5795e-21	1.12428	C4
	Wdr3	3.37676e-16	4.46807e-16	1.12414	C4
	Slc27a1	3.18384e-15	4.07775e-15	1.12405	C4
	Thoc3	2.07064e-23	3.3322e-23	1.124	C4
	Nudt1	9.07914e-12	1.05373e-11	1.12369	C4
	Chtop	5.83693e-41	1.73709e-40	1.12285	C4
	Col1a2	2.72941e-05	2.77248e-05	1.12268	C4
	P4ha1	3.60756e-11	4.12089e-11	1.12256	C4
	Uba1	8.43662e-09	9.03441e-09	1.12197	C4
	Serinc5	1.9537e-14	2.44283e-14	1.12155	C4
	Fermt2	6.69544e-08	7.05253e-08	1.12092	C4
	Parn	7.1374e-11	8.08657e-11	1.12063	C4
	Spin1	4.34055e-14	5.38272e-14	1.11937	C4
	Timm21	1.05414e-17	1.46042e-17	1.11895	C4
	Sfr1	4.59075e-41	1.37564e-40	1.1186	C4
	Fam120a	8.68723e-11	9.81372e-11	1.11838	C4
	Tubgcp3	1.30157e-13	1.58635e-13	1.11752	C4
	Ddost	1.13541e-24	1.90018e-24	1.11712	C4
	Macf1	1.35788e-07	1.42082e-07	1.11685	C4
	Mrpl2	1.05653e-23	1.71773e-23	1.11651	C4
	Mob4	9.70792e-17	1.30844e-16	1.11633	C4
	Map7d1	4.44576e-09	4.79772e-09	1.11596	C4
	Lactb	2.2208e-07	2.31886e-07	1.11588	C4
	Cep68	1.42456e-14	1.78765e-14	1.115	C4
	Vcpkmt	4.51864e-14	5.60157e-14	1.1138	C4
	Gabpb2	1.20248e-09	1.31814e-09	1.11338	C4
	Tmod3	3.76124e-23	6.00554e-23	1.11335	C4
	Gm19583	3.53582e-11	4.04027e-11	1.11321	C4
	Nsun4	5.43027e-15	6.91921e-15	1.11281	C4
	Mrps28	2.18926e-33	4.9096e-33	1.11237	C4
	Sap30l	3.92064e-08	4.14229e-08	1.1123	C4
	S100a10	3.35951e-20	4.95446e-20	1.1119	C4
	Zfp207	1.18018e-33	2.6795e-33	1.11155	C4
	Bid	6.16177e-13	7.34258e-13	1.11153	C4
	Pdcd11	2.79994e-13	3.37585e-13	1.11143	C4
	Atf6b	1.4951e-16	2.00268e-16	1.11111	C4
	Hrsp12	1.59128e-10	1.78774e-10	1.11082	C4
	Cpe	3.60497e-12	4.21631e-12	1.11059	C4
	Wdr83	1.79277e-22	2.81467e-22	1.11038	C4
	Supt7l	5.06306e-13	6.05407e-13	1.11009	C4
	Nr0b1	1.80343e-07	1.8842e-07	1.10983	C4
	Rabl2	7.25238e-20	1.06144e-19	1.109	C4
	P3h1	6.00992e-13	7.17147e-13	1.10871	C4
	Sirt1	2.11254e-10	2.36191e-10	1.10865	C4
	Zfp444	6.70264e-17	9.07612e-17	1.10836	C4
	Actn4	7.70441e-14	9.47648e-14	1.10725	C4
	Ppp2ca	2.77728e-15	3.56361e-15	1.10694	C4
	Dimt1	2.02382e-19	2.92265e-19	1.10694	C4
	Ppp1r12a	5.06179e-15	6.46392e-15	1.10677	C4
	Pts	2.87943e-07	3.00117e-07	1.10663	C4
	Mapkapk5	2.96876e-13	3.57691e-13	1.10617	C4
	Ddhd2	5.40139e-15	6.88747e-15	1.10612	C4
	4933408B17Rik	1.20741e-08	1.28939e-08	1.10602	C4
	Aarsd1	3.28559e-16	4.35241e-16	1.10572	C4
	Coa7	3.61292e-10	4.01487e-10	1.10539	C4
	Rps10	4.10836e-49	1.66441e-48	1.1048	C4
	Ppox	2.50094e-07	2.60902e-07	1.10395	C4
	Cfl2	2.40708e-46	8.81666e-46	1.10336	C4
	Pex2	7.53587e-14	9.27902e-14	1.1027	C4
	Tomm20	1.10302e-46	4.08317e-46	1.10183	C4
	Suclg2	4.7338e-11	5.39321e-11	1.10178	C4
	Nampt	1.45637e-08	1.55144e-08	1.10132	C4
	Fbxo8	2.37294e-11	2.72403e-11	1.10046	C4
	Inafm1	4.27278e-09	4.61535e-09	1.1001	C4
	Usp19	7.15378e-25	1.20012e-24	1.09959	C4
	Vps72	1.92584e-14	2.40886e-14	1.09886	C4
	Cd2ap	2.20496e-09	2.40114e-09	1.09844	C4
	Fxn	4.81568e-08	5.0833e-08	1.09788	C4
	Ankrd40	9.59364e-11	1.08236e-10	1.09783	C4
	Cdc42bpb	3.17601e-09	3.44133e-09	1.09779	C4
	Gpn1	5.21991e-17	7.0932e-17	1.09755	C4
	Psme3	1.04605e-22	1.65576e-22	1.09723	C4
	Aida	1.20841e-14	1.52025e-14	1.09689	C4
	Arf4	1.06303e-08	1.1366e-08	1.09588	C4
	Ptbp2	3.08985e-36	7.83965e-36	1.09579	C4
	Rhbdd2	7.26744e-17	9.8256e-17	1.09489	C4
	Lamp2	4.37043e-07	4.53617e-07	1.09452	C4
	Rprd1a	1.09922e-10	1.23854e-10	1.09437	C4
	Pigx	1.14039e-06	1.17695e-06	1.09345	C4
	Dlat	8.94057e-32	1.89266e-31	1.09342	C4
	2310035C23Rik	6.06633e-17	8.2273e-17	1.09291	C4
	Eci2	1.5977e-08	1.69991e-08	1.09278	C4
	Rnf6	2.10983e-28	3.91342e-28	1.09273	C4
	Add3	1.6165e-22	2.54251e-22	1.09271	C4
	Abcc5	9.25127e-15	1.16893e-14	1.09268	C4
	Dtx3	4.43401e-28	8.14621e-28	1.09228	C4
	Hectd1	4.53859e-14	5.62429e-14	1.09183	C4
	Wdr4	1.11909e-14	1.41094e-14	1.09169	C4
	Cpne1	8.46011e-22	1.30467e-21	1.09111	C4
	Sestd1	7.57177e-10	8.34215e-10	1.09081	C4
	Ypel5	4.37275e-23	6.97554e-23	1.09068	C4
	Elac1	5.78407e-15	7.35385e-15	1.09066	C4
	Mtfp1	1.09782e-08	1.17344e-08	1.08983	C4
	Myo5a	2.53627e-12	2.98445e-12	1.08913	C4
	Champ1	5.95865e-12	6.93646e-12	1.08881	C4
	Rad21	6.52474e-05	6.60454e-05	1.08877	C4
	Atg5	1.14589e-10	1.2907e-10	1.08868	C4
	Taf4b	7.79976e-08	8.20331e-08	1.08848	C4
	Traf7	1.28053e-17	1.76983e-17	1.08805	C4
	Hmbs	1.38761e-08	1.47955e-08	1.08767	C4
	Pold2	3.66914e-17	5.01334e-17	1.0873	C4
	Ndufb9	8.86759e-80	1.38846e-78	1.08663	C4
	Dennd6b	4.91313e-14	6.07976e-14	1.08645	C4
	Ppp1r16b	6.03279e-29	1.15283e-28	1.08638	C4
	Car7	8.03568e-07	8.31063e-07	1.08625	C4
	Abhd14a	4.59628e-46	1.65561e-45	1.08614	C4
	Ppig	1.19288e-24	1.99348e-24	1.08614	C4
	Rplp2	7.04168e-43	2.27269e-42	1.08611	C4
	Nfatc2ip	6.62857e-08	6.98421e-08	1.0861	C4
	Sec13	7.16823e-34	1.64684e-33	1.08585	C4
	Hddc2	6.88999e-10	7.60305e-10	1.08509	C4
	Pdcd7	1.99229e-13	2.41549e-13	1.08478	C4
	Mcm2	1.36623e-09	1.49575e-09	1.08432	C4
	Sptlc2	4.45614e-18	6.2257e-18	1.08309	C4
	Swt1	6.4308e-25	1.08092e-24	1.08295	C4
	Tmem87b	3.10079e-13	3.73211e-13	1.08287	C4
	Sin3a	1.97083e-19	2.84967e-19	1.08197	C4
	Vkorc1l1	3.84848e-12	4.49658e-12	1.08169	C4
	2510002D24Rik	3.24485e-11	3.71267e-11	1.08147	C4
	Tti1	3.69684e-16	4.87674e-16	1.08123	C4
	Lonrf3	3.7739e-09	4.08154e-09	1.08107	C4
	Krt23	1.59254e-10	1.78858e-10	1.08083	C4
	Vim	6.90078e-11	7.82104e-11	1.08049	C4
	Defb19	2.76241e-17	3.78932e-17	1.07904	C4
	Adk	6.54702e-14	8.07001e-14	1.07901	C4
	Tmem258	1.46764e-72	1.65097e-71	1.07831	C4
	Nmrk1	5.98667e-09	6.44262e-09	1.07793	C4
	Zfp961	1.46939e-14	1.84257e-14	1.07747	C4
	Fbxo17	1.82124e-10	2.0395e-10	1.07712	C4
	Nfkbia	1.11864e-05	1.13862e-05	1.07708	C4
	Ndufv3	7.88258e-26	1.35912e-25	1.07697	C4
	Twsg1	3.36006e-07	3.49793e-07	1.07693	C4
	Gemin2	1.25333e-13	1.52969e-13	1.07594	C4
	Nle1	2.0589e-15	2.65162e-15	1.07586	C4
	Slc7a1	1.97772e-09	2.15638e-09	1.07545	C4
	Slc25a51	2.30453e-10	2.57408e-10	1.07494	C4
	Usp39	5.52575e-25	9.29246e-25	1.07394	C4
	Ift20	3.27464e-38	8.83061e-38	1.07391	C4
	Tmem184c	1.82769e-12	2.1565e-12	1.07386	C4
	Mesp2	5.39865e-12	6.29299e-12	1.07364	C4
	Paxbp1	3.0313e-09	3.28659e-09	1.07351	C4
	Tab1	3.61741e-10	4.01858e-10	1.07343	C4
	Gfm1	2.28346e-19	3.29076e-19	1.07315	C4
	Ufsp2	3.36146e-27	6.0198e-27	1.07291	C4
	Nxf1	3.85641e-26	6.70914e-26	1.07278	C4
	Chd9	2.64215e-09	2.87093e-09	1.07257	C4
	Snrnp27	2.01328e-39	5.612e-39	1.0724	C4
	Mapk7	1.1082e-14	1.39771e-14	1.07235	C4
	Usf2	4.18853e-11	4.77826e-11	1.07182	C4
	Nars	2.97925e-18	4.18419e-18	1.07152	C4
	Cdk5	2.68533e-09	2.91602e-09	1.07127	C4
	Eno3	3.38303e-13	4.06478e-13	1.07085	C4
	Cxcr2	1.20609e-28	2.2686e-28	1.07018	C4
	Fubp3	3.36635e-16	4.45599e-16	1.06998	C4
	Rps5	8.65248e-62	5.93216e-61	1.0692	C4
	Emc6	4.45291e-50	1.8853e-49	1.06865	C4
	Secisbp2l	2.11158e-10	2.3616e-10	1.06842	C4
	Mrpl40	2.58575e-29	4.9906e-29	1.06832	C4
	Ccar2	2.71181e-23	4.3459e-23	1.06826	C4
	Scd2	2.51338e-06	2.57714e-06	1.06774	C4
	Snap47	1.17683e-14	1.48158e-14	1.06749	C4
	Kansl1	1.21438e-13	1.4832e-13	1.06541	C4
	Szt2	2.7386e-09	2.97202e-09	1.06498	C4
	Ndufa5	4.93075e-76	6.59203e-75	1.06453	C4
	Tasp1	1.34136e-22	2.11742e-22	1.06379	C4
	Supt4a	5.0684e-29	9.69606e-29	1.06373	C4
	Litaf	8.475e-09	9.07272e-09	1.0636	C4
	Rbp1	1.64015e-06	1.68723e-06	1.06353	C4
	Fbxl3	3.48168e-10	3.8715e-10	1.06289	C4
	Huwe1	6.30596e-10	6.96521e-10	1.0624	C4
	Nt5c2	1.56889e-26	2.75011e-26	1.0622	C4
	Itfg3	5.32986e-11	6.06436e-11	1.0622	C4
	Srbd1	3.87101e-10	4.29755e-10	1.06181	C4
	Pskh1	2.46858e-14	3.08218e-14	1.0616	C4
	Sema5b	9.61329e-10	1.05679e-09	1.06109	C4
	Mrps6	2.00066e-13	2.42479e-13	1.06067	C4
	Tmem50a	2.69495e-08	2.85425e-08	1.06028	C4
	Emc2	3.17146e-41	9.58609e-41	1.06015	C4
	Aebp2	3.34902e-14	4.17097e-14	1.05995	C4
	Plekhj1	1.0571e-25	1.81815e-25	1.05982	C4
	Peo1	7.50021e-08	7.89543e-08	1.05945	C4
	Rpl7a	7.71386e-47	2.88316e-46	1.05919	C4
	Cox6c	1.33928e-100	5.67726e-99	1.05883	C4
	2810006K23Rik	1.61828e-09	1.76891e-09	1.05881	C4
	Pyurf	9.74158e-06	9.9243e-06	1.0581	C4
	Edrf1	3.02721e-15	3.88144e-15	1.0579	C4
	Pcca	1.57085e-11	1.81525e-11	1.0574	C4
	Dync1i1	1.41563e-08	1.50897e-08	1.05734	C4
	Fbxo7	2.13751e-21	3.26162e-21	1.05721	C4
	Rad50	1.61719e-09	1.76828e-09	1.05687	C4
	Acad9	4.67844e-11	5.33189e-11	1.05682	C4
	Parp1	2.57299e-17	3.53507e-17	1.05663	C4
	Jmjd1c	2.59939e-14	3.24201e-14	1.0565	C4
	Smox	7.50512e-08	7.89822e-08	1.05632	C4
	Spc24	4.6035e-13	5.51405e-13	1.05623	C4
	Bmi1	4.71049e-20	6.92919e-20	1.05601	C4
	Gtf2h4	3.95999e-19	5.68563e-19	1.05564	C4
	Dtd1	9.90714e-13	1.17734e-12	1.05541	C4
	Tssc4	1.12331e-17	1.55439e-17	1.055	C4
	Zfp281	1.87422e-11	2.16151e-11	1.05481	C4
	2500002B13Rik	6.45142e-11	7.32369e-11	1.05419	C4
	Stx4a	2.31395e-09	2.51825e-09	1.05406	C4
	Ezh1	7.61764e-12	8.85286e-12	1.05365	C4
	Tmem29	1.46835e-06	1.51185e-06	1.05353	C4
	Cd200	8.74118e-06	8.90775e-06	1.05348	C4
	Tor1a	1.15993e-10	1.3061e-10	1.05301	C4
	Ndfip2	4.38228e-19	6.28675e-19	1.05234	C4
	Ap2a2	1.07736e-15	1.3984e-15	1.05223	C4
	Ctnna1	2.54014e-12	2.988e-12	1.0519	C4
	4931406P16Rik	1.24969e-13	1.52579e-13	1.05183	C4
	Hars2	1.60517e-13	1.95021e-13	1.05134	C4
	Imp3	6.55138e-15	8.31421e-15	1.05116	C4
	Pigp	7.99929e-16	1.04219e-15	1.05078	C4
	Klhl9	7.78483e-10	8.57417e-10	1.05062	C4
	Rad52	1.16923e-11	1.3543e-11	1.05058	C4
	Ncdn	2.1265e-13	2.57551e-13	1.05054	C4
	Rps11	9.15494e-61	6.06144e-60	1.04985	C4
	Ptcra	1.24514e-15	1.61436e-15	1.04788	C4
	Rcl1	1.5257e-11	1.76425e-11	1.04759	C4
	Paox	6.29966e-09	6.77316e-09	1.04743	C4
	Mdp1	4.17282e-10	4.62965e-10	1.04743	C4
	Inha	6.05136e-07	6.26587e-07	1.04721	C4
	Cltb	3.72263e-05	3.77917e-05	1.04693	C4
	Mtg1	9.87402e-17	1.33031e-16	1.0457	C4
	Pus7	3.16989e-09	3.43578e-09	1.0456	C4
	Atp6v1e1	2.373e-28	4.38986e-28	1.04504	C4
	Mrpl52	7.50941e-44	2.52688e-43	1.04489	C4
	Bag2	6.44745e-14	7.95011e-14	1.04475	C4
	Vti1b	1.6163e-20	2.41023e-20	1.04473	C4
	Mark1	2.87353e-07	2.99592e-07	1.04415	C4
	Trmt61a	6.66599e-09	7.15816e-09	1.04402	C4
	Med13l	6.48395e-12	7.54544e-12	1.04386	C4
	Celf2	6.14299e-10	6.78736e-10	1.04374	C4
	Trank1	1.3204e-12	1.56379e-12	1.04369	C4
	Ap3s2	8.90851e-15	1.12685e-14	1.04351	C4
	Casp6	0.000286462	0.000289208	1.0433	C4
	Ercc6	4.75448e-14	5.88553e-14	1.04326	C4
	Tars2	4.55805e-14	5.64438e-14	1.04321	C4
	Mtfmt	1.63298e-11	1.88642e-11	1.04243	C4
	Nxf3	1.19492e-11	1.38359e-11	1.04234	C4
	Adrm1	2.30203e-43	7.61358e-43	1.04212	C4
	Ints7	9.46768e-19	1.34325e-18	1.04187	C4
	Isg20l2	1.1201e-15	1.45333e-15	1.04182	C4
	Tubb3	1.08545e-07	1.1392e-07	1.04041	C4
	A430033K04Rik	2.15901e-06	2.2177e-06	1.04	C4
	Rce1	1.14587e-12	1.35987e-12	1.03973	C4
	Tmem67	8.25902e-17	1.11532e-16	1.03901	C4
	Ccdc112	1.31121e-09	1.43643e-09	1.03899	C4
	Zufsp	8.9636e-15	1.13341e-14	1.03891	C4
	Akirin1	1.3495e-20	2.01671e-20	1.03865	C4
	Cisd1	4.55009e-48	1.7751e-47	1.03849	C4
	Tmx1	1.17161e-13	1.43298e-13	1.03799	C4
	Txlna	8.96649e-17	1.20898e-16	1.03774	C4
	Apoa2	4.11562e-07	4.27425e-07	1.03724	C4
	Cox7b	5.00232e-13	5.98556e-13	1.03694	C4
	Taf4a	4.94343e-14	6.11508e-14	1.03662	C4
	Atp5f1	1.48319e-58	8.93515e-58	1.03662	C4
	Snapc3	1.10988e-08	1.18597e-08	1.03576	C4
	Bloc1s1	4.75704e-31	9.84255e-31	1.03576	C4
	Ccdc9	1.68365e-09	1.83921e-09	1.03557	C4
	AI450353	2.31862e-09	2.52254e-09	1.03531	C4
	Cib2	4.98296e-08	5.25828e-08	1.03501	C4
	Acadsb	3.16546e-11	3.62542e-11	1.03493	C4
	Cul9	8.58768e-19	1.22139e-18	1.03485	C4
	2210018M11Rik	2.42363e-16	3.22162e-16	1.03452	C4
	Ranbp1	1.6346e-38	4.4355e-38	1.03441	C4
	Hprt	3.52616e-10	3.91971e-10	1.03439	C4
	Ftsj3	2.29363e-15	2.94847e-15	1.03435	C4
	Efcab7	6.23536e-13	7.42773e-13	1.03411	C4
	Ttc32	1.35062e-06	1.39145e-06	1.03374	C4
	Klhl20	2.78459e-12	3.27111e-12	1.03356	C4
	Mrps27	2.65418e-11	3.04386e-11	1.03295	C4
	2410015M20Rik	1.56801e-44	5.39111e-44	1.03293	C4
	Serpina5	0.0328737	0.032959	1.0329	C4
	Snrpb2	6.1451e-23	9.75805e-23	1.03282	C4
	Cox17	2.24636e-54	1.13329e-53	1.03275	C4
	Ciao1	1.02671e-10	1.15796e-10	1.03235	C4
	Lclat1	7.76709e-14	9.54682e-14	1.03187	C4
	Mfge8	2.42573e-06	2.48874e-06	1.03171	C4
	2510039O18Rik	2.21789e-09	2.41447e-09	1.03136	C4
	Copg2	2.19186e-16	2.91577e-16	1.03128	C4
	Serinc1	9.83956e-08	1.03361e-07	1.03076	C4
	Zfp536	5.38395e-11	6.12389e-11	1.0304	C4
	Sh3bp5l	7.80232e-15	9.8873e-15	1.0303	C4
	Zfp422	5.43819e-15	6.92677e-15	1.03023	C4
	Hmg20a	1.00755e-11	1.16858e-11	1.03007	C4
	Gart	5.01475e-11	5.71142e-11	1.03004	C4
	Cox20	3.15273e-21	4.79812e-21	1.02911	C4
	Mtf2	3.08193e-16	4.0873e-16	1.02886	C4
	Setx	1.48513e-28	2.77992e-28	1.02872	C4
	Eid2	1.2389e-08	1.32261e-08	1.0287	C4
	Gm364	0.000561184	0.000565578	1.02817	C4
	Cisd3	3.69806e-12	4.32373e-12	1.02714	C4
	Ptov1	6.58207e-06	6.7134e-06	1.02644	C4
	Commd2	3.00982e-13	3.62514e-13	1.026	C4
	Srrt	1.35113e-26	2.37438e-26	1.02573	C4
	Zbtb17	2.0487e-15	2.63946e-15	1.02478	C4
	Pik3r4	2.86991e-09	3.11257e-09	1.02471	C4
	Hbp1	2.9126e-12	3.41572e-12	1.02444	C4
	Nadk	9.19389e-20	1.34221e-19	1.02391	C4
	Tspo	1.14615e-07	1.20196e-07	1.02359	C4
	Btg2	1.00042e-07	1.05059e-07	1.02358	C4
	Svs5	1.57248e-09	1.71993e-09	1.02314	C4
	Arhgef1	1.20861e-15	1.56758e-15	1.02298	C4
	Nudt5	3.36666e-07	3.50374e-07	1.02284	C4
	Vars	5.8449e-16	7.6523e-16	1.02241	C4
	Rbl1	1.29105e-12	1.52954e-12	1.022	C4
	Mlx	2.01832e-11	2.32461e-11	1.02078	C4
	Aldh16a1	1.87108e-11	2.1586e-11	1.02038	C4
	Msh5	1.81039e-09	1.97641e-09	1.0198	C4
	Cdca7	3.20743e-10	3.57111e-10	1.01978	C4
	Lonp2	2.88184e-20	4.25723e-20	1.01975	C4
	Dram2	6.44777e-11	7.32194e-11	1.01971	C4
	Spryd3	4.78495e-13	5.72744e-13	1.01956	C4
	Kmt2e	8.00419e-14	9.8313e-14	1.01934	C4
	Vps51	2.22933e-11	2.5634e-11	1.0187	C4
	Sesn1	2.7831e-13	3.35672e-13	1.01853	C4
	Sec22b	1.43419e-14	1.79908e-14	1.01844	C4
	Malsu1	1.17976e-13	1.44244e-13	1.01827	C4
	Rsrp1	1.8058e-25	3.07845e-25	1.01825	C4
	Pomp	2.1759e-36	5.56135e-36	1.0182	C4
	Rcc2	3.9568e-09	4.27803e-09	1.01799	C4
	Mreg	2.35634e-08	2.49714e-08	1.01771	C4
	Wdr55	1.85615e-13	2.252e-13	1.01748	C4
	Cyld	1.28995e-13	1.57329e-13	1.01738	C4
	Timm10b	4.67981e-29	8.96254e-29	1.01717	C4
	Men1	1.00551e-16	1.35366e-16	1.01679	C4
	Auh	6.08037e-09	6.5394e-09	1.01617	C4
	Mapk1	5.48607e-11	6.238e-11	1.01579	C4
	Cep295	2.92684e-13	3.52763e-13	1.0155	C4
	Txnl1	2.79773e-21	4.26345e-21	1.01522	C4
	Ccdc137	1.02681e-11	1.19053e-11	1.01468	C4
	Sct	6.14643e-05	6.22704e-05	1.01457	C4
	Gm1673	2.92619e-29	5.64453e-29	1.01413	C4
	Snrpg	1.0601e-31	2.23734e-31	1.01368	C4
	Dnajc8	9.60163e-35	2.29383e-34	1.01359	C4
	Rpl18a	1.79153e-65	1.47568e-64	1.01344	C4
	Nprl3	1.15142e-14	1.45065e-14	1.01341	C4
	Arrdc2	2.72967e-09	2.96325e-09	1.01326	C4
	Alg5	8.1295e-10	8.94528e-10	1.01323	C4
	Ddx17	9.54053e-11	1.07672e-10	1.01267	C4
	Mrps23	9.39464e-14	1.15066e-13	1.01254	C4
	Ormdl3	1.30598e-06	1.34666e-06	1.01246	C4
	Rpl38	3.58473e-74	4.34164e-73	1.01142	C4
	Anks3	1.42947e-11	1.6539e-11	1.01076	C4
	Emc10	5.78662e-08	6.10079e-08	1.01051	C4
	Ccna2	1.32797e-07	1.39037e-07	1.01028	C4
	Cela2a	1.72558e-12	2.03878e-12	1.01022	C4
	Atp1b2	1.95215e-06	2.00581e-06	1.01004	C4
	Skiv2l2	2.01321e-14	2.51633e-14	1.00996	C4
	Hmgxb4	3.53498e-06	3.61825e-06	1.00962	C4
	Rbbp4	6.66332e-51	2.91709e-50	1.0092	C4
	Exo1	5.39717e-13	6.44915e-13	1.00899	C4
	Leprotl1	6.53734e-16	8.53957e-16	1.00899	C4
	Clcn2	6.15115e-14	7.59209e-14	1.00897	C4
[truncated: 31 more rows]

## Sheet: cluster5.and.cluster6
Table S3-Differentially expressed genes between consecutive clusters, Related to Figure 3
	Gene	P value	FDR	average difference	cluster		Gene	P value	FDR	average difference	cluster
	Pou5f2	1.0557e-40	5.08771e-40	4.15263	C5		Prm1	4.16082e-26	9.36878e-26	-7.12869	C6
	Pabpc6	2.36663e-56	2.06278e-55	3.96601	C5		Prm2	3.59495e-27	8.58594e-27	-7.06552	C6
	Slc2a3	1.48125e-59	1.43969e-58	3.77521	C5		Tnp2	2.56458e-31	7.67669e-31	-6.82276	C6
	Cdca8	3.49923e-75	5.23335e-74	3.70668	C5		Tnp1	3.04197e-51	2.22547e-50	-6.72309	C6
	BC049730	2.8642e-56	2.48578e-55	3.68578	C5		Hmgb4	8.28749e-100	2.97249e-98	-6.45851	C6
	Lef1	4.55979e-56	3.94048e-55	3.63436	C5		Actrt2	3.25298e-60	3.25539e-59	-6.45469	C6
	Dnaic2	8.51821e-96	2.63544e-94	3.60287	C5		H1fnt	1.2848e-45	7.6019e-45	-6.40751	C6
	Diablo	1.65357e-42	8.73782e-42	3.50648	C5		Samd4	4.94784e-76	7.80295e-75	-6.31167	C6
	Atxn7l3b	1.9176e-47	1.2106e-46	3.49903	C5		Tex29	9.23053e-66	1.07504e-64	-6.29437	C6
	Pbk	1.22221e-56	1.08157e-55	3.49798	C5		Spata3	1.36062e-36	5.3906e-36	-6.12863	C6
	Slc2a8	5.99509e-85	1.19108e-83	3.48168	C5		Cst8	2.32057e-51	1.70077e-50	-6.12475	C6
	Calm2	8.46788e-51	6.12863e-50	3.4693	C5		1700001P01Rik	1.71701e-82	3.10671e-81	-6.09216	C6
	Aurka	6.05152e-49	4.06746e-48	3.4691	C5		Fhl5	2.19908e-66	2.62143e-65	-6.09102	C6
	Nubp2	1.03835e-50	7.46174e-50	3.46601	C5		Iqcf1	7.8409e-39	3.48074e-38	-6.01449	C6
	Unc50	1.98883e-75	3.05331e-74	3.43584	C5		Tmem191c	1.84056e-57	1.67635e-56	-5.9331	C6
	Tcam1	1.35798e-66	1.62837e-65	3.40177	C5		Tex35	9.20305e-42	4.66833e-41	-5.74417	C6
	Zmynd10	5.65473e-46	3.36543e-45	3.39439	C5		Odf3	7.32795e-89	1.71677e-87	-5.73671	C6
	Cdc42ep3	1.44427e-46	8.77604e-46	3.37028	C5		Cypt12	1.41055e-112	1.00298e-110	-5.72912	C6
	Fam118b	1.33606e-47	8.52764e-47	3.34214	C5		Scp2d1	3.38171e-120	3.80724e-118	-5.71008	C6
	Cd320	1.62231e-44	9.28704e-44	3.31436	C5		Iqcf3	5.18437e-67	6.25364e-66	-5.66785	C6
	Coq9	4.44057e-86	9.32519e-85	3.29096	C5		4933411K16Rik	2.01565e-63	2.22601e-62	-5.61792	C6
	Jagn1	8.75775e-60	8.61533e-59	3.25906	C5		Lelp1	2.11197e-31	6.3689e-31	-5.6054	C6
	Ube2t	8.56952e-56	7.34298e-55	3.24361	C5		1700031M16Rik	2.78179e-30	7.90091e-30	-5.54154	C6
	Sae1	7.51194e-63	8.16243e-62	3.22107	C5		Sh3rf2	1.92961e-45	1.13508e-44	-5.51053	C6
	Ankrd54	5.49927e-47	3.40283e-46	3.20255	C5		Asb17	4.64898e-42	2.3942e-41	-5.5105	C6
	Lpxn	9.18666e-73	1.31567e-71	3.17171	C5		Ccdc54	8.00891e-102	3.24601e-100	-5.50065	C6
	Rassf1	4.86929e-52	3.66826e-51	3.16875	C5		1700092M07Rik	2.5787e-45	1.51033e-44	-5.49166	C6
	Cdk1	7.83054e-55	6.53028e-54	3.15382	C5		Fam205c	9.7569e-85	1.91965e-83	-5.4805	C6
	Nudt16l1	4.6185e-76	7.3407e-75	3.11925	C5		Dnajb8	1.08525e-37	4.55664e-37	-5.47838	C6
	Cks2	1.22654e-37	5.14081e-37	3.0959	C5		1700024P04Rik	1.89426e-59	1.83671e-58	-5.47404	C6
	Prc1	2.07354e-57	1.88432e-56	3.09175	C5		1700023F06Rik	8.56481e-73	1.23096e-71	-5.46285	C6
	Gstt3	3.35287e-68	4.16847e-67	3.06782	C5		Txndc2	2.62211e-41	1.30238e-40	-5.45714	C6
	Ddx51	4.051e-56	3.50827e-55	3.04902	C5		Aif1	5.88773e-103	2.51189e-101	-5.41001	C6
	Ppp1r27	6.2427e-62	6.55483e-61	3.03854	C5		1700029H14Rik	6.92806e-84	1.31212e-82	-5.39539	C6
	Eif1b	3.21882e-43	1.73945e-42	3.03821	C5		Ubl4b	1.78105e-55	1.51971e-54	-5.39483	C6
	Gm4763	4.322e-60	4.2829e-59	3.03437	C5		Chn2	3.57966e-41	1.76931e-40	-5.38647	C6
	Sec22a	7.91423e-78	1.30924e-76	3.0235	C5		Spanxn4	2.17436e-85	4.40635e-84	-5.37272	C6
	Zfp956	1.8237e-62	1.94512e-61	3.01624	C5		H2afb1	2.95918e-24	6.00277e-24	-5.36257	C6
	Pcbp1	1.83234e-34	6.44658e-34	2.95493	C5		1700013D24Rik	1.82305e-89	4.47808e-88	-5.29123	C6
	Sptbn4	3.54904e-72	4.99454e-71	2.94299	C5		Pfn3	1.45092e-90	3.7456e-89	-5.28653	C6
	Zbtb42	2.1919e-75	3.33976e-74	2.88338	C5		Cabs1	5.50005e-22	9.7514e-22	-5.26128	C6
	Pin1	5.40552e-55	4.52656e-54	2.87949	C5		Prm3	1.40121e-130	4.05651e-128	-5.25014	C6
	Bcl7b	6.88903e-62	7.19619e-61	2.87842	C5		C230072F16Rik	7.9403e-39	3.52101e-38	-5.24617	C6
	Them4	5.34316e-65	6.1348e-64	2.8512	C5		1700061F12Rik	7.1597e-56	6.16099e-55	-5.24068	C6
	Tmed4	5.16698e-66	6.10547e-65	2.85086	C5		1700019D03Rik	6.89612e-136	2.54091e-133	-5.23586	C6
	Nek2	4.19734e-42	2.16711e-41	2.84279	C5		1700093K21Rik	5.99325e-145	1.21453e-141	-5.21971	C6
	Rrp7a	3.72173e-44	2.09502e-43	2.82832	C5		Tmigd3	1.33987e-51	9.96423e-51	-5.20614	C6
	Mllt10	1.88888e-38	8.24962e-38	2.82744	C5		Banf2	1.59145e-30	4.58432e-30	-5.1775	C6
	Hilpda	3.52623e-62	3.74132e-61	2.82322	C5		Trim36	5.21809e-137	2.64362e-134	-5.1445	C6
	Mesdc2	1.50404e-40	7.18005e-40	2.8156	C5		Ccdc169	1.51095e-57	1.37925e-56	-5.13709	C6
	Rpa1	4.37385e-43	2.35734e-42	2.80377	C5		Tmco2	1.73018e-144	2.33747e-141	-5.12145	C6
	Mphosph8	1.88335e-37	7.83698e-37	2.80316	C5		Morn3	2.08683e-63	2.29835e-62	-5.11745	C6
	Txndc12	5.33627e-55	4.47783e-54	2.76871	C5		Dnajb7	6.94535e-42	3.53193e-41	-5.10179	C6
	Bcl2l12	8.38766e-48	5.37049e-47	2.76669	C5		BC048562	3.12803e-51	2.28431e-50	-5.08725	C6
	1700029P11Rik	6.2212e-39	2.77999e-38	2.76142	C5		1700019M22Rik	3.03022e-125	5.33977e-123	-5.08661	C6
	Cdk20	7.31907e-61	7.47209e-60	2.7598	C5		Ccdc91	6.88846e-61	7.05024e-60	-5.08623	C6
	Sdhd	1.42347e-62	1.53033e-61	2.75563	C5		AI507597	1.86863e-89	4.56237e-88	-5.08347	C6
	Cdkn2d	3.27694e-47	2.0433e-46	2.74644	C5		Pex5l	1.09591e-24	2.27547e-24	-5.07218	C6
	Wbp2	8.36738e-37	3.33789e-36	2.7293	C5		Dpysl3	1.01086e-83	1.90559e-82	-5.07079	C6
	Ppp2r4	2.09392e-58	1.97824e-57	2.69558	C5		Carhsp1	9.03325e-111	5.87413e-109	-5.05843	C6
	Eif2b1	2.11301e-51	1.55145e-50	2.69291	C5		Tepp	8.41851e-28	2.08686e-27	-5.05481	C6
	Entpd6	5.12477e-60	5.06602e-59	2.68568	C5		E030030I06Rik	9.19008e-55	7.64833e-54	-5.04031	C6
	Cutc	1.77754e-51	1.31227e-50	2.68181	C5		Rnf151	1.71038e-118	1.73304e-116	-5.02297	C6
	Slc22a21	1.54591e-41	7.75442e-41	2.67853	C5		Aqp7	5.89104e-85	1.17618e-83	-5.00936	C6
	Mnat1	1.1044e-67	1.3564e-66	2.67349	C5		Galntl5	2.9084e-142	2.35755e-139	-4.99041	C6
	Speer1	2.63054e-35	9.58775e-35	2.66003	C5		Mbd3l1	6.31275e-100	2.32596e-98	-4.98118	C6
	Gtf2h1	1.06203e-41	5.37378e-41	2.65115	C5		Spert	1.81637e-104	8.27164e-103	-4.96463	C6
	Spc25	2.71871e-42	1.42548e-41	2.64942	C5		1700001C19Rik	8.08483e-66	9.47047e-65	-4.94662	C6
	Fam213a	1.78264e-40	8.46022e-40	2.64274	C5		Cdrt4	5.23835e-45	3.04606e-44	-4.94045	C6
	Ddt	8.00752e-50	5.54778e-49	2.62826	C5		2610318N02Rik	7.08169e-129	1.59456e-126	-4.91341	C6
	Pxt1	1.34572e-35	4.99013e-35	2.62715	C5		Oaz3	9.08757e-125	1.47328e-122	-4.90617	C6
	Timm44	2.0225e-49	1.38233e-48	2.62624	C5		Cdyl	2.25611e-37	9.33062e-37	-4.90337	C6
	Pcyt2	6.16955e-48	3.98172e-47	2.61806	C5		4930471G03Rik	1.55636e-71	2.14555e-70	-4.90109	C6
	Tubd1	1.8746e-54	1.54741e-53	2.6129	C5		Izumo2	3.50718e-117	3.23059e-115	-4.86038	C6
	Fam221a	1.53406e-47	9.77599e-47	2.61285	C5		Iqcf4	4.1223e-72	5.7812e-71	-4.85895	C6
	Dlst	4.32657e-57	3.87099e-56	2.61133	C5		Lyzl1	2.2551e-145	9.13991e-142	-4.85529	C6
	Pld6	6.94164e-49	4.64265e-48	2.60938	C5		Hyal5	6.43027e-66	7.57613e-65	-4.84243	C6
	Grtp1	4.83296e-39	2.17162e-38	2.60904	C5		Slfnl1	1.89512e-29	5.10701e-29	-4.82793	C6
	Pttg1	1.06527e-41	5.38347e-41	2.60708	C5		1700022A21Rik	1.60908e-51	1.19225e-50	-4.82751	C6
	Lrpap1	1.44509e-48	9.52348e-48	2.60504	C5		Gpd2	3.77985e-86	7.97902e-85	-4.82671	C6
	Nap1l4	1.6006e-49	1.09953e-48	2.60359	C5		4931409K22Rik	2.77671e-52	2.1234e-51	-4.81851	C6
	Mesp1	2.62244e-45	1.53373e-44	2.58912	C5		Wbscr28	1.4088e-46	8.57338e-46	-4.81558	C6
	Crtam	1.12466e-63	1.26267e-62	2.57864	C5		Ropn1	4.08637e-130	1.03513e-127	-4.814	C6
	Srp14	3.42388e-37	1.4003e-36	2.56854	C5		Aldh1l1	2.45462e-53	1.96612e-52	-4.80229	C6
	Dcn	0.000111782	0.000115134	2.56796	C5		Sun5	2.1256e-88	4.86727e-87	-4.78627	C6
	Akap5	1.83168e-29	4.94262e-29	2.56654	C5		Cst13	5.13517e-18	7.52725e-18	-4.76694	C6
	Igfbp6	1.28101e-05	1.34541e-05	2.55716	C5		Pmis2	1.01101e-57	9.31274e-57	-4.76537	C6
	Prok2	2.12955e-43	1.15853e-42	2.55348	C5		Tubb6	5.89859e-76	9.26628e-75	-4.76512	C6
	Dnah2	2.64795e-59	2.54921e-58	2.55103	C5		1700007K09Rik	6.06142e-140	4.09449e-137	-4.75624	C6
	Nck1	2.82847e-46	1.70086e-45	2.54623	C5		4930596D02Rik	6.76025e-62	7.07992e-61	-4.75162	C6
	Gpn2	4.76511e-58	4.46028e-57	2.5368	C5		1700015F17Rik	2.24372e-143	2.27345e-140	-4.74802	C6
	Tuft1	6.53726e-69	8.33192e-68	2.53125	C5		Tbc1d23	1.10389e-48	7.29863e-48	-4.74168	C6
	Golga1	6.47644e-58	5.99292e-57	2.53017	C5		Hsfy2	2.40681e-80	4.20466e-79	-4.73932	C6
	Pomp	7.90317e-42	4.01398e-41	2.53015	C5		Smcp	1.29272e-120	1.541e-118	-4.73712	C6
	Tex101	6.8861e-32	2.12886e-31	2.51355	C5		Pkib	8.80722e-69	1.11549e-67	-4.72569	C6
	Rhcg	3.6417e-52	2.76401e-51	2.51272	C5		Tuba8	2.55755e-17	3.66929e-17	-4.72283	C6
	Bms1	7.38678e-54	5.98772e-53	2.50795	C5		Trim17	1.55556e-44	8.91753e-44	-4.7159	C6
	Gins1	1.04576e-48	6.92561e-48	2.48753	C5		Otub2	2.81171e-55	2.38407e-54	-4.71247	C6
	Rnf6	6.66046e-48	4.29171e-47	2.4867	C5		4930404N11Rik	6.87144e-79	1.1556e-77	-4.70845	C6
	Alkbh4	1.67945e-56	1.47975e-55	2.48132	C5		Gm11780	1.33891e-83	2.51231e-82	-4.70833	C6
	Arl6ip1	1.42253e-41	7.15322e-41	2.47529	C5		Tex43	3.33612e-124	5.20049e-122	-4.69667	C6
	Tchp	3.25799e-40	1.53009e-39	2.47148	C5		Cypt4	1.53416e-76	2.45769e-75	-4.69453	C6
	Sycp3	8.4857e-39	3.75875e-38	2.46969	C5		BC048671	3.99247e-107	2.12914e-105	-4.68931	C6
	Lsg1	6.79395e-71	9.20932e-70	2.46525	C5		Sh3d21	5.73995e-130	1.36847e-127	-4.6833	C6
	Stk25	1.13473e-43	6.26577e-43	2.46248	C5		1700003P14Rik	1.16045e-63	1.29926e-62	-4.67874	C6
	Rnf166	1.27367e-46	7.77439e-46	2.45173	C5		Spata25	8.07231e-47	4.94216e-46	-4.67608	C6
	Snhg3	3.56097e-37	1.45344e-36	2.45053	C5		Tescl	3.59859e-122	4.8617e-120	-4.67018	C6
	Sdhc	2.39321e-47	1.5015e-46	2.44613	C5		Saxo1	3.41003e-27	8.17319e-27	-4.66872	C6
	Actg1	3.37749e-51	2.46205e-50	2.44152	C5		Smim23	5.66864e-34	1.95865e-33	-4.66705	C6
	Prss42	1.88557e-47	1.19223e-46	2.44112	C5		Cypt3	1.12926e-88	2.60052e-87	-4.66114	C6
	Fancg	7.01523e-74	1.02276e-72	2.43712	C5		Armc12	1.18179e-130	3.68446e-128	-4.66008	C6
	Bloc1s2	1.12184e-40	5.40001e-40	2.43455	C5		4930563D23Rik	6.93831e-50	4.82349e-49	-4.64917	C6
	Prss43	7.89992e-65	8.99393e-64	2.43262	C5		Akap1	2.53578e-52	1.95019e-51	-4.64186	C6
	Bet1l	1.50275e-43	8.24176e-43	2.4282	C5		Actg2	9.4565e-54	7.61972e-53	-4.6353	C6
	Elp5	6.0648e-38	2.58743e-37	2.42178	C5		1700006E09Rik	1.82531e-61	1.89207e-60	-4.63296	C6
	Mtx2	9.28143e-51	6.70546e-50	2.4135	C5		Ccin	4.01717e-30	1.12597e-29	-4.63268	C6
	Ppp5c	6.38519e-52	4.80133e-51	2.3983	C5		Eqtn	3.16283e-72	4.46653e-71	-4.62082	C6
	Pdia6	1.02726e-38	4.53541e-38	2.39573	C5		Gm19395	1.74469e-71	2.38893e-70	-4.60727	C6
	Stmn1	1.5921e-36	6.25269e-36	2.39552	C5		Ccdc183	1.2335e-76	1.98389e-75	-4.60616	C6
	Psma8	6.77348e-38	2.88068e-37	2.39239	C5		Rffl	2.99111e-63	3.27648e-62	-4.60457	C6
	4930427A07Rik	3.55731e-68	4.40911e-67	2.39222	C5		Akap4	2.47943e-82	4.46628e-81	-4.59912	C6
	6430531B16Rik	5.22267e-36	1.9913e-35	2.38704	C5		Prss37	3.54025e-17	5.0559e-17	-4.59737	C6
	Gps1	1.27635e-37	5.33303e-37	2.38336	C5		1700012B07Rik	1.02276e-136	4.14524e-134	-4.59204	C6
	Tmem242	1.07344e-37	4.51312e-37	2.38085	C5		Zdhhc25	1.21283e-50	8.66947e-50	-4.57145	C6
	Ndufc2	6.32096e-40	2.93794e-39	2.37639	C5		Carlr	3.39603e-75	5.09782e-74	-4.56376	C6
	Faah	9.0318e-61	9.19746e-60	2.36257	C5		Tssk6	2.35986e-17	3.38926e-17	-4.55678	C6
	9530082P21Rik	1.68449e-37	7.01669e-37	2.36242	C5		Adig	2.11526e-24	4.33644e-24	-4.55524	C6
	Gipc2	1.34324e-40	6.42757e-40	2.36114	C5		Hils1	1.56836e-107	8.58997e-106	-4.55263	C6
	Cdc20	3.51299e-42	1.82307e-41	2.35554	C5		Tmem132cos	1.6281e-31	4.94283e-31	-4.55195	C6
	Kctd9	1.75212e-48	1.14909e-47	2.35432	C5		Tbc1d21	5.34007e-116	4.60496e-114	-4.54106	C6
	Cnnm4	3.61915e-61	3.73242e-60	2.35038	C5		1700016P04Rik	7.91894e-23	1.47159e-22	-4.5401	C6
	Tox4	1.76331e-46	1.06827e-45	2.34837	C5		1700113H08Rik	7.45281e-137	3.35625e-134	-4.53803	C6
	Nolc1	4.10077e-53	3.2589e-52	2.34765	C5		1700034E13Rik	3.01907e-26	6.85124e-26	-4.5342	C6
	Hspa5	2.40284e-32	7.63221e-32	2.34741	C5		Dusp3	4.83951e-39	2.17215e-38	-4.53153	C6
	Ilf2	6.68442e-47	4.11732e-46	2.34052	C5		Tssk2	1.59374e-128	3.3997e-126	-4.51615	C6
	Zbtb32	6.117e-38	2.60696e-37	2.33923	C5		4930564C03Rik	8.3737e-65	9.50661e-64	-4.51586	C6
	Edc4	1.27354e-59	1.24377e-58	2.33792	C5		Rnf133	1.08102e-30	3.1498e-30	-4.51214	C6
	Ankar	2.06375e-37	8.57005e-37	2.33641	C5		4921539E11Rik	5.34073e-61	5.49391e-60	-4.51029	C6
	Ift46	2.94553e-34	1.02827e-33	2.33621	C5		4933433C11Rik	1.61298e-32	5.17776e-32	-4.50335	C6
	Mt2	5.59709e-50	3.92474e-49	2.33402	C5		Sqrdl	7.29596e-140	4.22436e-137	-4.50169	C6
	Rsph1	4.19662e-44	2.3558e-43	2.33028	C5		1700101O22Rik	9.24331e-33	2.99705e-32	-4.48629	C6
	Trim11	1.55125e-48	1.02065e-47	2.32527	C5		Pdzk1	4.20501e-90	1.05857e-88	-4.48173	C6
	Lamtor5	2.33701e-35	8.55636e-35	2.32343	C5		Spata9	2.64874e-123	3.97605e-121	-4.47083	C6
	1700102P08Rik	1.96604e-31	5.94211e-31	2.31763	C5		1700026L06Rik	8.99338e-80	1.5577e-78	-4.46982	C6
	Abhd11	2.36193e-41	1.17459e-40	2.3132	C5		Lrrc18	1.11007e-112	8.03416e-111	-4.46124	C6
	H2afy3	2.10951e-30	6.03378e-30	2.30671	C5		4930556J02Rik	7.19115e-48	4.61897e-47	-4.44886	C6
	L3mbtl2	5.04032e-40	2.3508e-39	2.30563	C5		Tsga13	8.70016e-90	2.15011e-88	-4.4409	C6
	Prdx5	1.71491e-36	6.7155e-36	2.30482	C5		Ccdc27	2.06707e-44	1.17998e-43	-4.43917	C6
	Abcb8	6.72531e-53	5.31339e-52	2.30437	C5		Gm9999	2.58391e-119	2.75594e-117	-4.4386	C6
	Rfc1	7.56982e-34	2.59126e-33	2.30357	C5		1700095A21Rik	3.15647e-64	3.55366e-63	-4.42419	C6
	Aplp2	1.65901e-47	1.05391e-46	2.30321	C5		Fam71f1	1.42409e-57	1.3029e-56	-4.41808	C6
	Arhgef39	1.6521e-47	1.05117e-46	2.30246	C5		1700027A15Rik	1.58237e-18	2.35439e-18	-4.41656	C6
	Rfx8	1.33054e-33	4.49014e-33	2.30213	C5		Tmem247	1.80018e-113	1.37663e-111	-4.40934	C6
	Lsm3	1.20722e-39	5.55377e-39	2.30202	C5		Ppm1j	1.84709e-85	3.78094e-84	-4.40398	C6
	Piwil1	2.55335e-31	7.64873e-31	2.30079	C5		Cypt2	1.03707e-69	1.35153e-68	-4.40079	C6
	Pnma1	1.0405e-44	5.99024e-44	2.29606	C5		Ccdc185	4.30352e-23	8.14293e-23	-4.39423	C6
	Rps19bp1	6.04499e-42	3.09348e-41	2.29433	C5		Hypm	4.02779e-37	1.63573e-36	-4.3914	C6
	Ptcd1	3.9523e-66	4.69756e-65	2.29388	C5		1700017L05Rik	2.50527e-49	1.70367e-48	-4.3862	C6
	Gmnn	3.0218e-34	1.05399e-33	2.2927	C5		Fam71e1	3.70382e-112	2.54434e-110	-4.38387	C6
	Smg9	8.22471e-35	2.93957e-34	2.29164	C5		St6galnac2	2.49461e-76	3.98057e-75	-4.38365	C6
	Cib1	5.30572e-36	2.02106e-35	2.28152	C5		Spata19	1.54217e-110	9.76624e-109	-4.37387	C6
	Tcta	1.35347e-41	6.81441e-41	2.28035	C5		Iqcf5	6.31846e-94	1.82919e-92	-4.37312	C6
	Shisa3	2.16965e-54	1.78732e-53	2.27203	C5		Spsb1	6.4496e-54	5.24904e-53	-4.36213	C6
	Rrm1	3.76371e-46	2.25322e-45	2.26825	C5		Camk4	7.55894e-54	6.11504e-53	-4.36158	C6
	Sgol2a	7.9572e-54	6.42441e-53	2.26625	C5		Txndc8	5.33696e-123	7.72525e-121	-4.35613	C6
	Yipf5	6.2113e-40	2.89029e-39	2.2595	C5		Rbl2	5.42921e-58	5.04693e-57	-4.35571	C6
	Ccdc77	4.47295e-44	2.50399e-43	2.25199	C5		Uri1	8.45725e-134	2.85643e-131	-4.3446	C6
	Gtf2h5	7.50081e-49	5.00837e-48	2.25165	C5		Dynll2	1.05307e-98	3.61703e-97	-4.33818	C6
	Mapk8ip2	4.86218e-43	2.61359e-42	2.25047	C5		Irgc1	1.72618e-97	5.50881e-96	-4.33362	C6
	Bcdin3d	2.12087e-52	1.64044e-51	2.24996	C5		Fam166a	2.63478e-46	1.5891e-45	-4.32079	C6
	D6Ertd474e	7.15287e-50	4.96414e-49	2.24976	C5		Ccdc37	2.72737e-56	2.37211e-55	-4.32002	C6
	D030056L22Rik	7.31846e-36	2.76954e-35	2.24693	C5		Dscc1	4.09453e-52	3.1019e-51	-4.31366	C6
	Pfdn4	8.32058e-48	5.33597e-47	2.24154	C5		Dnajc5b	3.27189e-121	4.01847e-119	-4.30706	C6
	Polr2e	1.22076e-39	5.6097e-39	2.24005	C5		4933402P03Rik	9.37062e-26	2.07084e-25	-4.29461	C6
	Fam96a	1.46562e-43	8.049e-43	2.23335	C5		Calr3	3.78424e-22	6.77453e-22	-4.28972	C6
	Rheb	1.17328e-57	1.07586e-56	2.23061	C5		Fam221b	1.21006e-125	2.33542e-123	-4.25795	C6
	Ghrl	5.77264e-37	2.32108e-36	2.22582	C5		Catsper3	2.35306e-130	6.35796e-128	-4.25717	C6
	Rsrp1	9.50179e-36	3.57907e-35	2.22053	C5		Tmco5	1.61392e-108	9.21299e-107	-4.25178	C6
	Ndc80	1.30731e-46	7.96773e-46	2.21889	C5		4933417A18Rik	6.22409e-62	6.55227e-61	-4.24818	C6
	Dyx1c1	8.28348e-38	3.50083e-37	2.21866	C5		Atp1a4	6.91679e-51	5.02397e-50	-4.24539	C6
	Lemd2	1.80941e-51	1.33337e-50	2.21157	C5		1700092C10Rik	4.22484e-66	5.00681e-65	-4.24133	C6
	Topaz1	1.94116e-49	1.32897e-48	2.21097	C5		Spz1	2.71693e-110	1.69411e-108	-4.22887	C6
	Gpr160	2.00028e-31	6.04108e-31	2.2092	C5		Adam1a	2.0418e-94	6.04046e-93	-4.22648	C6
	Speer2	4.20556e-32	1.31928e-31	2.2075	C5		Csnka2ip	3.25381e-67	3.94841e-66	-4.21719	C6
	Alas1	1.41589e-43	7.78646e-43	2.20263	C5		1700015G11Rik	8.8877e-18	1.2925e-17	-4.21686	C6
	Hsp90b1	7.34627e-32	2.26767e-31	2.19833	C5		Fndc8	2.11491e-19	3.28797e-19	-4.21361	C6
	Timm8a2	4.33475e-39	1.94991e-38	2.19744	C5		1700029I15Rik	2.30147e-99	8.04127e-98	-4.21061	C6
	Bin2	1.05443e-52	8.25018e-52	2.1966	C5		Tmem205	4.1698e-42	2.15564e-41	-4.20795	C6
	Gpr108	2.27426e-47	1.42908e-46	2.19341	C5		4930461G14Rik	4.50705e-34	1.56129e-33	-4.20705	C6
	Tdrd5	2.5075e-34	8.78383e-34	2.19304	C5		Gapdhs	6.12956e-41	2.98595e-40	-4.20669	C6
	Phf1	1.05576e-50	7.57345e-50	2.18811	C5		Slc25a41	1.36968e-25	2.991e-25	-4.20599	C6
	Rad51ap1	2.50122e-46	1.5108e-45	2.18749	C5		Ankrd9	1.24476e-49	8.56536e-49	-4.20284	C6
	Trappc6a	7.64465e-35	2.73708e-34	2.18587	C5		Cct8l1	2.63393e-26	5.99738e-26	-4.19933	C6
	Bub3	3.83652e-38	1.65949e-37	2.18316	C5		4930571K23Rik	1.69709e-64	1.91597e-63	-4.19766	C6
	Ranbp3	2.81816e-37	1.15842e-36	2.17797	C5		Wdr64	1.35153e-24	2.80049e-24	-4.19377	C6
	Hormad1	1.37975e-37	5.75912e-37	2.17758	C5		1700003F12Rik	5.53663e-106	2.805e-104	-4.18883	C6
	Kpnb1	5.22894e-41	2.55644e-40	2.17696	C5		Tsks	1.95981e-111	1.30215e-109	-4.18734	C6
	Kat7	6.0136e-38	2.56829e-37	2.17608	C5		Ms4a5	7.14305e-120	7.82454e-118	-4.187	C6
	Poc5	2.23965e-44	1.2749e-43	2.17486	C5		Lpcat2b	6.54078e-87	1.42526e-85	-4.17331	C6
	Arhgef15	3.46688e-39	1.56647e-38	2.17383	C5		1700001K19Rik	5.94322e-32	1.84865e-31	-4.17164	C6
	Vps25	5.11566e-53	4.05749e-52	2.17013	C5		Kctd16	1.52749e-43	8.36612e-43	-4.17027	C6
	Mif4gd	2.48124e-31	7.44371e-31	2.17009	C5		Creb3l4	1.20382e-116	1.06067e-114	-4.16665	C6
	Mad2l2	4.02003e-49	2.71101e-48	2.16914	C5		Pdilt	1.27185e-103	5.60306e-102	-4.16609	C6
	Gin1	1.2777e-53	1.02748e-52	2.16726	C5		Sgms2	9.757e-104	4.34562e-102	-4.15912	C6
	Ccdc39	2.13866e-31	6.44461e-31	2.16068	C5		Dgat2	8.76876e-119	9.11277e-117	-4.1582	C6
	Pdgfa	1.04333e-43	5.76891e-43	2.15791	C5		Asb9	1.01167e-50	7.28291e-50	-4.15677	C6
	Arcn1	3.6254e-46	2.17363e-45	2.15737	C5		Lmnb2	1.97223e-102	8.07419e-101	-4.15206	C6
	Kdm4d	3.22762e-37	1.3227e-36	2.15369	C5		1700013G24Rik	1.04786e-102	4.33363e-101	-4.14637	C6
	Rnls	4.864e-30	1.35957e-29	2.14707	C5		1700109G14Rik	3.49482e-42	1.81596e-41	-4.14512	C6
	Atp6v1d	2.68531e-33	8.97242e-33	2.14697	C5		4921530L21Rik	2.88904e-24	5.86931e-24	-4.14379	C6
	Nat9	5.06462e-41	2.4811e-40	2.14224	C5		1700052I22Rik	3.29922e-59	3.16866e-58	-4.12771	C6
	Iffo1	2.52805e-50	1.78816e-49	2.13807	C5		4930442L01Rik	1.74985e-52	1.36126e-51	-4.12303	C6
	Gm5134	2.33328e-59	2.25699e-58	2.13735	C5		Ccdc70	9.94564e-117	8.95771e-115	-4.123	C6
	Flywch1	3.50464e-39	1.58177e-38	2.13689	C5		Prkg1	1.17113e-121	1.48331e-119	-4.121	C6
	Iqcc	1.55288e-36	6.10458e-36	2.13447	C5		Sox5	2.31801e-125	4.2704e-123	-4.1188	C6
	Srp68	1.54169e-38	6.75509e-38	2.13193	C5		Adam29	3.90705e-48	2.53771e-47	-4.1185	C6
	Slc15a4	2.07378e-50	1.47456e-49	2.13138	C5		Lyzl6	5.9317e-122	7.75523e-120	-4.10142	C6
	Dtnbp1	3.1316e-34	1.08948e-33	2.12731	C5		BC089491	2.68058e-117	2.5266e-115	-4.08638	C6
	H2afx	3.04711e-38	1.31944e-37	2.12567	C5		4930505A04Rik	9.77503e-109	5.65974e-107	-4.08347	C6
	Hnrnpm	6.17163e-41	3.00283e-40	2.12191	C5		1700027F06Rik	3.2879e-24	6.65295e-24	-4.0826	C6
	Med22	6.00093e-48	3.87907e-47	2.12013	C5		Kif2b	6.81757e-103	2.84862e-101	-4.07987	C6
	Tmem38b	6.4118e-50	4.48052e-49	2.11243	C5		LOC101055749	7.99957e-32	2.46557e-31	-4.06845	C6
	Pbp2	5.52338e-33	1.81412e-32	2.11141	C5		Atp6v1e2	1.90864e-127	3.86785e-125	-4.0683	C6
	Aar2	3.81083e-54	3.12026e-53	2.10693	C5		Spaca4	2.89255e-101	1.11653e-99	-4.06829	C6
	Psmb1	1.62429e-36	6.37296e-36	2.10636	C5		Triml1	2.13897e-58	2.01611e-57	-4.06338	C6
	Churc1	5.58382e-37	2.24962e-36	2.10601	C5		Chl1	2.57983e-122	3.60554e-120	-4.05016	C6
	Gng10	2.18424e-35	8.01153e-35	2.10162	C5		1700013F07Rik	8.93227e-102	3.58441e-100	-4.0482	C6
	Spag1	4.0249e-38	1.73727e-37	2.10085	C5		Atl3	1.29582e-38	5.70864e-38	-4.03886	C6
	Fbxo43	1.5407e-36	6.06256e-36	2.10081	C5		Stat4	8.28955e-106	4.09726e-104	-4.0372	C6
	Atp5sl	3.87278e-45	2.25847e-44	2.09142	C5		1700042G07Rik	2.72887e-16	3.78511e-16	-4.03263	C6
	1700065D16Rik	1.23812e-40	5.93859e-40	2.08965	C5		Trp53tg5	4.14158e-13	5.28354e-13	-4.03255	C6
	Phf2	2.48537e-42	1.30651e-41	2.08817	C5		Luzp1	9.28503e-93	2.56002e-91	-4.03038	C6
	Cbr4	2.0536e-47	1.29243e-46	2.08553	C5		Gm4787	6.78965e-47	4.17579e-46	-4.02627	C6
	Tpx2	2.81637e-46	1.6961e-45	2.08454	C5		Fscb	1.92944e-56	1.68899e-55	-4.02433	C6
	Prss44	1.79314e-41	8.97234e-41	2.07891	C5		Sox5os3	2.55546e-21	4.36463e-21	-4.022	C6
	Pfdn2	1.60277e-48	1.05284e-47	2.07618	C5		Gm11213	1.69534e-112	1.18469e-110	-4.01789	C6
	Plekhm2	2.07858e-44	1.18488e-43	2.07469	C5		Pla2g10	4.89385e-49	3.29481e-48	-4.01084	C6
	Thoc7	1.64981e-32	5.29008e-32	2.06923	C5		1700067P10Rik	2.99646e-120	3.46991e-118	-4.00624	C6
	Egflam	2.08952e-49	1.42333e-48	2.06574	C5		Smkr-ps	1.07397e-106	5.58052e-105	-3.99966	C6
	Sdf4	8.84104e-34	3.01622e-33	2.06389	C5		Abhd2	6.53408e-41	3.16778e-40	-3.99615	C6
	Cops8	6.18264e-41	3.00458e-40	2.05659	C5		4930523C07Rik	4.55314e-33	1.50032e-32	-3.99331	C6
	Cby1	5.02539e-36	1.91788e-35	2.05615	C5		Tmsb15a	1.83842e-32	5.87627e-32	-3.98889	C6
	Mbd3	1.55896e-31	4.74003e-31	2.05469	C5		Capza3	1.36822e-106	7.0195e-105	-3.98812	C6
	Pomt1	7.20446e-34	2.47036e-33	2.05338	C5		Sppl2c	1.45453e-21	2.51502e-21	-3.98629	C6
	Nuf2	7.20276e-38	3.05384e-37	2.04655	C5		Anxa3	2.96366e-60	2.9732e-59	-3.98517	C6
	Mta2	3.82531e-69	4.90632e-68	2.04112	C5		Cabyr	2.07175e-99	7.30157e-98	-3.98161	C6
	Smarca4	3.81519e-53	3.03791e-52	2.03945	C5		BB014433	7.16909e-125	1.21068e-122	-3.98088	C6
	Shcbp1l	6.00747e-38	2.56829e-37	2.03692	C5		Spag4	7.06322e-105	3.29049e-103	-3.98074	C6
	Ppp3ca	6.40224e-31	1.89542e-30	2.03598	C5		Gtsf1l	3.13547e-94	9.20875e-93	-3.9767	C6
	Mtif3	2.65058e-52	2.03462e-51	2.03464	C5		Acsbg2	3.05416e-67	3.71727e-66	-3.9766	C6
	Ecd	1.7306e-40	8.23251e-40	2.02756	C5		Best1	2.65827e-109	1.58441e-107	-3.9756	C6
	Ncln	2.06742e-50	1.47263e-49	2.02738	C5		Fam209	5.37121e-89	1.28814e-87	-3.97514	C6
	Wdr34	5.59499e-39	2.50569e-38	2.02709	C5		Actl7a	2.53154e-109	1.53139e-107	-3.9715	C6
	Calm1	1.13357e-35	4.23442e-35	2.02492	C5		1700120K04Rik	1.5183e-33	5.11103e-33	-3.97121	C6
	Dnajc8	6.80826e-32	2.1064e-31	2.02154	C5		BC049762	1.02871e-92	2.81713e-91	-3.97078	C6
	Ccna1	3.1021e-28	7.85801e-28	2.0209	C5		Klhl10	2.65294e-113	1.95498e-111	-3.96298	C6
	Aurkb	6.53889e-46	3.88594e-45	2.01935	C5		Gm6760	1.17776e-28	3.04042e-28	-3.95869	C6
	Ciapin1	1.17319e-33	3.97237e-33	2.01931	C5		Fam71d	5.00715e-108	2.81861e-106	-3.95478	C6
	Tmem230	4.57999e-32	1.4312e-31	2.01347	C5		Col22a1	6.57833e-106	3.2916e-104	-3.94977	C6
	Rp9	1.76341e-40	8.3788e-40	2.0117	C5		Spata18	1.13779e-39	5.24626e-39	-3.94885	C6
	Rgcc	8.20193e-35	2.93402e-34	2.01159	C5		Fabp12	6.06276e-70	7.97804e-69	-3.94264	C6
	Tmem186	1.14415e-48	7.55253e-48	2.00909	C5		4930405D11Rik	2.97822e-20	4.82059e-20	-3.93994	C6
	Gem	4.11929e-37	1.67122e-36	2.00834	C5		Mfap3l	1.26681e-75	1.95969e-74	-3.93966	C6
	Hadhb	1.6135e-32	5.17776e-32	2.00829	C5		Sh3kbp1	5.31835e-26	1.19024e-25	-3.93475	C6
	Ddx42	1.09536e-39	5.05636e-39	2.00801	C5		BC048507	5.32418e-32	1.66119e-31	-3.93316	C6
	Vwa9	6.76367e-50	4.71016e-49	2.00744	C5		1700109H08Rik	1.11749e-66	1.34397e-65	-3.9194	C6
	Chmp6	4.212e-32	1.32028e-31	2.00592	C5		Allc	7.23495e-118	6.98173e-116	-3.91871	C6
	Wdr61	2.20106e-41	1.09863e-40	2.00522	C5		Prss55	4.27269e-25	9.08086e-25	-3.91698	C6
	Dhx38	1.4045e-50	1.00219e-49	1.99059	C5		Pln	2.13383e-55	1.81689e-54	-3.91508	C6
	Rnase10	9.22322e-49	6.12815e-48	1.98939	C5		Ube2dnl1	1.94227e-34	6.82741e-34	-3.91032	C6
	Pafah2	2.88823e-47	1.80648e-46	1.98774	C5		Gstt4	4.45801e-94	1.29988e-92	-3.90968	C6
	Scyl3	6.86245e-56	5.91777e-55	1.98769	C5		Micalcl	1.44638e-36	5.70478e-36	-3.90924	C6
	Sh3gl1	1.10348e-33	3.74261e-33	1.98401	C5		Rbm43	6.59637e-45	3.8193e-44	-3.90537	C6
	Tmem97	1.58006e-39	7.25254e-39	1.98058	C5		Znrf4	3.87246e-90	9.80943e-89	-3.90458	C6
	Bcap29	9.24518e-30	2.54384e-29	1.97878	C5		Tbata	2.38745e-115	2.01591e-113	-3.90394	C6
	Gpsm2	9.43814e-50	6.50557e-49	1.97717	C5		Clip4	8.63671e-107	4.54605e-105	-3.90269	C6
	Bckdha	2.5025e-42	1.31381e-41	1.97588	C5		1700025N23Rik	2.415e-24	4.92354e-24	-3.90133	C6
	Commd9	2.07933e-36	8.09559e-36	1.97108	C5		1700007P06Rik	9.25633e-53	7.27053e-52	-3.89889	C6
	Ppp1r1c	1.05262e-38	4.6423e-38	1.97105	C5		Tex33	2.15945e-89	5.24086e-88	-3.89406	C6
	Dtx2	4.63113e-43	2.49269e-42	1.96976	C5		Vgll3	2.02161e-30	5.78643e-30	-3.88546	C6
	Abhd17a	2.11262e-37	8.74613e-37	1.96942	C5		Erich3	1.50624e-109	9.24968e-108	-3.88479	C6
	Ccdc134	5.12537e-38	2.19822e-37	1.9691	C5		Stambpl1	4.7255e-52	3.56656e-51	-3.88237	C6
	Nploc4	6.84432e-39	3.04836e-38	1.9682	C5		Pwwp2b	1.40895e-32	4.53933e-32	-3.87969	C6
	Rps27a	5.55794e-41	2.71401e-40	1.96816	C5		Gm4984	2.00537e-28	5.11502e-28	-3.87166	C6
	A730090N16Rik	1.75966e-32	5.62898e-32	1.96403	C5		4933436I01Rik	1.45331e-25	3.16851e-25	-3.87145	C6
	Tkfc	4.64089e-38	2.00102e-37	1.96156	C5		Ubox5	5.15117e-58	4.79947e-57	-3.86553	C6
	Cfap97	3.64461e-30	1.02509e-29	1.96052	C5		4930451I11Rik	1.79267e-111	1.21095e-109	-3.86511	C6
	Med16	1.04481e-34	3.70483e-34	1.96039	C5		Tspan6	7.63542e-25	1.59847e-24	-3.86469	C6
	Rasl2-9	5.59122e-36	2.12582e-35	1.95726	C5		4930548J01Rik	2.26794e-41	1.12923e-40	-3.86322	C6
	Lias	2.14063e-33	7.18209e-33	1.95508	C5		Spaca3	5.31648e-93	1.48605e-91	-3.85785	C6
	Atp6v1e1	5.06871e-41	2.4811e-40	1.9526	C5		Phactr1	1.1328e-28	2.92621e-28	-3.85547	C6
	Adsl	4.23896e-42	2.18582e-41	1.95092	C5		Cylc2	8.7822e-115	7.11885e-113	-3.84805	C6
	2610301B20Rik	8.3248e-33	2.70573e-32	1.95055	C5		Ccdc101	3.68589e-103	1.58925e-101	-3.83887	C6
	Smek2	2.29121e-43	1.24314e-42	1.94862	C5		Lrrc52	1.66441e-56	1.46968e-55	-3.81481	C6
	Tmem234	1.67591e-35	6.19186e-35	1.94794	C5		Coro2a	1.56434e-62	1.67732e-61	-3.81455	C6
	Gm3458	5.48899e-36	2.08891e-35	1.94711	C5		Gm11978	3.49648e-36	1.34708e-35	-3.81278	C6
	1700012C14Rik	2.06202e-39	9.41146e-39	1.94382	C5		Nol4	1.55284e-77	2.5584e-76	-3.80998	C6
	Supt4a	9.73583e-36	3.66382e-35	1.9428	C5		1700016H13Rik	9.13119e-23	1.69221e-22	-3.80653	C6
	Coprs	1.1489e-31	3.51963e-31	1.93273	C5		Pdzk1ip1	4.29428e-118	4.24505e-116	-3.80119	C6
	Emc7	5.70532e-31	1.6928e-30	1.93188	C5		Cep112	6.23267e-105	2.93733e-103	-3.80057	C6
	Ccdc38	9.77018e-31	2.85292e-30	1.92859	C5		Atad1	3.10123e-52	2.36709e-51	-3.79844	C6
	Cog6	1.48926e-28	3.82265e-28	1.92853	C5		Nt5c1b	1.62783e-101	6.46824e-100	-3.7905	C6
	Ccp110	2.08252e-35	7.65228e-35	1.92635	C5		Klf5	8.06264e-26	1.7847e-25	-3.78887	C6
	Brk1	1.67851e-38	7.34664e-38	1.92473	C5		4933405O20Rik	6.83116e-99	2.36639e-97	-3.78781	C6
	Slc25a10	4.96702e-38	2.13482e-37	1.92351	C5		Tmem210	9.13077e-111	5.87413e-109	-3.78699	C6
	Gdpd4	1.06358e-52	8.30573e-52	1.92325	C5		1700122C19Rik	1.65042e-33	5.54655e-33	-3.78351	C6
	Cenpf	3.18476e-30	9.01386e-30	1.9191	C5		Prr30	1.66234e-114	1.32107e-112	-3.78273	C6
	Pes1	2.13211e-40	1.00716e-39	1.91772	C5		Acrv1	8.26183e-108	4.58701e-106	-3.77994	C6
	Sec11a	2.92377e-36	1.12965e-35	1.91733	C5		Zfp780b	1.46446e-54	1.21132e-53	-3.77451	C6
	Zfp955b	1.71756e-49	1.17788e-48	1.91639	C5		Rasal1	2.40637e-47	1.50742e-46	-3.7738	C6
	Eif6	9.93338e-34	3.37468e-33	1.91082	C5		Clec4a2	1.71005e-39	7.83146e-39	-3.77314	C6
	Clptm1l	1.11201e-34	3.93965e-34	1.91071	C5		Nabp1	5.38822e-84	1.03012e-82	-3.77132	C6
	4933433G15Rik	1.27523e-37	5.33303e-37	1.9088	C5		1700001K23Rik	3.10925e-44	1.75512e-43	-3.77099	C6
	1700052K11Rik	1.34184e-45	7.92782e-45	1.90855	C5		Tex36	2.32716e-92	6.20525e-91	-3.76937	C6
	Rbm46	1.77201e-39	8.09692e-39	1.90832	C5		AY702102	3.14138e-52	2.39324e-51	-3.76869	C6
	Cyb561d2	6.15765e-42	3.14319e-41	1.90679	C5		Rab3il1	1.58308e-92	4.27748e-91	-3.76738	C6
	Zc3hc1	1.26978e-42	6.73614e-42	1.90299	C5		Cldnd2	2.0535e-61	2.12317e-60	-3.76653	C6
	Ntmt1	2.86305e-31	8.55749e-31	1.89972	C5		Spem1	8.7149e-21	1.44879e-20	-3.76446	C6
	Prss56	1.53399e-31	4.66761e-31	1.89859	C5		4933402J07Rik	6.45109e-103	2.72357e-101	-3.75884	C6
	Stom	9.28119e-52	6.96605e-51	1.89609	C5		Lyzl4	2.11627e-113	1.58838e-111	-3.75134	C6
	Snrpd3	4.01213e-40	1.87557e-39	1.89579	C5		4933404G15Rik	5.93988e-47	3.66987e-46	-3.75081	C6
	Kat5	4.60495e-33	1.51615e-32	1.89526	C5		Tmem144	2.77694e-20	4.50738e-20	-3.74385	C6
	Dpf2	1.86866e-43	1.01934e-42	1.89208	C5		BC049715	1.01263e-85	2.10472e-84	-3.74135	C6
	Pcgf6	3.52748e-39	1.59031e-38	1.89116	C5		Spata31	1.16566e-70	1.549e-69	-3.73328	C6
	Trim13	1.68574e-35	6.22252e-35	1.89019	C5		1700009N14Rik	2.4651e-107	1.33214e-105	-3.7243	C6
	Tspan3	7.82324e-33	2.55295e-32	1.88926	C5		Nupr1l	2.00106e-100	7.50952e-99	-3.72239	C6
	Tatdn3	5.86547e-45	3.40584e-44	1.88718	C5		1700084M14Rik	9.13926e-49	6.08234e-48	-3.72093	C6
	Spdye4b	2.243e-44	1.27502e-43	1.88666	C5		Acot10	2.39203e-39	1.08931e-38	-3.71894	C6
	Polr3h	2.45746e-38	1.06753e-37	1.88596	C5		Gm20611	1.33763e-35	4.96466e-35	-3.71825	C6
	Sppl2b	1.03274e-31	3.17099e-31	1.88457	C5		Mcu	8.19575e-27	1.92008e-26	-3.71281	C6
	AA467197	2.86915e-34	1.00334e-33	1.8845	C5		4930513O06Rik	8.26222e-30	2.28112e-29	-3.71041	C6
	Smc6	2.13627e-27	5.17841e-27	1.88327	C5		Fam229a	7.00982e-82	1.25158e-80	-3.70217	C6
	Ctr9	2.47166e-35	9.03305e-35	1.8804	C5		Cyp51	4.22503e-46	2.52195e-45	-3.69615	C6
	Spdya	6.15504e-31	1.8249e-30	1.87773	C5		Prdx4	2.85561e-72	4.04677e-71	-3.69294	C6
	Ndufaf3	3.40038e-40	1.59326e-39	1.87316	C5		1700034O15Rik	1.72542e-87	3.88508e-86	-3.68756	C6
	Aqp9	1.40777e-36	5.56109e-36	1.87109	C5		Itsn2	1.18045e-22	2.17176e-22	-3.68634	C6
	Kcnj9	2.06055e-32	6.57593e-32	1.86502	C5		4930584F24Rik	2.76027e-97	8.74013e-96	-3.67971	C6
	Maf1	1.48319e-36	5.84195e-36	1.86367	C5		Bbx	7.43393e-93	2.06368e-91	-3.67113	C6
	Cirbp	7.76725e-39	3.45183e-38	1.86342	C5		Heatr9	2.37476e-25	5.10875e-25	-3.67043	C6
	Wbscr22	8.77863e-38	3.70623e-37	1.86156	C5		Trim80	3.87459e-23	7.34849e-23	-3.6689	C6
	4930465K10Rik	2.28807e-30	6.53067e-30	1.86085	C5		Actrt3	8.78755e-16	1.20243e-15	-3.66536	C6
	Preb	4.16055e-44	2.33879e-43	1.85728	C5		1700018C11Rik	1.28777e-105	6.21351e-104	-3.66515	C6
	2810025M15Rik	1.39467e-36	5.51475e-36	1.85506	C5		Ttll10	7.99813e-91	2.09138e-89	-3.66178	C6
	Tarbp2	6.28327e-35	2.25563e-34	1.85366	C5		Gm10731	1.03885e-44	5.98927e-44	-3.65956	C6
	Tmem115	7.73137e-34	2.64433e-33	1.85293	C5		4930413E15Rik	6.44295e-36	2.44278e-35	-3.6583	C6
	Rnf144b	4.82036e-36	1.84311e-35	1.85201	C5		Gm7788	1.46242e-26	3.38309e-26	-3.65648	C6
	Nicn1	3.19766e-33	1.0597e-32	1.85131	C5		BC051628	3.50161e-95	1.05911e-93	-3.65646	C6
	Ccdc40	7.48125e-34	2.5631e-33	1.85074	C5		Plin2	1.50928e-42	7.99624e-42	-3.65643	C6
	Snx11	4.04255e-42	2.09252e-41	1.85005	C5		Arrdc5	9.51333e-104	4.28417e-102	-3.65161	C6
	Birc5	8.24857e-30	2.2789e-29	1.84843	C5		4930522H14Rik	2.88228e-88	6.56286e-87	-3.64199	C6
	Adgrl2	8.39488e-35	2.99775e-34	1.84548	C5		2810408A11Rik	5.6544e-46	3.36543e-45	-3.64066	C6
	1700029M20Rik	6.23318e-34	2.14822e-33	1.8383	C5		Fyb	6.94112e-97	2.1808e-95	-3.63915	C6
	Cdk11b	1.13704e-29	3.09915e-29	1.83775	C5		Dnaja4	6.92833e-43	3.69967e-42	-3.63608	C6
	Vamp5	2.86424e-35	1.04179e-34	1.83751	C5		Zfand6	1.85811e-44	1.06219e-43	-3.63191	C6
	Cdc42ep4	9.92139e-35	3.52422e-34	1.83624	C5		Vsig1	1.19392e-54	9.91586e-54	-3.62918	C6
	Rbm44	5.42266e-37	2.18905e-36	1.83403	C5		4930519H02Rik	5.76908e-87	1.2639e-85	-3.6286	C6
	Sppl3	3.31827e-37	1.35848e-36	1.82942	C5		4930558C23Rik	1.27584e-93	3.66737e-92	-3.62132	C6
	Xkrx	8.28941e-06	8.72876e-06	1.82936	C5		1700063D05Rik	3.62068e-32	1.13933e-31	-3.61262	C6
	Trappc6b	5.31144e-39	2.38133e-38	1.82915	C5		Pmfbp1	3.45961e-109	2.03214e-107	-3.60577	C6
	Ttc4	2.75761e-32	8.73173e-32	1.82841	C5		Asb15	1.00927e-29	2.77515e-29	-3.60361	C6
	Anapc7	3.16548e-43	1.71291e-42	1.82647	C5		Usp50	4.03445e-47	2.50408e-46	-3.6017	C6
	Atg4c	1.14398e-44	6.57667e-44	1.8247	C5		Ccdc93	1.17033e-51	8.73548e-51	-3.5975	C6
	Nkapl	8.68989e-31	2.54678e-30	1.8224	C5		4930503B20Rik	2.08311e-74	3.07013e-73	-3.59555	C6
	Arfgap2	8.69033e-31	2.54678e-30	1.82018	C5		Fam134c	1.82028e-24	3.74307e-24	-3.59463	C6
	Bad	9.32873e-28	2.30404e-27	1.81994	C5		Spata21	3.00955e-93	8.47063e-92	-3.59359	C6
	Aph1c	8.3356e-45	4.81256e-44	1.8183	C5		Adam6a	2.97222e-29	7.91485e-29	-3.59227	C6
	Gm10941	9.67253e-42	4.90034e-41	1.8167	C5		Dusp13	5.68989e-89	1.35654e-87	-3.5859	C6
	Nae1	3.07671e-32	9.71176e-32	1.81629	C5		Ankrd61	1.21279e-105	5.92222e-104	-3.58397	C6
	Xrcc4	1.04967e-29	2.87454e-29	1.81592	C5		Cldn34c4	2.43587e-36	9.45651e-36	-3.58124	C6
	Ssna1	3.94772e-26	8.89883e-26	1.81385	C5		Diap3	2.6423e-59	2.54921e-58	-3.58046	C6
	Frmd8	1.09005e-36	4.32709e-36	1.81374	C5		Clpb	4.80495e-98	1.59627e-96	-3.57894	C6
	Nop16	5.6514e-36	2.14668e-35	1.81357	C5		Chn1	3.22715e-63	3.52551e-62	-3.57714	C6
	Coa6	7.40019e-31	2.18131e-30	1.8122	C5		1700056E22Rik	1.67466e-29	4.52796e-29	-3.5756	C6
	Sqstm1	6.06795e-37	2.43499e-36	1.81038	C5		Antxrl	2.43944e-38	1.06198e-37	-3.56842	C6
	Zfp748	5.41278e-44	3.01346e-43	1.80756	C5		4930545H06Rik	3.01672e-27	7.25624e-27	-3.56765	C6
	Tomm34	1.01192e-28	2.62066e-28	1.80729	C5		Izumo1	3.54986e-60	3.53504e-59	-3.56607	C6
	Snapin	9.41042e-31	2.75382e-30	1.80686	C5		Kcne3	3.96515e-115	3.27975e-113	-3.56453	C6
	Fam114a2	2.07443e-37	8.60559e-37	1.80293	C5		1700019N19Rik	1.60482e-84	3.0973e-83	-3.55786	C6
	D10Jhu81e	3.47608e-40	1.62685e-39	1.79514	C5		Ubqln3	8.3504e-96	2.6034e-94	-3.55482	C6
	4933416C03Rik	3.96588e-29	1.05126e-28	1.79488	C5		2610528A11Rik	6.32042e-29	1.65804e-28	-3.55271	C6
	Hmgcs2	0.00136571	0.00138623	1.79424	C5		Adam20	2.01484e-51	1.48206e-50	-3.54418	C6
	Cisd1	8.39798e-28	2.08305e-27	1.79066	C5		Lpp	1.83073e-22	3.32882e-22	-3.54351	C6
	Tmem127	7.01362e-38	2.97969e-37	1.78822	C5		Fam187b	1.36158e-92	3.70367e-91	-3.53664	C6
	Reep4	5.62139e-28	1.40639e-27	1.78744	C5		Tppp2	1.66918e-21	2.88003e-21	-3.53613	C6
	Gpr180	2.14668e-43	1.16628e-42	1.78612	C5		4930415F15Rik	6.50038e-50	4.5346e-49	-3.53204	C6
	Mtpap	2.25389e-42	1.18791e-41	1.78342	C5		Ifltd1	1.39316e-38	6.11089e-38	-3.52504	C6
	Psmd3	9.06019e-35	3.2268e-34	1.78235	C5		1700027F09Rik	5.42764e-25	1.14395e-24	-3.52353	C6
	Gdf9	4.73569e-37	1.91937e-36	1.7819	C5		1700061G19Rik	6.87018e-114	5.35478e-112	-3.52231	C6
	Nxt1	6.16531e-24	1.2261e-23	1.77923	C5		Prss52	2.79053e-13	3.57572e-13	-3.51576	C6
	Srrm1	6.2495e-33	2.04763e-32	1.77892	C5		Tfam	1.28249e-14	1.70145e-14	-3.51572	C6
	Stk10	8.55319e-30	2.35824e-29	1.77739	C5		Proca1	1.4233e-83	2.65835e-82	-3.51367	C6
	Ddit3	1.93081e-27	4.68879e-27	1.77707	C5		1700034I23Rik	4.02919e-57	3.62091e-56	-3.51235	C6
	Nbas	5.9886e-30	1.66931e-29	1.77669	C5		4930513D17Rik	1.31518e-33	4.44203e-33	-3.5054	C6
	Pfn1	7.83544e-33	2.55487e-32	1.77575	C5		Glrx2	1.20646e-33	4.08162e-33	-3.5024	C6
	Ddit4l	1.43837e-28	3.69906e-28	1.77432	C5		4930523O13Rik	1.10223e-27	2.70747e-27	-3.4996	C6
	Gclc	7.68429e-31	2.2634e-30	1.7735	C5		Ppp1r2-ps7	3.57281e-16	4.93545e-16	-3.49876	C6
	Rbx1	2.36186e-30	6.72706e-30	1.77312	C5		4930583P06Rik	1.67715e-26	3.85783e-26	-3.49194	C6
	Fam192a	9.62551e-31	2.81473e-30	1.77165	C5		Asns	8.14353e-22	1.43006e-21	-3.49191	C6
	Tdrp	1.01915e-36	4.04961e-36	1.76927	C5		Serp2	6.62925e-47	4.08955e-46	-3.49127	C6
	Nup188	8.06501e-31	2.36866e-30	1.76855	C5		Tas1r1	5.22574e-34	1.80716e-33	-3.48825	C6
	Tmem18	1.3074e-38	5.75339e-38	1.76848	C5		Ispd	2.53776e-45	1.4885e-44	-3.48457	C6
	Senp2	1.0402e-31	3.19145e-31	1.76832	C5		Cldn34c1	1.7596e-23	3.41228e-23	-3.484	C6
	Hdgf	2.5063e-35	9.15138e-35	1.76733	C5		Ccdc34os	3.11416e-45	1.81869e-44	-3.48269	C6
	Dsn1	7.11281e-35	2.54891e-34	1.7669	C5		Hemgn	2.07211e-13	2.66189e-13	-3.47848	C6
	Elovl2	7.18821e-31	2.12037e-30	1.76674	C5		Gip	3.64617e-28	9.20171e-28	-3.47812	C6
	Ptpn20	2.65193e-33	8.87552e-33	1.76618	C5		Pdk3	1.14233e-79	1.97015e-78	-3.47178	C6
	Psip1	6.73587e-29	1.76246e-28	1.7631	C5		Prr27	7.85989e-100	2.8443e-98	-3.46224	C6
	Gm6455	4.60834e-20	7.38829e-20	1.76269	C5		Mrps36	2.25612e-21	3.86477e-21	-3.45412	C6
	Tra2b	8.01155e-28	1.99085e-27	1.76218	C5		Tmem190	9.65836e-96	2.96556e-94	-3.44923	C6
	Atp6v1b2	1.10143e-42	5.8584e-42	1.75793	C5		Spaca6	1.62078e-40	7.71918e-40	-3.44898	C6
	Spdye4a	3.09724e-37	1.27056e-36	1.75675	C5		1700011A15Rik	1.28566e-91	3.38363e-90	-3.44497	C6
	Fyttd1	1.32349e-30	3.83972e-30	1.75594	C5		Gm7073	1.18843e-28	3.06213e-28	-3.44148	C6
	Rpp25l	5.38232e-33	1.76922e-32	1.75371	C5		Fbxo39	1.21802e-13	1.57419e-13	-3.43802	C6
	4930556C24Rik	1.37217e-36	5.43105e-36	1.75236	C5		Acot9	1.94124e-52	1.50725e-51	-3.43676	C6
	Prrc2b	6.72791e-32	2.08313e-31	1.75024	C5		Vwa3a	2.96524e-27	7.13665e-27	-3.43575	C6
	Slx4	6.6916e-32	2.07347e-31	1.7493	C5		Klk1b7-ps	2.11946e-23	4.09057e-23	-3.43533	C6
	BC030867	8.91392e-53	7.01517e-52	1.7493	C5		4930474N05Rik	7.55957e-32	2.33173e-31	-3.43477	C6
	Uggt2	2.16264e-46	1.30823e-45	1.74687	C5		1700030L20Rik	3.16781e-30	8.97842e-30	-3.4343	C6
	Capza1	3.11202e-32	9.81557e-32	1.74546	C5		Cep85l	3.5873e-57	3.23097e-56	-3.42561	C6
	Doc2a	1.18501e-39	5.45778e-39	1.74154	C5		Adipoq	6.49467e-45	3.76579e-44	-3.42303	C6
	Sf3b1	2.79801e-33	9.31061e-33	1.74014	C5		Saxo1os	1.56085e-26	3.60258e-26	-3.41974	C6
	Cox8c	1.99635e-47	1.25835e-46	1.73886	C5		Cypt15	4.39405e-17	6.25539e-17	-3.41867	C6
	9430015G10Rik	4.28559e-32	1.34024e-31	1.73617	C5		Psd3	8.85124e-77	1.42925e-75	-3.41253	C6
	Noc4l	1.99937e-40	9.46664e-40	1.73574	C5		4930592I03Rik	1.06254e-19	1.67242e-19	-3.41094	C6
	Zfp42	1.69127e-41	8.47309e-41	1.73353	C5		Apobec4	3.36364e-86	7.1376e-85	-3.40448	C6
	Snrpb	1.72925e-32	5.54044e-32	1.73346	C5		Tex37	1.75768e-18	2.60757e-18	-3.40324	C6
	Med8	3.18055e-28	8.04666e-28	1.73306	C5		Adtrp	3.85408e-49	2.60778e-48	-3.40247	C6
	BC039966	5.06215e-37	2.0476e-36	1.73273	C5		Dcst1	7.26166e-72	1.01139e-70	-3.40159	C6
	Skap2	3.08862e-34	1.07637e-33	1.7317	C5		Ccdc116	4.14183e-87	9.12328e-86	-3.40126	C6
	Extl2	1.69728e-39	7.78175e-39	1.72966	C5		Scamp1	5.9913e-60	5.9082e-59	-3.39986	C6
	Cnst	1.70734e-47	1.08292e-46	1.72953	C5		Spaca7	1.11208e-94	3.3387e-93	-3.39822	C6
	Trpc4ap	7.62797e-47	4.67718e-46	1.72842	C5		Clip1	1.56199e-75	2.40713e-74	-3.39638	C6
	Maea	1.29601e-31	3.96425e-31	1.72747	C5		Nbr1	2.07932e-60	2.09119e-59	-3.39586	C6
	Vapa	3.06328e-27	7.35951e-27	1.72735	C5		Rnf148	1.29609e-22	2.3748e-22	-3.38776	C6
	Capns2	1.42271e-31	4.33551e-31	1.72699	C5		Catsper4	1.74235e-104	8.02469e-103	-3.38249	C6
	Srsf3	1.47461e-30	4.25682e-30	1.72604	C5		Dyrk2	6.19051e-54	5.04832e-53	-3.38076	C6
	1700069L16Rik	2.67059e-33	8.9306e-33	1.72574	C5		Tssk1	1.40853e-85	2.89786e-84	-3.38017	C6
	Cyb5a	1.46395e-32	4.71279e-32	1.72573	C5		Bcl2l14	4.4679e-105	2.1304e-103	-3.37601	C6
	Uqcrc2	5.46189e-29	1.4384e-28	1.72508	C5		1700015E13Rik	1.13875e-75	1.76834e-74	-3.37372	C6
	Ttc9	2.62562e-36	1.01707e-35	1.72276	C5		1700105P06Rik	9.04255e-38	3.80972e-37	-3.36989	C6
	Ccdc151	1.29696e-31	3.96425e-31	1.72268	C5		Odf3l1	2.6984e-103	1.17598e-101	-3.36791	C6
	Thumpd3	3.53109e-30	9.94617e-30	1.72245	C5		Cylc1	2.98341e-39	1.35406e-38	-3.36381	C6
	4933412E24Rik	1.35259e-32	4.36817e-32	1.7223	C5		Efcab9	5.71311e-85	1.1463e-83	-3.36041	C6
	Fbxw5	1.12854e-31	3.45988e-31	1.72161	C5		Dennd6b	1.05655e-14	1.40584e-14	-3.35893	C6
	4933427E11Rik	1.93434e-27	4.69453e-27	1.72115	C5		4930544D05Rik	5.35083e-17	7.59611e-17	-3.35576	C6
	Apitd1	1.03168e-33	3.50199e-33	1.71924	C5		1700066B17Rik	4.91159e-33	1.6158e-32	-3.35073	C6
	Lyrm1	3.58095e-27	8.55755e-27	1.71808	C5		Mex3d	7.47683e-30	2.07133e-29	-3.34394	C6
	1700010B08Rik	3.64348e-37	1.48562e-36	1.71639	C5		Pfkfb3	2.26723e-32	7.2128e-32	-3.34095	C6
	Rab11b	3.19443e-33	1.0595e-32	1.71582	C5		Dgcr2	1.38208e-35	5.11561e-35	-3.34036	C6
	Rela	5.24198e-37	2.11822e-36	1.71542	C5		Cypt1	4.67311e-44	2.61243e-43	-3.34006	C6
	Xpot	7.08361e-34	2.43098e-33	1.71329	C5		Ubp1	2.89329e-50	2.03939e-49	-3.33944	C6
	AI987944	3.01876e-29	8.03352e-29	1.71296	C5		Tex38	6.88877e-68	8.48638e-67	-3.33937	C6
	Trp53i13	4.07495e-35	1.47199e-34	1.71247	C5		4930557A04Rik	3.24084e-17	4.6332e-17	-3.33777	C6
	As3mt	1.67797e-45	9.88491e-45	1.71212	C5		1700012A03Rik	4.09989e-14	5.35164e-14	-3.3338	C6
	Nxn	2.44899e-28	6.23085e-28	1.71042	C5		4930407I10Rik	8.39776e-17	1.18469e-16	-3.33338	C6
	Vps37c	4.97188e-35	1.7928e-34	1.70899	C5		4930558K02Rik	3.50564e-36	1.34932e-35	-3.32482	C6
	Capn11	2.843e-50	2.00744e-49	1.70639	C5		Ccdc159	1.4953e-16	2.09197e-16	-3.31871	C6
	Spats1	9.40549e-29	2.44519e-28	1.70571	C5		Ccsap	2.88202e-20	4.67046e-20	-3.31772	C6
	Bloc1s5	6.0398e-36	2.29207e-35	1.70496	C5		Phb	1.96041e-98	6.67693e-97	-3.31762	C6
	Coa3	4.43504e-27	1.05488e-26	1.70472	C5		Gsg1	1.35716e-79	2.32091e-78	-3.31667	C6
	Elmod3	2.41695e-38	1.05332e-37	1.70359	C5		Dcun1d4	2.70064e-92	7.15405e-91	-3.3152	C6
	Cdk10	2.93415e-36	1.13258e-35	1.70099	C5		4930557F10Rik	2.29984e-72	3.27062e-71	-3.31254	C6
	1810037I17Rik	5.37826e-32	1.67678e-31	1.70067	C5		4930578I06Rik	1.4009e-85	2.89687e-84	-3.31248	C6
	Nol8	3.48641e-25	7.43706e-25	1.69969	C5		Tssk3	2.68768e-79	4.55781e-78	-3.31104	C6
	Dcaf8	8.94822e-29	2.3278e-28	1.69964	C5		Gprc5b	2.07211e-20	3.38095e-20	-3.30916	C6
	4930513N10Rik	9.71464e-32	2.98736e-31	1.69845	C5		St8sia3	7.72235e-41	3.73493e-40	-3.30723	C6
	Pef1	2.01341e-32	6.43055e-32	1.69778	C5		Slc22a14	8.8765e-98	2.87812e-96	-3.30467	C6
	Sertad1	5.88541e-43	3.15941e-42	1.69743	C5		Tsc22d4	1.095e-84	2.14398e-83	-3.30332	C6
	Esrp1	5.08363e-44	2.83801e-43	1.69428	C5		Dnajc9	1.35635e-25	2.96829e-25	-3.29932	C6
	Srrt	2.78644e-33	9.27974e-33	1.69421	C5		Pyhin1	8.3324e-34	2.84509e-33	-3.29734	C6
	Vmp1	6.07299e-40	2.82918e-39	1.69249	C5		Pacs2	2.22636e-93	6.31009e-92	-3.29685	C6
	Kank3	1.81738e-30	5.2166e-30	1.69241	C5		Tbc1d9	1.06852e-32	3.45904e-32	-3.29666	C6
	Tnpo3	4.78662e-42	2.46195e-41	1.69093	C5		Ica1	1.12873e-47	7.21571e-47	-3.29654	C6
	1700047G03Rik	3.97801e-28	1.0008e-27	1.69007	C5		2200002J24Rik	3.15263e-17	4.50869e-17	-3.29578	C6
	Zdhhc12	9.67622e-29	2.51235e-28	1.6896	C5		Zfp362	5.85686e-24	1.16648e-23	-3.29321	C6
	Taf1b	1.4731e-29	3.98829e-29	1.68817	C5		1700025K24Rik	1.2689e-32	4.10114e-32	-3.28429	C6
	Fam216a	2.63692e-25	5.65772e-25	1.68811	C5		Ppp1r2-ps3	3.98755e-100	1.48271e-98	-3.2828	C6
	Sbno1	3.16194e-31	9.42999e-31	1.6877	C5		1700041C23Rik	1.88102e-63	2.0887e-62	-3.28138	C6
	D330023K18Rik	8.23893e-43	4.38796e-42	1.68719	C5		Spata20	1.6726e-83	3.10965e-82	-3.28056	C6
	Ptges3l	3.78297e-32	1.18948e-31	1.68717	C5		Tmc7	1.86347e-68	2.33829e-67	-3.2805	C6
	Wdr8	1.07463e-35	4.01798e-35	1.68643	C5		Tor1aip1	5.50535e-48	3.56441e-47	-3.27604	C6
	Sox17	1.27387e-34	4.49738e-34	1.68391	C5		Epb4.1l2	9.11234e-91	2.36746e-89	-3.2739	C6
	Gins2	1.44696e-36	5.70478e-36	1.68271	C5		Lhx2	6.56265e-49	4.39643e-48	-3.27274	C6
	Harbi1	7.89744e-45	4.56609e-44	1.682	C5		Fam53c	1.59793e-42	8.45485e-42	-3.26736	C6
	Ddx11	2.11737e-43	1.15345e-42	1.68173	C5		Rbms1	1.4503e-40	6.93166e-40	-3.26376	C6
	Crcp	1.90017e-26	4.36092e-26	1.68119	C5		Gm13547	1.02712e-17	1.48888e-17	-3.26108	C6
	Mapkap1	2.93051e-32	9.25749e-32	1.68109	C5		1700010D01Rik	2.04659e-60	2.06339e-59	-3.26009	C6
	2310022A10Rik	3.17483e-39	1.43772e-38	1.67881	C5		Cd59a	2.24352e-16	3.11938e-16	-3.25974	C6
	Fignl1	1.09642e-30	3.1901e-30	1.67817	C5		Catsper1	9.39538e-60	9.22022e-59	-3.25965	C6
	Sirt3	2.10377e-34	7.38872e-34	1.67678	C5		Glul	6.17074e-15	8.25413e-15	-3.25917	C6
	Sft2d1	8.0903e-33	2.63373e-32	1.67657	C5		Hist1h4a	8.06032e-71	1.08895e-69	-3.25632	C6
	Vimp	5.35677e-29	1.41211e-28	1.67574	C5		Fam122c	7.62709e-59	7.27355e-58	-3.25598	C6
	Plce1	4.073e-13	5.19769e-13	1.67519	C5		Tns1	4.00584e-49	2.70595e-48	-3.253	C6
	Enthd2	9.3969e-34	3.19779e-33	1.67497	C5		Gm9047	3.21667e-16	4.45106e-16	-3.25162	C6
	Tgif1	1.91173e-36	7.46457e-36	1.67385	C5		4921507P07Rik	2.96757e-15	3.99986e-15	-3.25119	C6
	Tmem202	8.33468e-28	2.06861e-27	1.67021	C5		Adam39	5.90264e-37	2.371e-36	-3.2478	C6
	Lpcat3	4.55166e-26	1.02318e-25	1.66801	C5		Impdh2	5.28399e-98	1.74114e-96	-3.24729	C6
	Bbs4	1.26679e-37	5.30402e-37	1.66701	C5		Ace	2.32691e-98	7.85913e-97	-3.24588	C6
	Aprt	1.96224e-31	5.93503e-31	1.66634	C5		4921509C19Rik	5.80195e-12	7.20224e-12	-3.24462	C6
	Phospho2	1.45229e-30	4.1954e-30	1.66619	C5		Acsl1	6.55577e-89	1.5448e-87	-3.24169	C6
	Rrbp1	2.40225e-29	6.43512e-29	1.6646	C5		Spam1	1.36167e-38	5.98575e-38	-3.23843	C6
	Mgll	7.31414e-30	2.02765e-29	1.66357	C5		Spn-ps	6.5359e-100	2.38649e-98	-3.23773	C6
	Lrrc23	2.54428e-28	6.46113e-28	1.6634	C5		Efcab3	1.56812e-90	4.02252e-89	-3.23715	C6
	Pdf	3.31048e-42	1.72238e-41	1.66024	C5		Grip1	7.66822e-36	2.89919e-35	-3.23199	C6
	Dnajb11	1.31838e-29	3.57896e-29	1.65988	C5		Lmbrd2	3.3158e-35	1.20205e-34	-3.23123	C6
	Zfp39	5.78952e-27	1.36812e-26	1.6595	C5		Crls1	2.82436e-69	3.63401e-68	-3.22928	C6
	Iqcg	2.92252e-26	6.63584e-26	1.6593	C5		Dlx6os1	1.12486e-22	2.07324e-22	-3.22838	C6
	Stau1	4.53807e-41	2.23214e-40	1.65756	C5		Rnf4	1.78108e-95	5.4276e-94	-3.22697	C6
	Gsn	3.83649e-10	4.55323e-10	1.65726	C5		Ccdc63	3.24122e-88	7.33893e-87	-3.22666	C6
	Mtl5	9.45683e-27	2.21169e-26	1.65685	C5		Tulp2	1.5336e-100	5.80903e-99	-3.22634	C6
	Pcbp3	8.46476e-31	2.48426e-30	1.65455	C5		Zfp37	6.89039e-72	9.62991e-71	-3.22592	C6
	Glipr1l2	2.112e-35	7.75358e-35	1.65205	C5		Ctag2	2.0901e-67	2.55156e-66	-3.22178	C6
	Ankrd10	1.08272e-29	2.96105e-29	1.64847	C5		1700049L16Rik	5.88997e-83	1.07532e-81	-3.22098	C6
	Ppp1r13l	2.50446e-37	1.03366e-36	1.64842	C5		Cyb5d1	1.25681e-19	1.97466e-19	-3.21804	C6
[truncated: 1,858 more rows]

## Sheet: cluster6.and.cluster7
Table S3-Differentially expressed genes between consecutive clusters, Related to Figure 3
[truncated: 2,120 more rows]

[truncated: 19 more sheets: A1.and.In, In.and.BS, BS.and.BG2, BG2.and.G1, G1.and.ePL, ePL.and.mPL, mPL.and.lPL, lPL.and.L, L.and.Z, Z.and.eP, eP.and.mP, mP.and.lP, lP.and.D, D.and.MI, MI.and.MII, MII.and.RS2, RS2.and.RS4, RS4.and.RS6, RS6.and.RS8]
