# Supplementary material for: Single-cell RNA-seq uncovers dynamic processes and critical regulators in mouse spermatogenesis
Source: Cell Res. 2018 Jul 30;28(9):879–96. doi: 10.1038/s41422-018-0074-y (PMC6123400; doi:10.1038/s41422-018-0074-y)
Supplement: Supplementary file 28 — Supplementary information, Table S4 [file 41422_2018_74_MOESM28_ESM.xlsx]

## Sheet: A1.to.In (down-regulation)
Table S4: Dynamic gene expression patterns in Cluster C1.
Table S4-GO analyses of differentially expressed genes among six subtypes of Cluster C1, Related to Figure 3
Category	ID	Name	p-value	q-value Bonferroni	q-value FDR B&H	q-value FDR B&Y	Hit Count in Query List	Hit Count in Genome	Hit in Query List
GO: Biological Process	GO:0051276	chromosome organization	3.525e-06	0.01081	0.006064	0.05218	31	1189	MIS18BP1,SAP18,STRA8,SPC25,NUF2,DDX3X,AURKA,HIST1H2AI,BPTF,HIST1H2BM,HIST1H3A,HIST1H3C,SLX1B,HIST1H3H,HIST1H4D,NUP37,HIST1H2BK,REC8,HIST1H2AG,HIST1H2BJ,NUP107,UBE2C,PIWIL2,POU5F1,PRC1,G3BP1,PRIM1,EPC1,HIST1H2AE,BUB3,PRM2
GO: Biological Process	GO:0016458	gene silencing	3.954e-06	0.01213	0.006064	0.05218	13	256	HIST1H2AI,HIST1H3A,HIST1H3C,HIST1H3H,HIST1H4D,NUP37,DDX4,HIST1H2AG,NUP107,PIWIL2,POU5F1,NUP35,HIST1H2AE
GO: Biological Process	GO:0031047	gene silencing by RNA	8.308e-06	0.02548	0.008493	0.07309	10	159	HIST1H3A,HIST1H3C,HIST1H3H,HIST1H4D,NUP37,DDX4,NUP107,PIWIL2,POU5F1,NUP35
GO: Biological Process	GO:0045814	negative regulation of gene expression, epigenetic	1.672e-05	0.05127	0.01282	0.1103	9	137	HIST1H2AI,HIST1H3A,HIST1H3C,HIST1H3H,HIST1H4D,HIST1H2AG,POU5F1,EPC1,HIST1H2AE
GO: Biological Process	GO:0000280	nuclear division	2.427e-05	0.07445	0.01489	0.1281	19	599	MIS18BP1,STRA8,SPC25,NUF2,AURKA,CKS2,SUGT1,NUP37,CCNA1,FAM83D,DDX4,REC8,UBE2C,FSD1,PIWIL2,PRC1,CCNF,ARHGEF2,BUB3
GO: Biological Process	GO:0051301	cell division	3.342e-05	0.1025	0.01708	0.147	20	668	MIS18BP1,NANOG,STRA8,SPC25,NUF2,AURKA,CKS2,NUP37,CCNA1,FAM83D,SFRP2,UBE2C,FSD1,PIWIL2,POU5F1,PRC1,CCND2,CCNF,ARHGEF2,BUB3
GO: Biological Process	GO:0006342	chromatin silencing	5.024e-05	0.1541	0.02022	0.174	8	122	HIST1H2AI,HIST1H3A,HIST1H3C,HIST1H3H,HIST1H4D,HIST1H2AG,POU5F1,HIST1H2AE
GO: Biological Process	GO:0048285	organelle fission	5.457e-05	0.1674	0.02022	0.174	19	636	MIS18BP1,STRA8,SPC25,NUF2,AURKA,CKS2,SUGT1,NUP37,CCNA1,FAM83D,DDX4,REC8,UBE2C,FSD1,PIWIL2,PRC1,CCNF,ARHGEF2,BUB3
GO: Biological Process	GO:0071103	DNA conformation change	5.934e-05	0.182	0.02022	0.174	12	285	MIS18BP1,STRA8,DDX3X,HIST1H2BM,HIST1H3A,HIST1H3C,HIST1H3H,HIST1H4D,HIST1H2BK,HIST1H2BJ,G3BP1,PRM2
GO: Biological Process	GO:0022402	cell cycle process	6.911e-05	0.212	0.0212	0.1824	31	1385	CDKN1C,NES,MIS18BP1,STRA8,SPC25,NUF2,DDX3X,AURKA,CKS2,SUGT1,NUP37,CCNA1,FAM83D,IQGAP3,DDX4,REC8,NUP107,GAS2L3,UBE2C,FSD1,PIWIL2,PRC1,USH1C,NUP35,CCND2,CCNF,PRIM1,EIF2AK4,ARHGEF2,BUB3,TUBE1
GO: Biological Process	GO:0006323	DNA packaging	7.678e-05	0.2355	0.02141	0.1842	10	206	MIS18BP1,STRA8,HIST1H2BM,HIST1H3A,HIST1H3C,HIST1H3H,HIST1H4D,HIST1H2BK,HIST1H2BJ,PRM2
GO: Biological Process	GO:0000278	mitotic cell cycle	8.708e-05	0.2671	0.02226	0.1915	25	1016	CDKN1C,NES,MIS18BP1,NANOG,SPC25,NUF2,DDX3X,AURKA,CKS2,SUGT1,NUP37,CCNA1,FAM83D,IQGAP3,NUP107,UBE2C,FSD1,PRC1,USH1C,NUP35,CCND2,CCNF,PRIM1,ARHGEF2,BUB3
GO: Biological Process	GO:0007127	meiosis I	0.0001193	0.3659	0.02815	0.2422	7	103	STRA8,AURKA,CKS2,CCNA1,DDX4,REC8,PIWIL2
GO: Biological Process	GO:1903047	mitotic cell cycle process	0.0001605	0.4922	0.03288	0.2829	23	931	NES,MIS18BP1,SPC25,NUF2,DDX3X,AURKA,CKS2,SUGT1,NUP37,CCNA1,FAM83D,IQGAP3,NUP107,UBE2C,FSD1,PRC1,USH1C,NUP35,CCND2,CCNF,PRIM1,ARHGEF2,BUB3
GO: Biological Process	GO:0006334	nucleosome assembly	0.0001608	0.4931	0.03288	0.2829	8	144	MIS18BP1,HIST1H2BM,HIST1H3A,HIST1H3C,HIST1H3H,HIST1H4D,HIST1H2BK,HIST1H2BJ
GO: Biological Process	GO:0007049	cell cycle	0.0002497	0.7658	0.04575	0.3937	35	1766	CDKN1C,NES,MIS18BP1,NANOG,BEX1,STRA8,SPC25,NUF2,MND1,DDX3X,AURKA,CKS2,SUGT1,NUP37,CCNA1,FAM83D,IQGAP3,DDX4,REC8,NUP107,GAS2L3,KRT18,UBE2C,FSD1,PIWIL2,PRC1,USH1C,NUP35,CCND2,CCNF,PRIM1,EIF2AK4,ARHGEF2,BUB3,TUBE1
GO: Biological Process	GO:0010629	negative regulation of gene expression	0.0002536	0.7777	0.04575	0.3937	33	1627	CDKN1C,MAGEA2,TRAF3,SAP18,NANOG,IRAK1,DDX3X,HIST1H2AI,BPTF,HIST1H3A,HIST1H3C,HIST1H3H,HIST1H4D,NFIB,NUP37,IQGAP3,DDX4,HIST1H2AG,SFRP2,RARB,NUP107,IRF8,NFKBID,POU2F1,DEPDC1,PIWIL2,POU5F1,LDLR,NUP35,EPC1,HIST1H2AE,EIF2AK4,MAPK10
GO: Biological Process	GO:0048477	oogenesis	0.0003399	1	0.04799	0.413	6	87	STRA8,AURKA,SOHLH2,REC8,PIWIL2,SOHLH1
GO: Biological Process	GO:0031497	chromatin assembly	0.0003584	1	0.04799	0.413	8	162	MIS18BP1,HIST1H2BM,HIST1H3A,HIST1H3C,HIST1H3H,HIST1H4D,HIST1H2BK,HIST1H2BJ
GO: Biological Process	GO:0071431	tRNA-containing ribonucleoprotein complex export from nucleus	0.0003599	1	0.04799	0.413	4	32	NUP37,NUP107,NUP35,XPOT
GO: Biological Process	GO:0034723	DNA replication-dependent nucleosome organization	0.0003599	1	0.04799	0.413	4	32	HIST1H3A,HIST1H3C,HIST1H3H,HIST1H4D
GO: Biological Process	GO:0006335	DNA replication-dependent nucleosome assembly	0.0003599	1	0.04799	0.413	4	32	HIST1H3A,HIST1H3C,HIST1H3H,HIST1H4D
GO: Biological Process	GO:0006409	tRNA export from nucleus	0.0003599	1	0.04799	0.413	4	32	NUP37,NUP107,NUP35,XPOT

## Sheet: In.to.BS (up-regulation)
Table S4-GO analyses of differentially expressed genes among six subtypes of Cluster C1, Related to Figure 3
Category	ID	Name	p-value	q-value Bonferroni	q-value FDR B&H	q-value FDR B&Y	Hit Count in Query List	Hit Count in Genome	Hit in Query List
GO: Biological Process	GO:0022402	cell cycle process	5.989e-07	0.00163	0.00163	0.01383	29	1385	REC8,CDKN2C,CDKN2D,TCF19,INHA,STRA8,SMC4,SPIRE1,SKA2,E2F4,XRCC3,APP,POLA2,HAUS2,NUP35,PRDM9,KIF15,TUBA1A,CNEP1R1,PRIM1,DHFR,CEP135,PDS5A,MTBP,PKN2,LSM11,TAF10,CDC25B,TUBE1
GO: Biological Process	GO:0044770	cell cycle phase transition	1.279e-06	0.003481	0.001717	0.01457	17	555	CDKN2C,CDKN2D,TCF19,STRA8,E2F4,XRCC3,APP,POLA2,HAUS2,TUBA1A,PRIM1,DHFR,CEP135,MTBP,LSM11,TAF10,CDC25B
GO: Biological Process	GO:1903047	mitotic cell cycle process	2.472e-06	0.006727	0.001717	0.01457	22	931	CDKN2C,CDKN2D,TCF19,SMC4,SKA2,E2F4,XRCC3,APP,POLA2,HAUS2,NUP35,KIF15,TUBA1A,CNEP1R1,PRIM1,DHFR,CEP135,PDS5A,MTBP,LSM11,TAF10,CDC25B
GO: Biological Process	GO:0000278	mitotic cell cycle	2.922e-06	0.00795	0.001717	0.01457	23	1016	CDKN2C,CDKN2D,TCF19,SMC4,SKA2,E2F4,XRCC3,APP,POLA2,HAUS2,NUP35,KIF15,TUBA1A,CNEP1R1,PRIM1,DHFR,CEP135,PDS5A,MTBP,PKN2,LSM11,TAF10,CDC25B
GO: Biological Process	GO:0044772	mitotic cell cycle phase transition	3.156e-06	0.008587	0.001717	0.01457	16	529	CDKN2C,CDKN2D,TCF19,E2F4,XRCC3,APP,POLA2,HAUS2,TUBA1A,PRIM1,DHFR,CEP135,MTBP,LSM11,TAF10,CDC25B
GO: Biological Process	GO:0007049	cell cycle	9.266e-06	0.02521	0.004202	0.03566	31	1766	REC8,CDKN2C,CDKN2D,TCF19,INHA,STRA8,TSPYL2,SMC4,ESX1,SPIRE1,SKA2,E2F4,XRCC3,APP,POLA2,HAUS2,NUP35,PRDM9,KIF15,TUBA1A,CNEP1R1,PRIM1,DHFR,CEP135,PDS5A,MTBP,PKN2,LSM11,TAF10,CDC25B,TUBE1
GO: Biological Process	GO:0000082	G1/S transition of mitotic cell cycle	2.144e-05	0.05833	0.008333	0.07072	10	247	CDKN2C,CDKN2D,TCF19,E2F4,POLA2,PRIM1,DHFR,MTBP,LSM11,TAF10
GO: Biological Process	GO:0044843	cell cycle G1/S phase transition	3.01e-05	0.08189	0.01024	0.08687	10	257	CDKN2C,CDKN2D,TCF19,E2F4,POLA2,PRIM1,DHFR,MTBP,LSM11,TAF10

## Sheet: BS.to.BG2 (up-regulation)
Table S4-GO analyses of differentially expressed genes among six subtypes of Cluster C1, Related to Figure 3
Category	ID	Name	p-value	q-value Bonferroni	q-value FDR B&H	q-value FDR B&Y	Hit Count in Query List	Hit Count in Genome	Hit in Query List
GO: Biological Process	GO:0007283	spermatogenesis	1.648e-06	0.002475	0.0007701	0.006078	12	551	SOX3,RNF151,MEIG1,SPATA19,TSSK2,FABP9,MAP7,HILS1,TNP1,TNP2,PRM1,PRM2
GO: Biological Process	GO:0048232	male gamete generation	1.679e-06	0.002522	0.0007701	0.006078	12	552	SOX3,RNF151,MEIG1,SPATA19,TSSK2,FABP9,MAP7,HILS1,TNP1,TNP2,PRM1,PRM2
GO: Biological Process	GO:0048609	multicellular organismal reproductive process	1.713e-06	0.002573	0.0007701	0.006078	15	887	SOX3,RNF151,NCOA6,MEIG1,PPP3R2,SPATA19,TSSK2,SMCP,FABP9,MAP7,HILS1,TNP1,TNP2,PRM1,PRM2
GO: Biological Process	GO:0032504	multicellular organism reproduction	2.051e-06	0.003081	0.0007701	0.006078	15	900	SOX3,RNF151,NCOA6,MEIG1,PPP3R2,SPATA19,TSSK2,SMCP,FABP9,MAP7,HILS1,TNP1,TNP2,PRM1,PRM2
GO: Biological Process	GO:0019953	sexual reproduction	5.967e-06	0.008963	0.001793	0.01415	14	857	SOX3,RNF151,MEIG1,PPP3R2,SPATA19,TSSK2,SMCP,FABP9,MAP7,HILS1,TNP1,TNP2,PRM1,PRM2
GO: Biological Process	GO:0007276	gamete generation	1.672e-05	0.02511	0.002684	0.02118	12	692	SOX3,RNF151,MEIG1,SPATA19,TSSK2,FABP9,MAP7,HILS1,TNP1,TNP2,PRM1,PRM2
GO: Biological Process	GO:0036010	protein localization to endosome	1.674e-05	0.02514	0.002684	0.02118	3	13	MICALL1,RAB35,SORL1
GO: Biological Process	GO:0022414	reproductive process	1.755e-05	0.02636	0.002684	0.02118	18	1503	SOX3,RNF151,TFEB,NCOA6,MEIG1,MLH3,PPP3R2,SPATA19,TSSK2,SMCP,FABP9,MAP7,HILS1,TNP1,TNP2,PRM1,PRM2,E2F8
GO: Biological Process	GO:0044702	single organism reproductive process	1.761e-05	0.02646	0.002684	0.02118	17	1356	SOX3,RNF151,TFEB,NCOA6,MEIG1,MLH3,SPATA19,TSSK2,SMCP,FABP9,MAP7,HILS1,TNP1,TNP2,PRM1,PRM2,E2F8
GO: Biological Process	GO:0000003	reproduction	1.787e-05	0.02684	0.002684	0.02118	18	1505	SOX3,RNF151,TFEB,NCOA6,MEIG1,MLH3,PPP3R2,SPATA19,TSSK2,SMCP,FABP9,MAP7,HILS1,TNP1,TNP2,PRM1,PRM2,E2F8
GO: Biological Process	GO:0048515	spermatid differentiation	3.634e-05	0.05458	0.004962	0.03916	6	156	SOX3,TSSK2,FABP9,TNP1,PRM1,PRM2
GO: Biological Process	GO:0022412	cellular process involved in reproduction in multicellular organism	4.187e-05	0.06288	0.00524	0.04136	8	323	SOX3,TSSK2,FABP9,MAP7,HILS1,TNP1,PRM1,PRM2
GO: Biological Process	GO:0044703	multi-organism reproductive process	5.169e-05	0.07764	0.005972	0.04713	14	1040	SOX3,RNF151,MEIG1,PPP3R2,SPATA19,TSSK2,SMCP,FABP9,MAP7,HILS1,TNP1,TNP2,PRM1,PRM2
GO: Biological Process	GO:0007281	germ cell development	8.713e-05	0.1309	0.009348	0.07377	7	265	TSSK2,FABP9,MAP7,HILS1,TNP1,PRM1,PRM2
GO: Biological Process	GO:0003006	developmental process involved in reproduction	0.0001337	0.2008	0.01338	0.1056	11	728	SOX3,TFEB,NCOA6,TSSK2,FABP9,MAP7,HILS1,TNP1,PRM1,PRM2,E2F8
GO: Biological Process	GO:0032456	endocytic recycling	0.000275	0.413	0.02581	0.2037	3	32	MICALL1,RAB35,SORL1
GO: Biological Process	GO:0007286	spermatid development	0.0003168	0.4758	0.02695	0.2127	5	149	TSSK2,FABP9,TNP1,PRM1,PRM2
GO: Biological Process	GO:0007341	penetration of zona pellucida	0.0003229	0.485	0.02695	0.2127	2	7	SMCP,TNP2
GO: Biological Process	GO:0030261	chromosome condensation	0.0003598	0.5404	0.02844	0.2244	3	35	HILS1,PRM1,PRM2
GO: Biological Process	GO:0046777	protein autophosphorylation	0.000428	0.6428	0.03214	0.2537	6	245	RIPK1,STK33,TSSK2,DYRK1A,MAP3K10,GRK1

## Sheet: BG2.to.G1 (down-regulation)
Table S4-GO analyses of differentially expressed genes among six subtypes of Cluster C1, Related to Figure 3
Category	ID	Name	p-value	q-value Bonferroni	q-value FDR B&H	q-value FDR B&Y	Hit Count in Query List	Hit Count in Genome	Hit in Query List
GO: Biological Process	GO:0019953	sexual reproduction	8.257e-06	0.01675	0.008422	0.069	14	857	KITLG,KHDRBS3,SPATA19,CYP17A1,ASPM,TSSK2,DMRTA1,SMCP,HILS1,CDC25C,TNP2,OAZ3,PRM1,PRM2
GO: Biological Process	GO:0048609	multicellular organismal reproductive process	1.218e-05	0.02472	0.008422	0.069	14	887	KITLG,KHDRBS3,SPATA19,CYP17A1,ASPM,TSSK2,DMRTA1,SMCP,HILS1,CDC25C,TNP2,OAZ3,PRM1,PRM2
GO: Biological Process	GO:0032504	multicellular organism reproduction	1.435e-05	0.02911	0.008422	0.069	14	900	KITLG,KHDRBS3,SPATA19,CYP17A1,ASPM,TSSK2,DMRTA1,SMCP,HILS1,CDC25C,TNP2,OAZ3,PRM1,PRM2
GO: Biological Process	GO:0044703	multi-organism reproductive process	1.66e-05	0.03369	0.008422	0.069	15	1040	DDR1,KITLG,KHDRBS3,SPATA19,CYP17A1,ASPM,TSSK2,DMRTA1,SMCP,HILS1,CDC25C,TNP2,OAZ3,PRM1,PRM2
GO: Biological Process	GO:0007276	gamete generation	2.209e-05	0.04481	0.008962	0.07342	12	692	KITLG,KHDRBS3,SPATA19,CYP17A1,ASPM,TSSK2,HILS1,CDC25C,TNP2,OAZ3,PRM1,PRM2
GO: Biological Process	GO:0007283	spermatogenesis	7.827e-05	0.1588	0.01902	0.1558	10	551	KHDRBS3,SPATA19,ASPM,TSSK2,HILS1,CDC25C,TNP2,OAZ3,PRM1,PRM2
GO: Biological Process	GO:0048232	male gamete generation	7.946e-05	0.1612	0.01902	0.1558	10	552	KHDRBS3,SPATA19,ASPM,TSSK2,HILS1,CDC25C,TNP2,OAZ3,PRM1,PRM2
GO: Biological Process	GO:0072359	circulatory system development	8.437e-05	0.1712	0.01902	0.1558	14	1058	COL4A3,NCOR2,FLNA,NPR1,JMJD6,YAP1,ACKR3,ACTA2,TMEM65,CPE,REST,NEXN,HSPB1,E2F8
GO: Biological Process	GO:0072358	cardiovascular system development	8.437e-05	0.1712	0.01902	0.1558	14	1058	COL4A3,NCOR2,FLNA,NPR1,JMJD6,YAP1,ACKR3,ACTA2,TMEM65,CPE,REST,NEXN,HSPB1,E2F8
GO: Biological Process	GO:0044702	single organism reproductive process	9.527e-05	0.1933	0.01933	0.1584	16	1356	DDR1,KITLG,KHDRBS3,SPATA19,CYP17A1,ASPM,TSSK2,DMRTA1,SMCP,HILS1,CDC25C,TNP2,OAZ3,PRM1,PRM2,E2F8

## Sheet: G1.to.ePL (up-upregulation)
Table S4-GO analyses of differentially expressed genes among six subtypes of Cluster C1, Related to Figure 3
Category	ID	Name	p-value	q-value Bonferroni	q-value FDR B&H	q-value FDR B&Y	Hit Count in Query List	Hit Count in Genome	Hit in Query List
GO: Biological Process	GO:0072359	circulatory system development	3.954e-09	1.376e-05	6.88e-06	6.008e-05	29	1058	COL4A1,FLNA,NPR1,TCF21,ANXA2,ACTA2,GATA4,ID1,ID3,ADGRG1,TSC1,CPE,DCN,DICER1,CITED2,SAT1,CYR61,ZFP36L1,BASP1,WASF2,TMEM65,AKAP13,HES1,TNNI3,FHL2,MARCKS,HSPB1,COL1A1,COL1A2
GO: Biological Process	GO:0072358	cardiovascular system development	3.954e-09	1.376e-05	6.88e-06	6.008e-05	29	1058	COL4A1,FLNA,NPR1,TCF21,ANXA2,ACTA2,GATA4,ID1,ID3,ADGRG1,TSC1,CPE,DCN,DICER1,CITED2,SAT1,CYR61,ZFP36L1,BASP1,WASF2,TMEM65,AKAP13,HES1,TNNI3,FHL2,MARCKS,HSPB1,COL1A1,COL1A2
GO: Biological Process	GO:0001568	blood vessel development	4.88e-08	0.0001698	4.871e-05	0.0004253	21	651	COL4A1,FLNA,NPR1,TCF21,ANXA2,ACTA2,GATA4,ID1,ADGRG1,DCN,DICER1,CITED2,SAT1,CYR61,ZFP36L1,WASF2,HES1,TNNI3,HSPB1,COL1A1,COL1A2
GO: Biological Process	GO:0009887	animal organ morphogenesis	5.598e-08	0.0001948	4.871e-05	0.0004253	28	1121	FLNA,TRAF6,TCF21,ACTA2,GATA4,ID1,DAG1,OSR2,ID3,LAMB1,CPE,DCN,SERPINH1,DICER1,CITED2,MGP,CYR61,BASP1,NFIC,MKI67,HES1,ELN,DAAM1,STK40,TNNI3,FHL2,COL1A1,COL1A2
GO: Biological Process	GO:0001944	vasculature development	9.453e-08	0.000329	6.58e-05	0.0005745	21	677	COL4A1,FLNA,NPR1,TCF21,ANXA2,ACTA2,GATA4,ID1,ADGRG1,DCN,DICER1,CITED2,SAT1,CYR61,ZFP36L1,WASF2,HES1,TNNI3,HSPB1,COL1A1,COL1A2
GO: Biological Process	GO:0009719	response to endogenous stimulus	2.013e-07	0.0007007	0.0001168	0.00102	35	1740	COL4A1,SETX,TCF21,KLF6,ANXA2,INS,USP9X,FOS,EID2,ANXA5,GATA4,GATM,ID1,DAG1,TSC1,SIN3A,GSN,ITPR1,CITED2,TXNIP,AURKA,LATS1,DHH,CYR61,ACSBG1,TIMP3,AKAP13,HES1,ATP1A1,FHL2,GNG10,HOMER1,MARCKS,COL1A1,COL1A2
GO: Biological Process	GO:0048514	blood vessel morphogenesis	4.003e-07	0.001393	0.000199	0.001738	18	551	COL4A1,FLNA,NPR1,TCF21,ANXA2,GATA4,ID1,ADGRG1,DCN,DICER1,CITED2,SAT1,CYR61,ZFP36L1,WASF2,HES1,TNNI3,HSPB1
GO: Biological Process	GO:0042060	wound healing	6.544e-07	0.002277	0.0002846	0.002486	18	570	FLNA,KLF6,ANXA2,INS,AXL,ANXA5,GATA4,DGKZ,DCN,DICER1,GSN,ITPR1,MYL9,CYR61,TIMP3,HSPB1,COL1A1,COL1A2
GO: Biological Process	GO:0030198	extracellular matrix organization	9.194e-07	0.003199	0.0003308	0.002889	14	354	COL4A1,ANXA2,CAPNS1,DAG1,LAMB1,SMOC2,DCN,SERPINH1,GSN,JAM2,CYR61,ELN,COL1A1,COL1A2
GO: Biological Process	GO:0043062	extracellular structure organization	9.507e-07	0.003308	0.0003308	0.002889	14	355	COL4A1,ANXA2,CAPNS1,DAG1,LAMB1,SMOC2,DCN,SERPINH1,GSN,JAM2,CYR61,ELN,COL1A1,COL1A2
GO: Biological Process	GO:1901700	response to oxygen-containing compound	3.116e-06	0.01084	0.0009858	0.008608	31	1614	COL4A1,TRAF6,SETX,KLF6,GPR37,INS,AXL,FOS,ANXA5,GATA4,GATM,ID1,DAG1,ID3,TSC1,SIN3A,DCN,GSN,ITPR1,TXNIP,AURKA,DHH,TIMP3,NFKBIL1,ATP1A1,GNG10,MAP4K4,HOMER1,MARCKS,COL1A1,COL1A2
GO: Biological Process	GO:0006928	movement of cell or subcellular component	3.63e-06	0.01263	0.001053	0.009193	34	1882	TPM2,FLNA,RAP2A,CALD1,NRDC,INS,AXL,USP9X,ANXA5,GATA4,ID1,DAG1,LAMB1,ADGRG1,DGKZ,SMCP,SHTN1,DCN,PLXNB2,GSN,JAM2,CITED2,CYR61,SRGAP3,WASF2,DOCK7,ASPM,HES1,ATP1A1,TNNI3,FXYD1,HSPB1,COL1A1,COL1A2
GO: Biological Process	GO:0040011	locomotion	4.906e-06	0.01707	0.001178	0.01029	32	1735	FLNA,CMTM3,RAP2A,NRDC,GPR37,INS,AXL,USP9X,ANXA5,ID1,DAG1,LAMB1,ADGRG1,DGKZ,IFITM2,SMCP,SHTN1,DCN,PLXNB2,GSN,JAM2,CITED2,CYR61,IFITM3,SRGAP3,WASF2,DOCK7,ASPM,HES1,HSPB1,COL1A1,COL1A2
GO: Biological Process	GO:0007507	heart development	5.016e-06	0.01746	0.001178	0.01029	17	593	FLNA,GATA4,ID1,ID3,TSC1,CPE,DICER1,CITED2,CYR61,ZFP36L1,BASP1,TMEM65,AKAP13,HES1,TNNI3,FHL2,MARCKS
GO: Biological Process	GO:0001932	regulation of protein phosphorylation	5.079e-06	0.01768	0.001178	0.01029	28	1404	TRAF6,RAP2A,GPR37,ANXA2,INS,ID1,DAG1,TSC1,H2AFY,DCN,PLXNB2,DICER1,CTDSP2,CCND2,LATS1,CYR61,TIMP3,CCNB3,DOCK7,AKAP13,HES1,STK40,CDC25C,MAP4K4,NENF,MARCKS,HSPB1,WNK3
GO: Biological Process	GO:0060541	respiratory system development	6.034e-06	0.021	0.001312	0.01146	11	254	TCF21,AARD,GATA4,ID1,DAG1,DICER1,MGP,BASP1,HES1,STK40,SLC23A1
GO: Biological Process	GO:0048870	cell motility	6.996e-06	0.02435	0.001353	0.01181	28	1428	FLNA,RAP2A,NRDC,INS,AXL,USP9X,ANXA5,ID1,DAG1,LAMB1,ADGRG1,DGKZ,SMCP,SHTN1,DCN,PLXNB2,GSN,JAM2,CITED2,CYR61,SRGAP3,WASF2,DOCK7,ASPM,HES1,HSPB1,COL1A1,COL1A2
GO: Biological Process	GO:0051674	localization of cell	6.996e-06	0.02435	0.001353	0.01181	28	1428	FLNA,RAP2A,NRDC,INS,AXL,USP9X,ANXA5,ID1,DAG1,LAMB1,ADGRG1,DGKZ,SMCP,SHTN1,DCN,PLXNB2,GSN,JAM2,CITED2,CYR61,SRGAP3,WASF2,DOCK7,ASPM,HES1,HSPB1,COL1A1,COL1A2
GO: Biological Process	GO:0006468	protein phosphorylation	8.047e-06	0.028	0.00141	0.01232	34	1952	NPR1,TRAF6,RAP2A,SETX,GPR37,ANXA2,INS,AXL,ID1,DAG1,TSC1,H2AFY,DCN,MAST2,PLXNB2,DICER1,CTDSP2,CCND2,AURKA,LATS1,CYR61,TIMP3,CCNB3,DOCK7,CDC42EP5,AKAP13,HES1,STK40,CDC25C,MAP4K4,NENF,MARCKS,HSPB1,WNK3
GO: Biological Process	GO:0060485	mesenchyme development	8.697e-06	0.03027	0.00141	0.01232	11	264	FLNA,TCF21,ACTA2,GATA4,DAG1,DICER1,CITED2,ZFP36L1,BASP1,HES1,COL1A1
GO: Biological Process	GO:0035295	tube development	8.784e-06	0.03057	0.00141	0.01232	18	686	COL4A1,TRAF6,TCF21,AARD,GATA4,ID1,DAG1,TSC1,PLXNB2,DICER1,CITED2,MGP,ZFP36L1,BASP1,SCT,HES1,STK40,SLC23A1
GO: Biological Process	GO:0042476	odontogenesis	8.916e-06	0.03103	0.00141	0.01232	8	129	TRAF6,OSR2,ID3,LAMB1,DICER1,NFIC,COL1A1,COL1A2
GO: Biological Process	GO:0048646	anatomical structure formation involved in morphogenesis	1.099e-05	0.03823	0.00155	0.01354	26	1299	COL4A1,FLNA,NPR1,TRAF6,TCF21,ANXA2,INS,GATA4,ID1,DAG1,LAMB1,ADGRG1,TSC1,DCN,PLXNB2,DICER1,CITED2,LATS1,SAT1,CYR61,WASF2,AKAP13,HES1,FHL2,HSPB1,COL1A1
GO: Biological Process	GO:0030324	lung development	1.106e-05	0.03848	0.00155	0.01354	10	221	TCF21,AARD,GATA4,ID1,DAG1,DICER1,MGP,HES1,STK40,SLC23A1
GO: Biological Process	GO:0016477	cell migration	1.114e-05	0.03875	0.00155	0.01354	26	1300	FLNA,RAP2A,NRDC,INS,AXL,USP9X,ID1,DAG1,LAMB1,ADGRG1,DGKZ,SHTN1,DCN,PLXNB2,GSN,JAM2,CITED2,CYR61,SRGAP3,WASF2,DOCK7,ASPM,HES1,HSPB1,COL1A1,COL1A2
GO: Biological Process	GO:0030323	respiratory tube development	1.293e-05	0.04499	0.00173	0.01511	10	225	TCF21,AARD,GATA4,ID1,DAG1,DICER1,MGP,HES1,STK40,SLC23A1
GO: Biological Process	GO:1903779	regulation of cardiac conduction	1.524e-05	0.05302	0.001964	0.01715	6	67	NPR1,ITPR1,TMEM65,ATP1A1,TNNI3,FXYD1
GO: Biological Process	GO:0051270	regulation of cellular component movement	1.584e-05	0.05514	0.001969	0.01719	20	860	FLNA,RAP2A,INS,ANXA5,GATA4,DAG1,LAMB1,ADGRG1,SHTN1,DCN,PLXNB2,GSN,CITED2,CYR61,SRGAP3,DOCK7,ATP1A1,FXYD1,HSPB1,COL1A1
GO: Biological Process	GO:0031399	regulation of protein modification process	1.659e-05	0.05772	0.001985	0.01733	32	1841	TRAF6,RAP2A,TCF21,GPR37,ANXA2,INS,ID1,DAG1,TSC1,H2AFY,SIN3A,DCN,PLXNB2,CDC14B,DICER1,CTDSP2,CCND2,LATS1,CYR61,TIMP3,CCNB3,EID1,DOCK7,AKAP13,HES1,STK40,CDC25C,MAP4K4,NENF,MARCKS,HSPB1,WNK3
GO: Biological Process	GO:0019220	regulation of phosphate metabolic process	1.711e-05	0.05955	0.001985	0.01733	31	1756	NPR1,TRAF6,RAP2A,GPR37,ANXA2,INS,ID1,DAG1,TSC1,H2AFY,DCN,PLXNB2,DICER1,AKAP12,CTDSP2,CCND2,LATS1,CYR61,TIMP3,CCNB3,DOCK7,SCT,AKAP13,HES1,STK40,CDC25C,MAP4K4,NENF,MARCKS,HSPB1,WNK3
GO: Biological Process	GO:0042325	regulation of phosphorylation	1.967e-05	0.06844	0.002099	0.01833	28	1510	TRAF6,RAP2A,GPR37,ANXA2,INS,ID1,DAG1,TSC1,H2AFY,DCN,PLXNB2,DICER1,CTDSP2,CCND2,LATS1,CYR61,TIMP3,CCNB3,DOCK7,AKAP13,HES1,STK40,CDC25C,MAP4K4,NENF,MARCKS,HSPB1,WNK3
GO: Biological Process	GO:0051174	regulation of phosphorus metabolic process	1.978e-05	0.06882	0.002099	0.01833	31	1769	NPR1,TRAF6,RAP2A,GPR37,ANXA2,INS,ID1,DAG1,TSC1,H2AFY,DCN,PLXNB2,DICER1,AKAP12,CTDSP2,CCND2,LATS1,CYR61,TIMP3,CCNB3,DOCK7,SCT,AKAP13,HES1,STK40,CDC25C,MAP4K4,NENF,MARCKS,HSPB1,WNK3
GO: Biological Process	GO:0060322	head development	2.04e-05	0.07101	0.002099	0.01833	19	802	COL4A1,AXL,USP9X,ID1,OSR2,LAMB1,ADGRG1,TSC1,PLXNB2,DICER1,BASP1,DOCK7,ASPM,SMARCA1,SCT,HES1,SLC23A1,MARCKS,COL1A1
GO: Biological Process	GO:0001525	angiogenesis	2.05e-05	0.07136	0.002099	0.01833	14	464	COL4A1,FLNA,NPR1,TCF21,ANXA2,GATA4,ID1,ADGRG1,DCN,DICER1,SAT1,CYR61,WASF2,HSPB1
GO: Biological Process	GO:0000122	negative regulation of transcription from RNA polymerase II promoter	2.185e-05	0.07605	0.002111	0.01843	19	806	TRAF6,TCF21,INS,USP9X,EID2,ID1,OSR2,ID3,H2AFY,SIN3A,DICER1,ZFP36,CITED2,TXNIP,CBX6,NFIC,EID1,HES1,FHL2
GO: Biological Process	GO:0031327	negative regulation of cellular biosynthetic process	2.207e-05	0.07679	0.002111	0.01843	29	1605	FLNA,TRAF6,TCF21,NACC1,INS,USP9X,EID2,ID1,OSR2,ID3,PUM2,TSC1,H2AFY,SIN3A,BAHD1,DICER1,ZFP36,CITED2,TXNIP,S100A11,BASP1,IFITM3,CBX6,NFIC,NFKBIL1,EID1,HES1,ATP1A1,FHL2
GO: Biological Process	GO:0009725	response to hormone	2.244e-05	0.0781	0.002111	0.01843	22	1033	TCF21,ANXA2,INS,FOS,ANXA5,GATA4,GATM,DAG1,TSC1,CITED2,TXNIP,AURKA,LATS1,DHH,ACSBG1,TIMP3,AKAP13,ATP1A1,FHL2,GNG10,MARCKS,COL1A1
GO: Biological Process	GO:0071495	cellular response to endogenous stimulus	2.447e-05	0.08515	0.002241	0.01957	25	1278	COL4A1,SETX,TCF21,KLF6,INS,USP9X,FOS,EID2,ANXA5,GATA4,ID1,TSC1,SIN3A,ITPR1,CITED2,LATS1,CYR61,AKAP13,HES1,ATP1A1,FHL2,GNG10,MARCKS,COL1A1,COL1A2
GO: Biological Process	GO:0014070	response to organic cyclic compound	2.676e-05	0.09313	0.00234	0.02043	22	1045	TCF21,KLF6,FOS,GATA4,ID1,ID3,SIN3A,DICER1,GSN,ITPR1,CITED2,TXNIP,AURKA,DHH,ACSBG1,TIMP3,MKI67,AKAP13,ATP1A1,FHL2,HOMER1,COL1A1
GO: Biological Process	GO:2000113	negative regulation of cellular macromolecule biosynthetic process	2.706e-05	0.09417	0.00234	0.02043	27	1452	FLNA,TRAF6,TCF21,NACC1,INS,USP9X,EID2,ID1,OSR2,ID3,PUM2,TSC1,H2AFY,SIN3A,BAHD1,DICER1,ZFP36,CITED2,TXNIP,S100A11,BASP1,CBX6,NFIC,NFKBIL1,EID1,HES1,FHL2
GO: Biological Process	GO:0010558	negative regulation of macromolecule biosynthetic process	2.808e-05	0.09772	0.00234	0.02043	28	1540	FLNA,TRAF6,TCF21,NACC1,INS,USP9X,EID2,ID1,OSR2,ID3,PUM2,TSC1,H2AFY,SIN3A,BAHD1,DICER1,ZFP36,CITED2,TXNIP,S100A11,BASP1,IFITM3,CBX6,NFIC,NFKBIL1,EID1,HES1,FHL2
GO: Biological Process	GO:0002009	morphogenesis of an epithelium	2.824e-05	0.09827	0.00234	0.02043	16	609	COL4A1,FLNA,TRAF6,RAP2A,TCF21,GATA4,DAG1,TSC1,PLXNB2,DICER1,GSN,CITED2,MGP,CYR61,HES1,DAAM1
GO: Biological Process	GO:0060429	epithelium development	3.087e-05	0.1074	0.002438	0.02129	25	1296	COL4A1,FLNA,TRAF6,RAP2A,TCF21,ACTA2,GATA4,ID1,DAG1,ID3,TSC1,H2AFY,PLXNB2,DICER1,HNRNPH3,GSN,CITED2,TXNIP,LATS1,MGP,CYR61,ZFP36L1,BASP1,HES1,DAAM1
GO: Biological Process	GO:0009890	negative regulation of biosynthetic process	3.108e-05	0.1082	0.002438	0.02129	29	1635	FLNA,TRAF6,TCF21,NACC1,INS,USP9X,EID2,ID1,OSR2,ID3,PUM2,TSC1,H2AFY,SIN3A,BAHD1,DICER1,ZFP36,CITED2,TXNIP,S100A11,BASP1,IFITM3,CBX6,NFIC,NFKBIL1,EID1,HES1,ATP1A1,FHL2
GO: Biological Process	GO:0048608	reproductive structure development	3.186e-05	0.1109	0.002438	0.02129	14	483	TCF21,AXL,GATA4,DCN,DICER1,CITED2,DHH,CYR61,ACSBG1,ZFP36L1,BASP1,ASPM,DMRTA1,HES1
GO: Biological Process	GO:0030029	actin filament-based process	3.222e-05	0.1121	0.002438	0.02129	17	685	TPM2,FLNA,RAP2A,GATA4,ID1,TSC1,SHTN1,GSN,LATS1,WASF2,CDC42EP5,AKAP13,DAAM1,ATP1A1,TNNI3,FXYD1,MARCKS
GO: Biological Process	GO:0061458	reproductive system development	3.486e-05	0.1213	0.002581	0.02254	14	487	TCF21,AXL,GATA4,DCN,DICER1,CITED2,DHH,CYR61,ACSBG1,ZFP36L1,BASP1,ASPM,DMRTA1,HES1
GO: Biological Process	GO:0048729	tissue morphogenesis	3.56e-05	0.1239	0.002581	0.02254	18	762	COL4A1,FLNA,TRAF6,RAP2A,TCF21,ACTA2,GATA4,DAG1,TSC1,PLXNB2,DICER1,GSN,CITED2,MGP,CYR61,HES1,DAAM1,TNNI3
GO: Biological Process	GO:1902679	negative regulation of RNA biosynthetic process	4.074e-05	0.1418	0.002893	0.02526	25	1318	FLNA,TRAF6,TCF21,NACC1,INS,USP9X,EID2,ID1,OSR2,ID3,H2AFY,SIN3A,BAHD1,DICER1,ZFP36,CITED2,TXNIP,BASP1,IFITM3,CBX6,NFIC,NFKBIL1,EID1,HES1,FHL2
GO: Biological Process	GO:1901701	cellular response to oxygen-containing compound	4.376e-05	0.1523	0.003029	0.02645	21	1001	COL4A1,TRAF6,SETX,KLF6,GPR37,INS,AXL,FOS,ANXA5,GATA4,ID1,ID3,TSC1,SIN3A,ITPR1,NFKBIL1,GNG10,MAP4K4,MARCKS,COL1A1,COL1A2
GO: Biological Process	GO:0007417	central nervous system development	4.439e-05	0.1545	0.003029	0.02645	21	1002	COL4A1,AXL,USP9X,ID1,ID3,LAMB1,ADGRG1,TSC1,PLXNB2,DICER1,GSN,CITED2,TIMP3,BASP1,DOCK7,ASPM,SMARCA1,SCT,HES1,SLC23A1,MARCKS
GO: Biological Process	GO:0003206	cardiac chamber morphogenesis	5.149e-05	0.1792	0.003446	0.03009	7	121	GATA4,CPE,CITED2,CYR61,HES1,TNNI3,FHL2
GO: Biological Process	GO:0007167	enzyme linked receptor protein signaling pathway	5.421e-05	0.1886	0.003559	0.03108	21	1016	COL4A1,NPR1,SETX,INS,AXL,USP9X,FOS,EID2,GATA4,ID1,TSC1,DCN,CITED2,TXNIP,IGFBP6,CYR61,WASF2,HES1,HSPB1,COL1A1,COL1A2
GO: Biological Process	GO:0045892	negative regulation of transcription, DNA-templated	5.626e-05	0.1958	0.003585	0.0313	24	1261	FLNA,TRAF6,TCF21,NACC1,INS,USP9X,EID2,ID1,OSR2,ID3,H2AFY,SIN3A,BAHD1,DICER1,ZFP36,CITED2,TXNIP,BASP1,CBX6,NFIC,NFKBIL1,EID1,HES1,FHL2
GO: Biological Process	GO:0061308	cardiac neural crest cell development involved in heart development	5.666e-05	0.1972	0.003585	0.0313	3	10	DICER1,CITED2,HES1
GO: Biological Process	GO:0040012	regulation of locomotion	5.783e-05	0.2013	0.003594	0.03138	19	866	FLNA,RAP2A,INS,ANXA5,DAG1,LAMB1,ADGRG1,IFITM2,SHTN1,DCN,PLXNB2,GSN,CITED2,CYR61,IFITM3,SRGAP3,DOCK7,HSPB1,COL1A1
GO: Biological Process	GO:0030168	platelet activation	5.994e-05	0.2086	0.003659	0.03195	8	168	FLNA,AXL,DGKZ,ITPR1,MYL9,HSPB1,COL1A1,COL1A2
GO: Biological Process	GO:0030048	actin filament-based movement	6.333e-05	0.2204	0.0038	0.03318	7	125	TPM2,GATA4,SHTN1,WASF2,ATP1A1,TNNI3,FXYD1
GO: Biological Process	GO:0061061	muscle structure development	6.965e-05	0.2424	0.004035	0.03524	16	657	TCF21,INS,FOS,EID2,GATA4,ID3,TSC1,DCN,DICER1,CITED2,BASP1,AKAP13,HES1,TNNI3,FHL2,HOMER1
GO: Biological Process	GO:0003231	cardiac ventricle development	7.004e-05	0.2437	0.004035	0.03524	7	127	GATA4,CPE,CITED2,CYR61,TMEM65,HES1,TNNI3
GO: Biological Process	GO:0003205	cardiac chamber development	7.073e-05	0.2461	0.004035	0.03524	8	172	GATA4,CPE,CITED2,CYR61,TMEM65,HES1,TNNI3,FHL2
GO: Biological Process	GO:0051253	negative regulation of RNA metabolic process	7.278e-05	0.2533	0.004085	0.03567	25	1366	FLNA,TRAF6,TCF21,NACC1,INS,USP9X,EID2,ID1,OSR2,ID3,H2AFY,SIN3A,BAHD1,DICER1,ZFP36,CITED2,TXNIP,BASP1,IFITM3,CBX6,NFIC,NFKBIL1,EID1,HES1,FHL2
GO: Biological Process	GO:0061307	cardiac neural crest cell differentiation involved in heart development	7.745e-05	0.2695	0.004278	0.03736	3	11	DICER1,CITED2,HES1
GO: Biological Process	GO:0014706	striated muscle tissue development	8.035e-05	0.2796	0.004369	0.03815	12	397	TCF21,FOS,GATA4,TSC1,DCN,DICER1,CITED2,AKAP13,TNNI3,FHL2,HOMER1,MARCKS
GO: Biological Process	GO:0009611	response to wounding	8.226e-05	0.2862	0.004404	0.03845	20	967	FLNA,KLF6,ANXA2,INS,AXL,ANXA5,GATA4,ID3,DGKZ,DCN,DICER1,ZFP36,GSN,ITPR1,MYL9,CYR61,TIMP3,HSPB1,COL1A1,COL1A2
GO: Biological Process	GO:0022603	regulation of anatomical structure morphogenesis	8.354e-05	0.2907	0.004405	0.03847	22	1128	FLNA,NPR1,RAP2A,GATA4,ID1,DAG1,OSR2,CPE,SHTN1,DCN,PLXNB2,DICER1,GSN,CITED2,BASP1,CDC42EP5,AKAP13,HES1,DAAM1,MARCKS,HSPB1,COL1A1
GO: Biological Process	GO:0051172	negative regulation of nitrogen compound metabolic process	8.52e-05	0.2965	0.004426	0.03864	28	1640	FLNA,TRAF6,TCF21,NACC1,INS,USP9X,EID2,ID1,OSR2,ID3,PUM2,TSC1,H2AFY,SIN3A,BAHD1,DICER1,ZFP36,CITED2,TXNIP,S100A11,BASP1,IFITM3,CBX6,NFIC,NFKBIL1,EID1,HES1,FHL2
GO: Biological Process	GO:0032970	regulation of actin filament-based process	9.295e-05	0.3235	0.00473	0.0413	11	342	FLNA,GATA4,ID1,TSC1,GSN,LATS1,WASF2,CDC42EP5,AKAP13,ATP1A1,FXYD1
GO: Biological Process	GO:1903507	negative regulation of nucleic acid-templated transcription	9.378e-05	0.3264	0.00473	0.0413	24	1303	FLNA,TRAF6,TCF21,NACC1,INS,USP9X,EID2,ID1,OSR2,ID3,H2AFY,SIN3A,BAHD1,DICER1,ZFP36,CITED2,TXNIP,BASP1,CBX6,NFIC,NFKBIL1,EID1,HES1,FHL2
GO: Biological Process	GO:0050878	regulation of body fluid levels	0.0001013	0.3524	0.005032	0.04394	14	538	FLNA,NPR1,ANXA2,AXL,ANXA5,GATA4,DGKZ,ITPR1,MYL9,SCT,HSPB1,WNK3,COL1A1,COL1A2
GO: Biological Process	GO:0060539	diaphragm development	0.0001027	0.3573	0.005032	0.04394	3	12	TCF21,GATA4,BASP1
GO: Biological Process	GO:0007420	brain development	0.0001068	0.3716	0.005161	0.04507	17	755	COL4A1,AXL,USP9X,ID1,LAMB1,ADGRG1,TSC1,PLXNB2,DICER1,BASP1,DOCK7,ASPM,SMARCA1,SCT,HES1,SLC23A1,MARCKS
GO: Biological Process	GO:0060537	muscle tissue development	0.000122	0.4245	0.005816	0.05078	12	415	TCF21,FOS,GATA4,TSC1,DCN,DICER1,CITED2,AKAP13,TNNI3,FHL2,HOMER1,MARCKS
GO: Biological Process	GO:0000212	meiotic spindle organization	0.0001327	0.4617	0.00624	0.05449	3	13	DICER1,AURKA,ASPM
GO: Biological Process	GO:0045934	negative regulation of nucleobase-containing compound metabolic process	0.000136	0.4731	0.006308	0.05509	26	1508	FLNA,TRAF6,TCF21,NACC1,INS,USP9X,EID2,ID1,OSR2,ID3,H2AFY,SIN3A,BAHD1,DICER1,ZFP36,CITED2,TXNIP,S100A11,BASP1,IFITM3,CBX6,NFIC,NFKBIL1,EID1,HES1,FHL2
GO: Biological Process	GO:0051240	positive regulation of multicellular organismal process	0.0001567	0.5454	0.007089	0.0619	27	1610	NPR1,TRAF6,SETX,INS,AXL,FOS,GATA4,ARFGEF2,DAG1,OSR2,PUM2,H2AFY,SHTN1,PLXNB2,DICER1,CITED2,AURKA,CYR61,BASP1,ASPM,SCT,HES1,LSM14A,ATP1A1,MARCKS,HSPB1,COL1A1
GO: Biological Process	GO:0007596	blood coagulation	0.0001568	0.5458	0.007089	0.0619	11	363	FLNA,ANXA2,AXL,ANXA5,GATA4,DGKZ,ITPR1,MYL9,HSPB1,COL1A1,COL1A2
GO: Biological Process	GO:0035051	cardiocyte differentiation	0.0001607	0.5592	0.007169	0.0626	7	145	GATA4,TSC1,DICER1,CITED2,AKAP13,HES1,FHL2
GO: Biological Process	GO:0070252	actin-mediated cell contraction	0.0001637	0.5697	0.007211	0.06297	6	102	TPM2,GATA4,SHTN1,ATP1A1,TNNI3,FXYD1
GO: Biological Process	GO:0003012	muscle system process	0.0001697	0.5907	0.007297	0.06372	12	430	TPM2,CALD1,ACTA2,GATA4,GSN,SMPX,MYL9,AKAP13,ATP1A1,TNNI3,FXYD1,HOMER1
GO: Biological Process	GO:0044702	single organism reproductive process	0.0001723	0.5997	0.007297	0.06372	24	1356	SETX,TCF21,AXL,USP9X,GATA4,LAMB1,SMCP,DCN,MAST2,DICER1,CITED2,AURKA,DHH,CYR61,ACSBG1,ZFP36L1,CCNB3,BASP1,MKI67,ASPM,DMRTA1,HES1,CDC25C,TDRP
GO: Biological Process	GO:2000026	regulation of multicellular organismal development	0.0001741	0.6057	0.007297	0.06372	30	1893	NPR1,TRAF6,RAP2A,SETX,AXL,FOS,GATA4,ID1,DAG1,OSR2,ADGRG1,CPE,H2AFY,SHTN1,DCN,PLXNB2,DICER1,ZFP36,CITED2,MGP,CYR61,BASP1,DOCK7,ASPM,HES1,DAAM1,MAP4K4,MARCKS,HSPB1,COL1A1
GO: Biological Process	GO:0007599	hemostasis	0.0001766	0.6147	0.007297	0.06372	11	368	FLNA,ANXA2,AXL,ANXA5,GATA4,DGKZ,ITPR1,MYL9,HSPB1,COL1A1,COL1A2
GO: Biological Process	GO:0050817	coagulation	0.0001766	0.6147	0.007297	0.06372	11	368	FLNA,ANXA2,AXL,ANXA5,GATA4,DGKZ,ITPR1,MYL9,HSPB1,COL1A1,COL1A2
GO: Biological Process	GO:0060425	lung morphogenesis	0.0001793	0.6238	0.007297	0.06372	5	66	TCF21,GATA4,ID1,DAG1,STK40
GO: Biological Process	GO:0010243	response to organonitrogen compound	0.0001803	0.6275	0.007297	0.06372	18	866	COL4A1,KLF6,INS,FOS,ANXA5,GATM,ID1,DAG1,TSC1,SIN3A,GSN,ITPR1,TIMP3,GNG10,HOMER1,MARCKS,COL1A1,COL1A2
GO: Biological Process	GO:0072001	renal system development	0.0001853	0.6447	0.007359	0.06426	10	309	COL4A1,TCF21,ACTA2,OSR2,ID3,TSC1,DCN,CITED2,BASP1,HES1
GO: Biological Process	GO:0010629	negative regulation of gene expression	0.0001861	0.6476	0.007359	0.06426	27	1627	FLNA,TRAF6,TCF21,NACC1,INS,USP9X,EID2,ID1,OSR2,ID3,PUM2,TSC1,H2AFY,SIN3A,BAHD1,DICER1,ZFP36,CITED2,TXNIP,BASP1,IFITM3,CBX6,NFIC,NFKBIL1,EID1,HES1,FHL2
GO: Biological Process	GO:0003007	heart morphogenesis	0.0001887	0.6567	0.007378	0.06443	9	252	FLNA,GATA4,CPE,DICER1,CITED2,CYR61,HES1,TNNI3,FHL2
GO: Biological Process	GO:2000145	regulation of cell motility	0.0001918	0.6675	0.007416	0.06476	17	793	FLNA,RAP2A,INS,ANXA5,DAG1,LAMB1,ADGRG1,SHTN1,DCN,PLXNB2,GSN,CITED2,CYR61,SRGAP3,DOCK7,HSPB1,COL1A1
GO: Biological Process	GO:0060562	epithelial tube morphogenesis	0.0001985	0.6908	0.007592	0.06629	11	373	COL4A1,TRAF6,TCF21,GATA4,DAG1,TSC1,PLXNB2,DICER1,CITED2,MGP,HES1
GO: Biological Process	GO:0051651	maintenance of location in cell	0.0002237	0.7786	0.008463	0.0739	6	108	FLNA,DAG1,GSN,LATS1,NFKBIL1,ASPM
GO: Biological Process	GO:0003006	developmental process involved in reproduction	0.0002262	0.7873	0.008466	0.07392	16	728	TCF21,AXL,GATA4,DCN,MAST2,DICER1,CITED2,AURKA,DHH,CYR61,ACSBG1,ZFP36L1,BASP1,ASPM,DMRTA1,HES1
GO: Biological Process	GO:0010941	regulation of cell death	0.0002337	0.8132	0.008651	0.07555	27	1650	FLNA,TRAF6,SETX,GPR37,INS,AXL,ANXA5,ID1,ID3,TSC1,SIN3A,DICER1,GSN,ITPR1,CITED2,TXNIP,AURKA,LATS1,CYR61,TIMP3,AKAP13,STK40,FHL2,MAP4K4,MTCH1,HSPB1,WNK3
GO: Biological Process	GO:0007264	small GTPase mediated signal transduction	0.000254	0.8839	0.009304	0.08125	14	588	RAP2A,PSD3,ARFGEF2,ADGRG1,DGKZ,RASL12,SHTN1,SRGAP3,WASF2,RAB43,DOCK7,CDC42EP5,AKAP13,COL1A2
GO: Biological Process	GO:0031589	cell-substrate adhesion	0.0002579	0.8974	0.009348	0.08163	10	322	FLNA,AXL,ID1,DAG1,LAMB1,TSC1,SMOC2,CYR61,MARCKS,COL1A1
GO: Biological Process	GO:0030334	regulation of cell migration	0.0002799	0.9741	0.00995	0.08689	16	742	FLNA,RAP2A,INS,DAG1,LAMB1,ADGRG1,SHTN1,DCN,PLXNB2,GSN,CITED2,CYR61,SRGAP3,DOCK7,HSPB1,COL1A1
GO: Biological Process	GO:2000677	regulation of transcription regulatory region DNA binding	0.0002802	0.9751	0.00995	0.08689	4	40	TRAF6,ID1,SIN3A,HES1
GO: Biological Process	GO:1901698	response to nitrogen compound	0.0002902	1	0.0102	0.08909	19	981	COL4A1,KLF6,INS,FOS,ANXA5,GATM,ID1,DAG1,TSC1,SIN3A,DICER1,GSN,ITPR1,TIMP3,GNG10,HOMER1,MARCKS,COL1A1,COL1A2
GO: Biological Process	GO:0051094	positive regulation of developmental process	0.0003093	1	0.01076	0.09398	23	1323	FLNA,TRAF6,SETX,INS,AXL,FOS,GATA4,DAG1,OSR2,H2AFY,SHTN1,DCN,PLXNB2,DICER1,CITED2,AURKA,CYR61,BASP1,ASPM,HES1,MARCKS,HSPB1,COL1A1
GO: Biological Process	GO:0022414	reproductive process	0.0003223	1	0.0111	0.09697	25	1503	SETX,TCF21,AXL,USP9X,FOS,GATA4,LAMB1,SMCP,DCN,MAST2,DICER1,CITED2,AURKA,DHH,CYR61,ACSBG1,ZFP36L1,CCNB3,BASP1,MKI67,ASPM,DMRTA1,HES1,CDC25C,TDRP
GO: Biological Process	GO:0000003	reproduction	0.0003288	1	0.01122	0.09796	25	1505	SETX,TCF21,AXL,USP9X,FOS,GATA4,LAMB1,SMCP,DCN,MAST2,DICER1,CITED2,AURKA,DHH,CYR61,ACSBG1,ZFP36L1,CCNB3,BASP1,MKI67,ASPM,DMRTA1,HES1,CDC25C,TDRP
GO: Biological Process	GO:0007265	Ras protein signal transduction	0.0003367	1	0.01138	0.09933	10	333	RAP2A,PSD3,ARFGEF2,ADGRG1,DGKZ,SHTN1,WASF2,CDC42EP5,AKAP13,COL1A2
GO: Biological Process	GO:0030199	collagen fibril organization	0.0003715	1	0.01236	0.1079	4	43	ANXA2,SERPINH1,COL1A1,COL1A2
GO: Biological Process	GO:0045595	regulation of cell differentiation	0.0003728	1	0.01236	0.1079	27	1699	FLNA,TRAF6,RAP2A,SETX,INS,AXL,FOS,GATA4,ID1,DAG1,ID3,ADGRG1,H2AFY,SHTN1,PLXNB2,DICER1,ZFP36,AURKA,CYR61,EID1,DOCK7,ASPM,AKAP13,HES1,MAP4K4,MARCKS,COL1A1
GO: Biological Process	GO:2000678	negative regulation of transcription regulatory region DNA binding	0.0004341	1	0.01425	0.1244	3	19	ID1,SIN3A,HES1
GO: Biological Process	GO:0006936	muscle contraction	0.0004758	1	0.01547	0.1351	10	348	TPM2,CALD1,ACTA2,GATA4,SMPX,MYL9,ATP1A1,TNNI3,FXYD1,HOMER1
GO: Biological Process	GO:0033993	response to lipid	0.0004876	1	0.01568	0.1369	19	1023	TRAF6,SETX,TCF21,AXL,FOS,GATA4,ID3,DCN,CITED2,TXNIP,AURKA,DHH,ACSBG1,TIMP3,NFKBIL1,AKAP13,ATP1A1,FHL2,COL1A1
GO: Biological Process	GO:0035239	tube morphogenesis	0.000491	1	0.01568	0.1369	11	415	COL4A1,TRAF6,TCF21,GATA4,DAG1,TSC1,PLXNB2,DICER1,CITED2,MGP,HES1
GO: Biological Process	GO:0008356	asymmetric cell division	0.0005077	1	0.01606	0.1403	3	20	DICER1,DOCK7,ASPM
GO: Biological Process	GO:0001822	kidney development	0.0005413	1	0.01697	0.1482	9	291	TCF21,ACTA2,OSR2,ID3,TSC1,DCN,CITED2,BASP1,HES1
GO: Biological Process	GO:0001655	urogenital system development	0.0005554	1	0.01726	0.1507	10	355	COL4A1,TCF21,ACTA2,OSR2,ID3,TSC1,DCN,CITED2,BASP1,HES1
GO: Biological Process	GO:0040013	negative regulation of locomotion	0.0005826	1	0.01794	0.1567	9	294	RAP2A,DAG1,ADGRG1,IFITM2,DCN,GSN,CITED2,IFITM3,SRGAP3
GO: Biological Process	GO:1903026	negative regulation of RNA polymerase II regulatory region sequence-specific DNA binding	0.0006176	1	0.01885	0.1646	2	5	ID1,HES1
GO: Biological Process	GO:0061337	cardiac conduction	0.0006295	1	0.01905	0.1663	6	131	NPR1,ITPR1,TMEM65,ATP1A1,TNNI3,FXYD1
GO: Biological Process	GO:0061005	cell differentiation involved in kidney development	0.000664	1	0.01972	0.1722	4	50	TCF21,ACTA2,BASP1,HES1
GO: Biological Process	GO:0009790	embryo development	0.0006682	1	0.01972	0.1722	20	1135	TRAF6,TCF21,USP9X,GATA4,DAG1,OSR2,ID3,LAMB1,TSC1,SIN3A,PLXNB2,DICER1,CITED2,LATS1,CYR61,ZFP36L1,BASP1,SCT,HES1,COL1A1
GO: Biological Process	GO:0048598	embryonic morphogenesis	0.0006686	1	0.01972	0.1722	14	648	TRAF6,TCF21,GATA4,DAG1,OSR2,LAMB1,TSC1,PLXNB2,DICER1,CITED2,LATS1,CYR61,ZFP36L1,HES1
GO: Biological Process	GO:0048545	response to steroid hormone	0.0007105	1	0.02078	0.1814	13	577	TCF21,FOS,GATA4,CITED2,TXNIP,AURKA,DHH,ACSBG1,TIMP3,AKAP13,ATP1A1,FHL2,COL1A1
GO: Biological Process	GO:1902531	regulation of intracellular signal transduction	0.0007738	1	0.02211	0.1931	27	1781	FLNA,TRAF6,RAP2A,GPR37,INS,AXL,PSD3,ARFGEF2,ID1,DAG1,PUM2,ADGRG1,DGKZ,TSC1,DCN,AKAP12,ITPR1,AURKA,CYR61,TIMP3,SRGAP3,AKAP13,HES1,STK40,MAP4K4,NENF,HSPB1
GO: Biological Process	GO:0035455	response to interferon-alpha	0.0007751	1	0.02211	0.1931	3	23	AXL,IFITM2,IFITM3
GO: Biological Process	GO:0046597	negative regulation of viral entry into host cell	0.0007751	1	0.02211	0.1931	3	23	IFITM2,GSN,IFITM3
GO: Biological Process	GO:0034599	cellular response to oxidative stress	0.0008177	1	0.02273	0.1985	8	247	SETX,KLF6,GPR37,INS,AXL,FOS,SIN3A,HSPB1
GO: Biological Process	GO:0044057	regulation of system process	0.0008192	1	0.02273	0.1985	13	586	NPR1,INS,GATA4,DICER1,ITPR1,MYL9,TMEM65,SCT,AKAP13,ATP1A1,TNNI3,FXYD1,WNK3
GO: Biological Process	GO:0030855	epithelial cell differentiation	0.0008226	1	0.02273	0.1985	14	662	COL4A1,RAP2A,TCF21,ACTA2,GATA4,ID1,ID3,H2AFY,DICER1,HNRNPH3,TXNIP,LATS1,BASP1,HES1
GO: Biological Process	GO:0007548	sex differentiation	0.0008299	1	0.02273	0.1985	9	309	TCF21,AXL,GATA4,CITED2,DHH,ACSBG1,BASP1,ASPM,DMRTA1
GO: Biological Process	GO:0060284	regulation of cell development	0.0008339	1	0.02273	0.1985	18	985	FLNA,RAP2A,SETX,INS,ID1,DAG1,ADGRG1,SHTN1,PLXNB2,DICER1,AURKA,DOCK7,ASPM,AKAP13,HES1,MAP4K4,MARCKS,COL1A1
GO: Biological Process	GO:0001656	metanephros development	0.0008362	1	0.02273	0.1985	5	92	TCF21,OSR2,ID3,BASP1,HES1
GO: Biological Process	GO:0071417	cellular response to organonitrogen compound	0.000883	1	0.02382	0.208	12	517	COL4A1,KLF6,INS,ANXA5,ID1,TSC1,SIN3A,ITPR1,GNG10,MARCKS,COL1A1,COL1A2
GO: Biological Process	GO:0042981	regulation of apoptotic process	0.0008932	1	0.02391	0.2088	24	1519	FLNA,TRAF6,SETX,INS,AXL,ANXA5,ID1,ID3,SIN3A,DICER1,GSN,CITED2,TXNIP,AURKA,LATS1,CYR61,TIMP3,AKAP13,STK40,FHL2,MAP4K4,MTCH1,HSPB1,WNK3
GO: Biological Process	GO:0060348	bone development	0.0009002	1	0.02391	0.2088	7	193	ANXA2,OSR2,SERPINH1,CITED2,WASF2,AKAP13,COL1A1
GO: Biological Process	GO:0008406	gonad development	0.0009072	1	0.02392	0.2088	8	251	TCF21,GATA4,CITED2,DHH,ACSBG1,BASP1,ASPM,DMRTA1
GO: Biological Process	GO:0016479	negative regulation of transcription from RNA polymerase I promoter	0.0009215	1	0.02411	0.2105	2	6	FLNA,H2AFY
GO: Biological Process	GO:0033619	membrane protein proteolysis	0.0009536	1	0.02476	0.2163	4	55	TRAF6,NRDC,DAG1,TIMP3
GO: Biological Process	GO:0032507	maintenance of protein location in cell	0.0009667	1	0.02484	0.2169	5	95	FLNA,DAG1,GSN,LATS1,NFKBIL1
GO: Biological Process	GO:1901699	cellular response to nitrogen compound	0.0009708	1	0.02484	0.2169	13	597	COL4A1,KLF6,INS,ANXA5,ID1,TSC1,SIN3A,DICER1,ITPR1,GNG10,MARCKS,COL1A1,COL1A2
GO: Biological Process	GO:0072012	glomerulus vasculature development	0.000995	1	0.02509	0.2191	3	25	TCF21,ACTA2,HES1
GO: Biological Process	GO:0007530	sex determination	0.000995	1	0.02509	0.2191	3	25	TCF21,CITED2,DHH
GO: Biological Process	GO:0060548	negative regulation of cell death	0.001002	1	0.02509	0.2191	18	1001	FLNA,TRAF6,SETX,GPR37,INS,AXL,ANXA5,ID1,SIN3A,ITPR1,CITED2,AURKA,CYR61,STK40,FHL2,MAP4K4,HSPB1,WNK3
GO: Biological Process	GO:0002011	morphogenesis of an epithelial sheet	0.001021	1	0.02524	0.2204	4	56	FLNA,DAG1,GSN,CYR61
GO: Biological Process	GO:0051130	positive regulation of cellular component organization	0.001024	1	0.02524	0.2204	21	1263	FLNA,SETX,ANXA2,INS,AXL,ID1,DAG1,TSC1,H2AFY,SIN3A,SHTN1,DCN,PLXNB2,GSN,AURKA,WASF2,CDC42EP5,HES1,MARCKS,WNK3,COL1A1
GO: Biological Process	GO:0045137	development of primary sexual characteristics	0.00103	1	0.02524	0.2204	8	256	TCF21,GATA4,CITED2,DHH,ACSBG1,BASP1,ASPM,DMRTA1
GO: Biological Process	GO:0043067	regulation of programmed cell death	0.001042	1	0.02525	0.2205	24	1536	FLNA,TRAF6,SETX,INS,AXL,ANXA5,ID1,ID3,SIN3A,DICER1,GSN,CITED2,TXNIP,AURKA,LATS1,CYR61,TIMP3,AKAP13,STK40,FHL2,MAP4K4,MTCH1,HSPB1,WNK3
GO: Biological Process	GO:0060538	skeletal muscle organ development	0.001045	1	0.02525	0.2205	7	198	TCF21,FOS,GATA4,DCN,CITED2,BASP1,HOMER1
GO: Biological Process	GO:0060411	cardiac septum morphogenesis	0.001091	1	0.02618	0.2286	4	57	GATA4,CITED2,CYR61,HES1
GO: Biological Process	GO:0048762	mesenchymal cell differentiation	0.001108	1	0.02623	0.2291	7	200	FLNA,TCF21,DAG1,DICER1,CITED2,HES1,COL1A1
GO: Biological Process	GO:0042542	response to hydrogen peroxide	0.001108	1	0.02623	0.2291	6	146	SETX,KLF6,GPR37,AXL,TXNIP,COL1A1
GO: Biological Process	GO:0061440	kidney vasculature development	0.001251	1	0.02921	0.2551	3	27	TCF21,ACTA2,HES1
GO: Biological Process	GO:0061437	renal system vasculature development	0.001251	1	0.02921	0.2551	3	27	TCF21,ACTA2,HES1
GO: Biological Process	GO:0072141	renal interstitial fibroblast development	0.001283	1	0.02938	0.2566	2	7	ACTA2,HES1
GO: Biological Process	GO:0090306	spindle assembly involved in meiosis	0.001283	1	0.02938	0.2566	2	7	AURKA,ASPM
GO: Biological Process	GO:0061309	cardiac neural crest cell development involved in outflow tract morphogenesis	0.001283	1	0.02938	0.2566	2	7	DICER1,HES1
GO: Biological Process	GO:0030155	regulation of cell adhesion	0.001476	1	0.03357	0.2932	14	704	FLNA,TRAF6,LAMB1,ADGRG1,TSC1,SMOC2,PLXNB2,DICER1,GSN,JAM2,CITED2,CYR61,HES1,COL1A1
GO: Biological Process	GO:0007517	muscle organ development	0.001507	1	0.03405	0.2973	10	405	TCF21,FOS,EID2,GATA4,ID3,DCN,CITED2,BASP1,TNNI3,HOMER1
GO: Biological Process	GO:0051241	negative regulation of multicellular organismal process	0.001538	1	0.03443	0.3006	19	1127	NPR1,ANXA2,INS,AXL,ANXA5,ID1,ID3,ADGRG1,CPE,DCN,DICER1,ZFP36,NFKBIL1,ASPM,SCT,HES1,ATP1A1,MAP4K4,WNK3
GO: Biological Process	GO:0009967	positive regulation of signal transduction	0.001543	1	0.03443	0.3006	23	1488	FLNA,CMTM3,TRAF6,GPR37,INS,AXL,GATA4,PUM2,ADGRG1,DCN,AKAP12,GSN,CITED2,TSPAN17,CYR61,TIMP3,ASPM,AKAP13,HES1,LSM14A,HOMER1,NENF,COL1A1
GO: Biological Process	GO:0045185	maintenance of protein location	0.001577	1	0.03496	0.3053	5	106	FLNA,DAG1,GSN,LATS1,NFKBIL1
GO: Biological Process	GO:0048738	cardiac muscle tissue development	0.001678	1	0.03634	0.3173	7	215	GATA4,TSC1,DICER1,AKAP13,TNNI3,FHL2,MARCKS
GO: Biological Process	GO:0032835	glomerulus development	0.001681	1	0.03634	0.3173	4	64	TCF21,ACTA2,BASP1,HES1
GO: Biological Process	GO:0072071	kidney interstitial fibroblast differentiation	0.001702	1	0.03634	0.3173	2	8	ACTA2,HES1
GO: Biological Process	GO:0060710	chorio-allantoic fusion	0.001702	1	0.03634	0.3173	2	8	CYR61,ZFP36L1
GO: Biological Process	GO:0038063	collagen-activated tyrosine kinase receptor signaling pathway	0.001702	1	0.03634	0.3173	2	8	COL4A1,COL1A1
GO: Biological Process	GO:1903025	regulation of RNA polymerase II regulatory region sequence-specific DNA binding	0.001702	1	0.03634	0.3173	2	8	ID1,HES1
GO: Biological Process	GO:0007178	transmembrane receptor protein serine/threonine kinase signaling pathway	0.001713	1	0.03634	0.3173	9	343	USP9X,FOS,EID2,GATA4,ID1,CITED2,CYR61,HES1,COL1A2
GO: Biological Process	GO:0003013	circulatory system process	0.00174	1	0.03668	0.3203	12	560	NPR1,INS,ACTA2,GATA4,ITPR1,TMEM65,AKAP13,ELN,ATP1A1,TNNI3,FXYD1,COL1A2
GO: Biological Process	GO:0045597	positive regulation of cell differentiation	0.00175	1	0.03668	0.3203	17	966	FLNA,TRAF6,SETX,INS,AXL,FOS,GATA4,H2AFY,SHTN1,PLXNB2,DICER1,AURKA,CYR61,ASPM,HES1,MARCKS,COL1A1
GO: Biological Process	GO:0001764	neuron migration	0.00177	1	0.03669	0.3204	6	160	AXL,USP9X,ADGRG1,SHTN1,PLXNB2,ASPM
GO: Biological Process	GO:0003015	heart process	0.001777	1	0.03669	0.3204	8	279	NPR1,GATA4,ITPR1,TMEM65,AKAP13,ATP1A1,TNNI3,FXYD1
GO: Biological Process	GO:0007015	actin filament organization	0.001782	1	0.03669	0.3204	9	345	FLNA,ID1,TSC1,SHTN1,GSN,LATS1,WASF2,CDC42EP5,MARCKS
GO: Biological Process	GO:0006941	striated muscle contraction	0.001827	1	0.03725	0.3253	6	161	GATA4,SMPX,ATP1A1,TNNI3,FXYD1,HOMER1
GO: Biological Process	GO:0001823	mesonephros development	0.001857	1	0.03725	0.3253	5	110	TCF21,OSR2,CITED2,BASP1,HES1
GO: Biological Process	GO:0090505	epiboly involved in wound healing	0.001878	1	0.03725	0.3253	3	31	FLNA,GSN,CYR61
GO: Biological Process	GO:0086004	regulation of cardiac muscle cell contraction	0.001878	1	0.03725	0.3253	3	31	GATA4,ATP1A1,FXYD1
GO: Biological Process	GO:0044319	wound healing, spreading of cells	0.001878	1	0.03725	0.3253	3	31	FLNA,GSN,CYR61
GO: Biological Process	GO:0003281	ventricular septum development	0.001884	1	0.03725	0.3253	4	66	GATA4,CITED2,CYR61,HES1
GO: Biological Process	GO:0071363	cellular response to growth factor stimulus	0.001884	1	0.03725	0.3253	13	643	SETX,USP9X,FOS,EID2,GATA4,ID1,DCN,CITED2,CYR61,HES1,HSPB1,COL1A1,COL1A2
GO: Biological Process	GO:0045787	positive regulation of cell cycle	0.002042	1	0.03988	0.3483	9	352	INS,H2AFY,SIN3A,CCND2,CITED2,AURKA,HES1,CDC25C,CSPP1
GO: Biological Process	GO:0090504	epiboly	0.00206	1	0.03988	0.3483	3	32	FLNA,GSN,CYR61
GO: Biological Process	GO:0046596	regulation of viral entry into host cell	0.00206	1	0.03988	0.3483	3	32	IFITM2,GSN,IFITM3
GO: Biological Process	GO:0000902	cell morphogenesis	0.002067	1	0.03988	0.3483	21	1337	FLNA,RAP2A,AXL,USP9X,ID1,DAG1,LAMB1,SHTN1,PLXNB2,DICER1,GSN,AURKA,PTPDC1,LATS1,BASP1,WASF2,DOCK7,CDC42EP5,HES1,MARCKS,COL1A1
GO: Biological Process	GO:0044092	negative regulation of molecular function	0.002074	1	0.03988	0.3483	19	1157	FLNA,PHACTR2,ANXA2,INS,ANXA5,ID1,ID3,H2AFY,SIN3A,DCN,SERPINH1,TXNIP,AURKA,LATS1,TIMP3,NFKBIL1,HES1,TNNI3,HSPB1
GO: Biological Process	GO:0032989	cellular component morphogenesis	0.002086	1	0.03989	0.3483	22	1430	FLNA,RAP2A,AXL,USP9X,ID1,DAG1,LAMB1,SHTN1,PLXNB2,DICER1,GSN,AURKA,PTPDC1,LATS1,BASP1,WASF2,DOCK7,CDC42EP5,AKAP13,HES1,MARCKS,COL1A1
GO: Biological Process	GO:1903351	cellular response to dopamine	0.002177	1	0.04096	0.3576	2	9	ID1,SIN3A
GO: Biological Process	GO:1903350	response to dopamine	0.002177	1	0.04096	0.3576	2	9	ID1,SIN3A
GO: Biological Process	GO:0060426	lung vasculature development	0.002177	1	0.04096	0.3576	2	9	TCF21,ID1
GO: Biological Process	GO:0007155	cell adhesion	0.002212	1	0.04129	0.3605	23	1530	FLNA,TRAF6,INS,AXL,ID1,DAG1,LAMB1,ADGRG1,TSC1,SMOC2,PLXNB2,DICER1,GSN,JAM2,CITED2,MYL9,CYR61,ZFP36L1,HES1,MARCKS,HSPB1,CD200,COL1A1
GO: Biological Process	GO:0003151	outflow tract morphogenesis	0.002219	1	0.04129	0.3605	4	69	GATA4,DICER1,CITED2,HES1
GO: Biological Process	GO:0043066	negative regulation of apoptotic process	0.002285	1	0.0423	0.3694	16	905	FLNA,TRAF6,SETX,INS,AXL,ANXA5,ID1,SIN3A,CITED2,AURKA,CYR61,STK40,FHL2,MAP4K4,HSPB1,WNK3
GO: Biological Process	GO:0055007	cardiac muscle cell differentiation	0.002432	1	0.04453	0.3889	5	117	GATA4,TSC1,DICER1,AKAP13,FHL2
GO: Biological Process	GO:0022610	biological adhesion	0.002443	1	0.04453	0.3889	23	1542	FLNA,TRAF6,INS,AXL,ID1,DAG1,LAMB1,ADGRG1,TSC1,SMOC2,PLXNB2,DICER1,GSN,JAM2,CITED2,MYL9,CYR61,ZFP36L1,HES1,MARCKS,HSPB1,CD200,COL1A1
GO: Biological Process	GO:0071560	cellular response to transforming growth factor beta stimulus	0.002455	1	0.04453	0.3889	7	230	USP9X,FOS,EID2,ID1,CITED2,COL1A1,COL1A2
GO: Biological Process	GO:2001222	regulation of neuron migration	0.002457	1	0.04453	0.3889	3	34	ADGRG1,SHTN1,PLXNB2
GO: Biological Process	GO:0001775	cell activation	0.002539	1	0.04563	0.3985	17	1001	FLNA,TRAF6,KLF6,INS,AXL,DGKZ,TSC1,DICER1,GSN,ITPR1,MYL9,ZFP36L1,HES1,HSPB1,CD200,COL1A1,COL1A2
GO: Biological Process	GO:0051301	cell division	0.002624	1	0.04563	0.3985	13	668	INS,USP9X,H2AFY,DICER1,CCND2,TXNIP,AURKA,LATS1,CCNB3,DOCK7,ASPM,CDC25C,CSPP1
GO: Biological Process	GO:0071559	response to transforming growth factor beta	0.002639	1	0.04563	0.3985	7	233	USP9X,FOS,EID2,ID1,CITED2,COL1A1,COL1A2
GO: Biological Process	GO:0043069	negative regulation of programmed cell death	0.002662	1	0.04563	0.3985	16	919	FLNA,TRAF6,SETX,INS,AXL,ANXA5,ID1,SIN3A,CITED2,AURKA,CYR61,STK40,FHL2,MAP4K4,HSPB1,WNK3
GO: Biological Process	GO:0030513	positive regulation of BMP signaling pathway	0.002672	1	0.04563	0.3985	3	35	GATA4,CYR61,HES1
GO: Biological Process	GO:0043627	response to estrogen	0.002703	1	0.04563	0.3985	7	234	GATA4,CITED2,TXNIP,AURKA,DHH,TIMP3,COL1A1
GO: Biological Process	GO:0038065	collagen-activated signaling pathway	0.002707	1	0.04563	0.3985	2	10	COL4A1,COL1A1
GO: Biological Process	GO:0090186	regulation of pancreatic juice secretion	0.002707	1	0.04563	0.3985	2	10	SCT,WNK3
GO: Biological Process	GO:0045075	regulation of interleukin-12 biosynthetic process	0.002707	1	0.04563	0.3985	2	10	TRAF6,MAST2
GO: Biological Process	GO:0042090	interleukin-12 biosynthetic process	0.002707	1	0.04563	0.3985	2	10	TRAF6,MAST2
GO: Biological Process	GO:0006979	response to oxidative stress	0.002711	1	0.04563	0.3985	10	439	SETX,KLF6,GPR37,INS,AXL,FOS,SIN3A,TXNIP,HSPB1,COL1A1
GO: Biological Process	GO:0030036	actin cytoskeleton organization	0.002711	1	0.04563	0.3985	12	591	FLNA,RAP2A,ID1,TSC1,SHTN1,GSN,LATS1,WASF2,CDC42EP5,AKAP13,DAAM1,MARCKS
GO: Biological Process	GO:0046718	viral entry into host cell	0.002715	1	0.04563	0.3985	5	120	AXL,DAG1,IFITM2,GSN,IFITM3
GO: Biological Process	GO:0030010	establishment of cell polarity	0.002715	1	0.04563	0.3985	5	120	RAP2A,SHTN1,GSN,DOCK7,HES1
GO: Biological Process	GO:0070848	response to growth factor	0.002727	1	0.04563	0.3985	13	671	SETX,USP9X,FOS,EID2,GATA4,ID1,DCN,CITED2,CYR61,HES1,HSPB1,COL1A1,COL1A2
GO: Biological Process	GO:0051726	regulation of cell cycle	0.002728	1	0.04563	0.3985	17	1008	INS,ID3,DGKZ,TSC1,H2AFY,SIN3A,DICER1,CTDSP2,CCND2,CITED2,AURKA,LATS1,CCNB3,ASPM,HES1,CDC25C,CSPP1
GO: Biological Process	GO:0021543	pallium development	0.002774	1	0.0459	0.4008	6	175	USP9X,LAMB1,ADGRG1,TSC1,DICER1,ASPM
GO: Biological Process	GO:0042552	myelination	0.002814	1	0.0459	0.4008	5	121	DAG1,TSC1,DICER1,DHH,ACSBG1
GO: Biological Process	GO:0021987	cerebral cortex development	0.002814	1	0.0459	0.4008	5	121	LAMB1,ADGRG1,TSC1,DICER1,ASPM
GO: Biological Process	GO:0009612	response to mechanical stimulus	0.002834	1	0.0459	0.4008	7	236	FOS,GATA4,DCN,TXNIP,TIMP3,ATP1A1,COL1A1
GO: Biological Process	GO:0000904	cell morphogenesis involved in differentiation	0.00285	1	0.0459	0.4008	15	840	FLNA,RAP2A,AXL,USP9X,ID1,DAG1,LAMB1,SHTN1,PLXNB2,LATS1,BASP1,DOCK7,HES1,MARCKS,COL1A1
GO: Biological Process	GO:0040019	positive regulation of embryonic development	0.002898	1	0.0459	0.4008	3	36	DAG1,OSR2,HES1
GO: Biological Process	GO:0032956	regulation of actin cytoskeleton organization	0.002899	1	0.0459	0.4008	8	302	FLNA,ID1,TSC1,GSN,LATS1,WASF2,CDC42EP5,AKAP13
GO: Biological Process	GO:0001763	morphogenesis of a branching structure	0.002901	1	0.0459	0.4008	7	237	COL4A1,TCF21,DAG1,CPE,DICER1,CITED2,MGP
GO: Biological Process	GO:0032963	collagen metabolic process	0.002916	1	0.0459	0.4008	5	122	COL4A1,ID1,SERPINH1,COL1A1,COL1A2
GO: Biological Process	GO:0001101	response to acid chemical	0.002956	1	0.0459	0.4008	9	372	COL4A1,SETX,ANXA2,GATA4,ID3,GSN,TIMP3,COL1A1,COL1A2
GO: Biological Process	GO:0048863	stem cell differentiation	0.002958	1	0.0459	0.4008	8	303	FLNA,TCF21,GATA4,DAG1,DICER1,CITED2,HES1,COL1A1
GO: Biological Process	GO:0023056	positive regulation of signaling	0.002982	1	0.0459	0.4008	24	1662	FLNA,CMTM3,TRAF6,GPR37,INS,AXL,GATA4,PUM2,ADGRG1,DCN,AKAP12,GSN,CITED2,TSPAN17,CYR61,TIMP3,ASPM,SCT,AKAP13,HES1,LSM14A,HOMER1,NENF,COL1A1
GO: Biological Process	GO:0030260	entry into host cell	0.00302	1	0.0459	0.4008	5	123	AXL,DAG1,IFITM2,GSN,IFITM3
GO: Biological Process	GO:0052192	movement in environment of other organism involved in symbiotic interaction	0.00302	1	0.0459	0.4008	5	123	AXL,DAG1,IFITM2,GSN,IFITM3
GO: Biological Process	GO:0044409	entry into host	0.00302	1	0.0459	0.4008	5	123	AXL,DAG1,IFITM2,GSN,IFITM3
GO: Biological Process	GO:0008366	axon ensheathment	0.00302	1	0.0459	0.4008	5	123	DAG1,TSC1,DICER1,DHH,ACSBG1
GO: Biological Process	GO:0032680	regulation of tumor necrosis factor production	0.00302	1	0.0459	0.4008	5	123	AXL,ARFGEF2,ZFP36,NFKBIL1,HSPB1
GO: Biological Process	GO:0051806	entry into cell of other organism involved in symbiotic interaction	0.00302	1	0.0459	0.4008	5	123	AXL,DAG1,IFITM2,GSN,IFITM3
GO: Biological Process	GO:0007272	ensheathment of neurons	0.00302	1	0.0459	0.4008	5	123	DAG1,TSC1,DICER1,DHH,ACSBG1
GO: Biological Process	GO:0052126	movement in host environment	0.00302	1	0.0459	0.4008	5	123	AXL,DAG1,IFITM2,GSN,IFITM3
GO: Biological Process	GO:0051828	entry into other organism involved in symbiotic interaction	0.00302	1	0.0459	0.4008	5	123	AXL,DAG1,IFITM2,GSN,IFITM3
GO: Biological Process	GO:0042127	regulation of cell proliferation	0.003076	1	0.04654	0.4064	24	1666	NPR1,TRAF6,NACC1,ANXA2,INS,EID2,CAPNS1,GATA4,ID1,OSR2,LAMB1,ADGRG1,TSC1,DICER1,CCND2,TXNIP,S100A11,SAT1,IGFBP6,CYR61,IFITM3,ASPM,SMARCA1,HES1
GO: Biological Process	GO:0032640	tumor necrosis factor production	0.003128	1	0.04683	0.4089	5	124	AXL,ARFGEF2,ZFP36,NFKBIL1,HSPB1
GO: Biological Process	GO:1903115	regulation of actin filament-based movement	0.003135	1	0.04683	0.4089	3	37	GATA4,ATP1A1,FXYD1
GO: Biological Process	GO:0048566	embryonic digestive tract development	0.003135	1	0.04683	0.4089	3	37	TCF21,GATA4,SCT
GO: Biological Process	GO:0021675	nerve development	0.003155	1	0.04691	0.4097	4	76	DAG1,DICER1,CITED2,HES1
GO: Biological Process	GO:0008016	regulation of heart contraction	0.003256	1	0.04821	0.421	7	242	NPR1,GATA4,ITPR1,TMEM65,ATP1A1,TNNI3,FXYD1
GO: Biological Process	GO:0055001	muscle cell development	0.003276	1	0.04827	0.4215	6	181	GATA4,DICER1,AKAP13,HES1,FHL2,HOMER1
GO: Biological Process	GO:0043589	skin morphogenesis	0.003292	1	0.04827	0.4215	2	11	COL1A1,COL1A2
GO: Biological Process	GO:0009607	response to biotic stimulus	0.003301	1	0.04827	0.4215	17	1027	TRAF6,INS,AXL,FOS,ANXA5,ACTA2,PUM2,IFITM2,SIN3A,DCN,DICER1,TXNIP,HIST1H2BC,IFITM3,NFKBIL1,LSM14A,HSPB1
GO: Biological Process	GO:1903555	regulation of tumor necrosis factor superfamily cytokine production	0.00335	1	0.04878	0.4259	5	126	AXL,ARFGEF2,ZFP36,NFKBIL1,HSPB1
GO: Biological Process	GO:1903202	negative regulation of oxidative stress-induced cell death	0.003384	1	0.04907	0.4285	3	38	GPR37,INS,HSPB1
GO: Biological Process	GO:0001501	skeletal system development	0.003436	1	0.04962	0.4333	11	530	ANXA2,OSR2,SERPINH1,DICER1,CITED2,MGP,CYR61,WASF2,AKAP13,COL1A1,COL1A2
GO: Biological Process	GO:0044259	multicellular organismal macromolecule metabolic process	0.003465	1	0.04983	0.4351	5	127	COL4A1,ID1,SERPINH1,COL1A1,COL1A2
GO: Biological Process	GO:0043009	chordate embryonic development	0.003502	1	0.04984	0.4352	13	691	TRAF6,USP9X,GATA4,OSR2,TSC1,SIN3A,PLXNB2,CITED2,LATS1,CYR61,ZFP36L1,HES1,COL1A1
GO: Biological Process	GO:0098602	single organism cell adhesion	0.003514	1	0.04984	0.4352	15	859	FLNA,TRAF6,INS,AXL,LAMB1,TSC1,DICER1,GSN,JAM2,CITED2,MYL9,CYR61,ZFP36L1,HES1,HSPB1
GO: Biological Process	GO:0010647	positive regulation of cell communication	0.003529	1	0.04984	0.4352	24	1684	FLNA,CMTM3,TRAF6,GPR37,INS,AXL,GATA4,PUM2,ADGRG1,DCN,AKAP12,GSN,CITED2,TSPAN17,CYR61,TIMP3,ASPM,SCT,AKAP13,HES1,LSM14A,HOMER1,NENF,COL1A1
GO: Biological Process	GO:0007179	transforming growth factor beta receptor signaling pathway	0.003552	1	0.04984	0.4352	6	184	USP9X,FOS,EID2,ID1,CITED2,COL1A2
GO: Biological Process	GO:0021915	neural tube development	0.003552	1	0.04984	0.4352	6	184	TRAF6,TSC1,PLXNB2,CITED2,ZFP36L1,HES1
GO: Biological Process	GO:0048754	branching morphogenesis of an epithelial tube	0.003552	1	0.04984	0.4352	6	184	COL4A1,TCF21,DAG1,DICER1,CITED2,MGP

## Sheet: A1.and.B (BS and BG2M)
Table S4-GO analyses of differentially expressed genes among six subtypes of Cluster C1, Related to Figure 3
	Gene	P value	FDR	average difference	cluster		Gene	P value	FDR	average difference	cluster
	Rhox10	3.91359e-17	4.01064e-16	3.35867	A1		Xkrx	1.10683e-65	1.41785e-62	-4.92435	B
	Ccnd2	2.44417e-33	1.42317e-31	3.32023	A1		Slc25a42	0.00261957	0.00317772	-4.77667	B
	Hist1h2bj	7.32643e-19	9.20114e-18	2.92877	A1		Prss50	1.05051e-47	2.6914e-45	-4.1816	B
	Mageb4	5.47846e-52	1.75448e-49	2.72914	A1		1700011M02Rik	2.47515e-25	6.34133e-24	-3.89363	B
	Rgs10	2.94687e-13	1.87808e-12	2.69734	A1		Lrrc17	7.11439e-29	2.53154e-27	-3.73226	B
	Ddah1	9.84987e-21	1.48443e-19	2.63885	A1		Esx1	1.16389e-33	7.09974e-32	-3.53755	B
	Stra8	3.77818e-56	1.61328e-53	2.59321	A1		Dmrtb1	1.61073e-37	1.47382e-35	-3.41979	B
	Afp	7.84593e-37	6.70042e-35	2.48885	A1		Gsta2	3.52113e-18	4.10052e-17	-3.24731	B
	Snhg4	1.17949e-22	2.15846e-21	2.40696	A1		Clu	1.3475e-18	1.64074e-17	-3.1801	B
	Lhx8	1.2374e-13	8.29897e-13	2.40662	A1		Wfdc10	3.54737e-19	4.73353e-18	-3.05222	B
	Hist1h3c	3.87526e-12	2.0858e-11	2.38309	A1		Gm1564	8.27938e-38	8.83824e-36	-2.91063	B
	Gtsf1	1.44425e-45	2.64299e-43	2.35162	A1		1700018G05Rik	1.13702e-21	1.86733e-20	-2.90818	B
	Dqx1	0.0067502	0.00774821	2.32073	A1		Nek4	7.89294e-15	6.39927e-14	-2.84428	B
	Gm595	3.41902e-12	1.8717e-11	2.28222	A1		Akap5	3.04013e-16	2.86354e-15	-2.76183	B
	Rpl10l	6.21379e-40	7.23624e-38	2.27499	A1		A330032B11Rik	1.17867e-12	6.80124e-12	-2.69492	B
	Cks2	4.20823e-44	5.98971e-42	2.2674	A1		Cst9	3.56552e-15	2.96586e-14	-2.68305	B
	Clic6	1.29396e-10	5.8779e-10	2.11734	A1		Gamt	2.0548e-14	1.54835e-13	-2.61251	B
	Dlat	1.0762e-22	1.99799e-21	2.05803	A1		Defb19	1.9993e-12	1.11839e-11	-2.60904	B
	Ush1c	3.4831e-07	9.14314e-07	2.05556	A1		Smpx	3.71321e-14	2.71807e-13	-2.59058	B
	Depdc7	2.23694e-14	1.666e-13	2.05155	A1		Nudt17	5.37883e-17	5.3413e-16	-2.57043	B
	Sfrp2	2.22095e-09	8.39245e-09	2.01601	A1		Rhox5	6.85145e-13	4.13996e-12	-2.55946	B
	Plcg2	1.98796e-11	9.98658e-11	2.00586	A1		Aldh1a1	2.45325e-14	1.81654e-13	-2.48887	B
	Asb9	3.70891e-12	2.01318e-11	1.96739	A1		Dll3	2.41051e-15	2.04494e-14	-2.48356	B
	Aldoc	9.03412e-18	9.97647e-17	1.96201	A1		Hspb1	2.30376e-09	8.67977e-09	-2.47318	B
	Xpot	4.64369e-24	9.75174e-23	1.954	A1		Ppt1	1.45962e-22	2.63349e-21	-2.4696	B
	Epc1	9.3412e-18	1.02274e-16	1.95288	A1		H2bfm	3.08002e-16	2.87993e-15	-2.45256	B
	Cdh15	2.87547e-11	1.4113e-10	1.95246	A1		Ergic3	1.98194e-22	3.52621e-21	-2.44041	B
	Gm9	1.71172e-07	4.74613e-07	1.94078	A1		Mdp1	3.19371e-18	3.75334e-17	-2.4293	B
	Gt(ROSA)26Sor	6.28945e-18	7.06736e-17	1.92136	A1		Gm9112	4.80193e-13	2.98606e-12	-2.4246	B
	Rbp1	4.03553e-24	8.91296e-23	1.89605	A1		Tst	2.18862e-09	8.29472e-09	-2.42143	B
	Tubb5	1.85983e-35	1.40144e-33	1.89167	A1		Rnf5	2.55185e-18	3.02678e-17	-2.41824	B
	Rexo2	1.10368e-31	5.65527e-30	1.87566	A1		Etd	1.29562e-11	6.69229e-11	-2.39591	B
	Polr1c	4.25633e-34	2.72618e-32	1.84898	A1		4933402E13Rik	5.34015e-13	3.27308e-12	-2.35599	B
	Mbl2	2.59857e-06	5.71954e-06	1.81324	A1		Ly6k	3.10194e-17	3.23055e-16	-2.35482	B
	2400006E01Rik	4.04208e-11	1.93929e-10	1.80047	A1		Ripply3	0.0205576	0.0222606	-2.34426	B
	Pgam1	1.37697e-41	1.76389e-39	1.79925	A1		Defb36	2.59897e-08	8.30244e-08	-2.29823	B
	Gnat2	1.4924e-10	6.66121e-10	1.79661	A1		Creg1	2.56854e-15	2.16467e-14	-2.29073	B
	Rbks	1.09414e-10	5.02365e-10	1.78812	A1		Clec12b	8.80325e-11	4.0711e-10	-2.26982	B
	Gm6880	3.2841e-23	6.67766e-22	1.74858	A1		Cited1	8.52568e-16	7.74567e-15	-2.26368	B
	Nup37	5.82748e-18	6.60619e-17	1.74818	A1		Ssr2	3.76569e-18	4.3458e-17	-2.25965	B
	Sall4	1.6165e-14	1.24743e-13	1.74711	A1		Gm11744	4.37468e-11	2.08326e-10	-2.23533	B
	Mgl2	2.16235e-10	9.48621e-10	1.74569	A1		Wfdc9	2.33333e-10	1.01667e-09	-2.21355	B
	Crxos	8.19882e-07	2.00433e-06	1.74158	A1		Basp1	2.13112e-12	1.1818e-11	-2.16828	B
	Sertad4	7.03432e-09	2.4553e-08	1.7346	A1		Smim1	1.27924e-07	3.69078e-07	-2.14103	B
	Morc1	2.83363e-28	9.81049e-27	1.73136	A1		Rpl39	1.34428e-18	1.64074e-17	-2.13262	B
	Cend1	9.62187e-09	3.23507e-08	1.72699	A1		Tmem184a	3.43801e-11	1.65567e-10	-2.12668	B
	Cnp	2.30085e-21	3.63875e-20	1.70378	A1		Serpina5	3.37435e-09	1.22799e-08	-2.12478	B
	Irf8	9.28567e-09	3.13851e-08	1.70369	A1		Hmg20b	2.99829e-13	1.90139e-12	-2.12349	B
	Slc35f2	2.41179e-11	1.20684e-10	1.69136	A1		Slc35b2	1.18668e-15	1.05565e-14	-2.11879	B
	Cisd3	6.27605e-33	3.49549e-31	1.68915	A1		Arl2	1.79146e-12	1.00652e-11	-2.11832	B
	Piwil2	4.01742e-27	1.16962e-25	1.6658	A1		Nxf3	2.31173e-12	1.27643e-11	-2.08602	B
	Gm44	2.55754e-12	1.4061e-11	1.65977	A1		E2f2	2.10649e-13	1.36283e-12	-2.07381	B
	Rhebl1	4.02577e-07	1.04534e-06	1.64588	A1		Rrm2	3.14721e-16	2.92143e-15	-2.06378	B
	Impdh1	1.97709e-16	1.89004e-15	1.6406	A1		Gnptg	8.85212e-16	7.98561e-15	-2.06322	B
	Tex19.1	8.59605e-35	5.79555e-33	1.6334	A1		Dpep3	9.3536e-14	6.44191e-13	-2.06098	B
	Rangrf	8.63041e-21	1.332e-19	1.63063	A1		Tcf19	6.32337e-10	2.60458e-09	-2.05983	B
	Ftl1	8.71058e-45	1.39478e-42	1.62924	A1		Mbnl3	6.33449e-15	5.16846e-14	-2.05602	B
	Smim3	1.29107e-07	3.70821e-07	1.62452	A1		Ccdc36	1.17874e-13	7.94716e-13	-2.05509	B
	Trim71	6.72799e-08	2.0184e-07	1.62213	A1		Ppp1r14a	1.24838e-09	4.89043e-09	-2.05497	B
	Sohlh1	3.38676e-30	1.3995e-28	1.62165	A1		Emc7	7.57623e-13	4.49313e-12	-2.05487	B
	Slc9a3r1	1.87204e-09	7.1799e-09	1.61238	A1		Eppin	1.43181e-08	4.70295e-08	-2.05041	B
	Ascl2	9.00807e-14	6.23748e-13	1.60989	A1		Gstm6	1.76205e-07	4.87513e-07	-2.04807	B
	Cyp26a1	6.36483e-08	1.92296e-07	1.6078	A1		Nenf	9.13119e-07	2.19457e-06	-2.02347	B
	Ube2a	5.66752e-19	7.33343e-18	1.60652	A1		Syngr1	5.55612e-13	3.38923e-12	-2.02341	B
	AI662270	6.58982e-05	0.000104217	1.60422	A1		Arf2	6.73368e-17	6.63527e-16	-2.01711	B
	Uchl1	9.98547e-47	2.1319e-44	1.60399	A1		Ins2	6.38791e-10	2.62273e-09	-2.01594	B
	Snx6	1.77529e-31	8.74671e-30	1.60328	A1		Sgcb	6.15645e-14	4.3332e-13	-2.01379	B
	Ttc29	6.23438e-05	9.88397e-05	1.59596	A1		Cldn11	5.19885e-09	1.86026e-08	-2.00703	B
	Krt23	0.00055216	0.000760556	1.59577	A1		Wbp1	1.09107e-12	6.35298e-12	-2.00316	B
	2310034G01Rik	1.72802e-05	3.11774e-05	1.59308	A1		Inha	1.78008e-06	4.03589e-06	-1.99184	B
	Dnmt3b	6.87737e-19	8.80992e-18	1.5876	A1		Dusp12	4.26803e-11	2.04005e-10	-1.98746	B
	Fsd1	1.82187e-24	4.24329e-23	1.57675	A1		Selm	1.01792e-14	8.14971e-14	-1.98074	B
	Efcab10	1.33119e-10	6.02563e-10	1.57387	A1		Cdkn1a	2.36412e-05	4.10358e-05	-1.96422	B
	Nae1	1.12004e-21	1.86334e-20	1.57275	A1		Tmsb4x	3.27226e-09	1.19423e-08	-1.96084	B
	Hmox1	3.80486e-24	8.55091e-23	1.57118	A1		Gstm2	3.66582e-10	1.54471e-09	-1.95875	B
	Elovl6	5.27401e-05	8.46617e-05	1.56443	A1		Pigyl	7.92611e-14	5.54828e-13	-1.9415	B
	Cyct	1.54161e-21	2.49975e-20	1.56366	A1		Slc35a1	1.83782e-14	1.40134e-13	-1.94051	B
	Rapsn	2.05146e-16	1.94661e-15	1.56177	A1		P3h4	2.82928e-11	1.39935e-10	-1.9285	B
	1500015A07Rik	5.94857e-11	2.80152e-10	1.55951	A1		2810433D01Rik	5.41552e-25	1.36025e-23	-1.89117	B
	Nfib	1.58797e-06	3.63249e-06	1.55772	A1		Laptm4b	7.14962e-13	4.27975e-12	-1.8781	B
	1700019C18Rik	3.34315e-07	8.83004e-07	1.55273	A1		Trappc6a	8.66131e-09	2.95084e-08	-1.85142	B
	Gm6890	1.46403e-17	1.56285e-16	1.55108	A1		Ppa2	1.85944e-13	1.21528e-12	-1.85106	B
	Nqo2	4.27179e-08	1.32819e-07	1.55031	A1		Hist1h2af	1.5283e-27	5.01989e-26	-1.8486	B
	Gpx1	1.92265e-27	6.15727e-26	1.54446	A1		Yif1a	9.688e-10	3.83035e-09	-1.84612	B
	Neb	2.68393e-13	1.71906e-12	1.53973	A1		Folr1	1.20817e-05	2.25936e-05	-1.83736	B
	Prelid2	8.42243e-05	0.000130463	1.53011	A1		H2-K1	7.16314e-11	3.32463e-10	-1.83588	B
	Asz1	9.73539e-22	1.64092e-20	1.51527	A1		Trank1	4.90514e-13	3.0355e-12	-1.8289	B
	Myh6	1.00984e-12	5.93398e-12	1.50657	A1		Amhr2	3.40538e-08	1.07711e-07	-1.8199	B
	Fam183b	3.10715e-06	6.63377e-06	1.50599	A1		Sms	3.90412e-10	1.63437e-09	-1.8198	B
	Mfsd1	5.47091e-19	7.15127e-18	1.50217	A1		Sdf2l1	7.1619e-12	3.79107e-11	-1.81382	B
	Dppa5a	2.18207e-14	1.63464e-13	1.50198	A1		Ccnd1	1.39989e-12	7.93479e-12	-1.8116	B
	Ddc	5.82993e-05	9.3119e-05	1.50188	A1		Synrg	2.84547e-05	4.8407e-05	-1.80826	B
	Ccnf	4.19859e-24	9.11592e-23	1.49351	A1		Cdc42ep5	6.05514e-05	9.63557e-05	-1.80678	B
	Cstf3	1.65021e-15	1.43804e-14	1.49294	A1		Hist1h2aa	1.08332e-06	2.58423e-06	-1.80284	B
	Ethe1	1.61544e-09	6.2519e-09	1.49216	A1		R3hdm4	6.26855e-13	3.8057e-12	-1.79794	B
	Utf1	7.64832e-07	1.88413e-06	1.48277	A1		Cpe	3.55774e-10	1.50411e-09	-1.78672	B
	Phb	3.47977e-31	1.65096e-29	1.48154	A1		Junb	3.0932e-20	4.45213e-19	-1.78646	B
	Rab11fip4	3.50565e-13	2.20134e-12	1.48098	A1		Tmem238	5.3611e-09	1.91297e-08	-1.78198	B
	Krt10	4.26637e-14	3.10524e-13	1.48024	A1		Dpysl4	5.10558e-13	3.14435e-12	-1.77998	B
	Ttll7	8.55721e-08	2.54334e-07	1.47865	A1		Mgp	1.84127e-07	5.08334e-07	-1.77901	B
	Ufc1	8.90662e-27	2.4803e-25	1.47824	A1		Ccne2	8.97225e-12	4.67214e-11	-1.77528	B
	Irf1	3.69412e-13	2.30837e-12	1.47481	A1		Rnf138rt1	2.05995e-05	3.63471e-05	-1.77455	B
	Lgalsl	4.98762e-08	1.53955e-07	1.4737	A1		Ncoa1	8.05055e-10	3.23284e-09	-1.77381	B
	Erap1	7.70165e-10	3.10246e-09	1.46928	A1		Wfdc1	5.63255e-06	1.14136e-05	-1.7715	B
	Fam72a	1.06689e-05	2.01874e-05	1.4676	A1		Rfxap	3.41428e-06	7.22925e-06	-1.76976	B
	Hist1h2bm	1.68006e-07	4.67859e-07	1.46692	A1		Dnajc4	4.25946e-07	1.1023e-06	-1.76798	B
	Lgals2	4.37284e-07	1.12482e-06	1.46673	A1		H1fx	3.36798e-11	1.62807e-10	-1.75906	B
	Hist1h3a	4.31423e-07	1.11198e-06	1.45458	A1		Dmrta1	1.73315e-11	8.8102e-11	-1.75891	B
	Zscan12	2.73023e-09	1.01966e-08	1.44449	A1		Tmem114	4.13447e-05	6.79008e-05	-1.75751	B
	Neurl1a	0.000474227	0.00065745	1.4426	A1		Vim	2.25121e-06	5.00661e-06	-1.74945	B
	Fam50b	2.27484e-08	7.28517e-08	1.44082	A1		1110007C09Rik	2.2887e-10	1.00062e-09	-1.74757	B
	Gm14139	0.000301441	0.000430007	1.439	A1		Dmrtc1a	8.90825e-07	2.14901e-06	-1.74596	B
	Prok2	1.41818e-06	3.28514e-06	1.43681	A1		6030408B16Rik	0.00288514	0.00346704	-1.74455	B
	Ttc34	1.33689e-11	6.87771e-11	1.43513	A1		Kazald1	4.99694e-06	1.02091e-05	-1.74319	B
	9230110C19Rik	1.15525e-09	4.53949e-09	1.43404	A1		Syngr2	1.05524e-08	3.51108e-08	-1.73706	B
	Fdps	3.64603e-24	8.34029e-23	1.43319	A1		Gm364	1.04871e-11	5.43883e-11	-1.73526	B
	Prtg	1.6297e-06	3.7213e-06	1.43041	A1		Ddr1	3.279e-06	6.96584e-06	-1.73456	B
	Nlrp4c	1.46937e-14	1.14077e-13	1.43018	A1		P3h1	2.34939e-10	1.02019e-09	-1.71962	B
	Trib3	0.000355066	0.00050272	1.4288	A1		Apitd1	5.09223e-14	3.6854e-13	-1.71906	B
	Sumo3	1.51304e-24	3.58927e-23	1.4267	A1		Btbd2	1.00813e-08	3.38068e-08	-1.71866	B
	Mageb16	3.17725e-13	2.00495e-12	1.42622	A1		Ccng1	3.21499e-10	1.36824e-09	-1.71822	B
	Hist1h2ai	4.29579e-08	1.33242e-07	1.42485	A1		Eif4g3	5.40555e-10	2.24094e-09	-1.71655	B
	Myl7	2.05857e-06	4.63449e-06	1.42203	A1		Lyrm2	1.08131e-08	3.58851e-08	-1.71587	B
	Glipr2	4.93674e-06	1.01022e-05	1.42014	A1		Abca5	6.03017e-11	2.82954e-10	-1.71215	B
	Mnd1	3.42317e-10	1.45201e-09	1.41963	A1		Nt5dc2	3.06447e-10	1.31685e-09	-1.71193	B
	Tagln2	5.72662e-12	3.05658e-11	1.41845	A1		Senp2	1.39819e-10	6.26251e-10	-1.71112	B
	Ddx3x	6.829e-20	9.50863e-19	1.41397	A1		Nudt22	6.19602e-09	2.17455e-08	-1.71083	B
	Sohlh2	8.79478e-21	1.3412e-19	1.41373	A1		Trap1a	1.38095e-09	5.3769e-09	-1.70704	B
	Ccnb1	3.57862e-29	1.30978e-27	1.41348	A1		Trip6	5.85247e-09	2.07674e-08	-1.70556	B
	Pdha2	6.20425e-10	2.56376e-09	1.4109	A1		Gstm7	0.000354329	0.000502653	-1.69688	B
	Cacnb1	0.000773728	0.00103894	1.40894	A1		9030624G23Rik	8.10887e-09	2.7774e-08	-1.6913	B
	Serf1	2.05303e-15	1.76505e-14	1.40653	A1		Sec23a	1.77699e-15	1.53806e-14	-1.68999	B
	Ccdc113	6.39387e-08	1.92719e-07	1.40366	A1		Tnfrsf12a	5.26185e-07	1.33474e-06	-1.68938	B
	Poglut1	6.59138e-12	3.50355e-11	1.39963	A1		Dhfr	2.03579e-12	1.13385e-11	-1.68554	B
	Abcc8	1.38825e-07	3.9519e-07	1.39425	A1		Nrbp2	4.0312e-07	1.04534e-06	-1.68438	B
	1700019E08Rik	3.19895e-05	5.39902e-05	1.392	A1		Gins2	2.16487e-09	8.25355e-09	-1.68322	B
	Slc38a4	0.00015202	0.000225914	1.38894	A1		Rhox13	1.55312e-15	1.3627e-14	-1.68322	B
	Tead2	6.35624e-11	2.97166e-10	1.38667	A1		Kdm6b	1.4821e-07	4.1911e-07	-1.67816	B
	Rpl39l	4.46523e-35	3.17776e-33	1.38515	A1		Ythdc2	6.06033e-08	1.83529e-07	-1.66653	B
	Ptcra	0.00103371	0.00135814	1.37797	A1		A430033K04Rik	1.77272e-05	3.18494e-05	-1.66413	B
	Aurkc	3.5118e-07	9.19963e-07	1.37726	A1		Shbg	0.00106097	0.00138684	-1.66348	B
	Zfp951	1.93999e-05	3.44677e-05	1.37658	A1		Soat1	0.00540568	0.00627236	-1.6569	B
	Snhg3	5.87416e-14	4.18045e-13	1.37125	A1		Ppt2	5.76765e-14	4.12758e-13	-1.65439	B
	Igsf3	6.13785e-05	9.74298e-05	1.36933	A1		Pdrg1	1.38586e-10	6.22907e-10	-1.65088	B
	Hspe1	1.14617e-56	7.34122e-54	1.36622	A1		Apoc1	1.35246e-07	3.86719e-07	-1.64798	B
	Pramef8	7.6431e-08	2.28224e-07	1.3662	A1		Rn45s	4.01552e-17	4.08245e-16	-1.64701	B
	Mdh2	1.47494e-37	1.45338e-35	1.36464	A1		Oat	1.32518e-12	7.54472e-12	-1.6444	B
	Ica1	1.2398e-12	7.09013e-12	1.3621	A1		Mapk9	3.77954e-12	2.04287e-11	-1.6425	B
	3110045C21Rik	5.20371e-06	1.05977e-05	1.36136	A1		Rbp4	3.05621e-09	1.12824e-08	-1.64219	B
	Mrpl16	5.88379e-26	1.60365e-24	1.35926	A1		Braf	2.19116e-06	4.89003e-06	-1.63454	B
	Dock3	2.06846e-08	6.66373e-08	1.35914	A1		Rab24	1.21536e-05	2.2695e-05	-1.63389	B
	Enkur	7.44281e-06	1.46681e-05	1.35904	A1		Tbx1	1.0974e-06	2.6081e-06	-1.63309	B
	Akap17b	1.19973e-17	1.30242e-16	1.35706	A1		Jag2	5.68563e-08	1.73412e-07	-1.63307	B
	Prr5	1.39966e-13	9.33838e-13	1.35637	A1		2210011C24Rik	8.79649e-07	2.13011e-06	-1.63108	B
	Rrp15	3.51921e-27	1.07336e-25	1.35468	A1		Tk1	2.78196e-09	1.03295e-08	-1.63106	B
	Gml2	1.68547e-06	3.83497e-06	1.3513	A1		Plekha7	1.08173e-07	3.17093e-07	-1.62533	B
	Rcn1	2.4349e-07	6.6364e-07	1.35104	A1		Mlycd	7.7194e-06	1.51665e-05	-1.62235	B
	Gstm5	3.68281e-23	7.25798e-22	1.34991	A1		2210013O21Rik	4.36601e-05	7.10656e-05	-1.6215	B
	Rab26os	2.48432e-09	9.33258e-09	1.34655	A1		Mtmr1	9.56661e-08	2.82369e-07	-1.61517	B
	Cela2a	8.51543e-10	3.39821e-09	1.34283	A1		Wdr44	1.44101e-06	3.32601e-06	-1.61348	B
	Rarb	0.00112915	0.00147173	1.34111	A1		Gstm1	9.47828e-09	3.19518e-08	-1.61247	B
	Mov10	9.01726e-22	1.54015e-20	1.34089	A1		Cnn2	5.62668e-08	1.72023e-07	-1.60833	B
	Igfbp3	7.92637e-09	2.73684e-08	1.33937	A1		Pkn2	8.00221e-06	1.56501e-05	-1.60539	B
	Ccdc152	2.73919e-09	1.02003e-08	1.33663	A1		Akr1b8	6.7075e-06	1.34045e-05	-1.60527	B
	Fahd1	1.49899e-06	3.45362e-06	1.33635	A1		Tmx1	5.1679e-09	1.85436e-08	-1.60523	B
	Bin1	7.36198e-12	3.88095e-11	1.33491	A1		Aif1l	3.85718e-07	1.00428e-06	-1.60479	B
	Hotairm1	0.000183988	0.000269359	1.33222	A1		Ccdc115	3.08422e-10	1.31696e-09	-1.60094	B
	Noxred1	4.16297e-05	6.81939e-05	1.33202	A1		Gnai1	1.51322e-07	4.26967e-07	-1.59942	B
	Scamp5	3.23298e-07	8.64198e-07	1.32133	A1		Rbm26	6.75183e-06	1.34303e-05	-1.59856	B
	Rnf6	2.3854e-15	2.03713e-14	1.31788	A1		Top2b	4.46798e-07	1.14699e-06	-1.5971	B
	Hist1h2bk	2.17659e-07	5.97048e-07	1.31773	A1		Tmem9	1.1546e-07	3.36912e-07	-1.59618	B
	Fxyd5	5.58796e-09	1.98838e-08	1.31627	A1		Dap	2.99841e-07	8.05232e-07	-1.59576	B
	D16Ertd472e	3.93503e-18	4.50069e-17	1.31576	A1		Rsrp1	1.45456e-11	7.42348e-11	-1.59493	B
	Shmt2	2.07954e-17	2.20156e-16	1.31278	A1		Prdm9	6.84111e-07	1.69834e-06	-1.59418	B
	Usp4	7.40867e-13	4.41419e-12	1.30977	A1		H3f3b	4.79126e-28	1.61516e-26	-1.59387	B
	Ddx25	4.78632e-15	3.95566e-14	1.30874	A1		Tnni3	1.32024e-05	2.44045e-05	-1.59305	B
	Gpd1l	3.62695e-06	7.5917e-06	1.30576	A1		Phf20l1	7.7615e-07	1.90835e-06	-1.59054	B
	Ppp2r1b	3.04061e-27	9.50006e-26	1.30266	A1		Plcb3	2.81546e-07	7.59286e-07	-1.58002	B
	Gm973	9.25169e-10	3.66917e-09	1.30085	A1		Anxa2	7.92735e-05	0.000123539	-1.57849	B
	2610305D13Rik	3.72009e-08	1.168e-07	1.30074	A1		Pxylp1	3.17253e-09	1.16447e-08	-1.57559	B
	Rrad	5.24608e-07	1.33338e-06	1.30029	A1		Lrpap1	1.06737e-10	4.91836e-10	-1.57537	B
	Cers6	7.36079e-07	1.8168e-06	1.30014	A1		Immp1l	6.01088e-09	2.12706e-08	-1.57095	B
	Mars	2.3077e-22	4.04954e-21	1.29894	A1		Rragc	1.42536e-06	3.29582e-06	-1.57011	B
	Tma16	5.13518e-19	6.78161e-18	1.29767	A1		Rasl10a	0.0053343	0.00620077	-1.56752	B
	Fam64a	1.67865e-09	6.47697e-09	1.29247	A1		Nt5c	2.60729e-05	4.48313e-05	-1.56356	B
	Asb8	1.8243e-13	1.19843e-12	1.29226	A1		Helz	2.64899e-06	5.79072e-06	-1.56326	B
	Mapk10	1.6935e-07	4.7058e-07	1.29113	A1		Ifnar1	1.57065e-05	2.87429e-05	-1.56323	B
	Aldoa	4.58567e-24	9.75174e-23	1.2872	A1		E2f4	2.61774e-05	4.49507e-05	-1.56204	B
	Zbed5	1.3675e-11	7.00708e-11	1.28592	A1		Hmgcl	3.25492e-07	8.64957e-07	-1.56192	B
	Figla	4.82568e-11	2.28952e-10	1.28341	A1		Cldn7	1.46626e-07	4.15548e-07	-1.56156	B
	Zfp934	0.000450164	0.000625444	1.28046	A1		Gpr180	1.14753e-06	2.71717e-06	-1.56025	B
	Gstt3	7.74824e-05	0.00012119	1.27881	A1		Bcat2	9.98263e-05	0.000152963	-1.55702	B
	Mgat4a	2.61762e-06	5.75159e-06	1.27392	A1		Slc52a3	2.26475e-06	5.02798e-06	-1.55345	B
	Irak1	6.74282e-18	7.51091e-17	1.273	A1		Phyhipl	2.95817e-05	5.01909e-05	-1.54952	B
	Utp15	2.70586e-11	1.34349e-10	1.26935	A1		Fbxo6	2.93458e-06	6.32862e-06	-1.54675	B
	Zfp936	1.28976e-08	4.24725e-08	1.2692	A1		A430046D13Rik	5.96975e-06	1.2024e-05	-1.54392	B
	Cdca4	1.46146e-20	2.12742e-19	1.26917	A1		Cst12	8.2881e-07	2.0223e-06	-1.54297	B
	Coro1a	2.89452e-08	9.17793e-08	1.26763	A1		Yipf6	1.23239e-06	2.90201e-06	-1.54133	B
	Ammecr1l	7.0286e-05	0.000110746	1.26519	A1		Scrn2	6.28306e-06	1.26154e-05	-1.53983	B
	Henmt1	5.73305e-11	2.70998e-10	1.26512	A1		Atad5	2.12e-05	3.72527e-05	-1.5351	B
	Gm10324	1.82261e-05	3.2563e-05	1.26044	A1		Lmo4	3.46221e-09	1.2564e-08	-1.53432	B
	Reep5	9.90308e-13	5.84601e-12	1.25957	A1		Prps1	3.86362e-08	1.20715e-07	-1.53341	B
	Aifm2	1.55817e-07	4.38685e-07	1.25875	A1		Tex261	6.09893e-09	2.14635e-08	-1.53276	B
	5830454E08Rik	1.92493e-06	4.34893e-06	1.25325	A1		Herpud1	6.02867e-09	2.12747e-08	-1.53266	B
	Mvd	5.2225e-15	4.28848e-14	1.25234	A1		Cd200	1.80691e-06	4.0895e-06	-1.53027	B
	Klhl13	3.23821e-07	8.64198e-07	1.25083	A1		H2-Ke6	4.51044e-06	9.28919e-06	-1.52958	B
	Tdh	4.56761e-05	7.37844e-05	1.2456	A1		Snx25	8.07918e-05	0.000125563	-1.52181	B
	Pir	1.17e-06	2.76016e-06	1.24542	A1		Myl9	2.71041e-05	4.62939e-05	-1.51948	B
	Clic4	4.16283e-17	4.16608e-16	1.24456	A1		Flywch2	2.70197e-05	4.6273e-05	-1.51939	B
	Smim22	2.18679e-06	4.8888e-06	1.244	A1		Vamp2	8.33622e-12	4.35865e-11	-1.51935	B
	Depdc1a	5.39129e-08	1.65221e-07	1.24271	A1		Pdpk1	2.90058e-07	7.80598e-07	-1.51882	B
	Cstf2t	2.60203e-07	7.06186e-07	1.24096	A1		Cdh2	8.19034e-10	3.2787e-09	-1.51604	B
	9530077C05Rik	1.42517e-14	1.1132e-13	1.23913	A1		Aktip	1.46818e-08	4.81007e-08	-1.51366	B
	Nlrp4f	2.02468e-05	3.58235e-05	1.23535	A1		Helq	1.5443e-05	2.83012e-05	-1.51317	B
	Hist1h2ag	1.72819e-13	1.14114e-12	1.23337	A1		Sfmbt2	1.04171e-05	1.97694e-05	-1.511	B
	H2-M3	0.00012464	0.000188951	1.23191	A1		Mtbp	2.9534e-06	6.35849e-06	-1.50567	B
	Gsto1	2.96392e-30	1.26559e-28	1.22765	A1		Acsbg1	0.000178497	0.000261918	-1.50494	B
	Renbp	1.386e-07	3.9519e-07	1.22587	A1		Gm2a	8.97112e-05	0.000138291	-1.50316	B
	L3hypdh	0.000631604	0.000859813	1.21711	A1		H2afj	1.33798e-10	6.03503e-10	-1.50073	B
	Mfng	0.000547827	0.000755399	1.21662	A1		Ext2	2.49431e-10	1.07946e-09	-1.50059	B
	Phf11d	1.08124e-05	2.04286e-05	1.21644	A1		Tmem30a	1.99797e-10	8.85607e-10	-1.50041	B
	Lef1	4.41375e-05	7.17515e-05	1.21609	A1		1700019B21Rik	1.07367e-07	3.15451e-07	-1.49985	B
	Gas8	1.27918e-08	4.22327e-08	1.21469	A1		H1f0	2.13597e-06	4.79191e-06	-1.49836	B
	Clec10a	6.83549e-06	1.35756e-05	1.20999	A1		Myef2	4.51605e-09	1.62959e-08	-1.49819	B
	Zrsr2	1.00883e-24	2.43833e-23	1.20864	A1		Elavl2	1.0769e-09	4.24465e-09	-1.49698	B
	Tkt	9.2347e-10	3.66917e-09	1.20808	A1		Decr1	2.01674e-05	3.57323e-05	-1.49493	B
	Gmpr2	1.7608e-14	1.35065e-13	1.20579	A1		Rab31	0.000785617	0.00105269	-1.49029	B
	Chst10	9.50535e-06	1.81737e-05	1.20364	A1		Trappc9	2.04119e-05	3.60656e-05	-1.48989	B
	Pinx1	6.96102e-13	4.18641e-12	1.19803	A1		Sh2d4a	1.86958e-05	3.33555e-05	-1.4868	B
	Epb4.1l3	5.35431e-14	3.8533e-13	1.19764	A1		Cep83	9.01253e-06	1.74134e-05	-1.48605	B
	4930504O13Rik	7.67121e-05	0.000120132	1.19408	A1		Sh3bgr	1.24097e-05	2.31059e-05	-1.4835	B
	Stk31	6.78947e-23	1.27902e-21	1.19236	A1		Dolpp1	6.63733e-07	1.65095e-06	-1.47876	B
	Ppif	3.68876e-12	2.01077e-11	1.18932	A1		Arfip2	2.8331e-05	4.82606e-05	-1.47549	B
	Lrriq4	4.44321e-05	7.21388e-05	1.18931	A1		Tuba1a	2.35124e-05	4.08675e-05	-1.4751	B
	Ndrg4	5.80531e-23	1.10994e-21	1.1836	A1		S100a10	0.000627379	0.000855189	-1.47473	B
	Psmb6	8.10815e-31	3.70948e-29	1.18248	A1		Taf10	1.9846e-05	3.52115e-05	-1.47246	B
	Hist1h4c	3.07368e-10	1.31685e-09	1.18243	A1		Plk5	5.01128e-09	1.80322e-08	-1.47195	B
	3830403N18Rik	3.26131e-07	8.64957e-07	1.17945	A1		Mcee	4.74331e-06	9.73747e-06	-1.47087	B
	Pars2	0.000558226	0.000767261	1.17881	A1		Poln	1.24497e-07	3.60002e-07	-1.47026	B
	Fbxo2	0.000222058	0.000323246	1.1786	A1		Arhgef26	4.50312e-05	7.28346e-05	-1.46733	B
	Tekt2	1.23819e-06	2.9103e-06	1.17847	A1		Cst3	1.4187e-14	1.1132e-13	-1.46619	B
	1700019A02Rik	9.34631e-06	1.80039e-05	1.1751	A1		Tsx	2.17087e-05	3.80422e-05	-1.46429	B
	Pgm2	1.35768e-18	1.64074e-17	1.17139	A1		Bmyc	1.82227e-05	3.2563e-05	-1.46424	B
	Sptssa	1.8778e-10	8.35229e-10	1.16963	A1		Art3	2.2095e-06	4.92239e-06	-1.46385	B
	Arhgef39	1.13009e-05	2.12265e-05	1.1688	A1		Mta1	5.08954e-06	1.03817e-05	-1.4611	B
	Mybbp1a	3.29076e-19	4.43733e-18	1.16589	A1		Drd4	8.97977e-06	1.73763e-05	-1.45915	B
	Ttn	4.06444e-05	6.70025e-05	1.16541	A1		Rab26	3.44303e-07	9.05652e-07	-1.45705	B
	Hist1h3h	8.60376e-06	1.66991e-05	1.16442	A1		1700123I01Rik	1.09239e-06	2.60102e-06	-1.45383	B
	Insl6	2.87171e-06	6.21396e-06	1.16176	A1		5730507C01Rik	3.32162e-07	8.79132e-07	-1.45333	B
	Txndc5	2.18475e-09	8.29472e-09	1.16119	A1		Tcf7l2	0.0127402	0.0140812	-1.45286	B
	Zswim5	0.00034841	0.000494804	1.16117	A1		Itm2c	9.00064e-09	3.05022e-08	-1.45157	B
	Srpk2	1.15615e-16	1.13056e-15	1.15855	A1		Tmem35	1.85617e-14	1.40695e-13	-1.45053	B
	Acly	1.04684e-12	6.12331e-12	1.15849	A1		Mlec	1.01781e-06	2.43249e-06	-1.44972	B
	Ldlr	1.03496e-05	1.96705e-05	1.15649	A1		S100a11	2.73669e-06	5.95418e-06	-1.44901	B
	Txnl4a	6.84843e-26	1.82767e-24	1.15589	A1		Prm1	0.0235849	0.0253034	-1.44864	B
	Afap1l1	3.18291e-06	6.77294e-06	1.15544	A1		Tmem134	7.43395e-09	2.58073e-08	-1.44785	B
	Hdgf	1.29589e-17	1.39499e-16	1.15269	A1		Tex101	5.28136e-12	2.83072e-11	-1.44779	B
	Rabep1	1.21891e-14	9.63842e-14	1.15222	A1		Naprt	0.00131234	0.00167441	-1.44292	B
	Ift43	4.96837e-20	6.99393e-19	1.1516	A1		Tnp2	0.00543547	0.00629551	-1.43996	B
	Slc4a5	6.53719e-06	1.30846e-05	1.14863	A1		Rad51d	4.53272e-07	1.15897e-06	-1.43855	B
	Tdrd5	3.68107e-08	1.15859e-07	1.14832	A1		Ubr3	5.90824e-08	1.79773e-07	-1.43783	B
	Taf9	1.23967e-29	4.81216e-28	1.14741	A1		Ccp110	4.01466e-05	6.63585e-05	-1.43779	B
	Usb1	2.56216e-11	1.27709e-10	1.14521	A1		Spg7	3.90006e-05	6.45475e-05	-1.43541	B
	Amacr	3.49514e-06	7.35257e-06	1.14144	A1		Lama2	2.07401e-08	6.66373e-08	-1.43515	B
	Csnk1g1	8.08663e-05	0.000125563	1.14073	A1		2200002J24Rik	1.3467e-05	2.48577e-05	-1.43128	B
	Prr14l	5.31996e-07	1.34681e-06	1.14042	A1		Ppapdc1b	0.00365219	0.00431961	-1.4301	B
	Stx3	0.00063347	0.000861439	1.13812	A1		Stt3a	7.64231e-10	3.08827e-09	-1.42997	B
	Spg21	3.09927e-11	1.50957e-10	1.13658	A1		Ptms	8.64536e-08	2.56359e-07	-1.42984	B
	Gas2l3	2.0718e-05	3.64557e-05	1.13392	A1		Adrbk1	6.91114e-06	1.37046e-05	-1.42939	B
	Krt18	0.00253472	0.00308941	1.13139	A1		Zfp810	1.54537e-06	3.5477e-06	-1.42585	B
	Nudcd1	7.10491e-07	1.76042e-06	1.13138	A1		6820408C15Rik	1.16008e-05	2.17578e-05	-1.42416	B
	G3bp1	4.78841e-10	1.99154e-09	1.12962	A1		Fam13b	1.91603e-05	3.41367e-05	-1.42183	B
	2010107G23Rik	1.24765e-15	1.10223e-14	1.12788	A1		Med30	8.42432e-09	2.87775e-08	-1.42098	B
	2810001G20Rik	1.56716e-09	6.08343e-09	1.12765	A1		Megf6	9.81611e-06	1.8712e-05	-1.41998	B
	Ak4	2.98736e-09	1.10602e-08	1.12728	A1		Acta2	3.36533e-07	8.87033e-07	-1.41737	B
	Cd164l2	0.000211968	0.000308908	1.12661	A1		Trim47	1.36137e-06	3.18232e-06	-1.41483	B
	Alg14	1.67731e-07	4.67859e-07	1.12606	A1		Ubxn2a	0.000125741	0.000190171	-1.41423	B
	Nfkbid	5.49732e-07	1.38623e-06	1.1228	A1		H2-Q10	2.58261e-05	4.44666e-05	-1.41003	B
	Taf5l	2.57793e-13	1.65946e-12	1.12189	A1		Prm2	0.0394054	0.0414096	-1.40998	B
	Gm13051	3.58723e-09	1.29809e-08	1.12108	A1		Bola3	8.92486e-07	2.14901e-06	-1.40976	B
	Bzw2	1.13543e-10	5.19458e-10	1.11416	A1		Egr1	3.53274e-08	1.11464e-07	-1.40957	B
	Cdk6	1.10764e-05	2.08353e-05	1.11091	A1		Mmd2	0.00424363	0.00498724	-1.4084	B
	Krt27	0.00150904	0.00190639	1.10952	A1		Arsb	7.03656e-19	8.92459e-18	-1.40691	B
	Ovol2	0.00709428	0.00810684	1.10892	A1		Mid1ip1	1.49703e-05	2.74742e-05	-1.40686	B
	Pcgf6	1.74753e-05	3.14409e-05	1.1088	A1		Etfa	1.46225e-13	9.70537e-13	-1.40634	B
	Mafg	1.22335e-08	4.04938e-08	1.10861	A1		Cdk5	7.32872e-07	1.81237e-06	-1.40542	B
	Enpp4	5.5429e-07	1.39498e-06	1.10837	A1		Ctnnal1	3.82926e-05	6.35399e-05	-1.40299	B
	Slc5a3	2.99057e-05	5.06736e-05	1.10814	A1		Cox7a1	0.00130825	0.00167086	-1.39527	B
	Hist1h2bb	7.27919e-05	0.000114413	1.10597	A1		Ndufa1	9.37089e-19	1.16545e-17	-1.39514	B
	Zcchc12	6.14066e-06	1.23488e-05	1.10595	A1		Ddx55	1.41772e-06	3.28514e-06	-1.39218	B
	Mylpf	2.06936e-05	3.64557e-05	1.10367	A1		Rasl12	2.71014e-05	4.62939e-05	-1.39179	B
	Wdr12	1.07228e-23	2.21547e-22	1.10314	A1		Zfp672	2.73772e-06	5.95418e-06	-1.38604	B
	Mpo	6.04774e-07	1.51608e-06	1.10144	A1		Paip1	6.56877e-08	1.97526e-07	-1.38525	B
	Cnn3	2.9112e-17	3.05676e-16	1.1012	A1		Maged2	0.000791177	0.00105793	-1.38207	B
	Ddx4	1.4183e-25	3.70783e-24	1.10099	A1		C920006O11Rik	0.000267498	0.000384584	-1.38069	B
	Stx7	2.10268e-10	9.28803e-10	1.10015	A1		C77370	0.000142116	0.000212924	-1.37976	B
	Smyd5	1.78029e-11	9.01404e-11	1.09888	A1		Plek2	0.00127314	0.00163089	-1.37774	B
	Stard4	3.46698e-16	3.19511e-15	1.09854	A1		Fam174a	5.4338e-06	1.10487e-05	-1.37712	B
	Tor1aip2	2.17539e-19	2.96455e-18	1.0975	A1		Arhgap27	1.09122e-07	3.19144e-07	-1.37607	B
	1700031F05Rik	0.000435426	0.000608931	1.09744	A1		Ucp2	0.000301118	0.000430007	-1.37502	B
	Cmip	3.79366e-05	6.30308e-05	1.09618	A1		Tigd3	1.60959e-05	2.92882e-05	-1.37493	B
	Alpl	2.73299e-06	5.95418e-06	1.09333	A1		Nfx1	1.63831e-07	4.58886e-07	-1.37324	B
	Rac3	1.05488e-05	1.99897e-05	1.09226	A1		Nutm1	9.42601e-06	1.8103e-05	-1.37294	B
	Nsun3	0.00259144	0.00315157	1.09082	A1		Arpc5l	1.21611e-12	6.9858e-12	-1.37147	B
	Mrpl1	2.94916e-15	2.4692e-14	1.09011	A1		Rab10os	4.41411e-10	1.84185e-09	-1.37141	B
	Zfp119a	0.00608278	0.00701353	1.0897	A1		Sil1	0.000556812	0.00076614	-1.37127	B
	BC048546	4.16656e-06	8.60865e-06	1.08957	A1		Grk6	0.00300938	0.00360956	-1.37041	B
	Cnppd1	3.52764e-14	2.59707e-13	1.08911	A1		Mt3	3.68492e-06	7.70047e-06	-1.36944	B
	Acbd7	2.22851e-05	3.88927e-05	1.08862	A1		Tcea2	0.000103299	0.000157907	-1.36937	B
	Kpna2	3.65215e-23	7.25798e-22	1.08611	A1		Pias3	3.34775e-11	1.62442e-10	-1.36921	B
	G2e3	1.61914e-12	9.1371e-12	1.08517	A1		Acadl	7.92288e-08	2.36028e-07	-1.36785	B
	Nudt6	4.48481e-05	7.26301e-05	1.08485	A1		Pth2	0.000257806	0.000372742	-1.36644	B
	Jakmip2	0.000101917	0.000155981	1.08462	A1		Ska2	1.20289e-07	3.49412e-07	-1.36264	B
	Elovl4	7.81784e-05	0.00012213	1.08401	A1		Dnlz	2.52686e-07	6.87241e-07	-1.3624	B
	D1Pas1	3.91555e-06	8.12936e-06	1.08196	A1		Eri1	3.94445e-06	8.17612e-06	-1.36142	B
	Frs2	0.00201192	0.00248053	1.08109	A1		Bmp2k	0.000106267	0.000161865	-1.3598	B
	1700112H15Rik	0.00778827	0.00885251	1.08096	A1		Ncln	1.31478e-05	2.43386e-05	-1.35937	B
	Pstk	2.52247e-18	3.01989e-17	1.07906	A1		Zfp511	3.15192e-06	6.71815e-06	-1.3578	B
	Ppp3r1	1.18337e-16	1.14841e-15	1.0787	A1		Clptm1l	4.55291e-08	1.40876e-07	-1.35614	B
	1700057G04Rik	7.38441e-05	0.000115924	1.07834	A1		Bloc1s2	2.611e-10	1.12616e-09	-1.35547	B
	Svs5	1.5674e-08	5.12203e-08	1.07701	A1		Colgalt1	7.97569e-09	2.74647e-08	-1.35348	B
	Slc16a11	1.24068e-05	2.31059e-05	1.07651	A1		Idnk	0.00834687	0.009404	-1.3534	B
	Klhl12	1.3275e-16	1.27859e-15	1.07569	A1		Vamp5	0.0301296	0.0321365	-1.35254	B
	Wdr61	5.6845e-23	1.10331e-21	1.07173	A1		Col18a1	0.000661701	0.000896972	-1.35211	B
	Pbx4	6.35783e-06	1.27455e-05	1.07147	A1		Atp6v0a2	0.00159845	0.00201339	-1.35129	B
	Trim54	4.49205e-07	1.15086e-06	1.06986	A1		Ulk2	0.000325225	0.000463418	-1.35107	B
	Sub1	3.67844e-27	1.09583e-25	1.06972	A1		Col1a2	1.93525e-05	3.44313e-05	-1.34944	B
	Foxp1	1.14769e-13	7.77878e-13	1.06862	A1		Phc3	8.11257e-07	1.98704e-06	-1.34905	B
	Nrg2	5.93008e-05	9.44831e-05	1.06746	A1		Atp13a3	2.74582e-06	5.96169e-06	-1.34809	B
	Zbtb43	2.08323e-07	5.72664e-07	1.06438	A1		Glod4	6.66307e-10	2.72696e-09	-1.34527	B
	Sapcd2	7.79873e-07	1.91383e-06	1.06415	A1		Sh3bp5	1.30176e-07	3.73055e-07	-1.34327	B
	Klhl31	0.000156369	0.000231571	1.06409	A1		Jun	0.00197753	0.0024438	-1.34312	B
	Ndufc2	1.3765e-29	5.18615e-28	1.0631	A1		Tex13	6.49225e-07	1.61801e-06	-1.34258	B
	Riok2	6.88839e-10	2.8102e-09	1.06287	A1		Ccne1	0.00105406	0.00138063	-1.34092	B
	1700086O06Rik	7.57839e-05	0.000118824	1.06248	A1		Btaf1	0.000897534	0.00118554	-1.34082	B
	Lxn	5.31423e-08	1.6325e-07	1.06217	A1		Nrm	0.001392	0.001769	-1.34068	B
	Heatr1	5.99909e-14	4.24577e-13	1.06211	A1		Akt1s1	5.63996e-06	1.14136e-05	-1.34011	B
	B230217C12Rik	0.00023724	0.000344563	1.06181	A1		Ccnb3	0.00365531	0.00431961	-1.33989	B
	Arrdc3	1.78014e-05	3.19379e-05	1.06145	A1		Sytl4	1.74958e-06	3.97379e-06	-1.3391	B
	C130036L24Rik	3.89251e-17	4.01064e-16	1.05974	A1		Yes1	6.29184e-09	2.20214e-08	-1.33593	B
	Dgka	0.00265498	0.00321154	1.05953	A1		Usf2	0.000446026	0.000621718	-1.33222	B
	Tex19.2	5.65886e-16	5.17786e-15	1.05792	A1		Id2	0.00078016	0.00104648	-1.32969	B
	Peli2	0.00144271	0.00182801	1.05642	A1		St7l	0.00167641	0.00210125	-1.32879	B
	Prdx1	4.98866e-27	1.4201e-25	1.05443	A1		Ctcfl	4.66305e-05	7.52312e-05	-1.32861	B
	Zfp825	1.60461e-05	2.9239e-05	1.0543	A1		Lamb2	0.000868344	0.00115031	-1.32815	B
	Nit2	9.41949e-20	1.29746e-18	1.05424	A1		Akap12	0.000406682	0.000572483	-1.32769	B
	Dgke	0.00142624	0.00180892	1.0535	A1		Dapk2	0.000300899	0.000430007	-1.32739	B
	Atp8b3	4.56115e-06	9.37854e-06	1.05241	A1		Tstd3	7.94561e-06	1.55632e-05	-1.32698	B
	Uqcrb	1.2942e-30	5.71681e-29	1.05232	A1		Ufm1	5.15419e-07	1.31263e-06	-1.32649	B
	Mrps18b	1.0766e-20	1.59134e-19	1.05194	A1		Zfyve21	2.67249e-08	8.49493e-08	-1.32642	B
	Fut10	9.19719e-06	1.77434e-05	1.05174	A1		Tsen34	2.60781e-07	7.06259e-07	-1.32488	B
	1700028I16Rik	0.00123761	0.001595	1.05071	A1		Cdkn2c	1.64067e-07	4.58886e-07	-1.32479	B
	Dyrk3	1.70572e-05	3.09056e-05	1.04946	A1		Trak1	0.00015994	0.000236312	-1.32478	B
	Efhc2	2.91473e-06	6.29642e-06	1.04904	A1		Slc31a2	0.000668284	0.000904939	-1.32463	B
	Zfp566	0.000897717	0.00118554	1.04854	A1		Slc16a3	0.000118002	0.0001791	-1.32298	B
	Psph	1.00677e-14	8.11117e-14	1.04732	A1		Usp32	2.6901e-05	4.61315e-05	-1.32295	B
	Mrps5	6.65469e-21	1.03959e-19	1.0455	A1		Tppp3	0.0145093	0.015954	-1.32287	B
	Pam16	6.35707e-22	1.10046e-20	1.04433	A1		Rufy3	1.87708e-08	6.11841e-08	-1.32262	B
	Nefh	1.02172e-08	3.41728e-08	1.04404	A1		Vps35	8.74654e-09	2.97197e-08	-1.32176	B
	Fundc2	2.65397e-09	9.94076e-09	1.04198	A1		Mgst1	0.00251377	0.0030668	-1.32172	B
	Txnrd3	8.26604e-14	5.75478e-13	1.0412	A1		Sct	0.00185	0.00229415	-1.32154	B
	Akr1e1	1.20754e-07	3.49969e-07	1.03658	A1		Daam2	1.6894e-05	3.06533e-05	-1.32036	B
	Gpi1	4.43112e-20	6.30697e-19	1.03637	A1		Bphl	0.00617614	0.00711478	-1.32029	B
	Cops5	9.68909e-16	8.67953e-15	1.03568	A1		Becn1	0.000355161	0.00050272	-1.31963	B
	Atxn7l3b	2.8424e-11	1.40043e-10	1.03565	A1		Prcp	2.32828e-07	6.37292e-07	-1.31752	B
	Ap5m1	9.42144e-06	1.8103e-05	1.03512	A1		Snx21	0.0011967	0.00154845	-1.3172	B
	Clip4	0.000130612	0.000197304	1.0348	A1		Prkacb	7.47173e-06	1.47024e-05	-1.31689	B
	Pou5f1	0.00632116	0.00727529	1.0343	A1		Ikbkb	6.27912e-07	1.56794e-06	-1.31655	B
	Tec	0.00113496	0.00147752	1.03195	A1		Zfp507	0.00117581	0.00152503	-1.31586	B
	Xaf1	0.00281311	0.00338684	1.02988	A1		Ankle1	1.52822e-06	3.51463e-06	-1.31582	B
	Elf4	2.57532e-05	4.44008e-05	1.0278	A1		Pacsin3	7.49606e-08	2.24356e-07	-1.31546	B
	Gnpnat1	2.09705e-21	3.35791e-20	1.02699	A1		Prpf18	2.00137e-08	6.50537e-08	-1.3153	B
	Zmat5	1.12608e-12	6.52716e-12	1.02637	A1		Gbas	2.62733e-06	5.75317e-06	-1.31485	B
	Isl2	0.0012722	0.00163089	1.02613	A1		Vsig10	3.58926e-06	7.53745e-06	-1.31161	B
	Mars2	9.70548e-07	2.32822e-06	1.02595	A1		Lcorl	5.49391e-07	1.38623e-06	-1.31024	B
	Yars2	1.92329e-07	5.29836e-07	1.02424	A1		Ncoa7	4.06932e-05	6.70025e-05	-1.30807	B
	Hrsp12	9.4681e-14	6.4859e-13	1.02408	A1		Pithd1	3.17146e-07	8.49924e-07	-1.30732	B
	6330415G19Rik	1.38582e-05	2.55063e-05	1.02384	A1		Mxd4	0.0142836	0.0157194	-1.30707	B
	Myh14	2.88142e-05	4.89536e-05	1.02379	A1		Fbxo18	3.96255e-08	1.23504e-07	-1.30653	B
	Ddx41	2.00595e-08	6.50537e-08	1.02262	A1		Entpd5	2.32277e-05	4.04276e-05	-1.30601	B
	Sar1b	1.13928e-13	7.76289e-13	1.02037	A1		Ostf1	8.10379e-09	2.7774e-08	-1.30503	B
	Slc6a6	4.80667e-05	7.73536e-05	1.02033	A1		Ccz1	0.000146186	0.000218002	-1.30357	B
	Exd1	6.09562e-07	1.5251e-06	1.01885	A1		Gm5141	0.000169713	0.000250175	-1.30157	B
	Poli	3.84021e-08	1.20276e-07	1.01722	A1		Pdia6	7.31515e-10	2.96541e-09	-1.30147	B
	Poc5	7.4854e-12	3.92983e-11	1.01658	A1		2010012O05Rik	0.00262227	0.00317798	-1.29982	B
	Mageb3	1.15155e-06	2.72164e-06	1.01618	A1		Xpo4	0.000248818	0.000360154	-1.29921	B
	Nkx3-1	8.10831e-06	1.58335e-05	1.01452	A1		Il11	1.10344e-14	8.77955e-14	-1.29662	B
	Pip4k2b	1.18295e-05	2.21543e-05	1.01391	A1		Gipc1	3.54106e-05	5.90638e-05	-1.29279	B
	Ppa1	7.26949e-30	2.91007e-28	1.0136	A1		Adgrb1	0.000762275	0.00102571	-1.29159	B
	Gypc	0.000418431	0.000586445	1.01215	A1		Pxdn	8.52854e-05	0.000131786	-1.29113	B
	Mrpl37	4.07236e-17	4.10763e-16	1.01111	A1		Wnt6	0.000158769	0.000234853	-1.29107	B
	Pigx	3.14481e-09	1.15761e-08	1.00998	A1		Ndufaf3	0.000816695	0.00108978	-1.29076	B
	Terf1	1.08077e-20	1.59134e-19	1.00831	A1		Zfp367	6.92929e-10	2.81791e-09	-1.28985	B
	Zfp738	8.5947e-05	0.000132648	1.00676	A1		Cpne8	4.09684e-05	6.73691e-05	-1.28733	B
	Ablim3	0.000437407	0.000611034	1.00666	A1		Dctn2	3.79771e-06	7.91035e-06	-1.28613	B
	Calm2	1.01757e-35	8.14695e-34	1.00385	A1		Stxbp6	2.04384e-09	7.81539e-09	-1.28452	B
	Ephx2	0.0034952	0.00415339	1.00297	A1		Atxn10	1.1581e-10	5.27947e-10	-1.28275	B
	Cct8	8.99776e-25	2.21656e-23	1.00255	A1		Gal3st1	1.08919e-05	2.05487e-05	-1.28115	B
	Hist1h2ae	4.46791e-06	9.21641e-06	1.00172	A1		Tmed7	0.00112801	0.00147173	-1.28093	B
	Phf7	2.90773e-11	1.42168e-10	1.00096	A1		Ccdc137	0.00351049	0.00416769	-1.28006	B
							Zfp36l1	2.43138e-05	4.21462e-05	-1.27834	B
							Mad2l2	4.12442e-06	8.53536e-06	-1.27771	B
							Stt3b	6.96708e-06	1.37942e-05	-1.27713	B
							Npnt	0.0338638	0.0358805	-1.27636	B
							Morc4	0.000258665	0.000373563	-1.27595	B
							Strip2	7.35615e-09	2.56066e-08	-1.27531	B
							Gatm	0.0019084	0.00236427	-1.27494	B
							Ydjc	0.000274559	0.000393852	-1.27469	B
							Cdk2ap2	3.18476e-09	1.16562e-08	-1.27393	B
							March7	0.000412608	0.000580187	-1.27337	B
							Coa6	4.3431e-05	7.07826e-05	-1.27094	B
							Tmem52	0.000209292	0.000305356	-1.27072	B
							Ing2	0.0150841	0.0165576	-1.27003	B
							Ctbs	0.0025088	0.00306365	-1.26902	B
							Tmub2	0.00259309	0.00315157	-1.26897	B
							Pou4f1	9.85121e-06	1.8751e-05	-1.2659	B
							Btbd1	1.59084e-07	4.46899e-07	-1.26571	B
							Adgrl1	8.45823e-07	2.05988e-06	-1.26458	B
							Pck2	0.0262038	0.0280192	-1.26437	B
							Mfn1	2.566e-06	5.66688e-06	-1.26399	B
							Nucb1	3.02234e-05	5.11443e-05	-1.26348	B
							Tmem56	0.000173054	0.000254806	-1.26342	B
							Tgif1	0.000817746	0.00109004	-1.26048	B
							Cntln	0.000826006	0.00109991	-1.26022	B
							Melk	3.63577e-07	9.48557e-07	-1.25995	B
							Ahnak	0.000151363	0.000225199	-1.25909	B
							Slc29a1	2.62377e-06	5.75317e-06	-1.25868	B
							Stard10	0.00123251	0.00159157	-1.2579	B
							Ddx3y	3.57027e-05	5.94736e-05	-1.25726	B
							Syt12	1.39976e-06	3.25442e-06	-1.25613	B
							Setd6	3.06688e-06	6.56968e-06	-1.25601	B
							Gpbp1l1	2.12136e-10	9.33838e-10	-1.25597	B
							Smarca2	8.44375e-05	0.000130633	-1.25481	B
							Vrk1	2.57022e-06	5.66688e-06	-1.25481	B
							Mgat2	0.00780503	0.0088637	-1.25451	B
							Six5	8.76738e-07	2.12709e-06	-1.25418	B
							Nktr	8.5602e-06	1.66398e-05	-1.25409	B
							Dcaf10	0.000374838	0.000529076	-1.25279	B
							Hsd17b1	3.07823e-06	6.58299e-06	-1.25269	B
							Spty2d1	0.000413098	0.00058024	-1.25015	B
							Tpd52l1	0.000282566	0.000404432	-1.24907	B
							Dync1li1	9.67719e-06	1.84746e-05	-1.24872	B
							Selenbp1	6.25613e-05	9.90619e-05	-1.2475	B
							Cd63	2.0656e-08	6.66373e-08	-1.24707	B
							Chchd10	1.65792e-06	3.77901e-06	-1.24694	B
							Trim11	0.0024431	0.00298912	-1.24543	B
							Cpeb2	1.10438e-05	2.08046e-05	-1.24509	B
							Lrch2	0.0035547	0.00421627	-1.24435	B
							Cds2	0.00116481	0.0015133	-1.24422	B
							Lman1	1.27757e-05	2.3684e-05	-1.24404	B
							Reep1	0.0045883	0.00536768	-1.24367	B
							Fam135a	0.000136284	0.000204426	-1.2428	B
							Akr1cl	0.000391373	0.000551539	-1.24185	B
							Klc1	5.53901e-05	8.85827e-05	-1.23745	B
							Dctn1	8.72464e-07	2.12073e-06	-1.23679	B
							Rnasek	3.50267e-05	5.84997e-05	-1.23666	B
							Cd99l2	5.14651e-05	8.27186e-05	-1.2366	B
							Tmem88	9.10738e-05	0.000140223	-1.23613	B
							Atp2a2	2.38654e-07	6.51846e-07	-1.23579	B
							Btbd19	5.62625e-07	1.41318e-06	-1.23552	B
							Ddx43	0.0321068	0.0341035	-1.23468	B
							Hmgn5	0.00430996	0.00506055	-1.23415	B
							Rad51ap1	1.27354e-06	2.98791e-06	-1.23174	B
							Sh3bgrl	0.0136099	0.0149908	-1.23054	B
							Mapk1ip1	0.0202125	0.021924	-1.23034	B
							Nxnl2	0.00692651	0.00793637	-1.22863	B
							Smox	0.000135418	0.000203604	-1.2284	B
							Itpr1	0.0254474	0.0272332	-1.22755	B
							Ap1s2	3.26065e-07	8.64957e-07	-1.22713	B
							Hlcs	0.00469841	0.00548648	-1.2259	B
							Habp4	0.000143698	0.000214793	-1.22456	B
							Mus81	0.000133249	0.000200578	-1.22348	B
							Tubgcp2	2.15439e-06	4.82477e-06	-1.22218	B
							Spc24	3.82384e-10	1.60601e-09	-1.22134	B
							Ldhb	0.00402126	0.0047346	-1.22013	B
							Snx16	4.14996e-05	6.80679e-05	-1.21874	B
							Wwtr1	0.000345502	0.000491218	-1.2174	B
							Scrn3	0.000639622	0.000868882	-1.21668	B
							Rpe	1.71845e-05	3.10484e-05	-1.21625	B
							Triap1	0.00218729	0.00268383	-1.2156	B
							Tubb3	0.030799	0.0327959	-1.21544	B
							Bbx	0.000266814	0.000384033	-1.21467	B
							Snx17	0.00138607	0.00176321	-1.21389	B
							Canx	8.91788e-08	2.63829e-07	-1.21346	B
							Capns1	0.00753455	0.00857172	-1.21339	B
							Scx	3.20672e-05	5.40502e-05	-1.21304	B
							Gm1141	0.000790825	0.00105793	-1.21191	B
							Surf1	0.00105825	0.00138469	-1.21166	B
							Cracr2b	0.0013749	0.00175074	-1.21139	B
							Vma21	1.0465e-08	3.49105e-08	-1.20887	B
							Strip1	0.000152984	0.000227083	-1.20691	B
							Impa1	4.32753e-05	7.06186e-05	-1.20382	B
							Slc35d1	0.0115697	0.0128207	-1.20089	B
							Cryl1	3.37187e-05	5.66103e-05	-1.20055	B
							Olfr856-ps1	0.0285043	0.0304283	-1.20021	B
							Vkorc1	1.43855e-07	4.08598e-07	-1.20019	B
							Odf2	5.72122e-06	1.15598e-05	-1.19989	B
							Trpm7	2.0857e-06	4.68733e-06	-1.19931	B
							Serinc1	3.58263e-07	9.36602e-07	-1.19686	B
							Hdac5	3.39914e-05	5.69934e-05	-1.19594	B
							Rac1	3.4572e-06	7.296e-06	-1.19538	B
							Nudt3	2.18359e-05	3.82129e-05	-1.19448	B
							Tspyl2	0.0233321	0.0250531	-1.19221	B
							Itch	1.12706e-06	2.67364e-06	-1.19203	B
							Rab28	5.98721e-08	1.81744e-07	-1.18674	B
							Pxmp2	0.00460204	0.00537884	-1.18667	B
							Dpm1	1.31995e-09	5.15505e-09	-1.18541	B
							Kdm7a	8.14208e-06	1.58511e-05	-1.18482	B
							Creb3	0.00270584	0.00326075	-1.18454	B
							Hist1h1a	0.00694914	0.00795518	-1.1842	B
							Rbm27	3.06619e-06	6.56968e-06	-1.18329	B
							Fbxo5	4.31373e-05	7.04832e-05	-1.18325	B
							Pdpn	0.000503042	0.000695142	-1.18308	B
							Nagk	0.00142275	0.00180628	-1.18245	B
							Dync1i1	7.11354e-06	1.40408e-05	-1.18234	B
							Mapk13	0.0358367	0.0379082	-1.18187	B
							Slc16a10	5.5823e-06	1.13327e-05	-1.18069	B
							Gkap1	0.000264924	0.000381741	-1.17968	B
							Wt1	8.05251e-05	0.000125337	-1.17946	B
							Gja1	6.7478e-06	1.34303e-05	-1.17929	B
							S100pbp	1.74263e-05	3.13968e-05	-1.1785	B
							Calr	1.85185e-09	7.12379e-09	-1.1784	B
							Tmem194b	2.37425e-06	5.26196e-06	-1.17788	B
							4930486L24Rik	4.3102e-07	1.11198e-06	-1.17717	B
							Cog5	0.00231271	0.00283501	-1.17527	B
							Aars2	0.00715456	0.00816844	-1.17442	B
							Tesc	0.045223	0.0473677	-1.17418	B
							Hmgn3	7.79852e-06	1.52985e-05	-1.17411	B
							Saraf	4.92629e-07	1.25709e-06	-1.17402	B
							Plod1	1.57669e-05	2.88122e-05	-1.1733	B
							Lamtor3	2.49823e-05	4.3188e-05	-1.17321	B
							Nr0b1	0.0193902	0.0211035	-1.17206	B
							Zfyve27	0.000770147	0.00103521	-1.17136	B
							Rc3h1	0.0313995	0.0333799	-1.17029	B
							Exoc3l	0.000125185	0.000189553	-1.17028	B
							Entpd2	0.0108136	0.0120037	-1.16948	B
							Bri3	1.71047e-05	3.09479e-05	-1.16906	B
							Arfip1	0.000755885	0.00101818	-1.16834	B
							Hspa1a	0.00968523	0.0107791	-1.16825	B
							Zfp653	1.3053e-06	3.05683e-06	-1.16795	B
							Styx	5.7858e-06	1.16718e-05	-1.16659	B
							Gid8	3.49548e-06	7.35257e-06	-1.16648	B
							Etl4	0.00126242	0.00162203	-1.16494	B
							Ppp2r3a	8.86613e-06	1.71823e-05	-1.1638	B
							Fbxl22	0.00306397	0.0036716	-1.16294	B
							Gata1	2.45642e-05	4.25225e-05	-1.1603	B
							Rhob	5.29871e-08	1.63165e-07	-1.16009	B
							Cntrl	7.06797e-06	1.39723e-05	-1.16001	B
							Grb2	0.00653167	0.0075041	-1.1598	B
							Kmt2a	0.00148876	0.00188262	-1.15894	B
							Vcpkmt	6.61315e-05	0.000104457	-1.15825	B
							Lonp2	0.00128763	0.00164616	-1.15815	B
							Slc27a1	3.72071e-06	7.76259e-06	-1.15786	B
							Cds1	0.00269936	0.003256	-1.1573	B
							Vimp	1.25366e-05	2.32744e-05	-1.15605	B
							Efhd1	0.0251075	0.0268919	-1.15541	B
							Tmem263	4.77539e-05	7.69468e-05	-1.153	B
							Defb45	9.49186e-06	1.81737e-05	-1.1513	B
							Selt	2.7643e-05	4.71513e-05	-1.15025	B
							Topbp1	8.12724e-06	1.58463e-05	-1.15019	B
							Atad2b	2.2279e-05	3.88927e-05	-1.14993	B
							Cgn	0.0020369	0.00250891	-1.14873	B
							Reep2	0.0309559	0.0329356	-1.14709	B
							Pkdcc	0.000445948	0.000621718	-1.14629	B
							Hmgcs2	0.000110836	0.000168423	-1.14519	B
							Dhrs4	0.0015545	0.00196189	-1.14302	B
							Phldb1	0.00117622	0.00152503	-1.14266	B
							Tspan17	0.0227885	0.0245105	-1.14199	B
							Ago4	0.00859818	0.00964472	-1.14194	B
							Lpcat3	9.59639e-05	0.000147398	-1.14071	B
							Tulp4	0.000932046	0.00122961	-1.14002	B
							Hspa5	1.56719e-06	3.59136e-06	-1.13859	B
							Apeh	0.000865053	0.00114714	-1.13795	B
							Dmc1	6.80837e-05	0.000107408	-1.13699	B
							Homer1	0.0093665	0.0104425	-1.13678	B
							Cnpy3	0.00265819	0.0032124	-1.13659	B
							Iqsec1	0.00471556	0.00550148	-1.13628	B
							C2cd5	1.24668e-05	2.31784e-05	-1.13534	B
							Slc23a1	2.66068e-08	8.47844e-08	-1.13534	B
							Fbxo36	0.00320408	0.00382876	-1.13508	B
							Ccdc28b	0.00365314	0.00431961	-1.13489	B
							Pigk	0.000135588	0.00020362	-1.13465	B
							Slc48a1	4.05422e-05	6.69259e-05	-1.13226	B
							Klhl22	0.0276727	0.0295653	-1.13216	B
							Fam219b	0.0023357	0.00286045	-1.13186	B
							Arid5b	0.0391748	0.0412011	-1.13078	B
							Brms1l	3.46486e-05	5.79436e-05	-1.13032	B
							Cux1	3.60906e-05	6.00416e-05	-1.13001	B
							Gpr160	0.00548896	0.00635172	-1.12975	B
							Insig2	0.000131298	0.000197874	-1.12871	B
							Mapk14	0.0130248	0.014371	-1.12837	B
							Pnkp	0.000148676	0.000221457	-1.12788	B
							Ubr7	1.43918e-05	2.64503e-05	-1.1277	B
							Tbc1d9b	0.000226228	0.000328943	-1.12705	B
							Cyb561	0.000169532	0.000250175	-1.12651	B
							Mylk	0.0126129	0.0139526	-1.12605	B
							Mbtps2	0.0018418	0.00228841	-1.12585	B
							Umad1	0.000105042	0.000160189	-1.12567	B
							Thap3	0.0081977	0.00926853	-1.12508	B
							2700046G09Rik	0.0466193	0.0487505	-1.12466	B
							Vamp8	0.00904889	0.0101149	-1.12286	B
							Hirip3	0.0225844	0.0243319	-1.12058	B
							Ppp2r5e	0.00198755	0.00245285	-1.11886	B
							Zbtb34	0.000274942	0.000393961	-1.11869	B
							B230219D22Rik	0.0180518	0.019697	-1.11811	B
							Fundc1	0.00155838	0.00196485	-1.11731	B
							Tusc3	9.93678e-07	2.37926e-06	-1.11646	B
							Taok2	0.00790614	0.00896557	-1.11612	B
							Smim19	0.000608674	0.000833916	-1.1152	B
							Rps29	6.58262e-32	3.51347e-30	-1.11502	B
							Klhl23	0.0130808	0.0144204	-1.11458	B
							Rab40c	0.00113789	0.00147983	-1.11457	B
							BC051142	0.0232582	0.0249948	-1.11455	B
							Tceb3	8.42254e-05	0.000130463	-1.11444	B
							Mapk8ip3	0.0454877	0.047606	-1.11395	B
							Sun1	0.000206735	0.00030197	-1.11389	B
							Wbp5	5.51538e-05	8.83151e-05	-1.11327	B
							Abca2	0.00696395	0.00796501	-1.11204	B
							Zglp1	0.000732767	0.000988079	-1.11193	B
							Arl6	0.00147207	0.00186337	-1.11189	B
							Efna2	0.00839429	0.00943254	-1.11181	B
							Gatad1	0.00180651	0.00224674	-1.11083	B
							4921531C22Rik	0.0080754	0.00913833	-1.11048	B
							Sdf2	0.000434016	0.000607623	-1.11043	B
							Epcam	3.87975e-06	8.06812e-06	-1.10914	B
							Crat	0.000175946	0.000258472	-1.1089	B
							Ccdc62	0.0241927	0.0259338	-1.1085	B
							Lnp	7.87888e-05	0.000122934	-1.10828	B
							Mturn	0.0163112	0.0178434	-1.10625	B
							Vezf1	7.1214e-05	0.00011207	-1.10522	B
							Pdk2	0.00171106	0.00214049	-1.10511	B
							Gnai2	4.45632e-05	7.226e-05	-1.10458	B
							Mydgf	4.8685e-06	9.97849e-06	-1.10424	B
							Mef2a	5.86921e-05	9.36297e-05	-1.10297	B
							Fbxo3	2.98601e-06	6.41792e-06	-1.10272	B
							Ppp2r5c	0.0173953	0.0189969	-1.10226	B
							Ube2m	0.000262057	0.000378035	-1.10093	B
							Knstrn	0.00827271	0.00933687	-1.10021	B
							Zfp639	0.00197832	0.0024438	-1.10014	B
							Tra2a	3.34783e-05	5.62805e-05	-1.09992	B
							Gm7609	2.07559e-08	6.66373e-08	-1.0985	B
							Atg2b	0.00122618	0.001585	-1.09836	B
							Nbeal2	0.00730513	0.00832551	-1.09834	B
							Sec24b	3.86648e-05	6.40745e-05	-1.09784	B
							Kdm4c	3.62535e-06	7.5917e-06	-1.09767	B
							Sp3os	0.0218349	0.0235442	-1.09731	B
							Ssr4	0.00100756	0.00132786	-1.09728	B
							Arl16	0.0020747	0.00255057	-1.09665	B
							Dek	1.88039e-11	9.48338e-11	-1.09638	B
							Nrd1	0.018204	0.0198462	-1.0963	B
							Slc4a2	0.0428715	0.0449414	-1.09566	B
							Synj1	0.00603088	0.00695996	-1.09503	B
							Taf4a	0.00432919	0.00507383	-1.09444	B
							Ppp2ca	0.0342312	0.0362398	-1.09377	B
							Baz1a	0.000870963	0.00115259	-1.09331	B
							Spdl1	0.0374263	0.0393945	-1.09216	B
							Apopt1	0.000449229	0.000625444	-1.09209	B
							Chd5	0.000243742	0.000353205	-1.09192	B
							Phtf1	0.00178739	0.00222512	-1.09115	B
							Limd2	0.000677662	0.000916669	-1.0908	B
							Plekha8	0.0369141	0.0388873	-1.09045	B
							Nme3	0.00171776	0.00214678	-1.08975	B
							Fxyd6	0.00830895	0.00936951	-1.08955	B
							1810043G02Rik	0.0153506	0.0168357	-1.08852	B
							Slc12a4	0.00171979	0.00214722	-1.08843	B
							Zfp612	0.00924957	0.0103302	-1.08835	B
							Smc1a	0.000175344	0.000257883	-1.08825	B
							Cutc	0.000479862	0.000663832	-1.08816	B
							Ring1	1.80421e-05	3.23244e-05	-1.08805	B
							Oip5	9.34118e-05	0.00014365	-1.08801	B
							Mtch1	0.00101157	0.00133178	-1.08657	B
							Carhsp1	9.49714e-06	1.81737e-05	-1.08648	B
							Cdkn2d	0.000182384	0.000267315	-1.08646	B
							Lypla2	2.56817e-05	4.43373e-05	-1.08598	B
							Kmt2e	1.58944e-05	2.90039e-05	-1.08594	B
							Ppp1r1b	0.00321629	0.00383976	-1.08518	B
							Fam120a	0.000611778	0.000837273	-1.08474	B
							Sppl2b	0.00264875	0.00320704	-1.08402	B
							Yipf1	9.91295e-05	0.000152078	-1.08345	B
							Gch1	0.00206242	0.00253791	-1.0824	B
							Gpaa1	0.000416272	0.000584058	-1.08154	B
							Clcn4-2	0.0147933	0.0162523	-1.08093	B
							Krcc1	1.63391e-05	2.96885e-05	-1.08012	B
							Mfsd7c	1.36827e-05	2.52195e-05	-1.0797	B
							Podxl2	0.000711111	0.000960899	-1.07941	B
							Tmf1	0.000239262	0.000347106	-1.07938	B
							Agpat4	0.0024933	0.00304763	-1.07914	B
							Yy1	0.000460895	0.000639661	-1.07856	B
							Tmed3	0.000647115	0.00087813	-1.07596	B
							Map1a	0.00563782	0.00651809	-1.07594	B
							Igbp1	0.00502411	0.00584548	-1.07541	B
							Nrcam	0.00306752	0.00367243	-1.07437	B
							St13	1.00031e-07	2.94575e-07	-1.07166	B
							Sdhaf3	0.0087903	0.00983439	-1.07124	B
							Bcan	0.0306913	0.0327085	-1.07097	B
							Golga4	0.00374738	0.00442433	-1.07092	B
							Zfp809	0.00946816	0.0105467	-1.07033	B
							Chga	0.0201661	0.0218922	-1.06884	B
							Ndfip2	4.24016e-05	6.93697e-05	-1.06785	B
							Cenph	5.42476e-05	8.69727e-05	-1.06693	B
							Cadm1	1.19966e-07	3.49266e-07	-1.06687	B
							Usp45	0.00126392	0.00162232	-1.06641	B
							Kif15	3.05614e-05	5.16479e-05	-1.06611	B
							Micu3	0.00826257	0.00933364	-1.06609	B
							4930524B15Rik	0.000714753	0.000964804	-1.06564	B
							Qsox1	3.4225e-05	5.73101e-05	-1.06526	B
							Taf12	2.42145e-06	5.3573e-06	-1.06493	B
							Kitl	0.00125247	0.00161247	-1.06408	B
							Pla2g12a	0.000450019	0.000625444	-1.06394	B
							Ap4m1	0.00166168	0.00208892	-1.06345	B
							Rngtt	0.00855122	0.00960045	-1.06323	B
							Arhgef17	0.00137361	0.00175074	-1.06315	B
							Pcsk1n	2.23956e-05	3.90323e-05	-1.06295	B
							Klf9	0.00876541	0.00981511	-1.06279	B
							Adgrg1	0.0115677	0.0128207	-1.06273	B
							Gm16287	1.39983e-06	3.25442e-06	-1.06171	B
							Fbrsl1	0.000607719	0.0008335	-1.05984	B
							Zfp9	2.78636e-07	7.53022e-07	-1.05847	B
							Mfap4	0.0121176	0.0134163	-1.0582	B
							Npepl1	0.00865636	0.00970148	-1.05766	B
							Blvra	0.00435641	0.00510106	-1.05765	B
							Cox6b2	0.000104935	0.000160189	-1.05749	B
							Strn3	0.000854397	0.00113535	-1.05646	B
							Chid1	0.00596381	0.00688877	-1.05596	B
							Ctsl	3.2796e-05	5.52059e-05	-1.05412	B
							Tpm4	0.000108065	0.000164408	-1.05398	B
							Cnnm3	0.0214311	0.0231282	-1.05389	B
							Ssbp4	0.00685207	0.00785811	-1.05339	B
							Pfkfb2	0.00084371	0.00112232	-1.05248	B
							Osbpl11	0.0104708	0.0116433	-1.05126	B
							Serpinb6a	0.00166377	0.00208949	-1.05065	B
							Nckap1	0.0195794	0.0212733	-1.04999	B
							Lppr4	8.87223e-07	2.1444e-06	-1.04978	B
							Smc4	2.02773e-13	1.31854e-12	-1.04965	B
							Acer3	0.000479866	0.000663832	-1.04956	B
							Krtcap2	7.60094e-09	2.63157e-08	-1.04934	B
							Slc44a2	0.0190129	0.0207105	-1.04859	B
							Spint3	0.000812295	0.00108504	-1.04848	B
							Gas7	0.000627539	0.000855189	-1.04795	B
							Zfp788	0.00650448	0.00747957	-1.04777	B
							Dhh	0.000616282	0.000842537	-1.0456	B
							BC029214	0.00166665	0.00209106	-1.04435	B
							Tmem38b	0.00348631	0.00414667	-1.0423	B
							Hnrnpa3	0.00308135	0.00368554	-1.0417	B
							Ltbp4	0.00341282	0.00406303	-1.04075	B
							Uqcc3	0.00184566	0.00229098	-1.04021	B
							Cluap1	0.0212787	0.0230026	-1.03915	B
							Echs1	0.0195085	0.0212142	-1.03905	B
							Bend4	0.00266569	0.00321842	-1.03818	B
							Svip	0.00217579	0.00267228	-1.0381	B
							Lrr1	2.12679e-05	3.73208e-05	-1.0381	B
							Pgp	1.28558e-07	3.70074e-07	-1.03792	B
							Csnk1d	2.77553e-06	6.016e-06	-1.03787	B
							Ahcyl2	0.0032993	0.00393154	-1.03765	B
							Tmem86a	0.0172973	0.018906	-1.03585	B
							Kdm6a	6.74097e-06	1.34303e-05	-1.03555	B
							Col3a1	0.00837308	0.0094203	-1.03547	B
							Sh3glb1	3.44794e-06	7.28846e-06	-1.03448	B
							Syt7	0.00790874	0.00896557	-1.03411	B
							Hist1h2an	0.000198198	0.00028983	-1.03384	B
							Atad2	0.00101453	0.00133431	-1.0336	B
							Gps2	0.000143456	0.000214681	-1.03281	B
							Ctnnbip1	0.000857285	0.00113801	-1.0324	B
							Wdr70	0.0327674	0.0347763	-1.03096	B
							Inca1	0.0155524	0.0170424	-1.02988	B
							Ttyh1	0.000371518	0.000525292	-1.02923	B
							Ptpn23	0.0358864	0.0379294	-1.02794	B
							Fbxo7	0.00103846	0.00136298	-1.02763	B
							Vps37b	0.00291632	0.00350122	-1.02634	B
							Upf3a	0.00253792	0.00309038	-1.0258	B
							Grn	0.000621614	0.00084892	-1.02518	B
							Tmem9b	0.00178511	0.00222445	-1.02501	B
							Zgpat	0.00322642	0.00384827	-1.02497	B
							Coa4	0.0425293	0.0446192	-1.0247	B
							Hs6st2	0.0206694	0.0223628	-1.02426	B
							Nucks1	0.0129677	0.0143203	-1.02402	B
							Hsf2bp	0.00414539	0.00487625	-1.02383	B
							Upf3b	0.015914	0.0174238	-1.02372	B
							Atox1	3.29935e-06	6.99746e-06	-1.02315	B
							Ireb2	1.3731e-06	3.2039e-06	-1.02306	B
							Deptor	0.00931657	0.0103959	-1.02095	B
							Cpne3	0.00128736	0.00164616	-1.02091	B
							Sema6c	0.00398169	0.00469663	-1.02044	B
							Clk4	0.000567469	0.00077913	-1.01881	B
							Smg5	0.0369089	0.0388873	-1.01836	B
							Coq5	0.00197144	0.00244002	-1.01813	B
							Fam92a	0.00399185	0.00470429	-1.01764	B
							Spns1	0.0107415	0.0119339	-1.01684	B
							Kif5a	0.00364999	0.00431961	-1.01649	B
							Usp1	0.000153519	0.000227613	-1.01591	B
							Mtif3	0.0226957	0.0244312	-1.0159	B
							Abcd3	0.00170523	0.00213529	-1.01572	B
							Kcnq1ot1	1.96368e-06	4.42865e-06	-1.01519	B
							Pf4	0.0335479	0.0355752	-1.01483	B
							Il17ra	0.000270998	0.00038918	-1.01468	B
							Tmx4	0.00721606	0.00823132	-1.01447	B
							AU015836	0.00104861	0.0013749	-1.01437	B
							Scand1	0.0204728	0.0221875	-1.01407	B
							Slc12a9	0.00533976	0.00620148	-1.01346	B
							Pcna	6.73401e-11	3.13682e-10	-1.01318	B
							Btg1	0.041174	0.0432327	-1.01299	B
							Fdxr	0.0016514	0.00207803	-1.01223	B
							Atl3	0.00112936	0.00147173	-1.01149	B
							Ncapg2	0.00125513	0.00161428	-1.00978	B
							Adam11	0.00837605	0.0094203	-1.00959	B
							Ppp1r12c	0.00432645	0.00507383	-1.00921	B
							Fbln5	0.00037502	0.000529076	-1.00857	B
							Pgk1	0.0026086	0.00316741	-1.00797	B
							Rnf19b	0.00123765	0.001595	-1.00794	B
							Tor4a	0.00487773	0.0056855	-1.00716	B
							Cdk12	0.00496028	0.00577647	-1.0071	B
							Fndc5	0.00178255	0.00222342	-1.00703	B
							Ppp1r14b	6.11035e-05	9.71137e-05	-1.00679	B
							Rgs2	0.00748109	0.00851846	-1.00678	B
							Phlpp1	0.00541342	0.00627564	-1.00434	B
							Cant1	0.0213536	0.0230641	-1.00356	B
							Ppp5c	0.000144935	0.000216389	-1.00176	B
							Ifngr1	0.00800174	0.00906298	-1.00166	B
							Parp11	0.0364298	0.038472	-1.00156	B
							Mdc1	0.00119321	0.0015455	-1.00145	B
							Fitm2	0.0365393	0.0385558	-1.00142	B
							Cpeb1	0.000131266	0.000197874	-1.00134	B
							Eid1	0.00286569	0.0034469	-1.00133	B
							Fam195b	0.00032731	0.000465872	-1.00098	B
							Chmp5	0.000541013	0.000746808	-1.00062	B

## Sheet: In.and.G1
Table S4-GO analyses of differentially expressed genes among six subtypes of Cluster C1, Related to Figure 3
	Gene	P value	FDR	average difference	cluster		Gene	P value	FDR	average difference	cluster
	E030030I06Rik	7.31366e-31	2.76456e-28	3.33288	In		Stra8	4.9455e-17	2.33675e-15	-3.11675	G1
	Sphk1	0.000464666	0.00109435	3.13598	In		Rec8	4.09799e-22	3.8726e-20	-3.09734	G1
	Rcan3	1.88467e-09	1.89975e-08	2.79963	In		Xkrx	5.83383e-25	1.47013e-22	-2.88937	G1
	C230072F16Rik	7.97181e-22	6.69632e-20	2.64024	In		Gm1564	8.12704e-24	1.22881e-21	-2.75643	G1
	Ncor2	8.08066e-08	5.76319e-07	2.61561	In		4933406J08Rik	5.59539e-10	6.40926e-09	-2.3229	G1
	Pld2	0.0108615	0.015377	2.60924	In		Fabp9	8.98804e-08	6.18283e-07	-2.24243	G1
	Zfp870	0.0149015	0.020153	2.5667	In		Prss50	2.3039e-18	1.24411e-16	-2.21953	G1
	Jade2	0.00266357	0.00476043	2.44105	In		Prdm9	8.99618e-08	6.18283e-07	-2.18115	G1
	C130036L24Rik	7.56392e-11	1.05895e-09	2.39753	In		Btaf1	7.71313e-07	4.10643e-06	-2.1645	G1
	Rragd	0.00261521	0.0046962	2.37473	In		1700019B21Rik	4.1083e-15	1.41176e-13	-2.11901	G1
	Cdh15	3.10093e-05	0.000101048	2.35516	In		Rbakdn	2.27371e-13	5.72975e-12	-2.04233	G1
	Egr4	0.00351088	0.00600504	2.24099	In		Trap1a	2.24217e-10	2.77883e-09	-2.00507	G1
	Pygl	0.0343168	0.0420478	2.06717	In		Ldhc	2.91036e-22	3.14353e-20	-2.0041	G1
	Irf1	7.90109e-05	0.000230626	1.9927	In		Fam229b	8.66984e-08	6.08807e-07	-1.98715	G1
	Wipi1	0.00961484	0.0140054	1.9891	In		Cox8c	0.00206191	0.00384026	-1.93395	G1
	Sapcd2	1.34774e-06	6.74764e-06	1.97117	In		Ankrd39	5.44536e-06	2.32581e-05	-1.92628	G1
	Sdc4	4.70331e-05	0.000145726	1.96708	In		Esx1	1.92949e-14	5.61038e-13	-1.92488	G1
	AK010878	0.000625755	0.00142063	1.95155	In		D930016D06Rik	0.00131578	0.00264556	-1.90995	G1
	Ethe1	0.00619346	0.00963427	1.93971	In		Braf	8.00644e-09	7.29261e-08	-1.86822	G1
	Sipa1	3.05612e-05	0.000100453	1.91476	In		Cdkn2d	8.72742e-10	9.42561e-09	-1.86415	G1
	Zbed5	1.37508e-06	6.79453e-06	1.90416	In		Pdcl2	4.72648e-08	3.53784e-07	-1.85776	G1
	B4galt3	0.0292822	0.0366048	1.88603	In		Rab29	2.51686e-06	1.18183e-05	-1.8519	G1
	Stx2	0.00787673	0.0118151	1.86285	In		Fam219b	7.37401e-06	3.01338e-05	-1.84432	G1
	Crispld2	3.8487e-05	0.000122253	1.8582	In		Ska2	5.20191e-08	3.8181e-07	-1.84132	G1
	Fam49a	0.000422457	0.00100433	1.83851	In		Dzip3	7.56005e-09	6.97e-08	-1.81496	G1
	H2-D1	0.0362759	0.0438093	1.81623	In		Gnptg	4.55135e-11	6.84253e-10	-1.80512	G1
	Clic4	4.06755e-07	2.4024e-06	1.79733	In		Blvra	8.21455e-07	4.2829e-06	-1.78218	G1
	Epha2	0.00632897	0.00978466	1.79384	In		9230114K14Rik	0.000200226	0.000509665	-1.77056	G1
	Tagln2	0.00227827	0.00418052	1.78885	In		Spdya	6.30099e-07	3.45185e-06	-1.76601	G1
	Spg21	1.38975e-10	1.81146e-09	1.76498	In		Zfp367	4.41646e-12	8.14353e-11	-1.75084	G1
	2400006E01Rik	7.0677e-05	0.000210361	1.76314	In		Gm15800	0.0283812	0.0355824	-1.7429	G1
	Gramd4	0.00404892	0.00676983	1.7619	In		Per3	2.16439e-05	7.43762e-05	-1.72621	G1
	Rsu1	7.28789e-09	6.80203e-08	1.71732	In		Six5	1.26526e-13	3.41621e-12	-1.72491	G1
	Pdk1	0.000161841	0.000424833	1.71272	In		Dmrtc2	4.62562e-08	3.49697e-07	-1.72047	G1
	Pgam1	2.91067e-22	3.14353e-20	1.7096	In		Plek2	0.000154342	0.000409413	-1.71652	G1
	Zfp260	0.010419	0.0148899	1.70651	In		Bola3	3.45334e-08	2.6371e-07	-1.71487	G1
	Ttc34	2.142e-06	1.01846e-05	1.69655	In		Dedd	2.01791e-07	1.26078e-06	-1.6991	G1
	Bik	1.59115e-09	1.62556e-08	1.67912	In		Fhl4	1.79975e-15	7.55894e-14	-1.6872	G1
	Acot13	1.65385e-05	6.09906e-05	1.66252	In		Igsf8	2.0299e-05	7.10466e-05	-1.67727	G1
	Acss1	0.000713777	0.00158245	1.66211	In		Dennd5b	8.81117e-05	0.000249485	-1.6728	G1
	Myh6	1.09101e-11	1.87456e-10	1.65851	In		Prim1	1.9957e-06	9.67145e-06	-1.67175	G1
	Prr5	9.42459e-06	3.73036e-05	1.64983	In		1700028J19Rik	9.07755e-09	8.16178e-08	-1.66902	G1
	Sec14l2	0.00434177	0.00716677	1.64274	In		E130311K13Rik	0.000438721	0.00103973	-1.66151	G1
	Hist1h2bc	0.000757504	0.00165512	1.63899	In		Ppa2	1.01612e-07	6.92057e-07	-1.65786	G1
	Igfbp6	2.84432e-05	9.43611e-05	1.61994	In		Rab24	0.000989983	0.00207321	-1.65476	G1
	Slc3a2	1.22417e-07	8.04757e-07	1.61487	In		Rbm26	0.000416451	0.000993176	-1.64038	G1
	Junb	6.39831e-10	7.11342e-09	1.61343	In		Chrna1	0.0182289	0.0239671	-1.63516	G1
	Gadd45g	5.17932e-09	4.95641e-08	1.59304	In		Letmd1	0.00172586	0.00331998	-1.63218	G1
	Hmox1	4.60007e-10	5.43383e-09	1.58839	In		Fnbp1l	0.0023909	0.00434501	-1.61195	G1
	Hspa1a	2.698e-05	9.06529e-05	1.58446	In		Tmem194	0.000478901	0.00112089	-1.60851	G1
	Ddit4l	0.000249111	0.000625675	1.56753	In		Cpeb1	1.67148e-05	6.13415e-05	-1.6084	G1
	Ak8	0.00173471	0.00332852	1.56608	In		R3hdm1	0.000369974	0.000893611	-1.60746	G1
	Klhl31	0.00276199	0.0049131	1.56338	In		Gm773	4.17468e-05	0.000132053	-1.60413	G1
	Smoc2	0.000224263	0.000568936	1.56228	In		Magea2	6.30645e-06	2.6196e-05	-1.59828	G1
	Atoh8	0.00442594	0.00727389	1.55553	In		Mpc1	4.85504e-12	8.73908e-11	-1.57822	G1
	Rhox10	0.0324899	0.0400038	1.55399	In		Nr0b1	0.0177356	0.0233591	-1.57386	G1
	Zfp553	0.00242189	0.00439077	1.54082	In		Ssr2	3.87411e-11	5.9772e-10	-1.57352	G1
	Rbms2	0.00818428	0.0121558	1.54027	In		Epcam	1.03087e-07	6.95839e-07	-1.56258	G1
	Aldoc	4.20871e-07	2.46291e-06	1.53415	In		1700013H16Rik	2.49152e-12	4.70897e-11	-1.55727	G1
	Tbc1d13	0.0043625	0.00718529	1.53229	In		Megf6	2.26791e-08	1.82398e-07	-1.55344	G1
	Dnmt3b	1.45863e-12	2.98033e-11	1.53027	In		Atad2b	0.00296289	0.00518506	-1.54985	G1
	Rest	7.79235e-07	4.11959e-06	1.52435	In		Qsox2	4.69937e-05	0.000145726	-1.54593	G1
	Lsp1	0.000716844	0.0015846	1.52398	In		Rprd1a	0.000551515	0.00127506	-1.54433	G1
	Acbd7	0.000761925	0.00165999	1.52365	In		Rhox13	1.45713e-10	1.8671e-09	-1.54079	G1
	Alox12b	0.00641454	0.00987656	1.51944	In		Cdkn3	0.000177769	0.000460251	-1.54069	G1
	Txnrd1	6.35047e-08	4.61631e-07	1.51893	In		Hrasls5	2.02391e-15	8.05302e-14	-1.53855	G1
	Rasl11a	0.00573633	0.0090257	1.51778	In		Tank	1.6467e-06	8.0838e-06	-1.53735	G1
	Snai3	1.20416e-05	4.64463e-05	1.51456	In		Ankrd42	0.00722757	0.01095	-1.51913	G1
	Sumo3	2.43338e-11	3.91411e-10	1.51126	In		Slc48a1	0.00230568	0.00422056	-1.51049	G1
	Sh3bp4	0.00685717	0.0104728	1.50961	In		B3glct	1.35249e-05	5.11241e-05	-1.50761	G1
	Usp35	0.00126155	0.00256379	1.50121	In		Ndfip2	0.00062511	0.00142063	-1.49968	G1
	Igsf9	0.00493177	0.00790306	1.495	In		Sfmbt2	6.71595e-05	0.000200682	-1.49428	G1
	Phlda2	1.99862e-05	7.0277e-05	1.4928	In		Tex101	2.3466e-15	8.44777e-14	-1.48616	G1
	Gxylt1	0.015923	0.0213436	1.48794	In		Pxk	0.0106588	0.0151752	-1.48321	G1
	Rdm1	0.00185541	0.00350672	1.48372	In		Chga	0.00147077	0.00290314	-1.48255	G1
	Dusp6	0.0147749	0.0200176	1.48005	In		Dpep3	6.29507e-11	9.15207e-10	-1.47926	G1
	Shmt2	5.58374e-13	1.31916e-11	1.47777	In		Sgcb	1.7951e-05	6.40141e-05	-1.47724	G1
	Itih5	0.00326275	0.005606	1.47165	In		Cdkl2	0.00216446	0.00400081	-1.47094	G1
	Ifitm1	0.00334571	0.00573551	1.46156	In		Ctcflos	1.10951e-06	5.70606e-06	-1.47062	G1
	Tox3	0.006919	0.0105459	1.45462	In		H2-Ke6	0.00509692	0.00812926	-1.46742	G1
	D16Ertd472e	5.81885e-07	3.2346e-06	1.45064	In		Syngr2	0.000895083	0.00190615	-1.4672	G1
	Gyltl1b	0.0206028	0.0267165	1.44847	In		Itgae	0.00456156	0.00743219	-1.46682	G1
	5930412G12Rik	0.000770485	0.00166902	1.44432	In		Zfp800	2.72958e-05	9.1308e-05	-1.46217	G1
	Wasf2	0.0362267	0.0438093	1.43805	In		Syngr1	1.00533e-06	5.20569e-06	-1.46018	G1
	Gm13212	0.00294458	0.00517698	1.43084	In		Zfp326	0.011408	0.0159712	-1.45707	G1
	2010107G23Rik	0.00638103	0.00984502	1.42987	In		Rab26	0.0359381	0.0436479	-1.45543	G1
	Hspb1	2.25703e-08	1.82398e-07	1.4205	In		Pou4f1	0.0154281	0.0207169	-1.45391	G1
	Plcg2	0.000472675	0.00110976	1.4173	In		1110007C09Rik	0.000266731	0.000665507	-1.45328	G1
	Kcnab2	0.00490755	0.00790306	1.41694	In		Dhfr	0.000945563	0.00199121	-1.44855	G1
	Pxn	3.08239e-05	0.000100878	1.41611	In		Zfp64	0.00735045	0.0111139	-1.44597	G1
	Igsf3	0.00322887	0.00557233	1.41609	In		Srbd1	0.00279725	0.0049525	-1.44572	G1
	Shkbp1	0.00015665	0.000414081	1.4103	In		Olfr856-ps1	0.00256586	0.00462957	-1.43737	G1
	Ccdc112	2.08436e-06	9.97327e-06	1.40942	In		4922502D21Rik	2.06876e-12	4.11575e-11	-1.426	G1
	5430402O13Rik	0.00680651	0.0104164	1.40586	In		C2cd5	4.30491e-06	1.87041e-05	-1.41733	G1
	Srpk2	2.06231e-08	1.69468e-07	1.4034	In		Dpm1	9.5638e-11	1.29111e-09	-1.41567	G1
	Fbxo32	9.52125e-06	3.74899e-05	1.39554	In		Sirt7	0.0116736	0.0162827	-1.41364	G1
	2610028E06Rik	8.26393e-06	3.34093e-05	1.39429	In		Ssr4	1.16674e-06	5.95982e-06	-1.41182	G1
	Rnf141	1.05917e-08	9.20384e-08	1.38478	In		Ndufaf3	0.00113397	0.0023423	-1.40892	G1
	Lama2	0.001462	0.00289756	1.3841	In		Mpdz	0.00492365	0.00790306	-1.4082	G1
	Trim71	0.00473181	0.00766007	1.38114	In		Ggnbp1	0.00804261	0.0120162	-1.40381	G1
	Prtn3	0.000783005	0.00169129	1.3793	In		1700123I01Rik	0.00125807	0.00256362	-1.39843	G1
	Snhg20	3.61018e-06	1.60547e-05	1.37746	In		Gm128	7.96781e-05	0.000231679	-1.39697	G1
	Pla2g7	0.00278863	0.00494884	1.37483	In		Gm12942	0.00215586	0.00399468	-1.3962	G1
	2900041M22Rik	0.00183071	0.00347743	1.36641	In		Gtpbp8	0.0012966	0.00261394	-1.39532	G1
	2610305D13Rik	0.00432251	0.00715059	1.3645	In		Spata4	5.85355e-15	1.92404e-13	-1.39383	G1
	Gatsl3	3.72636e-05	0.000118866	1.36429	In		Ddx55	7.66142e-05	0.000225371	-1.39303	G1
	Ctsa	0.000561123	0.00129332	1.36219	In		Cd99l2	0.0187767	0.0245592	-1.38746	G1
	Rxra	0.029325	0.0366048	1.35718	In		Smc4	1.419e-08	1.20536e-07	-1.38226	G1
	Afp	3.31014e-05	0.000106943	1.35427	In		1700001G11Rik	3.16486e-08	2.44146e-07	-1.38178	G1
	Lhx8	0.000353879	0.000860626	1.35308	In		1300002E11Rik	0.00169013	0.00327625	-1.37492	G1
	Tmc7	8.52555e-05	0.000244141	1.34808	In		Atxn2	0.00367227	0.00623873	-1.37088	G1
	Ccnd2	0.000105914	0.000290111	1.34549	In		Cep126	0.000693652	0.00155148	-1.36675	G1
	5830454E08Rik	0.000542041	0.001257	1.34298	In		Nxt2	0.000130197	0.000351531	-1.36562	G1
	Vash1	0.0111583	0.0157381	1.34259	In		Magea8	1.75964e-05	6.365e-05	-1.35979	G1
	Hmgn5	0.000186072	0.000476848	1.34057	In		Dna2	7.79318e-05	0.000228358	-1.34907	G1
	AI662270	0.00296152	0.00518506	1.33978	In		Lyrm2	0.000591749	0.00135976	-1.34636	G1
	Pramef12	0.00146411	0.00289756	1.33843	In		Magea5	1.94091e-05	6.85667e-05	-1.34274	G1
	Calb2	9.61846e-05	0.000269317	1.33727	In		Lman1	2.84581e-05	9.43611e-05	-1.33978	G1
	Jmjd6	8.17784e-07	4.2829e-06	1.33674	In		Mettl21a	0.00611934	0.00953861	-1.33478	G1
	Ifnar2	0.00887719	0.0130314	1.33647	In		Tmx1	6.52347e-07	3.54802e-06	-1.33462	G1
	Pla2g1b	5.85746e-05	0.00017713	1.33354	In		2810433D01Rik	5.2635e-12	9.25396e-11	-1.33411	G1
	Ankrd35	0.0113828	0.0159654	1.33328	In		Meig1	0.00902023	0.0132157	-1.33227	G1
	Pacsin1	0.0126368	0.0174015	1.33204	In		Tube1	0.000887241	0.00190015	-1.33186	G1
	Renbp	0.00206236	0.00384026	1.32904	In		Hagh	3.50566e-05	0.000112778	-1.32893	G1
	Smad3	0.0307442	0.0381652	1.32284	In		2210011C24Rik	0.0297731	0.0370815	-1.32775	G1
	Pdxk	4.40057e-07	2.53956e-06	1.31826	In		Slc25a17	1.28224e-05	4.87124e-05	-1.32407	G1
	Sat1	4.32354e-05	0.000135066	1.31697	In		Cuedc2	0.000764699	0.00166124	-1.32263	G1
	F11r	2.7775e-07	1.70715e-06	1.3152	In		Fam208a	0.0387317	0.046478	-1.31808	G1
	Plvap	0.0359691	0.0436479	1.31354	In		Man2a2	0.0267469	0.0337011	-1.31699	G1
	Polr1c	3.78764e-14	1.06054e-12	1.31345	In		Tmem179b	3.20409e-05	0.000103961	-1.3148	G1
	E530011L22Rik	0.0138136	0.0187825	1.3103	In		Mtfp1	0.0112898	0.0158644	-1.30909	G1
	Krt10	0.00011682	0.000316545	1.30633	In		Laptm4b	5.69234e-06	2.41765e-05	-1.30722	G1
	Tmem160	9.1766e-09	8.16178e-08	1.30514	In		Pdpk1	0.00620946	0.00963932	-1.30664	G1
	Mgll	3.02063e-06	1.38236e-05	1.30326	In		Fam135a	0.0124599	0.0172207	-1.30657	G1
	Pvalb	0.000903576	0.00191345	1.30141	In		Bscl2	0.0170083	0.0226379	-1.30086	G1
	Cox8a	7.57249e-34	5.7248e-31	1.30063	In		Coa6	0.00108812	0.00225994	-1.29856	G1
	Rpusd3	4.53426e-09	4.39474e-08	1.29873	In		Mbtps2	0.00149188	0.00293713	-1.29734	G1
	Ext1	0.015113	0.02033	1.29438	In		Pex11b	0.00758781	0.0114271	-1.29562	G1
	Eva1b	6.97814e-07	3.74147e-06	1.29434	In		Prdx4	9.22941e-10	9.82737e-09	-1.29434	G1
	Mgat4b	6.20319e-05	0.000186096	1.29284	In		Ccdc115	8.20047e-06	3.33309e-05	-1.29198	G1
	Pcgf6	0.00473097	0.00766007	1.29264	In		Dkkl1	9.05385e-06	3.62154e-05	-1.28348	G1
	Klhl21	1.81627e-05	6.44649e-05	1.29211	In		Sdhd	3.59438e-07	2.13965e-06	-1.27874	G1
	Fam81a	0.00282038	0.00497933	1.29045	In		1700012B09Rik	3.35413e-06	1.5184e-05	-1.27838	G1
	Gstm5	1.06695e-12	2.30462e-11	1.29002	In		Zfp329	0.0139215	0.0188953	-1.27729	G1
	Id3	1.129e-07	7.55328e-07	1.28617	In		Lemd3	0.00798515	0.011954	-1.27441	G1
	D1Ertd622e	0.00226147	0.00415979	1.28455	In		Tmx4	0.0163159	0.0217929	-1.27265	G1
	Chd3os	1.61293e-08	1.35486e-07	1.28207	In		Haus2	0.00051184	0.00119062	-1.27198	G1
	Dock7	0.00365583	0.00623873	1.27983	In		Steap1	0.0222404	0.0285948	-1.26966	G1
	Fut10	0.000624039	0.00142063	1.27483	In		Pgam2	8.71293e-15	2.74457e-13	-1.26925	G1
	Dnd1	3.22064e-07	1.93239e-06	1.27183	In		Ormdl1	0.0111833	0.0157441	-1.26641	G1
	Ifngr2	1.17674e-06	5.97057e-06	1.27112	In		Ppp4r1l-ps	0.00069705	0.00155448	-1.26368	G1
	9130401M01Rik	9.47596e-15	2.86553e-13	1.26749	In		Nudt17	1.92735e-08	1.60118e-07	-1.26295	G1
	Pecr	0.00151096	0.0029593	1.26476	In		Impa1	0.00905128	0.0132355	-1.26189	G1
	Slc23a1	5.75594e-06	2.431e-05	1.25434	In		Kif15	0.012596	0.017377	-1.26147	G1
	Depdc7	0.000661916	0.00148489	1.25128	In		Gorasp2	2.06661e-06	9.9513e-06	-1.25937	G1
	Mxra7	0.00155933	0.00304241	1.2491	In		Sun1	0.000172845	0.000449042	-1.25902	G1
	Fkbp9	1.77199e-07	1.11635e-06	1.24827	In		Atpaf1	0.000882613	0.00189561	-1.25716	G1
	Nr1d1	8.52306e-05	0.000244141	1.2452	In		Creg1	0.000232626	0.000587162	-1.25643	G1
	Mri1	6.20064e-10	6.99655e-09	1.24335	In		Zmynd10	1.18298e-08	1.01629e-07	-1.25301	G1
	Tns3	0.000275722	0.000685678	1.24216	In		Pithd1	0.000136862	0.000368212	-1.25047	G1
	Sbk1	0.000101883	0.000282137	1.24033	In		Flot1	0.0121795	0.0168949	-1.24878	G1
	Hist1h4i	1.63651e-05	6.06471e-05	1.23713	In		Ipo5	0.00199471	0.00373267	-1.24716	G1
	Obscn	0.00169839	0.00328384	1.23511	In		Rnaset2b	7.23093e-09	6.80203e-08	-1.24677	G1
	Ftl1	1.00362e-21	7.58739e-20	1.23309	In		Itch	0.00964477	0.0140189	-1.24045	G1
	Zpr1	1.58169e-09	1.62556e-08	1.23307	In		Taf4a	0.0219889	0.0283196	-1.24004	G1
	Cilp2	3.07766e-07	1.86137e-06	1.23059	In		Rnf5	0.000709063	0.00157662	-1.23908	G1
	Wdr55	8.69724e-08	6.08807e-07	1.22381	In		Als2cr11	0.0107463	0.0152711	-1.23503	G1
	D10Wsu102e	2.43727e-10	2.97189e-09	1.21478	In		Rmdn1	0.010398	0.014888	-1.23462	G1
	Tubb4b	9.2497e-13	2.11902e-11	1.2129	In		Cux1	0.000310738	0.000765205	-1.2345	G1
	Egr1	1.53581e-07	9.83962e-07	1.21286	In		Ubxn2a	0.0354137	0.0431123	-1.23258	G1
	Egln3	0.0041972	0.0069738	1.21261	In		Itfg1	4.00237e-06	1.74901e-05	-1.22883	G1
	Rangrf	2.19907e-10	2.77082e-09	1.2123	In		Cdkn2c	0.0150151	0.0202704	-1.22836	G1
	Zfp825	0.00574944	0.0090257	1.20541	In		C920006O11Rik	0.0119589	0.0166193	-1.22693	G1
	Asb9	0.00110079	0.00227999	1.20168	In		Ctcfl	0.0304536	0.0378666	-1.22378	G1
	Tgif1	0.00530973	0.00841542	1.20024	In		Rab28	0.0051324	0.00816861	-1.22345	G1
	Gsto1	1.31688e-07	8.50905e-07	1.19745	In		Tex13	0.00232415	0.00424409	-1.22309	G1
	Snhg4	3.64751e-05	0.000116844	1.19713	In		Tmem30a	0.000332319	0.000815691	-1.22183	G1
	Natd1	0.00171742	0.00331216	1.19577	In		Mdp1	0.000233001	0.000587162	-1.22024	G1
	Itpr3	0.000643288	0.00145172	1.19483	In		Asrgl1	0.00156145	0.00304241	-1.21736	G1
	Ccdc85b	3.28348e-10	3.94017e-09	1.19451	In		Npdc1	0.00855068	0.0126256	-1.2172	G1
	Mafk	1.79038e-05	6.40141e-05	1.19442	In		Wwp1	0.00366764	0.00623873	-1.21014	G1
	Sbsn	2.42283e-05	8.21372e-05	1.19074	In		Cdc123	0.000633541	0.001434	-1.2089	G1
	Grhl3	0.000108925	0.000297283	1.18563	In		Cct6b	0.0119108	0.0165831	-1.20182	G1
	Rab11fip4	0.00114837	0.00235915	1.18216	In		Hsf2bp	0.00107371	0.00224233	-1.20138	G1
	Ttll1	1.95778e-06	9.54894e-06	1.18062	In		Cyb561a3	0.031598	0.0390967	-1.19973	G1
	Arrdc3	0.0168135	0.022418	1.18027	In		Cep112	0.0372555	0.0449205	-1.1982	G1
	Fam109a	0.000893053	0.00190615	1.17898	In		Grk4	0.00489175	0.00790206	-1.19634	G1
	Pnpo	9.66998e-05	0.00026976	1.17283	In		H2bfm	0.00249439	0.00451139	-1.19444	G1
	Jun	9.32536e-06	3.71051e-05	1.17225	In		Tex40	2.20529e-07	1.36655e-06	-1.19357	G1
	Txnip	2.54736e-06	1.18877e-05	1.17107	In		Ift20	0.0170712	0.0226816	-1.19296	G1
	Slc9a3r1	0.0011768	0.00240559	1.17102	In		Stx12	0.00017123	0.000446378	-1.18824	G1
	Sall4	7.30967e-05	0.000215864	1.16999	In		4930502E18Rik	0.0246984	0.0313289	-1.18737	G1
	Bmp7	0.000153119	0.000407599	1.16843	In		Ezh2	0.0137301	0.0187026	-1.18534	G1
	Crabp1	3.6024e-06	1.60547e-05	1.16831	In		Oscp1	0.039288	0.0469964	-1.18517	G1
	Tle3	4.23517e-07	2.46291e-06	1.16747	In		Rnf2	0.000958134	0.00201208	-1.18258	G1
	Pdlim4	1.04531e-05	4.09458e-05	1.16745	In		Gpr160	0.00840823	0.0124396	-1.18113	G1
	Slc7a5	2.26169e-05	7.73682e-05	1.16483	In		Mei1	0.00708692	0.0107801	-1.17983	G1
	Rilpl1	0.00525497	0.00834613	1.16285	In		Lactb2	0.0269878	0.033948	-1.17546	G1
	Gng13	1.37334e-06	6.79453e-06	1.16122	In		Akap7	0.02058	0.0267165	-1.17259	G1
	Cdca7l	4.59243e-07	2.63021e-06	1.15934	In		Elavl2	0.00648344	0.00996236	-1.17056	G1
	Tulp3	0.000163785	0.000428449	1.15897	In		Taf1b	0.000142653	0.000381461	-1.16993	G1
	Ltbr	0.013159	0.0179895	1.15648	In		Cmtm2a	1.43206e-12	2.98033e-11	-1.16915	G1
	Rcn1	0.0058198	0.00910924	1.15628	In		Hif1a	0.00190899	0.00358113	-1.16911	G1
	Snhg10	0.00388065	0.006534	1.15342	In		Ly6k	4.616e-11	6.84253e-10	-1.16851	G1
	Kank2	0.00455769	0.00743219	1.14791	In		Pxylp1	0.00540368	0.0085464	-1.15565	G1
	Socs2	0.000396672	0.000952013	1.14785	In		Cpd	0.0122627	0.0169791	-1.15463	G1
	Basp1	9.27964e-05	0.000260796	1.14589	In		Sord	8.7033e-05	0.000247357	-1.1512	G1
	Mov10	1.02083e-09	1.07187e-08	1.14528	In		Ptcra	0.0337373	0.0414049	-1.15021	G1
	Pycr2	3.03502e-06	1.38236e-05	1.14381	In		Tmem9b	0.00308358	0.00534676	-1.15002	G1
	Cdk4	1.70988e-15	7.55894e-14	1.14226	In		Ext2	7.14964e-05	0.000211966	-1.14842	G1
	Nr4a1	1.78121e-05	6.40141e-05	1.1422	In		Lrpap1	5.35799e-06	2.3015e-05	-1.14748	G1
	Map1s	2.35583e-09	2.34343e-08	1.14117	In		Sccpdh	0.000142796	0.000381461	-1.14383	G1
	Ccdc113	0.025332	0.032025	1.14016	In		Ift80	0.000901371	0.00191345	-1.14197	G1
	Hinfp	4.73646e-07	2.6923e-06	1.13914	In		Acp5	0.0217271	0.0280302	-1.14073	G1
	Zfp462	0.0214712	0.0277474	1.13867	In		Pomt2	0.00273869	0.00488314	-1.13788	G1
	Ubxn10	0.00178618	0.00340998	1.13513	In		Ergic3	5.00407e-08	3.7089e-07	-1.13437	G1
	Zswim1	0.0184199	0.0241761	1.13454	In		Ogfod3	0.000741704	0.00163002	-1.13364	G1
	Abcg1	0.00257782	0.00464008	1.13078	In		Pias3	0.00459137	0.00746467	-1.13265	G1
	Snhg9	1.08074e-10	1.4334e-09	1.13018	In		Camta1	2.07498e-05	7.20519e-05	-1.13172	G1
	Dstn	0.000341139	0.000834631	1.12549	In		Rhox7a	0.0056229	0.00887455	-1.13017	G1
	1110008P14Rik	2.25618e-12	4.37353e-11	1.12102	In		Wnk1	0.00134947	0.00269181	-1.12807	G1
	Ppfibp2	0.00134895	0.00269181	1.12062	In		Pacrg	0.0245702	0.0312186	-1.12742	G1
	Cnp	0.000354041	0.000860626	1.11869	In		Parl	5.32706e-05	0.000162389	-1.12706	G1
	Egr2	0.00715829	0.0108668	1.11647	In		Spire1	0.00915799	0.0133657	-1.1253	G1
	Glb1l3	0.0101327	0.0145781	1.11614	In		P3h1	2.07769e-05	7.20519e-05	-1.12314	G1
	Akr1e1	0.00189516	0.00357292	1.11195	In		Usp15	0.000646103	0.00145373	-1.12075	G1
	Nadsyn1	0.00377507	0.00638469	1.1086	In		Ccnb1ip1	0.0198182	0.0258766	-1.11769	G1
	Unc5b	0.000926315	0.00195613	1.1069	In		Entpd2	0.0319082	0.0393623	-1.11333	G1
	Vim	0.000300909	0.000743423	1.106	In		Gsg2	0.00860376	0.0126792	-1.11247	G1
	Vti1a	8.1569e-05	0.000236269	1.10395	In		Ostf1	0.00381548	0.00643862	-1.11187	G1
	Cecr2	5.1797e-07	2.90063e-06	1.10347	In		Gdi2	2.36668e-05	8.0595e-05	-1.11086	G1
	Klhl5	0.00405652	0.00676983	1.09817	In		Camkmt	0.0106447	0.0151752	-1.10963	G1
	Aard	0.00656749	0.010071	1.09535	In		Bloc1s2	5.0283e-06	2.17223e-05	-1.10792	G1
	Bcan	0.00452449	0.00740372	1.09286	In		Brd9	0.00128492	0.00259733	-1.10286	G1
	Mdh2	1.73109e-13	4.51278e-12	1.09249	In		Aftph	0.0328033	0.0403241	-1.10278	G1
	Gng10	0.00310808	0.00537691	1.09189	In		Arv1	0.0377539	0.0453767	-1.09834	G1
	Dpm3	3.38012e-13	8.24312e-12	1.09182	In		Rc3h2	0.00184972	0.00350474	-1.09725	G1
	Fam89b	2.34038e-06	1.10583e-05	1.09122	In		Rad1	0.0293419	0.0366048	-1.09679	G1
	Tspan5	0.00443553	0.00727389	1.09078	In		Rbp4	0.00140901	0.00280318	-1.09666	G1
	Mtch1	6.28816e-06	2.6196e-05	1.09071	In		Tinf2	0.00117734	0.00240559	-1.09552	G1
	Capg	1.10062e-05	4.28901e-05	1.0883	In		1700008K24Rik	0.00983715	0.0142197	-1.09319	G1
	Jsrp1	5.85688e-05	0.00017713	1.086	In		Pebp4	3.01139e-07	1.83598e-06	-1.0931	G1
	Bahcc1	6.02097e-05	0.000181349	1.08499	In		Btf3	3.01598e-08	2.3506e-07	-1.09279	G1
	Hsd17b1	0.000411265	0.000983911	1.08494	In		Kif23	0.034588	0.0422432	-1.09216	G1
	Uchl1	1.52916e-11	2.51314e-10	1.08349	In		Stom	0.0226319	0.0290488	-1.08983	G1
	Gcat	2.37063e-08	1.88652e-07	1.082	In		Sycp2	3.94211e-06	1.73269e-05	-1.08915	G1
	Gja1	1.15154e-07	7.63652e-07	1.08197	In		Hsd17b10	0.0039699	0.00666943	-1.08844	G1
	Arl5b	1.4998e-05	5.64103e-05	1.07941	In		Clgn	0.00493419	0.00790306	-1.08716	G1
	H2-T23	9.47378e-11	1.29111e-09	1.07925	In		Vamp2	2.60335e-05	8.7863e-05	-1.08661	G1
	Phb	2.1757e-15	8.22416e-14	1.07823	In		Alg13	0.0361432	0.0437889	-1.08557	G1
	Ptgis	0.0240299	0.0306868	1.07729	In		Mtbp	0.0162327	0.0217202	-1.0851	G1
	Ascc2	6.50932e-08	4.68671e-07	1.07723	In		Krcc1	0.00403259	0.00675973	-1.07881	G1
	Kif21b	0.000158012	0.000416227	1.07675	In		Chuk	0.0133893	0.0182713	-1.07829	G1
	H2afj	1.20339e-11	2.02169e-10	1.07645	In		Ugt8a	0.00624118	0.00966871	-1.07303	G1
	Ifitm2	2.12518e-05	7.33622e-05	1.07632	In		Senp2	0.0315608	0.0390967	-1.07043	G1
	Ttll4	0.0249578	0.0316049	1.07425	In		Gbf1	0.0101429	0.0145781	-1.07028	G1
	Pald1	0.000182891	0.000470291	1.07385	In		Spryd7	0.000356565	0.000863983	-1.06613	G1
	Stk11ip	0.00423132	0.00701508	1.07302	In		Cmtm2b	1.08587e-18	6.841e-17	-1.06516	G1
	Zfp651	0.0100293	0.0144698	1.07145	In		Rnasek	0.000868808	0.00187128	-1.06438	G1
	Cep170b	0.000114318	0.000310878	1.07077	In		Fam63a	0.0345727	0.0422432	-1.06312	G1
	Lgalsl	0.00303899	0.00529372	1.06994	In		Gk2	8.63667e-10	9.42561e-09	-1.05833	G1
	Grb7	0.0201577	0.0262745	1.06888	In		Jag2	0.0107676	0.0152726	-1.05807	G1
	Ttyh3	0.0319168	0.0393623	1.06873	In		Gm7609	1.23265e-06	6.21258e-06	-1.05768	G1
	Galk1	6.65349e-11	9.49064e-10	1.06756	In		Zfp488	0.00878476	0.0129208	-1.05623	G1
	Anxa7	0.0241195	0.0307493	1.06639	In		Srp19	1.24808e-05	4.77554e-05	-1.05399	G1
	Tnip1	1.58296e-05	5.89518e-05	1.06619	In		Idh3g	4.19364e-05	0.0001321	-1.05252	G1
	Cend1	0.0232392	0.0297273	1.06571	In		Emc2	0.00263564	0.00472167	-1.05202	G1
	Aacs	4.23037e-05	0.000132704	1.06413	In		Tmod3	0.000378782	0.000911972	-1.05147	G1
	Fscn1	5.19422e-05	0.000159627	1.06201	In		Phyhipl	0.00323579	0.00557233	-1.04874	G1
	Irf2bp2	0.00108497	0.0022596	1.06061	In		Pola2	1.04033e-08	9.14523e-08	-1.04589	G1
	Gja4	0.00969161	0.0140361	1.0577	In		Pigk	0.00575448	0.0090257	-1.04577	G1
	Mlst8	0.0391412	0.046895	1.05724	In		Ufl1	0.0128651	0.0176826	-1.04172	G1
	Pcp4l1	0.0276145	0.0346787	1.05617	In		Lypd4	3.44788e-11	5.43041e-10	-1.04153	G1
	Nudt6	0.00166028	0.00322666	1.05463	In		Rpl39	2.46907e-08	1.94439e-07	-1.04141	G1
	Fos	5.56454e-10	6.40926e-09	1.05434	In		Immp1l	0.000503467	0.00117476	-1.0397	G1
	Aldoa	2.51432e-17	1.26722e-15	1.05143	In		Adam5	5.92579e-07	3.27e-06	-1.03789	G1
	Ccdc6	3.65868e-06	1.61752e-05	1.05128	In		Stag3	3.48314e-06	1.56741e-05	-1.03751	G1
	Pla2g5	0.00781523	0.0117461	1.05053	In		Ggt7	0.0374437	0.0450756	-1.0358	G1
	Phgdh	1.73503e-18	1.00899e-16	1.04942	In		Rb1	0.0110973	0.0156814	-1.03549	G1
	Lrrc75b	0.0258708	0.0326517	1.04688	In		Hspb9	8.42059e-25	1.59149e-22	-1.03543	G1
	Pdpn	0.00190258	0.00357798	1.04612	In		Fmr1nb	3.03534e-06	1.38236e-05	-1.03425	G1
	Hap1	0.00176216	0.00337264	1.04497	In		M1ap	0.0171442	0.0227386	-1.03193	G1
	Fgl1	0.0244847	0.0311623	1.042	In		Vps35	9.9492e-05	0.000276529	-1.03177	G1
	Dand5	0.00299221	0.00522427	1.04198	In		Suv420h2	0.0352345	0.0429634	-1.02969	G1
	Pou3f1	0.00113928	0.00234686	1.0409	In		Asph	0.00134182	0.00269075	-1.02526	G1
	St3gal5	8.18939e-05	0.000236305	1.03879	In		Prps1l1	1.31507e-07	8.50905e-07	-1.02492	G1
	Aim1l	1.25074e-05	4.77554e-05	1.0372	In		Tex11	6.74179e-07	3.64056e-06	-1.02426	G1
	Bcl7c	1.69783e-05	6.17097e-05	1.03706	In		Wdr11	0.00966117	0.0140189	-1.02245	G1
	Hist3h2ba	0.0041191	0.00685911	1.03542	In		Rsrc2	8.63458e-05	0.00024633	-1.02163	G1
	4930452B06Rik	0.00373101	0.00632431	1.03417	In		Msra	0.013025	0.0178386	-1.01846	G1
	H2afy	0.00149964	0.00294475	1.03307	In		Pilra	5.29919e-05	0.000162194	-1.01778	G1
	Gtf2ird1	9.07119e-05	0.000255889	1.03232	In		Zfp935	5.85698e-06	2.45993e-05	-1.01612	G1
	Itpripl2	0.0128877	0.0176826	1.03188	In		Prim2	0.00211161	0.0039223	-1.01426	G1
	Rnf169	0.0174615	0.0230784	1.02997	In		Pcbp3	0.000458275	0.00108267	-1.01354	G1
	Naa38	9.77906e-13	2.1744e-11	1.029	In		Tmem59l	0.00282557	0.00497933	-1.00769	G1
	Ttc9c	4.9402e-07	2.78716e-06	1.02819	In		Synj2bp	0.0103328	0.0148228	-1.00714	G1
	Jund	1.55268e-05	5.81102e-05	1.02798	In		Rbm28	0.00746021	0.0112573	-1.00641	G1
	Rad9a	0.0081117	0.0120717	1.0254	In		Zdhhc13	0.041035	0.0490086	-1.00625	G1
	Phf11d	0.00126689	0.00256775	1.02446	In		Ppp3r2	1.14335e-21	7.85793e-20	-1.0059	G1
	Rab3il1	2.95463e-06	1.37037e-05	1.02423	In		Ccne2	0.0175586	0.0231663	-1.00585	G1
	Dnaaf3	0.0186437	0.0244275	1.02346	In		Edem3	0.0228128	0.0292314	-1.00541	G1
	Cbr1	1.72983e-07	1.09895e-06	1.02172	In		Yes1	0.0206749	0.0267641	-1.00383	G1
	Afap1l1	0.0058985	0.00921336	1.02127	In		BC049730	0.00497161	0.00794616	-1.00293	G1
	Glce	0.000105766	0.000290111	1.01842	In		Atxn10	1.15108e-05	4.46266e-05	-1.00253	G1
	Hip1	0.000181472	0.000468236	1.01734	In		Acsl4	0.0150978	0.02033	-1.00038	G1
	Rnf145	0.000260976	0.000653305	1.01681	In
	Foxp1	2.97326e-05	9.81565e-05	1.01638	In
	Phlpp1	0.00307795	0.00534676	1.01448	In
	Msi2	0.011559	0.0161527	1.01371	In
	Fbxl19	0.00237268	0.00432228	1.0135	In
	Btbd6	0.00019884	0.000507848	1.01311	In
	Mgst3	0.000300278	0.000743423	1.01045	In
	Ctnna2	0.0203692	0.0265045	1.00935	In
	Mpzl1	1.68551e-05	6.15579e-05	1.00898	In
	Nthl1	2.79099e-09	2.74025e-08	1.0081	In
	Apc	0.000597186	0.0013681	1.00786	In
	Aldh2	8.96577e-06	3.60538e-05	1.00782	In
	Rbpms	0.000729689	0.00160829	1.0077	In
	Sgk3	6.76078e-06	2.79298e-05	1.00702	In
	Ube2a	0.0172988	0.0229035	1.00679	In
	Synm	0.00811081	0.0120717	1.00661	In
	Tuba4a	7.05013e-06	2.89669e-05	1.00614	In
	Antxr1	0.00831733	0.0123292	1.00585	In
	Fam195a	4.87038e-05	0.000150286	1.00528	In
	Rab26os	0.000103073	0.00028439	1.00371	In
	Fgfr1	0.00218087	0.00402131	1.00272	In
	Gpr137b-ps	0.000751469	0.0016467	1.00117	In
	Slc29a4	0.00179769	0.00342332	1.00002	In

## Sheet: In.and.ePL
Table S4-GO analyses of differentially expressed genes among six subtypes of Cluster C1, Related to Figure 3
	Gene	P value	FDR	average difference	cluster		Gene	P value	FDR	average difference	cluster
	E030030I06Rik	6.95382e-33	8.35849e-30	3.91625	In		Smcp	0.00048584	0.0016132	-5.91078	ePL
	C230072F16Rik	2.60186e-23	1.56372e-20	3.26325	In		Crisp2	0.00110265	0.00321696	-4.26714	ePL
	Sphk1	0.000910453	0.00274966	3.05664	In		Hspb9	3.14764e-06	2.25206e-05	-3.21375	ePL
	Myh6	1.00147e-12	9.25977e-11	2.97505	In		Stra8	8.73597e-20	3.50021e-17	-2.86773	ePL
	Pygl	0.0151145	0.0283164	2.60015	In		Habp4	0.00954487	0.0192176	-2.86423	ePL
	Jade2	0.00396881	0.00933565	2.58873	In		Rec8	8.3205e-11	2.94154e-09	-2.82655	ePL
	Tcea3	2.16974e-08	2.86597e-07	2.56348	In		Gm1564	8.28591e-17	1.99193e-14	-2.72597	ePL
	Ascl2	1.25964e-07	1.40193e-06	2.55591	In		Ift80	0.0174046	0.0318421	-2.55556	ePL
	Ttc34	4.40048e-07	4.06875e-06	2.45532	In		Rbm26	5.44576e-06	3.50663e-05	-2.49085	ePL
	Aldoc	9.89955e-08	1.13326e-06	2.45165	In		4933406J08Rik	0.000265566	0.000938853	-2.47183	ePL
	Cdh15	2.57585e-05	0.000126892	2.38608	In		Dip2c	0.00526832	0.0117825	-2.37375	ePL
	Rcan3	6.25114e-08	7.51387e-07	2.3663	In		Traf6	0.00596868	0.0129501	-2.37304	ePL
	Stx2	0.00361205	0.00863683	2.35428	In		Gata1	0.00529167	0.0117835	-2.37209	ePL
	AK010878	0.00114089	0.00330447	2.3393	In		3110057O12Rik	0.00610181	0.0131441	-2.35391	ePL
	Gcat	3.4236e-15	6.85862e-13	2.31948	In		Atad2b	0.000520816	0.00170453	-2.30321	ePL
	Pqlc2	0.000138121	0.000553407	2.30124	In		Cidea	0.000130946	0.000529958	-2.3016	ePL
	Plvap	0.00664381	0.0141593	2.2122	In		Cdkn3	1.94406e-10	6.14871e-09	-2.27644	ePL
	2400006E01Rik	1.6969e-05	8.94595e-05	2.18039	In		Prdm9	7.90151e-05	0.000344116	-2.26249	ePL
	C130036L24Rik	3.51265e-10	1.00529e-08	2.16518	In		Nr0b1	0.00571573	0.0125142	-2.24174	ePL
	2010107G23Rik	0.000657097	0.0020895	2.14431	In		Rprd1a	2.49474e-05	0.000123402	-2.22424	ePL
	Ethe1	0.0095293	0.0192176	2.10897	In		Btaf1	0.00259344	0.00645408	-2.2184	ePL
	D16Ertd472e	8.9285e-08	1.03193e-06	2.10395	In		1700018G05Rik	2.4992e-06	1.84297e-05	-2.18901	ePL
	Gm11974	3.75385e-06	2.63867e-05	2.07499	In		Rnf138rt1	0.000169411	0.000656878	-2.16594	ePL
	Cilp2	1.36253e-08	1.94972e-07	2.0702	In		Prss50	4.02965e-18	1.21091e-15	-2.16461	ePL
	Serpine2	3.90286e-11	1.61767e-09	2.06664	In		Hcn3	0.00069166	0.00218494	-2.05756	ePL
	Armc9	2.38839e-06	1.78314e-05	2.05884	In		Atxn2	1.55289e-05	8.29588e-05	-2.0349	ePL
	Pla2g1b	9.4211e-06	5.49717e-05	2.05583	In		Zfp367	0.00180106	0.00485399	-2.01726	ePL
	Smagp	7.91179e-09	1.28285e-07	2.03971	In		Six5	3.27867e-12	2.31822e-10	-2.00643	ePL
	Crispld2	3.31865e-05	0.000160848	2.01767	In		Nqo2	0.000116829	0.000482573	-1.9994	ePL
	H2-T23	4.84075e-13	5.28962e-11	2.01679	In		Defb36	0.000270333	0.000952904	-1.99455	ePL
	Bik	2.0172e-09	4.18047e-08	2.00578	In		Hnrnph3	0.00757255	0.0159688	-1.93485	ePL
	Pbx4	0.000312748	0.00108648	2.0043	In		Dedd	0.000488348	0.00161707	-1.9255	ePL
	9530077C05Rik	6.94557e-10	1.71722e-08	2.00173	In		Fam219b	0.0182341	0.0331079	-1.91046	ePL
	Ak8	0.00115624	0.00334088	1.99994	In		Cdkn2d	7.63852e-05	0.000336319	-1.90722	ePL
	Ifnar1	6.27927e-05	0.000282685	1.99019	In		Rhox5	0.0012226	0.00349066	-1.89918	ePL
	Slc9a3r1	0.000108166	0.000449458	1.98529	In		C2cd5	1.61871e-05	8.60923e-05	-1.8963	ePL
	Prtn3	0.000177109	0.000677979	1.98465	In		Wfdc1	0.00301056	0.0073851	-1.89117	ePL
	Asb9	0.0001399	0.000558007	1.97027	In		Csdc2	0.0120822	0.0235378	-1.88125	ePL
	Slc3a2	1.16782e-05	6.62132e-05	1.96796	In		1700019B21Rik	5.18053e-10	1.3537e-08	-1.87058	ePL
	Fgl1	0.00357569	0.0085788	1.95901	In		Kctd3	0.014758	0.0277608	-1.86289	ePL
	Epha2	0.00540956	0.0119747	1.93242	In		Smc4	3.25474e-07	3.20672e-06	-1.85047	ePL
	Plk5	4.23949e-07	3.97626e-06	1.93077	In		Zfp326	0.00284164	0.00699928	-1.84983	ePL
	Shmt1	1.1207e-14	1.68386e-12	1.91548	In		Ppa2	3.37336e-09	6.3356e-08	-1.84091	ePL
	Retsat	8.8353e-05	0.000382015	1.89785	In		Ankrd39	0.0128299	0.0246745	-1.83906	ePL
	Gpr137b-ps	1.9293e-05	9.95288e-05	1.89236	In		Jak2	1.35547e-05	7.54296e-05	-1.82582	ePL
	Tor4a	0.000834438	0.00255215	1.88452	In		Rc3h2	0.00382712	0.00907338	-1.82294	ePL
	Gmpr2	1.1053e-05	6.3568e-05	1.87652	In		Siah1a	0.00199181	0.00526188	-1.8229	ePL
	Prrg2	8.0045e-09	1.28285e-07	1.87601	In		Cpd	0.00150509	0.00415888	-1.81862	ePL
	Spink10	6.40776e-05	0.000286325	1.86254	In		Cep112	0.0106259	0.0210071	-1.81616	ePL
	Sipa1	0.000130343	0.000529298	1.85855	In		Nipbl	0.000170513	0.000659024	-1.8148	ePL
	Snai3	9.29373e-06	5.4493e-05	1.85128	In		Tspan17	0.00195801	0.00520692	-1.80406	ePL
	Ppp1r15a	3.52802e-08	4.46923e-07	1.82921	In		Acta2	0.00421022	0.00980752	-1.7846	ePL
	Rhpn1	0.00454717	0.0104507	1.82278	In		Ldhc	1.31133e-14	1.75136e-12	-1.7823	ePL
	Galt	0.000205918	0.00076547	1.81707	In		Ska2	0.000124967	0.00051092	-1.76883	ePL
	Ncor2	1.12611e-05	6.44565e-05	1.81049	In		Ctcfl	0.000161108	0.000626705	-1.75394	ePL
	Galk1	8.72249e-12	4.76565e-10	1.79639	In		Rasl12	0.00202438	0.00527833	-1.75088	ePL
	Thap7	2.28839e-11	9.82372e-10	1.79569	In		Cdc42ep5	0.00241725	0.00609128	-1.73875	ePL
	Gml2	0.0203679	0.0361628	1.77342	In		Prim1	0.00129268	0.00365602	-1.73271	ePL
	Gramd4	0.00372436	0.00886472	1.76844	In		Sfmbt2	0.00095045	0.00284898	-1.72705	ePL
	Wdr55	7.03802e-11	2.64366e-09	1.76803	In		Cux1	1.48734e-05	8.05308e-05	-1.71616	ePL
	Lgalsl	0.00139017	0.00389199	1.76036	In		Cbx6	0.0121329	0.0235982	-1.71432	ePL
	Snhg9	1.48095e-11	6.84653e-10	1.75766	In		Cep135	0.0202774	0.0361027	-1.71339	ePL
	Dck	3.53225e-08	4.46923e-07	1.75441	In		Tuba1a	5.4554e-06	3.50663e-05	-1.70118	ePL
	Pctp	8.62946e-06	5.13495e-05	1.74845	In		R3hdm1	0.00916412	0.0186069	-1.6937	ePL
	Rab3il1	1.57193e-07	1.64301e-06	1.74655	In		Esx1	5.54546e-12	3.39276e-10	-1.68956	ePL
	Dnd1	6.78174e-09	1.11667e-07	1.74431	In		Nlk	0.00557647	0.0122764	-1.6865	ePL
	Cbr1	1.06076e-08	1.61902e-07	1.73679	In		Mki67	0.00501833	0.0113171	-1.68511	ePL
	Pcsk4	0.000483381	0.00160948	1.70506	In		Ccdc36	6.90103e-10	1.71722e-08	-1.67842	ePL
	Mri1	4.96451e-10	1.32608e-08	1.70396	In		Kif23	0.00219984	0.00565001	-1.67649	ePL
	1700023F06Rik	4.36247e-06	2.93717e-05	1.70321	In		D930016D06Rik	0.00628057	0.0134794	-1.6651	ePL
	5930412G12Rik	0.000376105	0.00127706	1.70065	In		Taf4a	0.0111155	0.0217959	-1.65571	ePL
	Cda	0.000593838	0.00190854	1.6851	In		A330032B11Rik	0.0171825	0.0315455	-1.65419	ePL
	Rpp40	7.9498e-11	2.89565e-09	1.67998	In		Gm773	5.026e-05	0.000232356	-1.65282	ePL
	Il6ra	0.000243918	0.000882998	1.67001	In		Fhl4	2.14949e-05	0.000109016	-1.63643	ePL
	Rsu1	7.18485e-08	8.46685e-07	1.66024	In		Zfp800	0.00183058	0.00490488	-1.63253	ePL
	Gm38425	0.000103805	0.000434751	1.65974	In		Kmt2d	0.00162201	0.00443104	-1.62361	ePL
	Hps6	0.000960584	0.00286507	1.65487	In		Bola3	4.26736e-07	3.97626e-06	-1.62249	ePL
	2610305D13Rik	0.00537963	0.0119305	1.65086	In		Gorasp2	4.10546e-06	2.788e-05	-1.62224	ePL
	Calb2	7.75802e-05	0.000339096	1.64504	In		Syngr1	7.59171e-06	4.6321e-05	-1.62183	ePL
	Pnpo	3.95239e-06	2.74611e-05	1.64226	In		Dennd5b	0.000201306	0.000751459	-1.61972	ePL
	Ttll12	1.34684e-07	1.48035e-06	1.63826	In		Trap1a	6.66997e-06	4.19754e-05	-1.60936	ePL
	Nadsyn1	0.00235697	0.00596437	1.63753	In		Ctcflos	0.000580239	0.00187486	-1.60789	ePL
	Sec14l2	0.00500196	0.0113014	1.63724	In		Slc22a5	0.00415092	0.00968816	-1.60337	ePL
	Dppa5a	1.41914e-05	7.78909e-05	1.63596	In		Cuedc2	0.000890773	0.002697	-1.58951	ePL
	Gyltl1b	0.00902275	0.0183819	1.63249	In		Yes1	0.00194023	0.00517108	-1.57613	ePL
	Dusp2	3.50164e-05	0.000168359	1.63081	In		Trappc6b	0.0109354	0.0215291	-1.57501	ePL
	Lmo1	5.1486e-06	3.36338e-05	1.62929	In		Ubl3	0.00531748	0.0118144	-1.571	ePL
	Cdca5	4.73274e-09	8.01232e-08	1.62685	In		Erbb2ip	0.0109797	0.0215647	-1.56875	ePL
	Klhl21	6.56736e-07	5.72027e-06	1.62153	In		Dmrtc2	0.000653435	0.00208337	-1.56575	ePL
	Chd3os	1.10742e-09	2.61004e-08	1.61317	In		Wwp1	0.00254779	0.00635362	-1.56129	ePL
	Serp2	0.00595752	0.0129492	1.61177	In		1700013H16Rik	5.17158e-12	3.39276e-10	-1.56026	ePL
	Pck2	3.8607e-06	2.698e-05	1.60751	In		Dopey2	0.0153312	0.0286151	-1.55829	ePL
	Fcho1	4.96191e-05	0.00023128	1.59807	In		Dzip3	0.010488	0.0208373	-1.55221	ePL
	Tox3	0.00387125	0.00914194	1.59766	In		Fam208a	0.0224038	0.0393705	-1.54829	ePL
	Ccng1	3.07946e-10	9.02807e-09	1.58443	In		Wnk1	5.57245e-06	3.56281e-05	-1.54803	ePL
	Adat1	0.00161401	0.00441922	1.5792	In		1700011M02Rik	0.0012727	0.00360799	-1.53689	ePL
	Faah	1.47175e-05	8.00473e-05	1.57368	In		Stag3	5.64519e-12	3.39276e-10	-1.53344	ePL
	Ccdc32	7.27917e-05	0.000321675	1.56973	In		Braf	0.00124075	0.00353409	-1.52543	ePL
	Rnf141	3.58928e-08	4.49408e-07	1.56904	In		Gnptg	2.90724e-06	2.11788e-05	-1.5208	ePL
	Pdxk	2.21261e-07	2.25387e-06	1.56397	In		Fabp9	9.8433e-07	7.9407e-06	-1.51693	ePL
	Fbxl19	0.000218868	0.000802071	1.55945	In		Flot1	0.0272131	0.0462661	-1.50914	ePL
	Tmem237	1.40138e-08	1.98172e-07	1.55837	In		Nr2c1	0.00884202	0.0181872	-1.50384	ePL
	Rdm1	0.00240833	0.00608154	1.55696	In		B3glct	0.000100102	0.00042283	-1.49972	ePL
	Arl5a	0.00139231	0.00389199	1.55368	In		Mpc1	1.03977e-08	1.61902e-07	-1.49211	ePL
	Phlda3	9.595e-06	5.57159e-05	1.55096	In		Golga4	0.00439053	0.0101684	-1.49134	ePL
	Snca	0.00119312	0.00342302	1.54911	In		Epcam	0.000244624	0.000882998	-1.49019	ePL
	Kcnab2	0.00362022	0.00863683	1.54073	In		Rab29	0.0172911	0.0316827	-1.48776	ePL
	Ino80d	0.000261027	0.000928266	1.53724	In		Itch	0.0237896	0.0411441	-1.48701	ePL
	Ptpn4	0.00144758	0.00400918	1.53247	In		Bptf	0.00167457	0.00454364	-1.47927	ePL
	Arpc3	1.43279e-09	3.13129e-08	1.53183	In		Ssr4	8.72965e-06	5.16899e-05	-1.4775	ePL
	Ccno	0.00183554	0.00490488	1.53153	In		Gm2a	0.0128251	0.0246745	-1.47428	ePL
	Hist1h2bj	4.02207e-05	0.000192611	1.52974	In		Cpeb1	0.000181382	0.00069213	-1.46716	ePL
	Anxa7	0.0125638	0.0242792	1.52537	In		Pdcl2	5.93857e-05	0.000270385	-1.46449	ePL
	1700029J07Rik	0.00998868	0.0199577	1.52195	In		Hrasls5	1.3696e-06	1.06067e-05	-1.4589	ePL
	Ccdc113	0.00575614	0.012557	1.51787	In		Atad2	0.0118434	0.0231475	-1.45767	ePL
	Crabp1	1.19184e-05	6.72581e-05	1.51599	In		Fchsd2	0.00443873	0.0102603	-1.45765	ePL
	Rnmtl1	1.01934e-06	8.16832e-06	1.51005	In		Spire1	0.0132226	0.0253076	-1.45715	ePL
	Cisd3	3.82398e-09	6.86033e-08	1.50821	In		Ube2c	0.000369929	0.00125964	-1.45617	ePL
	Dusp9	8.24389e-07	6.88135e-06	1.50815	In		Plekha5	0.0184643	0.0333654	-1.44954	ePL
	Usp35	0.00201502	0.00527682	1.50718	In		Smurf2	0.0193917	0.0347374	-1.44849	ePL
	Bcl9	0.000265296	0.000938853	1.50262	In		Spdya	0.0112134	0.021952	-1.44672	ePL
	Ctsa	0.00200733	0.00527682	1.49808	In		Tmem138	0.0222469	0.039152	-1.44644	ePL
	Samd14	0.000784189	0.00242659	1.49484	In		Cep350	0.0271495	0.0462286	-1.44363	ePL
	Rac3	0.000236547	0.000859003	1.49325	In		Csnk2a1	1.53955e-05	8.26135e-05	-1.44235	ePL
	Dnmt3b	9.92769e-12	5.1883e-10	1.48476	In		Gstm7	0.00402314	0.00942655	-1.43603	ePL
	Sdc2	4.98349e-05	0.00023128	1.48449	In		Blvra	0.000712608	0.00223061	-1.43339	ePL
	Jmjd6	7.72494e-07	6.58538e-06	1.48154	In		Syt7	0.0147117	0.027717	-1.43151	ePL
	Trim54	0.000331058	0.00113695	1.48101	In		Wdr11	0.000536213	0.00174669	-1.42885	ePL
	Cpne1	2.80986e-12	2.25163e-10	1.47808	In		Tex101	1.10465e-14	1.68386e-12	-1.42647	ePL
	Zfp623	1.13552e-05	6.4687e-05	1.47437	In		Ogfod3	0.00197146	0.0052196	-1.42159	ePL
	Pdk1	0.000433253	0.00145874	1.46411	In		Tex40	0.00216772	0.0055914	-1.41657	ePL
	Kif27	0.00274255	0.00678301	1.45912	In		Pgam2	0.000209568	0.000775079	-1.41313	ePL
	Ift27	1.60586e-06	1.22946e-05	1.45573	In		Rhox13	1.06408e-08	1.61902e-07	-1.40872	ePL
	Mcam	0.000874624	0.00266151	1.45381	In		Alcam	0.0105526	0.0209311	-1.40661	ePL
	Enkur	0.0228247	0.039935	1.45381	In		Hipk1	0.0155981	0.0290081	-1.40603	ePL
	Tbc1d13	0.0132525	0.0253076	1.45264	In		2810433D01Rik	6.69892e-12	3.83433e-10	-1.40466	ePL
	BC027231	0.000212247	0.000782578	1.4517	In		Spc25	0.000310145	0.00108056	-1.39831	ePL
	Morn5	0.0156142	0.0290081	1.4509	In		Sycp2	1.29199e-08	1.87105e-07	-1.38131	ePL
	Alox12b	0.00604233	0.0130493	1.44954	In		Btf3	6.66523e-11	2.58439e-09	-1.36052	ePL
	Pycr2	4.6729e-07	4.28766e-06	1.44375	In		Synj1	0.0126694	0.0244439	-1.36008	ePL
	Phf11d	0.000521852	0.00170453	1.44181	In		Man2a2	0.0035463	0.00854239	-1.35186	ePL
	Rbm15b	0.0123623	0.0240056	1.43907	In		Hnrnpa2b1	0.00018287	0.000693405	-1.35083	ePL
	Klhl31	0.0044676	0.0103072	1.43752	In		Nudt17	4.88941e-06	3.22916e-05	-1.35038	ePL
	Xpc	1.9431e-07	1.99624e-06	1.4331	In		Med13	0.00937821	0.0189456	-1.35014	ePL
	Klf8	9.87942e-05	0.000419613	1.43112	In		Pnisr	0.000140784	0.000558489	-1.34991	ePL
	Gm13212	0.00294458	0.007238	1.43084	In		Hsf2bp	0.00494224	0.0112086	-1.34427	ePL
	Cgnl1	0.000796713	0.00244923	1.4278	In		Spata4	2.44954e-05	0.000121667	-1.34338	ePL
	Nrg2	0.00141126	0.00393582	1.42149	In		Micu1	0.0153824	0.0286662	-1.34033	ePL
	Fbxw17	0.016327	0.0300997	1.42146	In		Igsf8	0.00154804	0.00425799	-1.33856	ePL
	Igsf3	0.00629115	0.0134794	1.42088	In		Asb7	0.0233874	0.0406237	-1.33439	ePL
	Taf5l	0.000147164	0.000579971	1.41996	In		1700001G11Rik	0.00306485	0.00747251	-1.33286	ePL
	Dbhos	0.000176137	0.000676411	1.41778	In		Bbx	0.0052737	0.0117825	-1.31753	ePL
	Ppcdc	0.00200566	0.00527682	1.41205	In		Mon2	0.0124423	0.024122	-1.31601	ePL
	Hist1h2ag	3.56118e-07	3.41102e-06	1.41155	In		Mei1	0.0010249	0.00301207	-1.31583	ePL
	Rspo4	0.000258519	0.000922077	1.41035	In		Ppp3cc	0.0184588	0.0333654	-1.31483	ePL
	Mkl1	0.0140793	0.026609	1.40965	In		Peli1	0.00998864	0.0199577	-1.31017	ePL
	Cdca7	2.55048e-09	5.0257e-08	1.40858	In		Dpep3	6.62309e-08	7.88213e-07	-1.30869	ePL
	Acot13	0.000561248	0.0018233	1.40724	In		Ly6k	3.23335e-12	2.31822e-10	-1.30771	ePL
	Sh3bp4	0.0104574	0.020811	1.40365	In		Usp9x	0.000726857	0.0022693	-1.30747	ePL
	Mob1a	4.03151e-06	2.75334e-05	1.40332	In		Fam135a	0.0130562	0.0250296	-1.30524	ePL
	2610028E06Rik	7.27936e-06	4.5102e-05	1.40242	In		Sept7	1.75253e-05	9.19887e-05	-1.29908	ePL
	Adora2b	1.85706e-05	9.62147e-05	1.401	In		Anxa2	0.00573525	0.0125341	-1.29037	ePL
	Foxp1	3.70704e-06	2.62109e-05	1.39441	In		Pgk2	0.00435268	0.0101002	-1.28731	ePL
	Cyct	0.000224283	0.000819416	1.39281	In		Tmsb4x	0.00839277	0.0174233	-1.28011	ePL
	Ttc8	0.000108438	0.000449458	1.39121	In		Hif1a	1.76663e-05	9.21286e-05	-1.2758	ePL
	Ltbr	0.00411811	0.00963029	1.39065	In		Ssr2	0.000462383	0.00154648	-1.27156	ePL
	Egln3	0.00201163	0.00527682	1.38046	In		Vps35	0.00656251	0.0140109	-1.26944	ePL
	Wrn	0.0270132	0.0461875	1.38025	In		2310035C23Rik	0.000883464	0.00268163	-1.26905	ePL
	Pdpn	0.00086878	0.00265044	1.37812	In		Prkaa1	0.0271526	0.0462286	-1.26475	ePL
	Pom121	0.0189497	0.0340224	1.37523	In		Dnajc3	0.00215386	0.00556762	-1.26246	ePL
	Alkbh5	1.46785e-12	1.26025e-10	1.37508	In		Rragc	0.0255658	0.0439	-1.26192	ePL
	Hmox1	1.37348e-10	4.61615e-09	1.37388	In		Ipo5	0.00920162	0.0186515	-1.26148	ePL
	Rpusd3	4.38445e-09	7.66345e-08	1.36747	In		Sgcb	0.0291014	0.0491981	-1.2569	ePL
	Ldlrap1	8.12151e-07	6.82661e-06	1.35713	In		Sh3bp5	0.000791975	0.00244091	-1.24722	ePL
	Myo1e	0.00209484	0.00543845	1.35691	In		Enho	0.0023429	0.00594129	-1.24674	ePL
	Tnip1	1.99448e-06	1.49836e-05	1.35641	In		Thoc2	0.0163062	0.0300997	-1.24476	ePL
	Igsf9	0.00999547	0.0199577	1.35502	In		Pum2	0.0229263	0.0399963	-1.23909	ePL
	Cc2d1b	2.31887e-05	0.000115655	1.35494	In		Ube2s	0.0151738	0.0283653	-1.2338	ePL
	Spry1	0.00452938	0.0104297	1.35437	In		Tspyl2	0.000563484	0.00182563	-1.23218	ePL
	Adprhl2	1.38128e-07	1.49576e-06	1.35317	In		Atox1	4.02272e-06	2.75334e-05	-1.23038	ePL
	Cep170b	0.000119604	0.000490663	1.35296	In		Qk	0.00886551	0.0181872	-1.22564	ePL
	Mrpl44	1.46527e-07	1.55863e-06	1.35196	In		Arfgef1	0.0233194	0.0405643	-1.22272	ePL
	Zfp93	0.000410072	0.00138679	1.35106	In		Nfat5	0.0225846	0.0395725	-1.22227	ePL
	Tagln2	0.0189642	0.0340224	1.34962	In		Gbf1	0.0269642	0.0461695	-1.22215	ePL
	Shmt2	6.60943e-11	2.58439e-09	1.34945	In		Taf1b	0.00253442	0.00634389	-1.21601	ePL
	Gja4	0.00345321	0.00835163	1.34899	In		BC051142	0.00204174	0.00531206	-1.21584	ePL
	Vti1a	9.32924e-05	0.000399066	1.34793	In		App	0.00990961	0.0198854	-1.20851	ePL
	Tyrobp	0.0071201	0.0150941	1.34513	In		4933402E13Rik	0.018416	0.0333654	-1.20571	ePL
	Pgam1	1.42169e-10	4.61857e-09	1.34397	In		Brd9	0.0089461	0.0182856	-1.2044	ePL
	Ctdsp1	0.000137096	0.000551134	1.34382	In		Msra	0.00800419	0.0167322	-1.1934	ePL
	Phlpp2	0.00795494	0.0166583	1.34279	In		Pcbp3	0.00253861	0.00634389	-1.1929	ePL
	Mfsd1	0.0151241	0.0283164	1.33885	In		Fam179b	0.0176052	0.0321115	-1.18957	ePL
	Snhg20	4.30658e-05	0.000204605	1.3387	In		Lyrm2	0.00987349	0.0198461	-1.18556	ePL
	Mrps18b	1.13385e-09	2.62095e-08	1.33491	In		Mdp1	0.00769464	0.0161835	-1.18412	ePL
	Psmb3	2.72366e-13	3.27385e-11	1.33451	In		Zfp518a	0.00465975	0.0106483	-1.18039	ePL
	E2f7	0.00228887	0.00582885	1.33308	In		Slmap	0.0106178	0.0210071	-1.17591	ePL
	AI413582	1.01387e-07	1.14969e-06	1.3328	In		Supt16	0.0077013	0.0161835	-1.17491	ePL
	Map3k8	3.97901e-06	2.74872e-05	1.33076	In		Tmx1	0.000257935	0.000922077	-1.17209	ePL
	Emb	0.00604695	0.0130493	1.3301	In		Atp1b2	0.0140542	0.0266033	-1.17142	ePL
	Nmral1	0.00883745	0.0181872	1.32811	In		Brdt	0.0293979	0.0496296	-1.16698	ePL
	Dchs1	0.00307962	0.00749333	1.31916	In		Hmgb2	3.68992e-10	1.03146e-08	-1.16396	ePL
	Zdhhc12	0.00468768	0.0106918	1.31839	In		Ccdc115	0.000330909	0.00113695	-1.16082	ePL
	Timmdc1	0.000147753	0.000580391	1.31807	In		Zfp935	4.76148e-06	3.16204e-05	-1.1599	ePL
	Cdca7l	1.12723e-06	8.91398e-06	1.31485	In		Camta1	0.00124603	0.00354073	-1.15765	ePL
	Tmem181a	0.0087543	0.0180802	1.3148	In		Magea5	0.00430294	0.0100041	-1.15757	ePL
	Ufsp1	0.0022137	0.00567348	1.31401	In		Knstrn	0.0156508	0.0290312	-1.1531	ePL
	C1qtnf4	7.34869e-13	7.36094e-11	1.31024	In		Chuk	0.00566358	0.0124454	-1.15119	ePL
	Mphosph6	1.47816e-11	6.84653e-10	1.30834	In		Ap1s2	0.000454779	0.00152694	-1.14734	ePL
	Trim68	0.000321839	0.00111484	1.30637	In		Prpf4b	0.00504015	0.0113451	-1.14638	ePL
	Sumo3	1.28788e-06	1.00521e-05	1.29705	In		Ccnb3	0.000698435	0.00219196	-1.1403	ePL
	Gm10069	0.00623621	0.0134095	1.29573	In		Lrpap1	0.000107561	0.00044892	-1.13926	ePL
	Crybg3	0.00249026	0.00624905	1.29168	In		Zfr	0.0180614	0.0328937	-1.13641	ePL
	Rab11fip4	0.000288994	0.0010157	1.29008	In		Gatm	0.00850027	0.0176161	-1.13336	ePL
	Fsd1	6.52487e-07	5.72027e-06	1.28953	In		Wdr82	0.0238894	0.0412573	-1.12589	ePL
	Nthl1	7.0003e-10	1.71722e-08	1.2871	In		Atp11c	0.0159062	0.0294371	-1.12221	ePL
	Cetn2	3.28327e-09	6.26427e-08	1.28258	In		Tex11	0.00013671	0.000551134	-1.12152	ePL
	1110008P14Rik	3.06903e-09	5.94997e-08	1.2814	In		1110007C09Rik	0.00602609	0.0130493	-1.11933	ePL
	Nanp	7.14395e-05	0.000316865	1.27931	In		Sec63	0.0128562	0.0246856	-1.11723	ePL
	Sh3yl1	0.000751791	0.00233502	1.27834	In		Parl	0.00896026	0.0182856	-1.11676	ePL
	Sap30l	0.0213128	0.037729	1.27689	In		Rdx	2.19114e-05	0.000110199	-1.11592	ePL
	Zfp386	6.37209e-06	4.05251e-05	1.27622	In		Rnpepl1	0.0234634	0.040644	-1.11417	ePL
	Rab26os	0.0001949	0.000736698	1.276	In		Sec16a	0.0187857	0.0338537	-1.11405	ePL
	Ttc9c	4.89785e-07	4.39345e-06	1.27492	In		Lrrfip2	0.00529374	0.0117835	-1.10822	ePL
	Fam129c	0.00134486	0.00377691	1.27403	In		E2f4	0.00820371	0.0171195	-1.1054	ePL
	Ccdc106	0.00111849	0.0032474	1.27388	In		Hormad1	1.99501e-10	6.14871e-09	-1.09736	ePL
	Mgll	1.43874e-05	7.86078e-05	1.27116	In		Myef2	0.000330381	0.00113695	-1.09365	ePL
	Bap1	1.6792e-09	3.60428e-08	1.27108	In		Mtbp	0.0219253	0.0387563	-1.09305	ePL
	Ccdc126	5.28605e-05	0.000243442	1.2676	In		Trank1	0.00180858	0.00486333	-1.0848	ePL
	Nudt14	2.73394e-10	8.2155e-09	1.26597	In		Ngfrap1	0.000153603	0.000601402	-1.08164	ePL
	Pou3f1	0.00158664	0.00435419	1.26307	In		Lman1	0.0159186	0.0294371	-1.08148	ePL
	Ssbp4	0.000692565	0.00218494	1.26007	In		Arid4b	0.00827118	0.0172304	-1.07824	ePL
	Smpd2	4.78078e-08	5.80454e-07	1.25776	In		Baz1a	0.0220658	0.0388901	-1.07736	ePL
	Lsm10	3.06819e-06	2.20836e-05	1.25452	In		Ccp110	0.0211303	0.0374611	-1.07667	ePL
	Rxrb	3.31418e-07	3.2276e-06	1.25447	In		Fam63b	0.0232766	0.0405485	-1.06741	ePL
	Naa38	1.38254e-10	4.61615e-09	1.25212	In		Rabgap1	0.0132855	0.0253076	-1.067	ePL
	Lace1	0.017438	0.0318549	1.25204	In		Smc1b	8.24377e-06	4.97816e-05	-1.0639	ePL
	Rbm38	1.06889e-11	5.35337e-10	1.25131	In		Meig1	0.000308483	0.0010779	-1.06338	ePL
	Aplf	2.05393e-05	0.000104611	1.24952	In		Tmem129	0.0290572	0.0491926	-1.05941	ePL
	Tubb2a	5.13188e-07	4.56927e-06	1.2491	In		Sec61a2	0.0196989	0.0351829	-1.05499	ePL
	1190007I07Rik	2.56229e-07	2.56656e-06	1.24736	In		Gdi2	0.00506058	0.0113697	-1.0546	ePL
	Zfp704	0.0250382	0.0431174	1.24574	In		Idh3g	0.000694387	0.00218496	-1.05422	ePL
	Pde7a	0.00120888	0.00345969	1.24255	In		Rnf2	0.0023055	0.00585879	-1.04656	ePL
	Ubxn10	0.00272985	0.00676552	1.23982	In		Ndufa12	6.33469e-05	0.000284115	-1.04495	ePL
	2900041M22Rik	0.00383852	0.00908249	1.23918	In		Fam161b	0.000602405	0.00193091	-1.03389	ePL
	Phb	1.2242e-09	2.77638e-08	1.23914	In		Gal3st1	0.00305603	0.00747251	-1.02982	ePL
	Pcyox1l	0.0132805	0.0253076	1.2353	In		Esyt3	0.0282047	0.0478167	-1.02779	ePL
	Guk1	1.90517e-08	2.60229e-07	1.23496	In		Prpf40a	0.0016347	0.00445558	-1.02559	ePL
	5430402O13Rik	0.0242664	0.0418482	1.23311	In		Raph1	0.0171899	0.0315455	-1.01854	ePL
	Trmt1	1.62997e-06	1.24002e-05	1.23289	In		Ythdc1	0.0181441	0.0329943	-1.01267	ePL
	Mxra7	0.00925716	0.0187325	1.22976	In		Mphosph8	2.17481e-05	0.000109837	-1.0123	ePL
	Gss	9.82206e-06	5.67602e-05	1.22927	In		Sycp1	1.17817e-08	1.74835e-07	-1.00963	ePL
	Prr5	0.000463173	0.00154648	1.2292	In		Arl6ip1	0.00541992	0.0119756	-1.00222	ePL
	Slc35f6	9.51712e-05	0.000405659	1.22741	In
	Trmt2b	0.00119321	0.00342302	1.22692	In
	Sdc4	0.0118952	0.023211	1.22396	In
	Tmem120a	5.19936e-06	3.37818e-05	1.22159	In
	Lppr3	0.000201086	0.000751459	1.221	In
	Abhd3	0.0148497	0.0278897	1.21828	In
	Hist1h4i	1.77053e-05	9.21286e-05	1.21742	In
	Fam188b	0.0088738	0.0181872	1.21423	In
	Thnsl1	0.0274349	0.0465774	1.21328	In
	Nmnat3	6.62721e-05	0.000295034	1.21324	In
	Iqck	0.00105321	0.00308769	1.21286	In
	Stk11ip	0.00164737	0.00447995	1.21171	In
	Tfb2m	7.4884e-06	4.59238e-05	1.2104	In
	Ppan	1.45535e-07	1.55863e-06	1.20909	In
	Ipmk	0.00052068	0.00170453	1.20885	In
	Fbxo32	1.26526e-05	7.10674e-05	1.20796	In
	Tubb4b	3.87203e-08	4.74916e-07	1.20722	In
	Tma16	1.3212e-05	7.38641e-05	1.2065	In
	Agps	7.90458e-07	6.69106e-06	1.20525	In
	Polr1c	4.57927e-09	7.86326e-08	1.2037	In
	Nr1d1	0.000605249	0.00193486	1.20184	In
	Abhd11	7.7465e-05	0.000339096	1.20099	In
	Iah1	3.8414e-08	4.74916e-07	1.19893	In
	Fem1c	0.000198963	0.000749699	1.19715	In
	Phf20	4.17486e-10	1.14049e-08	1.19665	In
	Fam49a	0.00346809	0.00837077	1.19638	In
	Enox2	0.00117444	0.00338531	1.18912	In
	9130401M01Rik	8.87695e-09	1.40396e-07	1.18637	In
	Tmem167b	0.000155458	0.000606689	1.18428	In
	Nans	1.51104e-08	2.11195e-07	1.1821	In
	Mtmr7	1.93898e-07	1.99624e-06	1.18203	In
	Pdcd6	4.39915e-09	7.66345e-08	1.18143	In
	Zbed5	4.59281e-05	0.000216492	1.17643	In
	Arl5b	8.32454e-06	4.97816e-05	1.17499	In
	Ptcra	0.0165879	0.0305339	1.17483	In
	Maff	3.06586e-05	0.000149197	1.17124	In
	5830454E08Rik	0.000749959	0.00233502	1.17105	In
	Mrpl34	1.12004e-08	1.68286e-07	1.16917	In
	Tdrd5	0.000589478	0.00189961	1.16874	In
	Nedd1	0.0124956	0.0241863	1.16678	In
	Pex16	1.27396e-08	1.86744e-07	1.16193	In
	Tspan31	0.000182233	0.000693179	1.16105	In
	Zfp286	0.00242444	0.00609661	1.16037	In
	Rab3a	0.00707405	0.015023	1.15952	In
	Dtx3l	0.0225299	0.0395342	1.15743	In
	Gdpgp1	0.00096536	0.00287218	1.15491	In
	Itpripl2	0.00742216	0.0156792	1.15262	In
	Pus1	5.04008e-06	3.31048e-05	1.15258	In
	Maml1	0.00888179	0.0181872	1.15208	In
	Tnks1bp1	0.00068455	0.00217105	1.1507	In
	Jsrp1	0.000827151	0.00253631	1.15022	In
	Isyna1	1.71648e-11	7.64154e-10	1.14841	In
	Kctd5	3.09717e-07	3.07669e-06	1.14779	In
	Irak1bp1	1.83604e-06	1.388e-05	1.14704	In
	1500012F01Rik	1.40097e-05	7.72461e-05	1.14629	In
	Hsd17b7	8.99573e-05	0.000387558	1.14525	In
	4930452B06Rik	0.00305999	0.00747251	1.14487	In
	Nppc	0.000343637	0.00117679	1.14408	In
	Pusl1	0.000103522	0.000434751	1.14132	In
	Nsun3	0.000929725	0.00280082	1.139	In
	Sprtn	0.00631348	0.0135032	1.13701	In
	2610044O15Rik8	0.00279012	0.00688649	1.13669	In
	Tnfrsf10b	0.00393967	0.00928527	1.13512	In
	Eif2s3x	0.000948324	0.00284898	1.13112	In
	Ung	3.03944e-05	0.000149119	1.13014	In
	Stard5	4.38554e-05	0.000207536	1.1283	In
	Tbx1	3.06474e-05	0.000149197	1.12569	In
	Tspan4	6.07442e-05	0.000274491	1.12408	In
	Wdr45	0.00100167	0.00296553	1.12297	In
	Thop1	1.28961e-09	2.87058e-08	1.12295	In
	Rcl1	3.75783e-09	6.84381e-08	1.12176	In
	Map2k5	0.000515355	0.00169714	1.12095	In
	Zfp553	0.020304	0.0361027	1.12074	In
	Eva1b	6.4266e-06	4.06567e-05	1.11972	In
	Hddc2	7.10114e-06	4.44561e-05	1.11711	In
	Phgdh	2.86342e-08	3.70089e-07	1.11382	In
	Fbxo38	0.000247039	0.000889046	1.11368	In
	Msantd3	1.37657e-06	1.06067e-05	1.11368	In
	Pgm2	2.16407e-09	4.40883e-08	1.11264	In
	Slc30a3	0.00202379	0.00527833	1.10968	In
	Mef2d	0.000140198	0.000558007	1.10822	In
	Pvalb	0.00266467	0.00661763	1.10692	In
	Zbtb8b	0.00491846	0.0111758	1.10508	In
	Zfp692	9.17902e-06	5.40842e-05	1.10456	In
	Socs6	1.69313e-05	8.94595e-05	1.1045	In
	Snhg4	0.000143305	0.000566622	1.10282	In
	Map1s	1.54e-07	1.62375e-06	1.10131	In
	Prmt1	2.5364e-09	5.0257e-08	1.1005	In
	4930558J18Rik	0.0252881	0.0434854	1.09945	In
	Ankrd45	0.018487	0.0333654	1.09806	In
	Mars	7.85529e-10	1.88841e-08	1.09717	In
	Frmd6	4.61539e-05	0.000216707	1.09668	In
	Rnf170	0.000224984	0.000819488	1.09578	In
	Rnf157	0.00732028	0.0154912	1.09445	In
	Mgmt	0.000496285	0.00163883	1.09168	In
	D630045J12Rik	0.00170403	0.00461315	1.09142	In
	Brix1	9.41372e-07	7.64547e-06	1.09128	In
	Trip10	0.000100255	0.00042283	1.09107	In
	Uchl1	2.35243e-08	3.07351e-07	1.09092	In
	Polr3h	1.1914e-06	9.35992e-06	1.09054	In
	Csnk1e	8.11173e-05	0.000351996	1.09037	In
	Lhx8	0.00133953	0.00377076	1.08777	In
	Krt10	0.0052619	0.0117825	1.08746	In
	Bace1	0.00362143	0.00863683	1.08251	In
	Tsc2	5.68547e-07	5.02495e-06	1.08179	In
	Nup62cl	0.00477759	0.0108763	1.0816	In
	BC005537	0.0102882	0.0205081	1.08036	In
	Vash1	0.0259122	0.0444315	1.07974	In
	Ddx41	2.04886e-08	2.76478e-07	1.07889	In
	Nop9	9.18478e-07	7.51028e-06	1.07884	In
	Tigd2	0.000348855	0.00119126	1.07875	In
	Acss1	0.00496449	0.0112379	1.07813	In
	Zswim5	0.00458303	0.010513	1.07771	In
	Trappc5	1.06652e-07	1.19809e-06	1.077	In
	Uaca	0.00100706	0.00297418	1.07556	In
	Gng13	7.14663e-06	4.45091e-05	1.07452	In
	Mapk8ip1	0.0194336	0.0347607	1.07341	In
	Slc7a5	0.000988556	0.00293394	1.07216	In
	Xpnpep3	0.00337472	0.00817826	1.0719	In
	Mmab	0.00570688	0.0125142	1.0705	In
	Egr2	0.0139757	0.0264965	1.06954	In
	Zfp182	0.0229237	0.0399963	1.06888	In
	Coprs	1.35473e-07	1.48035e-06	1.06874	In
	Tgif1	0.0234667	0.040644	1.06848	In
	Mdh2	2.07013e-08	2.76478e-07	1.06754	In
	Mboat7	3.4998e-05	0.000168359	1.06717	In
	Trim71	0.0271197	0.0462286	1.0669	In
	Aurkb	4.77147e-07	4.34493e-06	1.06682	In
	Cks1b	3.7008e-09	6.84363e-08	1.06552	In
	E2f6	0.00838793	0.0174233	1.06434	In
	Ppp2r1b	7.33043e-07	6.2937e-06	1.06338	In
	Isg20l2	3.06745e-06	2.20836e-05	1.06154	In
	Opa1	6.02836e-05	0.000273437	1.05967	In
	Amigo1	0.0109115	0.0215291	1.05948	In
	Ppm1j	0.00213425	0.00552882	1.05871	In
	2610020C07Rik	0.00078531	0.00242659	1.05804	In
	Zswim1	0.014182	0.0267611	1.0579	In
	Fastkd3	4.97336e-05	0.00023128	1.05734	In
	Hic2	0.00041073	0.00138679	1.05712	In
	Mvd	2.74499e-06	2.01188e-05	1.05698	In
	Glce	5.59306e-05	0.000255622	1.05663	In
	Scfd2	0.0021974	0.00565001	1.05612	In
	Uhrf1bp1	0.00172374	0.00465604	1.05416	In
	Spg21	1.97481e-05	0.00010134	1.05381	In
	1700066M21Rik	1.98128e-05	0.00010134	1.05233	In
	Krtcap3	2.23429e-05	0.000111901	1.05211	In
	Nras	3.57562e-07	3.41102e-06	1.0518	In
	Zfp532	0.00355709	0.00855123	1.05117	In
	Slc25a35	0.00183627	0.00490488	1.05107	In
	Gm16845	0.00555382	0.012249	1.04937	In
	D330045A20Rik	9.14586e-05	0.000392619	1.04778	In
	Pik3c3	0.000176081	0.000676411	1.0465	In
	Tuba4a	0.000128874	0.000525106	1.0451	In
	Dand5	0.00587724	0.0127979	1.04465	In
	Dact3	0.0189206	0.0340224	1.04458	In
	Llgl1	7.48413e-06	4.59238e-05	1.0444	In
	Efhc2	0.0136594	0.0259377	1.04418	In
	Pbxip1	0.00707238	0.015023	1.04411	In
	Smim4	7.85931e-08	9.17173e-07	1.0435	In
	Sapcd2	5.54701e-05	0.000254485	1.04347	In
	Rnf169	0.0220449	0.0388901	1.0434	In
	Sult4a1	0.00095565	0.00285744	1.04208	In
	Ttc27	4.80995e-07	4.34704e-06	1.04186	In
	Gosr1	8.99613e-07	7.4064e-06	1.04066	In
	Fitm2	0.0019653	0.00521476	1.04044	In
	H1fx	0.00109634	0.00320633	1.03994	In
	Polr2e	6.34555e-09	1.05935e-07	1.03891	In
	Rad9a	0.00911183	0.018532	1.03848	In
	Foxr1	2.45499e-07	2.47974e-06	1.0384	In
	Exosc4	4.19697e-07	3.97225e-06	1.03742	In
	Gtf3a	0.000217041	0.000797807	1.03612	In
	Snx5	4.37399e-06	2.93717e-05	1.03415	In
	Nutm1	1.49887e-05	8.0791e-05	1.03381	In
	Pggt1b	0.00459616	0.010523	1.03292	In
	Dctn4	3.32963e-07	3.2276e-06	1.0329	In
	Strip1	0.00789003	0.0165512	1.03098	In
	Dtl	0.00143073	0.00398087	1.02922	In
	Noa1	0.000199615	0.000749806	1.02857	In
	Sh3bgrl	0.0109437	0.0215291	1.02801	In
	Cstf3	0.000256137	0.000919036	1.02758	In
	Pdgfb	0.0037363	0.00887555	1.02685	In
	Mettl9	0.000206333	0.00076547	1.02537	In
	Pcif1	1.81707e-08	2.51047e-07	1.02529	In
	Ppil1	4.51319e-06	3.01381e-05	1.02459	In
	Bmp7	0.00130133	0.00367184	1.02357	In
	Mettl25	0.00225747	0.00576109	1.02188	In
	Atxn7l2	7.63242e-06	4.63342e-05	1.0218	In
	Epb4.1l4aos	8.60504e-07	7.13328e-06	1.0213	In
	B4galt4	0.000292157	0.00102383	1.01872	In
	Hck	0.00225291	0.00576109	1.01856	In
	Ccdc85b	2.48882e-06	1.84297e-05	1.01629	In
	Pcbp4	0.020008	0.0356819	1.0147	In
	Rpp38	8.29977e-06	4.97816e-05	1.01394	In
	Xlr3a	0.00102219	0.00301145	1.01223	In
	Rnf40	6.66416e-07	5.76282e-06	1.01138	In
	Ppfibp2	0.00318384	0.00773126	1.00968	In
	Slc29a4	0.00154409	0.00425686	1.0092	In
	Usf1	0.00111827	0.0032474	1.00871	In
	Clic4	1.39131e-05	7.70671e-05	1.00686	In
	Dph3	1.78778e-09	3.77001e-08	1.00673	In
	Abcc4	0.00398992	0.00936696	1.00629	In
	St3gal2	0.0136055	0.0258762	1.00504	In
	Bora	1.06615e-06	8.48684e-06	1.00456	In
	Ube2o	0.00857541	0.0177412	1.00453	In
	Cnppd1	0.00144705	0.00400918	1.00373	In
	Alg14	4.06496e-05	0.000193892	1.00276	In
	Pwp1	3.44634e-06	2.45118e-05	1.00208	In
	Zmynd19	0.000119212	0.000490663	1.00152	In
