# Supplementary material for: Single-cell RNA-seq uncovers dynamic processes and critical regulators in mouse spermatogenesis
Source: Cell Res. 2018 Jul 30;28(9):879–96. doi: 10.1038/s41422-018-0074-y (PMC6123400; doi:10.1038/s41422-018-0074-y)
Supplement: Supplementary file 29 — Supplementary information, Table S5 [file 41422_2018_74_MOESM29_ESM.xlsx]

## Sheet: ePL.to.mPL (up-regulation)
Table S5: GO analyses of differentially expressed genes between early S phase of preleptotene and middle S phase of preleptotene.
Table S5- GO analyses of up-regulated genes in early S phase of preleptotene compared to middle S phase of preleptotene, Related to Figure 3
Category	ID	Name	p-value	q-value Bonferroni	q-value FDR B&H	q-value FDR B&Y	Hit Count in Query List	Hit Count in Genome	Hit in Query List
GO: Biological Process	GO:0007283	spermatogenesis	6.481e-11	2.691e-07	1.427e-07	1.271e-06	44	551	SYCE3,NDRG3,FANCG,NME5,HFM1,HSPA2,IQCG,SPATA6,GAL3ST1,IFT81,SYCP3,MSH4,FABP9,CREM,VIPAS39,CCDC155,SLC22A16,ASF1B,SCMH1,CCT6B,SMARCA4,SIX5,DMRTC2,PCSK4,ACRBP,STRA8,ALKBH5,HIST1H2BA,PRDM9,ALMS1,RSPH1,ZPBP2,RAD51C,MEIG1,TCP11,HSF2BP,MEI1,M1AP,DMC1,LMNA,INSL6,PRSS42,PLEKHA1,GGNBP1
GO: Biological Process	GO:0048232	male gamete generation	6.873e-11	2.854e-07	1.427e-07	1.271e-06	44	552	SYCE3,NDRG3,FANCG,NME5,HFM1,HSPA2,IQCG,SPATA6,GAL3ST1,IFT81,SYCP3,MSH4,FABP9,CREM,VIPAS39,CCDC155,SLC22A16,ASF1B,SCMH1,CCT6B,SMARCA4,SIX5,DMRTC2,PCSK4,ACRBP,STRA8,ALKBH5,HIST1H2BA,PRDM9,ALMS1,RSPH1,ZPBP2,RAD51C,MEIG1,TCP11,HSF2BP,MEI1,M1AP,DMC1,LMNA,INSL6,PRSS42,PLEKHA1,GGNBP1
GO: Biological Process	GO:0007127	meiosis I	1.93e-10	8.015e-07	2.672e-07	2.38e-06	18	103	SYCE3,SYCE2,HFM1,HSPA2,SYCE1,SYCP3,MSH4,MSH5,CCDC155,DMRTC2,STRA8,MEIOB,PRDM9,RAD51C,C11orf80,TEX12,MEI1,DMC1
GO: Biological Process	GO:0045132	meiotic chromosome segregation	7.313e-10	3.036e-06	7.591e-07	6.763e-06	15	74	SYCE3,SYCE2,HFM1,SYCE1,SYCP3,MSH4,MSH5,CCDC155,STRA8,MEIOB,RAD51C,TEX12,MEI1,M1AP,DMC1
GO: Biological Process	GO:0070192	chromosome organization involved in meiotic cell cycle	2.715e-09	1.127e-05	2.11e-06	1.88e-05	13	58	SYCE3,SYCE2,SYCE1,SYCP3,MSH4,MSH5,CCDC155,STRA8,MEIOB,RAD51C,TEX12,MEI1,DMC1
GO: Biological Process	GO:0007276	gamete generation	3.049e-09	1.266e-05	2.11e-06	1.88e-05	47	692	SYCE3,NDRG3,FANCG,NME5,HFM1,HSPA2,IQCG,SPATA6,GAL3ST1,IFT81,SYCP3,MSH4,MSH5,FABP9,CREM,VIPAS39,CCDC155,SLC22A16,ASF1B,SCMH1,CCT6B,SMARCA4,SIX5,DMRTC2,PCSK4,ACRBP,STRA8,ALKBH5,HIST1H2BA,PRDM9,ALMS1,RSPH1,EIF2S2,ZPBP2,RAD51C,MEIG1,TCP11,HSF2BP,MEI1,M1AP,DMC1,LMNA,INSL6,PRSS42,PLEKHA1,FIGLA,GGNBP1
GO: Biological Process	GO:0007129	synapsis	1.027e-08	4.265e-05	6.092e-06	5.427e-05	11	43	SYCE3,SYCE2,SYCE1,SYCP3,MSH4,MSH5,CCDC155,STRA8,MEIOB,TEX12,DMC1
GO: Biological Process	GO:0045143	homologous chromosome segregation	1.546e-08	6.419e-05	7.176e-06	6.392e-05	12	55	SYCE3,SYCE2,SYCE1,SYCP3,MSH4,MSH5,CCDC155,STRA8,MEIOB,TEX12,MEI1,DMC1
GO: Biological Process	GO:0007131	reciprocal meiotic recombination	1.728e-08	7.176e-05	7.176e-06	6.392e-05	11	45	SYCE3,HFM1,SYCP3,MSH4,MSH5,STRA8,MEIOB,PRDM9,RAD51C,C11orf80,DMC1
GO: Biological Process	GO:0035825	reciprocal DNA recombination	1.728e-08	7.176e-05	7.176e-06	6.392e-05	11	45	SYCE3,HFM1,SYCP3,MSH4,MSH5,STRA8,MEIOB,PRDM9,RAD51C,C11orf80,DMC1
GO: Biological Process	GO:0019953	sexual reproduction	1.932e-08	8.023e-05	7.293e-06	6.497e-05	52	857	SYCE3,NDRG3,FANCG,NME5,HFM1,HSPA2,IQCG,SPATA6,GAL3ST1,IFT81,CLIC4,SYCP3,MSH4,MSH5,FABP9,CREM,VIPAS39,PPP3R2,CCDC155,SLC22A16,ASF1B,SCMH1,CCT6B,SMARCA4,SIX5,DMRTC2,ADAM2,PCSK4,SPINK2,ACRBP,STRA8,MEIOB,ALKBH5,HIST1H2BA,PRDM9,ALMS1,RSPH1,EIF2S2,ZPBP2,RAD51C,MEIG1,TCP11,HSF2BP,MEI1,M1AP,DMC1,LMNA,INSL6,PRSS42,PLEKHA1,FIGLA,GGNBP1
GO: Biological Process	GO:0007049	cell cycle	6.426e-08	0.0002668	2.224e-05	0.0001981	84	1766	CDK20,CDKN2C,BRIP1,CETN1,KATNB1,OIP5,MCM5,SYCE3,PPP1R15A,RRM2,ADARB1,DSN1,SYCE2,TAOK2,HAUS8,FANCG,TAOK3,AUNIP,CENPM,MAD1L1,MLF1,HFM1,FGFR3,SMPD3,INCA1,HSPA2,SYCE1,CUL1,INTS7,SLC25A33,CEP290,DTL,SYCP3,MSH4,MSH5,SIRT7,NABP1,PPM1G,CCDC155,MDC1,SMARCA4,DMRTC2,GINS2,TXLNG,FIGNL1,ZMYND11,ATR,STRA8,MEIOB,HAUS3,PRDM9,ALMS1,RSPH1,BUB1,GML,CAB39L,KIF2A,SGSM3,USP3,RAD51C,MOK,MEIG1,TCF19,MIS18A,GRK5,CASP3,C1…
GO: Biological Process	GO:0007286	spermatid development	8.072e-08	0.0003351	2.578e-05	0.0002297	18	149	FANCG,NME5,HSPA2,IQCG,SYCP3,FABP9,SMARCA4,SIX5,DMRTC2,PCSK4,ACRBP,HIST1H2BA,ALMS1,RSPH1,ZPBP2,MEI1,DMC1,INSL6
GO: Biological Process	GO:0048515	spermatid differentiation	1.636e-07	0.0006792	4.851e-05	0.0004322	18	156	FANCG,NME5,HSPA2,IQCG,SYCP3,FABP9,SMARCA4,SIX5,DMRTC2,PCSK4,ACRBP,HIST1H2BA,ALMS1,RSPH1,ZPBP2,MEI1,DMC1,INSL6
GO: Biological Process	GO:1903046	meiotic cell cycle process	2.39e-07	0.0009923	6.615e-05	0.0005893	20	195	SYCE3,SYCE2,HFM1,HSPA2,SYCE1,SYCP3,MSH4,MSH5,CCDC155,DMRTC2,STRA8,MEIOB,PRDM9,RAD51C,C11orf80,TEX12,MEI1,M1AP,DMC1,SPDYA
GO: Biological Process	GO:0007141	male meiosis I	3.248e-07	0.001349	8.43e-05	0.000751	7	19	HSPA2,SYCP3,DMRTC2,MEIOB,RAD51C,MEI1,DMC1
GO: Biological Process	GO:0051321	meiotic cell cycle	3.46e-07	0.001436	8.45e-05	0.0007528	22	237	SYCE3,SYCE2,HFM1,HSPA2,SYCE1,SYCP3,MSH4,MSH5,CCDC155,DMRTC2,STRA8,MEIOB,PRDM9,RSPH1,RAD51C,MEIG1,C11orf80,TEX12,MEI1,M1AP,DMC1,SPDYA
GO: Biological Process	GO:0022402	cell cycle process	4.551e-07	0.001889	0.000105	0.0009351	68	1385	CDKN2C,BRIP1,CETN1,KATNB1,OIP5,MCM5,SYCE3,PPP1R15A,RRM2,DSN1,SYCE2,TAOK2,HAUS8,FANCG,TAOK3,AUNIP,CENPM,MAD1L1,MLF1,HFM1,FGFR3,HSPA2,SYCE1,CUL1,INTS7,SLC25A33,CEP290,DTL,SYCP3,MSH4,MSH5,SIRT7,NABP1,PPM1G,CCDC155,MDC1,SMARCA4,DMRTC2,GINS2,TXLNG,ATR,STRA8,MEIOB,HAUS3,PRDM9,ALMS1,BUB1,GML,CAB39L,KIF2A,SGSM3,RAD51C,TCF19,MIS18A,C11orf80,TEX12,MEI1,KLHL22,CENPQ,M1AP,DMC1,LMNA,CCNE2,RASSF1,ZFYVE19,SPDYA…
GO: Biological Process	GO:0032504	multicellular organism reproduction	5.47e-07	0.002271	0.0001195	0.001065	50	900	SYCE3,NDRG3,FANCG,NME5,HFM1,HSPA2,IQCG,SPATA6,GAL3ST1,IFT81,SYCP3,MSH4,MSH5,FABP9,CREM,VIPAS39,PPP3R2,CCDC155,SLC22A16,ASF1B,SCMH1,CCT6B,SMARCA4,SIX5,DMRTC2,ADAM2,PCSK4,IL11RA,ACRBP,STRA8,ALKBH5,HIST1H2BA,PRDM9,ALMS1,RSPH1,EIF2S2,ZPBP2,RAD51C,MEIG1,TCP11,HSF2BP,MEI1,M1AP,DMC1,LMNA,INSL6,PRSS42,PLEKHA1,FIGLA,GGNBP1
GO: Biological Process	GO:0007281	germ cell development	6.197e-07	0.002573	0.0001287	0.001146	23	265	FANCG,NME5,HFM1,HSPA2,IQCG,SYCP3,FABP9,CCDC155,SMARCA4,SIX5,DMRTC2,PCSK4,ACRBP,STRA8,HIST1H2BA,ALMS1,RSPH1,ZPBP2,MEI1,DMC1,INSL6,PRSS42,FIGLA
GO: Biological Process	GO:0060271	cilium assembly	8.055e-07	0.003344	0.000159	0.001417	23	269	LRRC6,GFY,ZMYND10,TBC1D22A,TBC1D14,NME5,WDR35,RSPH9,SPATA6,IFT81,CEP290,CCDC113,IQCB1,HSPB11,IFT122,TEKT2,ALMS1,RSPH1,SGSM3,KCTD17,ATP6V0D1,TBC1D10A,DNAAF1
GO: Biological Process	GO:0048609	multicellular organismal reproductive process	8.425e-07	0.003498	0.000159	0.001417	49	887	SYCE3,NDRG3,FANCG,NME5,HFM1,HSPA2,IQCG,SPATA6,GAL3ST1,IFT81,SYCP3,MSH4,MSH5,FABP9,CREM,VIPAS39,PPP3R2,CCDC155,SLC22A16,ASF1B,SCMH1,CCT6B,SMARCA4,SIX5,DMRTC2,PCSK4,IL11RA,ACRBP,STRA8,ALKBH5,HIST1H2BA,PRDM9,ALMS1,RSPH1,EIF2S2,ZPBP2,RAD51C,MEIG1,TCP11,HSF2BP,MEI1,M1AP,DMC1,LMNA,INSL6,PRSS42,PLEKHA1,FIGLA,GGNBP1
GO: Biological Process	GO:0007059	chromosome segregation	8.911e-07	0.0037	0.0001609	0.001433	26	333	KATNB1,SYCE3,DSN1,SYCE2,CENPM,CIAO1,MAD1L1,HFM1,SYCE1,SYCP3,MSH4,MSH5,CCDC155,STRA8,MEIOB,BUB1,KIF2A,RAD51C,MIS18A,TEX12,MEI1,KLHL22,CENPQ,ESCO2,M1AP,DMC1
GO: Biological Process	GO:0010927	cellular component assembly involved in morphogenesis	1.055e-06	0.004382	0.0001826	0.001626	26	336	LRRC6,ZMYND10,TBC1D22A,TBC1D14,NME5,WDR35,UGT8,RSPH9,SPATA6,IFT81,CEP290,FABP9,CCDC113,IQCB1,HSPB11,IFT122,TEKT2,ALMS1,RSPH1,ZPBP2,SGSM3,KCTD17,MPP5,ATP6V0D1,TBC1D10A,DNAAF1
GO: Biological Process	GO:0044703	multi-organism reproductive process	1.515e-06	0.006289	0.0002516	0.002241	54	1040	HLA-A,SYCE3,NDRG3,FANCG,NME5,HFM1,HSPA2,IQCG,SPATA6,GAL3ST1,IFT81,CLIC4,SYCP3,MSH4,MSH5,FABP9,CREM,VIPAS39,PPP3R2,CCDC155,SLC22A16,ASF1B,SCMH1,CCT6B,SMARCA4,SIX5,DMRTC2,ADAM2,PCSK4,IL11RA,SPINK2,ACRBP,STRA8,MEIOB,ALKBH5,HIST1H2BA,PRDM9,ALMS1,RSPH1,EIF2S2,ZPBP2,RAD51C,MEIG1,TCP11,HSF2BP,MEI1,M1AP,DMC1,LMNA,INSL6,PRSS42,PLEKHA1,FIGLA,GGNBP1
GO: Biological Process	GO:0022412	cellular process involved in reproduction in multicellular organism	1.694e-06	0.007032	0.0002705	0.00241	25	323	FANCG,NME5,HFM1,HSPA2,IQCG,SYCP3,FABP9,CCDC155,SMARCA4,SIX5,DMRTC2,ADAM2,PCSK4,ACRBP,STRA8,HIST1H2BA,ALMS1,RSPH1,EIF2S2,ZPBP2,MEI1,DMC1,INSL6,PRSS42,FIGLA
GO: Biological Process	GO:0098813	nuclear chromosome segregation	1.932e-06	0.008022	0.0002971	0.002647	23	283	KATNB1,SYCE3,DSN1,SYCE2,CENPM,MAD1L1,HFM1,SYCE1,SYCP3,MSH4,MSH5,CCDC155,STRA8,MEIOB,BUB1,KIF2A,RAD51C,TEX12,MEI1,KLHL22,CENPQ,M1AP,DMC1
GO: Biological Process	GO:0044782	cilium organization	2.009e-06	0.008341	0.0002979	0.002654	22	263	LRRC6,ZMYND10,TBC1D22A,TBC1D14,NME5,WDR35,RSPH9,SPATA6,IFT81,CEP290,CCDC113,IQCB1,HSPB11,IFT122,TEKT2,ALMS1,RSPH1,SGSM3,KCTD17,ATP6V0D1,TBC1D10A,DNAAF1
GO: Biological Process	GO:0007140	male meiotic nuclear division	2.646e-06	0.01099	0.0003789	0.003375	9	46	HSPA2,SYCP3,DMRTC2,MEIOB,RAD51C,MEI1,M1AP,DMC1,SPDYA
GO: Biological Process	GO:0044702	single organism reproductive process	3.863e-06	0.01604	0.0005347	0.004763	64	1356	HLA-A,SYCE3,LRRC6,NDRG3,SYCE2,FANCG,NME5,HFM1,HSPA2,SYCE1,IQCG,SPATA6,GAL3ST1,IFT81,CLIC4,SYCP3,MSH4,MSH5,FABP9,PPARG,CREM,VIPAS39,CCDC155,SLC22A16,ASF1B,SCMH1,CCT6B,SMARCA4,SIX5,DMRTC2,ASB1,ADAM2,PCSK4,IL11RA,EAF2,SPINK2,ACRBP,STRA8,MEIOB,ALKBH5,PTK2,NEFH,HIST1H2BA,PRDM9,ALMS1,RSPH1,EIF2S2,ZPBP2,RAD51C,MEIG1,TCP11,HSF2BP,C11orf80,TEX12,MEI1,M1AP,DMC1,LMNA,INSL6,PRSS42,PLEKHA1,SPDYA,FIGLA,GGNBP1
GO: Biological Process	GO:0000280	nuclear division	1.02e-05	0.04235	0.001366	0.01217	35	599	CETN1,KATNB1,OIP5,SYCE3,DSN1,SYCE2,HAUS8,MAD1L1,HFM1,FGFR3,HSPA2,SYCE1,SYCP3,MSH4,MSH5,SIRT7,CCDC155,SMARCA4,DMRTC2,STRA8,MEIOB,HAUS3,PRDM9,BUB1,KIF2A,RAD51C,MIS18A,C11orf80,TEX12,MEI1,KLHL22,M1AP,DMC1,SPDYA,CDK11B
GO: Biological Process	GO:0048285	organelle fission	1.518e-05	0.06303	0.00197	0.01755	36	636	CETN1,KATNB1,OIP5,SYCE3,DSN1,SYCE2,HAUS8,MAD1L1,HFM1,FGFR3,HSPA2,SYCE1,SYCP3,MSH4,MSH5,SIRT7,CCDC155,SMARCA4,DMRTC2,STRA8,MEIOB,HAUS3,PRDM9,BUB1,KIF2A,RAD51C,MIS18A,C11orf80,TEX12,MEI1,KLHL22,M1AP,DMC1,SPDYA,CDK11B,GGNBP1
GO: Biological Process	GO:0071103	DNA conformation change	2.393e-05	0.09935	0.003011	0.02682	21	285	BRIP1,OIP5,MCM5,HIST1H2BM,CENPM,SMYD3,WRN,SYCP3,PAF1,ASF1B,SMARCA4,GINS2,STRA8,HIST1H2BA,CDAN1,H2BFM,H1FX,MIS18A,CENPQ,M1AP,GTF2H2
GO: Biological Process	GO:0022414	reproductive process	2.762e-05	0.1147	0.003373	0.03005	66	1503	HLA-A,SYCE3,LRRC6,NDRG3,SYCE2,FANCG,NME5,HFM1,HSPA2,SYCE1,IQCG,SPATA6,GAL3ST1,IFT81,CLIC4,SYCP3,MSH4,MSH5,FABP9,PPARG,CREM,VIPAS39,PPP3R2,CCDC155,SLC22A16,ASF1B,SCMH1,SLC22A5,CCT6B,SMARCA4,SIX5,DMRTC2,ASB1,ADAM2,PCSK4,IL11RA,EAF2,SPINK2,ACRBP,STRA8,MEIOB,ALKBH5,PTK2,NEFH,HIST1H2BA,PRDM9,ALMS1,RSPH1,EIF2S2,ZPBP2,RAD51C,MEIG1,TCP11,HSF2BP,C11orf80,TEX12,MEI1,M1AP,DMC1,LMNA,INSL6,PRSS42,PLEKHA1,SPDY…
GO: Biological Process	GO:0000003	reproduction	2.878e-05	0.1195	0.00338	0.03011	66	1505	HLA-A,SYCE3,LRRC6,NDRG3,SYCE2,FANCG,NME5,HFM1,HSPA2,SYCE1,IQCG,SPATA6,GAL3ST1,IFT81,CLIC4,SYCP3,MSH4,MSH5,FABP9,PPARG,CREM,VIPAS39,PPP3R2,CCDC155,SLC22A16,ASF1B,SCMH1,SLC22A5,CCT6B,SMARCA4,SIX5,DMRTC2,ASB1,ADAM2,PCSK4,IL11RA,EAF2,SPINK2,ACRBP,STRA8,MEIOB,ALKBH5,PTK2,NEFH,HIST1H2BA,PRDM9,ALMS1,RSPH1,EIF2S2,ZPBP2,RAD51C,MEIG1,TCP11,HSF2BP,C11orf80,TEX12,MEI1,M1AP,DMC1,LMNA,INSL6,PRSS42,PLEKHA1,SPDY…
GO: Biological Process	GO:0006310	DNA recombination	2.947e-05	0.1224	0.00338	0.03011	20	267	BRIP1,SYCE3,HFM1,POLN,EID3,RPAIN,WRN,SYCP3,MSH4,MSH5,NABP1,CCDC155,GINS2,FIGNL1,STRA8,MEIOB,PRDM9,RAD51C,C11orf80,DMC1
GO: Biological Process	GO:0044458	motile cilium assembly	3.012e-05	0.125	0.00338	0.03011	5	15	LRRC6,ZMYND10,RSPH9,SPATA6,DNAAF1
GO: Biological Process	GO:0070193	synaptonemal complex organization	4.787e-05	0.1988	0.00523	0.0466	6	26	SYCE3,SYCE2,HSPA2,SYCE1,SYCP3,TEX12
GO: Biological Process	GO:0007066	female meiosis sister chromatid cohesion	7.145e-05	0.2967	0.007607	0.06777	3	4	SYCP3,STRA8,RAD51C
GO: Biological Process	GO:0031497	chromatin assembly	0.0001022	0.4245	0.01061	0.09454	14	162	OIP5,HIST1H2BM,CENPM,SMYD3,PAF1,ASF1B,SMARCA4,HIST1H2BA,CDAN1,H2BFM,H1FX,MIS18A,CENPQ,M1AP
GO: Biological Process	GO:0006323	DNA packaging	0.0001194	0.4956	0.01209	0.1077	16	206	OIP5,HIST1H2BM,CENPM,SMYD3,SYCP3,PAF1,ASF1B,SMARCA4,STRA8,HIST1H2BA,CDAN1,H2BFM,H1FX,MIS18A,CENPQ,M1AP
GO: Biological Process	GO:0051276	chromosome organization	0.000125	0.5189	0.01236	0.1101	53	1189	BRIP1,PHF20,KATNB1,OIP5,MCM5,SYCE3,DSN1,PHF21A,SYCE2,HIST1H2BM,CENPM,MAD1L1,HSPA2,SMYD3,SYCE1,WRN,SYCP3,MSH4,MSH5,SIRT7,PAF1,CCDC155,ASF1B,SCMH1,HIST1H2AA,SMARCA4,DMRTC2,GINS2,SETD1A,ZMYND11,ATR,STRA8,MEIOB,HIST1H2BA,CDAN1,HIST3H2A,PRDM9,BUB1,KIF2A,H2BFM,USP3,NELFE,RAD51C,HIST1H2AG,H1FX,MIS18A,TEX12,MEI1,KLHL22,CENPQ,M1AP,DMC1,GTF2H2
GO: Biological Process	GO:0070925	organelle assembly	0.0001312	0.5449	0.01267	0.1129	34	652	LRRC6,STX12,HAUS8,ZMYND10,TBC1D22A,TBC1D14,NME5,WDR35,BIN2,RSPH9,VPS37A,SPATA6,IFT81,CEP290,FABP9,CCDC113,IQCB1,HSPB11,IFT122,PSEN1,ATG13,HAUS3,TEKT2,ALMS1,RSPH1,ZPBP2,KIF2A,SGSM3,MPV17L2,KCTD17,ATP6V0D1,TBC1D10A,HGS,DNAAF1
GO: Biological Process	GO:0036159	inner dynein arm assembly	0.0001359	0.5644	0.01283	0.1143	4	11	LRRC6,ZMYND10,TEKT2,DNAAF1
GO: Biological Process	GO:0006333	chromatin assembly or disassembly	0.0001437	0.5964	0.01325	0.1181	15	188	OIP5,HIST1H2BM,CENPM,SMYD3,PAF1,ASF1B,SMARCA4,HIST1H2BA,CDAN1,HIST3H2A,H2BFM,H1FX,MIS18A,CENPQ,M1AP
GO: Biological Process	GO:0006259	DNA metabolic process	0.000147	0.6104	0.01327	0.1182	46	992	BRIP1,KCTD13,MCM5,SYCE3,RRM2,FANCG,TAOK3,HFM1,POLN,GINS3,EID3,RPAIN,SLC25A33,DTL,WRN,SYCP3,MSH4,MSH5,NABP1,PPARG,CHCHD4,UBE2T,CCDC155,MDC1,SMARCA4,GINS2,FIGNL1,RNF111,ATR,STRA8,MEIOB,HIST1H2BA,CDAN1,DFFA,HIST3H2A,PRDM9,USP3,RAD51C,MIS18A,CASP3,C11orf80,TEX12,ESCO2,DMC1,GTF2H2,CCNE2
GO: Biological Process	GO:0006974	cellular response to DNA damage stimulus	0.0001745	0.7247	0.01542	0.1374	39	800	BRIP1,PPP1R15A,TAOK2,FANCG,TAOK3,POLN,CDIP1,EID3,INTS7,RPAIN,DTL,WRN,CHCHD6,SYCP3,MSH4,MSH5,NABP1,CHCHD4,UBE2T,CCDC155,MDC1,GINS2,FIGNL1,SOD2,RNF111,PSEN1,ATR,MEIOB,HIST3H2A,GML,USP3,RAD51C,CASP3,TEX12,ESCO2,DMC1,GTF2H2,RASSF1,SPDYA
GO: Biological Process	GO:0034728	nucleosome organization	0.0001814	0.753	0.01569	0.1398	14	171	OIP5,HIST1H2BM,CENPM,SMYD3,SYCP3,PAF1,ASF1B,SMARCA4,HIST1H2BA,HIST3H2A,H2BFM,H1FX,MIS18A,CENPQ
GO: Biological Process	GO:0016197	endosomal transport	0.0001881	0.7812	0.01594	0.142	18	259	VAMP3,TBC1D14,VTI1B,VPS37A,KIF16B,UBE2O,VIPAS39,VPS29,SNX16,ALMS1,AP1M1,SGSM3,RAB6A,AP3D1,VTI1A,TBC1D10A,HGS,M6PR
GO: Biological Process	GO:0006281	DNA repair	0.0002699	1	0.02241	0.1997	28	516	BRIP1,FANCG,TAOK3,POLN,EID3,RPAIN,DTL,WRN,SYCP3,MSH4,MSH5,NABP1,CHCHD4,UBE2T,CCDC155,MDC1,GINS2,FIGNL1,RNF111,ATR,MEIOB,HIST3H2A,USP3,RAD51C,TEX12,ESCO2,DMC1,GTF2H2
GO: Biological Process	GO:0007130	synaptonemal complex assembly	0.0002834	1	0.02308	0.2056	5	23	SYCE3,SYCE2,SYCE1,SYCP3,TEX12
GO: Biological Process	GO:0051307	meiotic chromosome separation	0.0003872	1	0.03091	0.2754	4	14	HFM1,SYCP3,MEIOB,M1AP
GO: Biological Process	GO:0071824	protein-DNA complex subunit organization	0.0003976	1	0.03115	0.2775	17	252	OIP5,HIST1H2BM,CENPM,SMYD3,SYCP3,PAF1,ASF1B,SMARCA4,HIST1H2BA,HIST3H2A,H2BFM,RAD51C,H1FX,MIS18A,CENPQ,DMC1,GTF2H2
GO: Biological Process	GO:0030031	cell projection assembly	0.0005947	1	0.04572	0.4073	24	436	LRRC6,ZMYND10,TBC1D22A,TBC1D14,NME5,WDR35,RSPH9,SPATA6,IFT81,CEP290,CDC42EP3,CCDC113,IQCB1,HSPB11,IFT122,NEFH,TEKT2,ALMS1,RSPH1,SGSM3,KCTD17,ATP6V0D1,TBC1D10A,DNAAF1

## Sheet: ePL.to.mPL (down-regulation)
Table S5- GO analyses of up-regulated genes in early S phase of preleptotene compared to middle S phase of preleptotene, Related to Figure 3
Category	ID	Name	p-value	q-value Bonferroni	q-value FDR B&H	q-value FDR B&Y	Hit Count in Query List	Hit Count in Genome	Hit in Query List
GO: Biological Process	GO:1903047	mitotic cell cycle process	2e-13	8.627e-10	8.627e-10	7.719e-09	56	931	NUSAP1,ERCC2,ERCC3,CENPA,CENPE,SMC1A,POLA2,TUBGCP5,CKS2,FZR1,ASPM,SAC3D1,PLK1,MIIP,KNSTRN,ID2,DGKZ,ATF2,CEP164,PPP2R1A,PRKACA,CDCA3,NEK6,INCENP,INS,DLGAP5,BAX,CCND1,CUL7,SPDL1,BID,AURKA,RALBP1,KIF14,FAM83D,CDT1,DMRT1,KIF11,KIF22,KIF2C,PIM2,UBE2C,PRC1,CCNA2,CCNB1,CCNG1,LATS1,LMNB1,CCNB2,CDK1,CKAP2,CDC20,BUB3,AJUBA,SKA1,AURKB
GO: Biological Process	GO:0000278	mitotic cell cycle	6.319e-13	2.726e-09	1.363e-09	1.22e-08	58	1016	NUSAP1,ERCC2,ERCC3,CENPA,CENPE,SMC1A,MAEA,POLA2,TUBGCP5,CKS2,FZR1,ASPM,SAC3D1,PLK1,MIIP,KNSTRN,ID2,DGKZ,ATF2,CEP164,PPP2R1A,PRKACA,CDCA3,NEK6,INCENP,TMEM8B,INS,DLGAP5,BAX,CCND1,CUL7,SPDL1,BID,AURKA,RALBP1,KIF14,FAM83D,CDT1,DMRT1,KIF11,KIF22,KIF2C,PIM2,UBE2C,PRC1,CCNA2,CCNB1,CCNG1,LATS1,LMNB1,CCNB2,CDK1,CKAP2,CDC20,BUB3,AJUBA,SKA1,AURKB
GO: Biological Process	GO:0051301	cell division	7.005e-11	3.022e-07	1.007e-07	9.012e-07	42	668	NUSAP1,ERCC2,CENPE,SMC1A,MAEA,PIK3R4,CKS2,FZR1,ASPM,SAC3D1,PLK1,KNSTRN,CEP164,CDCA3,NEK6,INCENP,INS,SDCCAG3,DLGAP5,CCND1,CUL7,SPDL1,AURKA,KIF14,FAM83D,GNAI2,DMRT1,KIF11,KIF2C,UBE2C,PRC1,CCNA2,CCNB1,CCNG1,LATS1,CCNB2,CDK1,CKAP2,CDC20,BUB3,SKA1,AURKB
GO: Biological Process	GO:0000280	nuclear division	1.275e-10	5.499e-07	1.375e-07	1.23e-06	39	599	NUSAP1,CENPE,SMC1A,TUBGCP5,CKS2,FZR1,ASPM,SAC3D1,PLK1,KNSTRN,CEP164,PPP2R1A,CDCA3,NEK6,INCENP,INS,DLGAP5,CUL7,SPDL1,AURKA,KIF14,FAM83D,DMRT1,KIF11,KIF22,KIF2C,PIM2,UBE2C,PRC1,CCNA2,CCNB1,CCNG1,LATS1,CCNB2,CDK1,CDC20,BUB3,SKA1,AURKB
GO: Biological Process	GO:0010564	regulation of cell cycle process	4.471e-10	1.929e-06	3.857e-07	3.451e-06	38	598	NUSAP1,ERCC2,ERCC3,CENPE,SMC1A,PIK3R4,FZR1,PLK1,MIIP,KNSTRN,ID2,DGKZ,POU4F1,PPP2R1A,PRKACA,NEK6,INS,SDCCAG3,DLGAP5,BAX,CCND1,CUL7,BID,AURKA,KIF14,FAM83D,CDT1,DMRT1,KIF11,UBE2C,CCNA2,CCNB1,CCNG1,LMNB1,CDK1,CDC20,BUB3,AURKB
GO: Biological Process	GO:0048285	organelle fission	7.248e-10	3.127e-06	5.211e-07	4.662e-06	39	636	NUSAP1,CENPE,SMC1A,TUBGCP5,CKS2,FZR1,ASPM,SAC3D1,PLK1,KNSTRN,CEP164,PPP2R1A,CDCA3,NEK6,INCENP,INS,DLGAP5,CUL7,SPDL1,AURKA,KIF14,FAM83D,DMRT1,KIF11,KIF22,KIF2C,PIM2,UBE2C,PRC1,CCNA2,CCNB1,CCNG1,LATS1,CCNB2,CDK1,CDC20,BUB3,SKA1,AURKB
GO: Biological Process	GO:0000819	sister chromatid segregation	1.151e-09	4.966e-06	7.095e-07	6.348e-06	22	225	NUSAP1,CENPA,CENPE,SMC1A,PLK1,KNSTRN,PPP2R1A,NEK6,INCENP,DLGAP5,SPDL1,KIF14,KIF22,KIF2C,UBE2C,PRC1,CCNB1,LATS1,CDC20,BUB3,SKA1,AURKB
GO: Biological Process	GO:0051726	regulation of cell cycle	1.325e-09	5.717e-06	7.147e-07	6.394e-06	51	1008	NUSAP1,HHEX,ERCC2,ERCC3,CENPE,SMC1A,MAEA,PIK3R4,CKS2,FZR1,ASPM,PLK1,ALOX15B,MIIP,KNSTRN,ID2,DGKZ,POU4F1,ATF2,HEXIM1,PPP2R1A,LAMTOR4,PRKACA,NEK6,TMEM8B,INS,SDCCAG3,DLGAP5,BAX,CCND1,CUL7,BID,AURKA,KIF14,FAM83D,CDT1,DMRT1,KIF11,PIM2,UBE2C,CCNA2,CCNB1,CCNG1,LATS1,LMNB1,CCNB2,NANOS3,CDK1,CDC20,BUB3,AURKB
GO: Biological Process	GO:0000070	mitotic sister chromatid segregation	2.225e-09	9.599e-06	1.067e-06	9.542e-06	17	136	NUSAP1,CENPE,SMC1A,PLK1,KNSTRN,PPP2R1A,NEK6,DLGAP5,SPDL1,KIF14,KIF22,KIF2C,UBE2C,PRC1,CCNB1,BUB3,AURKB
GO: Biological Process	GO:0007346	regulation of mitotic cell cycle	3.887e-09	1.677e-05	1.677e-06	1.5e-05	33	508	NUSAP1,ERCC2,ERCC3,CENPE,SMC1A,MAEA,FZR1,PLK1,MIIP,ID2,DGKZ,ATF2,NEK6,TMEM8B,INS,DLGAP5,BAX,CCND1,CUL7,BID,AURKA,KIF14,DMRT1,KIF11,PIM2,UBE2C,CCNA2,CCNB1,CCNG1,LMNB1,CDK1,CDC20,BUB3
GO: Biological Process	GO:0007059	chromosome segregation	4.496e-09	1.94e-05	1.763e-06	1.578e-05	26	333	NUSAP1,ERCC2,CENPA,CENPE,SMC1A,PLK1,KNSTRN,PPP1R7,PPP2R1A,NEK6,INCENP,DLGAP5,SPDL1,KIF14,FAM83D,KIF11,KIF22,KIF2C,UBE2C,PRC1,CCNB1,LATS1,CDC20,BUB3,SKA1,AURKB
GO: Biological Process	GO:0022402	cell cycle process	5.79e-09	2.498e-05	2.081e-06	1.862e-05	61	1385	NUSAP1,ERCC2,ERCC3,CENPA,CENPE,SMC1A,POLA2,TUBGCP5,PIK3R4,CKS2,FZR1,ASPM,SAC3D1,PLK1,MIIP,USP28,KNSTRN,ID2,DGKZ,POU4F1,ATF2,CEP164,PPP2R1A,LAMTOR4,PRKACA,CDCA3,NEK6,INCENP,INS,SDCCAG3,DLGAP5,BAX,CCND1,CUL7,SPDL1,BID,AURKA,RALBP1,KIF14,FAM83D,CDT1,DMRT1,KIF11,KIF22,KIF2C,PIM2,UBE2C,PRC1,CCNA2,CCNB1,CCNG1,LATS1,LMNB1,CCNB2,CDK1,CKAP2,CDC20,BUB3,AJUBA,SKA1,AURKB
GO: Biological Process	GO:0044770	cell cycle phase transition	9.775e-09	4.217e-05	3.238e-06	2.897e-05	34	555	ERCC2,ERCC3,CENPE,POLA2,CKS2,FZR1,PLK1,MIIP,ID2,DGKZ,CEP164,PPP2R1A,PRKACA,NEK6,DLGAP5,BAX,CCND1,BID,AURKA,KIF14,FAM83D,CDT1,PIM2,UBE2C,CCNA2,CCNB1,CCNG1,LATS1,LMNB1,CCNB2,CDK1,CDC20,BUB3,AJUBA
GO: Biological Process	GO:0044772	mitotic cell cycle phase transition	1.051e-08	4.533e-05	3.238e-06	2.897e-05	33	529	ERCC2,ERCC3,CENPE,POLA2,CKS2,FZR1,PLK1,MIIP,ID2,DGKZ,CEP164,PPP2R1A,PRKACA,NEK6,DLGAP5,BAX,CCND1,BID,AURKA,KIF14,CDT1,PIM2,UBE2C,CCNA2,CCNB1,CCNG1,LATS1,LMNB1,CCNB2,CDK1,CDC20,BUB3,AJUBA
GO: Biological Process	GO:0007049	cell cycle	1.21e-08	5.219e-05	3.479e-06	3.113e-05	71	1766	NUSAP1,HHEX,ERCC2,ERCC3,CENPA,CENPE,SMC1A,MAEA,POLA2,TUBGCP5,PIK3R4,CKS2,FZR1,ASPM,SAC3D1,PLK1,ALOX15B,MIIP,USP28,KNSTRN,ID2,DGKZ,POU4F1,ATF2,CEP164,HEXIM1,PPP2R1A,CTCFL,LAMTOR4,PRKACA,SMARCB1,CDCA3,NEK6,INCENP,TMEM8B,INS,SDCCAG3,DLGAP5,BAX,CCND1,CUL7,SPDL1,BID,AURKA,RALBP1,KIF14,FAM83D,GNAI2,CDT1,DMRT1,KIF11,KIF22,KIF2C,PIM2,UBE2C,E2F3,PRC1,CCNA2,CCNB1,CCNG1,LATS1,LMNB1,CCNB2,NANOS3,CDK1,CKAP2,C…
GO: Biological Process	GO:0098813	nuclear chromosome segregation	1.694e-08	7.308e-05	4.568e-06	4.087e-05	23	283	NUSAP1,CENPA,CENPE,SMC1A,PLK1,KNSTRN,PPP2R1A,NEK6,INCENP,DLGAP5,SPDL1,KIF14,FAM83D,KIF22,KIF2C,UBE2C,PRC1,CCNB1,LATS1,CDC20,BUB3,SKA1,AURKB
GO: Biological Process	GO:1901987	regulation of cell cycle phase transition	1.085e-07	0.0004679	2.752e-05	0.0002462	24	338	ERCC2,ERCC3,CENPE,FZR1,PLK1,MIIP,ID2,DGKZ,NEK6,DLGAP5,BAX,CCND1,BID,AURKA,KIF14,FAM83D,UBE2C,CCNA2,CCNB1,CCNG1,LMNB1,CDK1,CDC20,BUB3
GO: Biological Process	GO:1901990	regulation of mitotic cell cycle phase transition	1.441e-07	0.0006219	3.455e-05	0.0003091	23	318	ERCC2,ERCC3,CENPE,FZR1,PLK1,MIIP,ID2,DGKZ,NEK6,DLGAP5,BAX,CCND1,BID,AURKA,KIF14,UBE2C,CCNA2,CCNB1,CCNG1,LMNB1,CDK1,CDC20,BUB3
GO: Biological Process	GO:0000075	cell cycle checkpoint	3.071e-07	0.001325	6.972e-05	0.0006238	19	234	CENPE,SMC1A,FZR1,PLK1,USP28,DGKZ,ATF2,NEK6,BAX,CCND1,SPDL1,AURKA,CDT1,CCNA2,CCNB1,CCNG1,CDK1,BUB3,AURKB
GO: Biological Process	GO:0007062	sister chromatid cohesion	1.797e-06	0.007752	0.0003843	0.003438	13	127	CENPA,CENPE,SMC1A,PLK1,PPP2R1A,INCENP,SPDL1,KIF22,KIF2C,CDC20,BUB3,SKA1,AURKB
GO: Biological Process	GO:0007051	spindle organization	1.871e-06	0.00807	0.0003843	0.003438	14	148	SMC1A,TUBGCP5,ASPM,SAC3D1,PLK1,KNSTRN,PPP2R1A,NEK6,AURKA,RALBP1,KIF11,PRC1,CCNB1,AURKB
GO: Biological Process	GO:0051302	regulation of cell division	2.09e-06	0.009018	0.0004099	0.003668	20	291	NUSAP1,CENPE,PIK3R4,FZR1,ASPM,PLK1,NEK6,INS,SDCCAG3,DLGAP5,CUL7,AURKA,KIF14,DMRT1,KIF11,UBE2C,CCNB1,CDC20,BUB3,AURKB
GO: Biological Process	GO:0000086	G2/M transition of mitotic cell cycle	2.642e-06	0.0114	0.0004955	0.004433	16	197	PLK1,MIIP,CEP164,PPP2R1A,PRKACA,CCND1,AURKA,KIF14,CCNA2,CCNB1,CCNG1,LATS1,LMNB1,CCNB2,CDK1,AJUBA
GO: Biological Process	GO:0000226	microtubule cytoskeleton organization	2.995e-06	0.01292	0.0005328	0.004767	26	464	NUSAP1,CENPA,CENPE,SMC1A,TUBGCP5,ASPM,SAC3D1,PLK1,KNSTRN,PPP2R1A,NEK6,CUL7,SPDL1,CEP350,AURKA,RALBP1,KIF14,KIF11,KIF2C,PRC1,CCNB1,CDK1,CKAP2,SKA1,AGRN,AURKB
GO: Biological Process	GO:0031331	positive regulation of cellular catabolic process	3.102e-06	0.01338	0.0005328	0.004767	22	352	CENPE,FZR1,CLU,PLK1,ARNT,INS,LRSAM1,DLGAP5,BAX,KEAP1,AURKA,BNIP3L,PIM2,UBE2C,LARP1,CCNB1,FURIN,NANOS3,CDK1,TRIM13,CDC20,BUB3
GO: Biological Process	GO:0051783	regulation of nuclear division	3.211e-06	0.01385	0.0005328	0.004767	15	177	NUSAP1,CENPE,FZR1,PLK1,NEK6,INS,DLGAP5,CUL7,AURKA,DMRT1,KIF11,UBE2C,CCNB1,CDC20,BUB3
GO: Biological Process	GO:0051276	chromosome organization	3.515e-06	0.01516	0.0005616	0.005024	48	1189	NUSAP1,WBP2,HHEX,ERCC2,PNKP,ERCC3,CENPA,CENPE,SMC1A,HMGB3,HMGN1,TSPYL1,POLA2,MAP3K4,UBR5,ARID5B,PLK1,KNSTRN,ATF2,PPP2R1A,CTCFL,TADA1,MT3,SMARCB1,NEK6,INCENP,DLGAP5,SREBF1,SPDL1,AURKA,KIF14,COPS6,KIF22,KIF2C,HDAC5,UBE2C,KAT6A,PRC1,CCNB1,KMT2D,LATS1,H3F3A,CDK1,CDC20,BUB3,SKA1,CBX8,AURKB
GO: Biological Process	GO:0044839	cell cycle G2/M phase transition	4.425e-06	0.01909	0.0006817	0.006099	16	205	PLK1,MIIP,CEP164,PPP2R1A,PRKACA,CCND1,AURKA,KIF14,CCNA2,CCNB1,CCNG1,LATS1,LMNB1,CCNB2,CDK1,AJUBA
GO: Biological Process	GO:0031570	DNA integrity checkpoint	6.271e-06	0.02706	0.0009329	0.008347	14	164	FZR1,PLK1,USP28,DGKZ,ATF2,NEK6,BAX,CCND1,AURKA,CDT1,CCNA2,CCNB1,CCNG1,CDK1
GO: Biological Process	GO:0051983	regulation of chromosome segregation	1.004e-05	0.0433	0.001443	0.01291	10	87	CENPE,PLK1,KNSTRN,NEK6,DLGAP5,KIF2C,UBE2C,CCNB1,BUB3,AURKB
GO: Biological Process	GO:0007088	regulation of mitotic nuclear division	1.06e-05	0.04571	0.001475	0.01319	13	149	NUSAP1,CENPE,PLK1,NEK6,INS,DLGAP5,CUL7,AURKA,DMRT1,KIF11,UBE2C,CCNB1,BUB3
GO: Biological Process	GO:0051306	mitotic sister chromatid separation	1.185e-05	0.05112	0.001598	0.01429	8	54	CENPE,PLK1,PPP2R1A,NEK6,DLGAP5,UBE2C,CCNB1,BUB3
GO: Biological Process	GO:0009896	positive regulation of catabolic process	1.289e-05	0.05559	0.001685	0.01507	23	414	CENPE,FZR1,CLU,PLK1,ARNT,INS,LRSAM1,DLGAP5,BAX,KEAP1,AURKA,BNIP3L,GPC3,PIM2,UBE2C,LARP1,CCNB1,FURIN,NANOS3,CDK1,TRIM13,CDC20,BUB3
GO: Biological Process	GO:0000077	DNA damage checkpoint	1.513e-05	0.06529	0.00192	0.01718	13	154	FZR1,PLK1,USP28,DGKZ,ATF2,NEK6,BAX,CCND1,AURKA,CCNA2,CCNB1,CCNG1,CDK1
GO: Biological Process	GO:0045786	negative regulation of cell cycle	1.875e-05	0.08087	0.002311	0.02067	25	484	HHEX,CENPE,SMC1A,PLK1,ALOX15B,MIIP,ID2,DGKZ,POU4F1,ATF2,HEXIM1,LAMTOR4,PRKACA,BAX,CCND1,AURKA,DMRT1,UBE2C,CCNA2,CCNB1,CCNG1,LATS1,CDK1,BUB3,AURKB
GO: Biological Process	GO:0000079	regulation of cyclin-dependent protein serine/threonine kinase activity	2.002e-05	0.08635	0.002399	0.02146	10	94	HHEX,CKS2,PLK1,HEXIM1,CCND1,UBE2C,CCNA2,CCNG1,LATS1,LMNB1
GO: Biological Process	GO:0090068	positive regulation of cell cycle process	2.209e-05	0.0953	0.002576	0.02304	17	259	NUSAP1,CENPE,ID2,POU4F1,PRKACA,INS,DLGAP5,BAX,CCND1,AURKA,KIF14,FAM83D,DMRT1,UBE2C,CCNB1,CDK1,AURKB
GO: Biological Process	GO:0031145	anaphase-promoting complex-dependent catabolic process	2.436e-05	0.1051	0.002766	0.02475	9	77	FZR1,PLK1,AURKA,UBE2C,CCNB1,CDK1,CDC20,BUB3,AURKB
GO: Biological Process	GO:0007093	mitotic cell cycle checkpoint	2.597e-05	0.112	0.002872	0.0257	13	162	CENPE,SMC1A,PLK1,DGKZ,ATF2,BAX,CCND1,AURKA,CCNA2,CCNB1,CCNG1,CDK1,BUB3
GO: Biological Process	GO:0031577	spindle checkpoint	3.03e-05	0.1307	0.003189	0.02853	7	45	CENPE,PLK1,SPDL1,AURKA,CCNB1,BUB3,AURKB
GO: Biological Process	GO:0051310	metaphase plate congression	3.03e-05	0.1307	0.003189	0.02853	7	45	CENPE,SPDL1,KIF14,FAM83D,KIF22,KIF2C,CCNB1
GO: Biological Process	GO:1904029	regulation of cyclin-dependent protein kinase activity	3.155e-05	0.1361	0.00324	0.02899	10	99	HHEX,CKS2,PLK1,HEXIM1,CCND1,UBE2C,CCNA2,CCNG1,LATS1,LMNB1
GO: Biological Process	GO:0031329	regulation of cellular catabolic process	3.486e-05	0.1504	0.003498	0.03129	30	663	CENPE,FZR1,CLU,SCO1,HAX1,PLK1,TAB3,ARNT,MT3,PRKACA,INS,LRSAM1,DLGAP5,SREBF1,BAX,KEAP1,AURKA,BNIP3L,PIM2,UBE2C,LARP1,CCNB1,USP10,RNF5,FURIN,NANOS3,CDK1,TRIM13,CDC20,BUB3
GO: Biological Process	GO:0006974	cellular response to DNA damage stimulus	3.733e-05	0.161	0.00366	0.03274	34	800	ERCC2,PNKP,ERCC3,SMC1A,HMGN1,FZR1,UBR5,CLU,PLK1,MPG,ALKBH7,USP28,SMARCAL1,DGKZ,ATF2,CEP164,SMARCB1,MUTYH,NEK6,BAX,CCND1,BID,AURKA,COPS6,BRAT1,KIF22,CCNA2,CCNB1,CCNG1,USP10,CDK1,TOPORS,UBE2W,CBX8
GO: Biological Process	GO:0000910	cytokinesis	3.907e-05	0.1686	0.003727	0.03335	12	145	NUSAP1,PIK3R4,PLK1,NEK6,INCENP,SDCCAG3,CUL7,AURKA,KIF14,PRC1,CKAP2,AURKB
GO: Biological Process	GO:0044265	cellular macromolecule catabolic process	3.974e-05	0.1715	0.003727	0.03335	39	977	CENPE,RPS8,FZR1,UBR5,CLU,SCO1,PLK1,EXOSC10,USP28,PPP2R1A,PRKACA,AUH,PABPC4,DLGAP5,BAX,KEAP1,CUL7,AURKA,BNIP3L,ZFP36L1,SEC61B,KIF14,UBE3B,UBE2C,CCNB1,USP26,USP10,RNF5,DCP1B,FURIN,NANOS3,CDK1,SKIV2L2,TRIM13,CDC20,BUB3,TOPORS,UBE2W,AURKB
GO: Biological Process	GO:0051303	establishment of chromosome localization	4.23e-05	0.1825	0.003882	0.03474	8	64	CENPE,DLGAP5,SPDL1,KIF14,FAM83D,KIF22,KIF2C,CCNB1
GO: Biological Process	GO:0050000	chromosome localization	4.74e-05	0.2045	0.00426	0.03811	8	65	CENPE,DLGAP5,SPDL1,KIF14,FAM83D,KIF22,KIF2C,CCNB1
GO: Biological Process	GO:0030071	regulation of mitotic metaphase/anaphase transition	5.352e-05	0.2309	0.004712	0.04216	7	49	CENPE,PLK1,NEK6,DLGAP5,UBE2C,CCNB1,BUB3
GO: Biological Process	GO:0044248	cellular catabolic process	5.985e-05	0.2582	0.005075	0.0454	61	1828	ACAA1,NAPEPLD,ACADL,CENPE,RPS8,FABP3,PIK3R4,FZR1,UBR5,CLU,SCO1,HAX1,PLK1,EXOSC10,USP28,DNPH1,TAB3,PPP2R1A,ARNT,MT3,PRKACA,AUH,INS,LRSAM1,PABPC4,DLGAP5,SREBF1,BAX,BCKDHB,KEAP1,CUL7,GCSH,IVD,AURKA,BNIP3L,ADPRM,ZFP36L1,SEC61B,KIF14,DLST,PIM2,UBE3B,UBE2C,LARP1,ECE1,CCNB1,USP26,CRYL1,USP10,RNF5,DCP1B,FURIN,NANOS3,CDK1,SKIV2L2,TRIM13,CDC20,BUB3,TOPORS,UBE2W,AURKB
GO: Biological Process	GO:0045840	positive regulation of mitotic nuclear division	6.117e-05	0.2639	0.005075	0.0454	7	50	NUSAP1,CENPE,INS,DLGAP5,AURKA,DMRT1,UBE2C
GO: Biological Process	GO:1902099	regulation of metaphase/anaphase transition of cell cycle	6.117e-05	0.2639	0.005075	0.0454	7	50	CENPE,PLK1,NEK6,DLGAP5,UBE2C,CCNB1,BUB3
GO: Biological Process	GO:1902749	regulation of cell cycle G2/M phase transition	6.586e-05	0.2841	0.00536	0.04796	8	68	PLK1,MIIP,CCND1,KIF14,CCNA2,CCNG1,LMNB1,CDK1
GO: Biological Process	GO:0007091	metaphase/anaphase transition of mitotic cell cycle	6.968e-05	0.3006	0.005523	0.04942	7	51	CENPE,PLK1,NEK6,DLGAP5,UBE2C,CCNB1,BUB3
GO: Biological Process	GO:0009057	macromolecule catabolic process	7.042e-05	0.3038	0.005523	0.04942	45	1223	CENPE,RPS8,PIK3R4,FZR1,UBR5,CLU,SCO1,PLK1,EXOSC10,USP28,PPP2R1A,PRKACA,AUH,INS,LRSAM1,PABPC4,DLGAP5,BAX,KEAP1,CUL7,AURKA,BNIP3L,GPC3,ZFP36L1,SEC61B,KIF14,FAM83D,UBE3B,UBE2C,CCNB1,USP26,USP10,RNF5,DCP1B,FURIN,NANOS3,CDK1,SKIV2L2,TRIM13,CDC20,BUB3,TOPORS,AGRN,UBE2W,AURKB
GO: Biological Process	GO:0051338	regulation of transferase activity	7.457e-05	0.3217	0.005686	0.05087	39	1006	HHEX,PNKP,CENPE,HMGN1,MAP3K4,PIK3R4,CKS2,FZR1,CLU,DSTYK,PPP1R1B,PLK1,HEXIM1,TAB3,PPP2R1A,MT3,PRKACA,INS,BAX,CCND1,KIF14,GNAI2,TESC,GNAQ,UBE2C,DVL2,DVL3,CCNA2,CCNB1,CCNG1,LATS1,LMNB1,CDK1,CDC20,BUB3,TOPORS,AJUBA,AGRN,AURKB
GO: Biological Process	GO:0007017	microtubule-based process	7.513e-05	0.3241	0.005686	0.05087	29	658	NUSAP1,CENPA,CENPE,SMC1A,TUBA3E,TUBGCP5,ASPM,SAC3D1,PLK1,KNSTRN,PPP2R1A,NEK6,DLGAP5,CUL7,SPDL1,CEP350,AURKA,RALBP1,KIF14,KIF11,KIF22,KIF2C,PRC1,CCNB1,CDK1,CKAP2,SKA1,AGRN,AURKB
GO: Biological Process	GO:0044784	metaphase/anaphase transition of cell cycle	7.914e-05	0.3414	0.005787	0.05177	7	52	CENPE,PLK1,NEK6,DLGAP5,UBE2C,CCNB1,BUB3
GO: Biological Process	GO:0010965	regulation of mitotic sister chromatid separation	7.914e-05	0.3414	0.005787	0.05177	7	52	CENPE,PLK1,NEK6,DLGAP5,UBE2C,CCNB1,BUB3
GO: Biological Process	GO:0007080	mitotic metaphase plate congression	8.912e-05	0.3845	0.006287	0.05625	6	37	CENPE,SPDL1,KIF14,KIF22,KIF2C,CCNB1
GO: Biological Process	GO:0051304	chromosome separation	8.993e-05	0.388	0.006287	0.05625	8	71	CENPE,PLK1,PPP2R1A,NEK6,DLGAP5,UBE2C,CCNB1,BUB3
GO: Biological Process	GO:0051347	positive regulation of transferase activity	9.035e-05	0.3898	0.006287	0.05625	29	665	PNKP,CENPE,HMGN1,MAP3K4,PIK3R4,FZR1,CLU,DSTYK,PLK1,TAB3,MT3,PRKACA,INS,BAX,CCND1,KIF14,GNAI2,UBE2C,DVL2,DVL3,CCNB1,LMNB1,CDK1,CDC20,BUB3,TOPORS,AJUBA,AGRN,AURKB
GO: Biological Process	GO:1901991	negative regulation of mitotic cell cycle phase transition	9.574e-05	0.413	0.006556	0.05865	12	159	CENPE,PLK1,MIIP,DGKZ,BAX,CCND1,AURKA,CCNA2,CCNB1,CCNG1,CDK1,BUB3
GO: Biological Process	GO:0071459	protein localization to chromosome, centromeric region	0.0001012	0.4366	0.006822	0.06104	4	13	CENPA,SPDL1,CDK1,AURKB
GO: Biological Process	GO:0031572	G2 DNA damage checkpoint	0.000104	0.4488	0.006905	0.06178	6	38	FZR1,PLK1,NEK6,CCNA2,CCNG1,CDK1
GO: Biological Process	GO:0009894	regulation of catabolic process	0.000114	0.4917	0.007366	0.0659	32	777	CENPE,FZR1,CLU,SCO1,HAX1,PLK1,TAB3,ARNT,MT3,PRKACA,INS,LRSAM1,DLGAP5,SREBF1,BAX,KEAP1,AURKA,BNIP3L,GPC3,FAM83D,PIM2,UBE2C,LARP1,CCNB1,USP10,RNF5,FURIN,NANOS3,CDK1,TRIM13,CDC20,BUB3
GO: Biological Process	GO:0010948	negative regulation of cell cycle process	0.0001156	0.4988	0.007366	0.0659	15	240	CENPE,SMC1A,PLK1,MIIP,DGKZ,BAX,CCND1,AURKA,DMRT1,CCNA2,CCNB1,CCNG1,CDK1,BUB3,AURKB
GO: Biological Process	GO:0033365	protein localization to organelle	0.0001161	0.5009	0.007366	0.0659	36	919	HHEX,CENPA,TRIP6,RPS8,UBL4A,POLA2,PIK3R4,UBR5,HAX1,PLK1,FAM53A,MT3,LAMTOR4,DNLZ,ASNA1,INS,TMEM110,SREBF1,BAX,KEAP1,SPDL1,BID,AURKA,BMPR1A,BNIP3L,PMPCA,NFKBIL1,KDELR1,SEC61B,TOMM34,FAM83D,GNAQ,SNIP1,CDK1,TOPORS,AURKB
GO: Biological Process	GO:0007052	mitotic spindle organization	0.0001291	0.5568	0.008069	0.0722	9	95	SMC1A,TUBGCP5,PLK1,AURKA,RALBP1,KIF11,PRC1,CCNB1,AURKB
GO: Biological Process	GO:0033044	regulation of chromosome organization	0.0001425	0.6146	0.008682	0.07767	17	301	WBP2,PNKP,CENPE,MAP3K4,UBR5,PLK1,CTCFL,SMARCB1,NEK6,DLGAP5,SREBF1,HDAC5,UBE2C,CCNB1,H3F3A,BUB3,AURKB
GO: Biological Process	GO:0033043	regulation of organelle organization	0.0001429	0.6164	0.008682	0.07767	43	1186	NUSAP1,WBP2,PNKP,CENPE,WIPF3,MAP3K4,TBC1D24,FZR1,UBR5,HAX1,PLK1,KNSTRN,ID1,CTCFL,SMARCB1,NEK6,INS,INSIG1,LRSAM1,DLGAP5,SREBF1,BAX,CUL7,BID,AURKA,BNIP3L,CDC42EP5,DMRT1,KIF11,HDAC5,CAPG,UBE2C,CCNB1,SNIP1,LATS1,RNF5,H3F3A,CKAP2,CDC20,BUB3,SKA1,AGRN,AURKB
GO: Biological Process	GO:0010498	proteasomal protein catabolic process	0.0001466	0.6324	0.008784	0.07859	21	422	CENPE,FZR1,CLU,SCO1,PLK1,PRKACA,DLGAP5,KEAP1,AURKA,SEC61B,KIF14,UBE2C,CCNB1,RNF5,CDK1,TRIM13,CDC20,BUB3,TOPORS,UBE2W,AURKB
GO: Biological Process	GO:0008608	attachment of spindle microtubules to kinetochore	0.0001515	0.6535	0.008953	0.0801	5	26	CENPE,KNSTRN,CCNB1,BUB3,AURKB
GO: Biological Process	GO:0033047	regulation of mitotic sister chromatid segregation	0.0001603	0.6917	0.009348	0.08363	7	58	CENPE,PLK1,NEK6,DLGAP5,UBE2C,CCNB1,BUB3
GO: Biological Process	GO:1901988	negative regulation of cell cycle phase transition	0.0001803	0.7779	0.01037	0.09279	12	170	CENPE,PLK1,MIIP,DGKZ,BAX,CCND1,AURKA,CCNA2,CCNB1,CCNG1,CDK1,BUB3
GO: Biological Process	GO:0044257	cellular protein catabolic process	0.0001874	0.8086	0.01064	0.09519	29	694	CENPE,FZR1,UBR5,CLU,SCO1,PLK1,USP28,PRKACA,DLGAP5,KEAP1,CUL7,AURKA,BNIP3L,SEC61B,KIF14,UBE3B,UBE2C,CCNB1,USP26,USP10,RNF5,FURIN,CDK1,TRIM13,CDC20,BUB3,TOPORS,UBE2W,AURKB
GO: Biological Process	GO:0045930	negative regulation of mitotic cell cycle	0.0002032	0.8766	0.01138	0.1019	14	225	CENPE,SMC1A,PLK1,MIIP,DGKZ,ATF2,BAX,CCND1,AURKA,CCNA2,CCNB1,CCNG1,CDK1,BUB3
GO: Biological Process	GO:0044773	mitotic DNA damage checkpoint	0.0002063	0.8901	0.01141	0.1021	9	101	DGKZ,ATF2,BAX,CCND1,AURKA,CCNA2,CCNB1,CCNG1,CDK1
GO: Biological Process	GO:0046487	glyoxylate metabolic process	0.000219	0.9446	0.01191	0.1066	5	28	GRHPR,BCKDHB,GCSH,DLST,PDHX
GO: Biological Process	GO:0010389	regulation of G2/M transition of mitotic cell cycle	0.0002209	0.953	0.01191	0.1066	7	61	MIIP,CCND1,KIF14,CCNA2,CCNG1,LMNB1,CDK1
GO: Biological Process	GO:0030163	protein catabolic process	0.0002326	1	0.01239	0.1108	33	844	CENPE,FZR1,UBR5,CLU,SCO1,PLK1,USP28,PRKACA,INS,LRSAM1,DLGAP5,KEAP1,CUL7,AURKA,BNIP3L,GPC3,SEC61B,KIF14,FAM83D,UBE3B,UBE2C,CCNB1,USP26,USP10,RNF5,FURIN,CDK1,TRIM13,CDC20,BUB3,TOPORS,UBE2W,AURKB
GO: Biological Process	GO:0043632	modification-dependent macromolecule catabolic process	0.0002686	1	0.01413	0.1264	26	606	CENPE,FZR1,UBR5,CLU,PLK1,EXOSC10,USP28,DLGAP5,KEAP1,CUL7,AURKA,SEC61B,KIF14,UBE3B,UBE2C,CCNB1,USP26,USP10,RNF5,CDK1,TRIM13,CDC20,BUB3,TOPORS,UBE2W,AURKB
GO: Biological Process	GO:0051445	regulation of meiotic cell cycle	0.0002726	1	0.01417	0.1268	6	45	FZR1,ASPM,PPP2R1A,PRKACA,DMRT1,CDC20
GO: Biological Process	GO:0006629	lipid metabolic process	0.0002794	1	0.01435	0.1284	47	1377	PIGY,ABCA1,SGMS2,ACAA1,NAPEPLD,ACADL,ELOVL5,DPM3,FABP3,PIK3R4,MSMO1,SC5D,CLU,FDXR,PLCD1,IP6K2,ALOX15B,ALKBH7,ANKRD26,ID2,DGKZ,ALG2,PPP2R1A,MT3,ASAH1,AACS,SAMD8,INS,INSIG1,AGPAT4,SREBF1,BAX,IP6K1,MBOAT2,NSDHL,IVD,POGLUT1,DHH,GPC3,SULT1A1,DHCR7,PDHX,CRYL1,ADIPOR1,ANGPTL4,AJUBA,AGRN
GO: Biological Process	GO:1903052	positive regulation of proteolysis involved in cellular protein catabolic process	0.000306	1	0.01553	0.1389	12	180	CENPE,FZR1,CLU,PLK1,DLGAP5,KEAP1,AURKA,UBE2C,CCNB1,CDK1,CDC20,BUB3
GO: Biological Process	GO:0045787	positive regulation of cell cycle	0.0003116	1	0.01563	0.1398	18	352	NUSAP1,CENPE,ID2,POU4F1,PRKACA,INS,DLGAP5,BAX,CCND1,AURKA,KIF14,FAM83D,DMRT1,UBE2C,CCNB1,LMNB1,CDK1,AURKB
GO: Biological Process	GO:0044774	mitotic DNA integrity checkpoint	0.0003187	1	0.0158	0.1414	9	107	DGKZ,ATF2,BAX,CCND1,AURKA,CCNA2,CCNB1,CCNG1,CDK1
GO: Biological Process	GO:0042787	protein ubiquitination involved in ubiquitin-dependent protein catabolic process	0.0003259	1	0.01598	0.143	13	208	FZR1,UBR5,CLU,PLK1,KEAP1,AURKA,UBE3B,UBE2C,CCNB1,CDK1,CDC20,BUB3,AURKB
GO: Biological Process	GO:0031647	regulation of protein stability	0.0003458	1	0.01676	0.15	14	237	DPM3,CLU,PLK1,USP28,ID1,MT3,DNLZ,SREBF1,AURKA,TESC,GNAQ,PIM2,DVL3,RNF5
GO: Biological Process	GO:0045931	positive regulation of mitotic cell cycle	0.0003512	1	0.01678	0.1502	10	132	NUSAP1,CENPE,INS,DLGAP5,CCND1,AURKA,DMRT1,UBE2C,CCNB1,CDK1
GO: Biological Process	GO:1901575	organic substance catabolic process	0.0003563	1	0.01678	0.1502	60	1910	ACAA1,NAPEPLD,ACADL,CENPE,RPS8,FABP3,PIK3R4,FZR1,UBR5,CLU,SCO1,PLCD1,PLK1,EXOSC10,USP28,DNPH1,PPP2R1A,ARNT,MT3,PRKACA,AUH,INS,LRSAM1,PABPC4,DLGAP5,BAX,BCKDHB,KEAP1,CUL7,GCSH,IVD,AURKA,BNIP3L,ADPRM,GPC3,ZFP36L1,SEC61B,KIF14,FAM83D,DLST,UBE3B,UBE2C,ECE1,CCNB1,USP26,CRYL1,USP10,RNF5,DCP1B,FURIN,NANOS3,CDK1,SKIV2L2,TRIM13,CDC20,BUB3,TOPORS,AGRN,UBE2W,AURKB
GO: Biological Process	GO:0045736	negative regulation of cyclin-dependent protein serine/threonine kinase activity	0.0003602	1	0.01678	0.1502	5	31	HHEX,PLK1,HEXIM1,UBE2C,LATS1
GO: Biological Process	GO:0051785	positive regulation of nuclear division	0.0003618	1	0.01678	0.1502	7	66	NUSAP1,CENPE,INS,DLGAP5,AURKA,DMRT1,UBE2C
GO: Biological Process	GO:0048477	oogenesis	0.0003735	1	0.01714	0.1533	8	87	ASPM,PPP2R1A,AURKA,DMRT1,CCNB1,KMT2D,NANOS3,H3F3A
GO: Biological Process	GO:0046165	alcohol biosynthetic process	0.000395	1	0.01773	0.1586	11	159	SGMS2,FABP3,MSMO1,SC5D,PLCD1,SAMD8,INSIG1,SREBF1,IP6K1,NSDHL,DHCR7
GO: Biological Process	GO:0008203	cholesterol metabolic process	0.0003961	1	0.01773	0.1586	10	134	ABCA1,ACADL,MSMO1,SC5D,FDXR,MT3,INSIG1,SREBF1,NSDHL,DHCR7
GO: Biological Process	GO:0070727	cellular macromolecule localization	0.0003987	1	0.01773	0.1586	54	1676	HHEX,LIN7C,CENPA,TRIP6,CENPE,RPS8,UBL4A,POLA2,PIK3R4,UBR5,HAX1,PLK1,EXOSC10,CTDSPL2,FAM53A,KNSTRN,ID1,TRAK1,MT3,LAMTOR4,DNLZ,ASNA1,PRKACA,INS,TMEM110,SREBF1,BAX,KEAP1,TMBIM1,SPDL1,BID,AURKA,BMPR1A,BNIP3L,PMPCA,ARL6IP1,NFKBIL1,KDELR1,SEC61B,TOMM34,FAM83D,TESC,GNAQ,RAB31,DVL2,DVL3,CCNB1,SNIP1,LATS1,CDK1,TOPORS,AJUBA,AGRN,AURKB
GO: Biological Process	GO:0032472	Golgi calcium ion transport	0.0004151	1	0.01827	0.1635	2	2	ATP2C1,TMEM165
GO: Biological Process	GO:0006511	ubiquitin-dependent protein catabolic process	0.0004224	1	0.01829	0.1637	25	590	CENPE,FZR1,UBR5,CLU,PLK1,USP28,DLGAP5,KEAP1,CUL7,AURKA,SEC61B,KIF14,UBE3B,UBE2C,CCNB1,USP26,USP10,RNF5,CDK1,TRIM13,CDC20,BUB3,TOPORS,UBE2W,AURKB
GO: Biological Process	GO:0043353	enucleate erythrocyte differentiation	0.000424	1	0.01829	0.1637	3	8	MAEA,ID2,SP3
GO: Biological Process	GO:0043161	proteasome-mediated ubiquitin-dependent protein catabolic process	0.0004302	1	0.01837	0.1644	19	393	CENPE,FZR1,CLU,PLK1,DLGAP5,KEAP1,AURKA,SEC61B,KIF14,UBE2C,CCNB1,RNF5,CDK1,TRIM13,CDC20,BUB3,TOPORS,UBE2W,AURKB
GO: Biological Process	GO:0033045	regulation of sister chromatid segregation	0.0004351	1	0.0184	0.1646	7	68	CENPE,PLK1,NEK6,DLGAP5,UBE2C,CCNB1,BUB3
GO: Biological Process	GO:0051603	proteolysis involved in cellular protein catabolic process	0.000454	1	0.01901	0.1701	27	662	CENPE,FZR1,UBR5,CLU,SCO1,PLK1,USP28,PRKACA,DLGAP5,KEAP1,CUL7,AURKA,SEC61B,KIF14,UBE3B,UBE2C,CCNB1,USP26,USP10,RNF5,CDK1,TRIM13,CDC20,BUB3,TOPORS,UBE2W,AURKB
GO: Biological Process	GO:0044255	cellular lipid metabolic process	0.0004727	1	0.01961	0.1754	38	1064	PIGY,SGMS2,ACAA1,NAPEPLD,ACADL,ELOVL5,DPM3,FABP3,PIK3R4,MSMO1,SC5D,PLCD1,IP6K2,ALOX15B,ALKBH7,ANKRD26,DGKZ,ALG2,PPP2R1A,MT3,ASAH1,AACS,SAMD8,INS,INSIG1,AGPAT4,SREBF1,BAX,IP6K1,MBOAT2,IVD,POGLUT1,GPC3,PDHX,CRYL1,ADIPOR1,AJUBA,AGRN
GO: Biological Process	GO:0019941	modification-dependent protein catabolic process	0.0005142	1	0.02113	0.189	25	598	CENPE,FZR1,UBR5,CLU,PLK1,USP28,DLGAP5,KEAP1,CUL7,AURKA,SEC61B,KIF14,UBE3B,UBE2C,CCNB1,USP26,USP10,RNF5,CDK1,TRIM13,CDC20,BUB3,TOPORS,UBE2W,AURKB
GO: Biological Process	GO:1902652	secondary alcohol metabolic process	0.0005295	1	0.02155	0.1928	10	139	ABCA1,ACADL,MSMO1,SC5D,FDXR,MT3,INSIG1,SREBF1,NSDHL,DHCR7
GO: Biological Process	GO:0006695	cholesterol biosynthetic process	0.0005444	1	0.02158	0.1931	6	51	MSMO1,SC5D,INSIG1,SREBF1,NSDHL,DHCR7
GO: Biological Process	GO:1902653	secondary alcohol biosynthetic process	0.0005444	1	0.02158	0.1931	6	51	MSMO1,SC5D,INSIG1,SREBF1,NSDHL,DHCR7
GO: Biological Process	GO:2000060	positive regulation of protein ubiquitination involved in ubiquitin-dependent protein catabolic process	0.0005453	1	0.02158	0.1931	8	92	FZR1,CLU,PLK1,UBE2C,CCNB1,CDK1,CDC20,BUB3
GO: Biological Process	GO:0051225	spindle assembly	0.0005863	1	0.02299	0.2057	8	93	TUBGCP5,ASPM,SAC3D1,PLK1,NEK6,AURKA,KIF11,AURKB
GO: Biological Process	GO:1903364	positive regulation of cellular protein catabolic process	0.0006011	1	0.02315	0.2072	12	194	CENPE,FZR1,CLU,PLK1,DLGAP5,KEAP1,AURKA,UBE2C,CCNB1,CDK1,CDC20,BUB3
GO: Biological Process	GO:0043393	regulation of protein binding	0.0006011	1	0.02315	0.2072	12	194	PLK1,ID1,PRKACA,INS,ADAM15,BAX,AURKA,HDAC5,PIM2,RFNG,AGRN,AURKB
GO: Biological Process	GO:0034613	cellular protein localization	0.0006106	1	0.02331	0.2086	53	1666	HHEX,LIN7C,CENPA,TRIP6,CENPE,RPS8,UBL4A,POLA2,PIK3R4,UBR5,HAX1,PLK1,CTDSPL2,FAM53A,KNSTRN,ID1,TRAK1,MT3,LAMTOR4,DNLZ,ASNA1,PRKACA,INS,TMEM110,SREBF1,BAX,KEAP1,TMBIM1,SPDL1,BID,AURKA,BMPR1A,BNIP3L,PMPCA,ARL6IP1,NFKBIL1,KDELR1,SEC61B,TOMM34,FAM83D,TESC,GNAQ,RAB31,DVL2,DVL3,CCNB1,SNIP1,LATS1,CDK1,TOPORS,AJUBA,AGRN,AURKB
GO: Biological Process	GO:0051439	regulation of ubiquitin-protein ligase activity involved in mitotic cell cycle	0.0006172	1	0.02336	0.209	7	72	FZR1,PLK1,UBE2C,CCNB1,CDK1,CDC20,BUB3
GO: Biological Process	GO:0045935	positive regulation of nucleobase-containing compound metabolic process	0.0006439	1	0.02396	0.2143	57	1832	WBP2,HHEX,ABCA1,ERCC2,PNKP,ERCC3,HMGN1,MAP3K4,CLU,ARID5B,NUCKS1,HAX1,FHL2,SERTAD3,ID2,POU4F1,ATF2,TAB3,ZNF711,CTCFL,ARNT,MT3,EAF1,MTF1,PUS1,SMARCB1,SP3,INS,INSIG1,NACA,SREBF1,BAX,BMPR1A,RBMX,TESC,DMRT1,NPR1,HDAC5,PIM2,KAT6A,DVL2,DVL3,E2F3,ECE1,CCNA2,CCNB1,KMT2D,NANOS3,CDK1,CKAP2,TRIM13,PBX2,TOPORS,AGRN,CBX8,COQ7,AURKB
GO: Biological Process	GO:1904030	negative regulation of cyclin-dependent protein kinase activity	0.0006442	1	0.02396	0.2143	5	35	HHEX,PLK1,HEXIM1,UBE2C,LATS1
GO: Biological Process	GO:0044321	response to leptin	0.0007455	1	0.02749	0.2459	4	21	MT3,CCND1,CCNA2,ADIPOR1
GO: Biological Process	GO:0044843	cell cycle G1/S phase transition	0.0007725	1	0.02815	0.2518	14	257	POLA2,ID2,DGKZ,BAX,CCND1,BID,AURKA,KIF14,FAM83D,CDT1,PIM2,CCNB1,LATS1,CDK1
GO: Biological Process	GO:1903362	regulation of cellular protein catabolic process	0.0007764	1	0.02815	0.2518	15	287	CENPE,FZR1,CLU,SCO1,PLK1,PRKACA,DLGAP5,KEAP1,AURKA,UBE2C,CCNB1,FURIN,CDK1,CDC20,BUB3
GO: Biological Process	GO:0051782	negative regulation of cell division	0.0007898	1	0.02839	0.254	7	75	CENPE,ASPM,PLK1,DMRT1,CCNB1,BUB3,AURKB
GO: Biological Process	GO:0016125	sterol metabolic process	0.0008192	1	0.02921	0.2613	10	147	ABCA1,ACADL,MSMO1,SC5D,FDXR,MT3,INSIG1,SREBF1,NSDHL,DHCR7
GO: Biological Process	GO:0051437	positive regulation of ubiquitin-protein ligase activity involved in regulation of mitotic cell cycle transition	0.0008551	1	0.03024	0.2705	7	76	FZR1,PLK1,UBE2C,CCNB1,CDK1,CDC20,BUB3
GO: Biological Process	GO:0035404	histone-serine phosphorylation	0.0008817	1	0.03067	0.2744	3	10	AURKA,CCNB1,AURKB
GO: Biological Process	GO:0051231	spindle elongation	0.0008817	1	0.03067	0.2744	3	10	PPP2R1A,PRC1,AURKB
GO: Biological Process	GO:0016126	sterol biosynthetic process	0.000902	1	0.03113	0.2785	6	56	MSMO1,SC5D,INSIG1,SREBF1,NSDHL,DHCR7
GO: Biological Process	GO:0070647	protein modification by small protein conjugation or removal	0.0009157	1	0.03135	0.2805	36	1026	SMC1A,PHC3,FZR1,UBR5,CLU,FAM76A,PLK1,USP28,SHMT2,ARNT,USP54,CDCA3,SP3,INCENP,LRSAM1,KEAP1,CUL7,AURKA,FBXO3,JOSD1,COPS6,RNF208,UBE3B,UBE2C,CCNB1,USP26,USP10,RNF5,CDK1,TRIM13,CDC20,BUB3,TOPORS,UBE2W,CBX8,AURKB
GO: Biological Process	GO:0043549	regulation of kinase activity	0.000972	1	0.03302	0.2954	31	842	HHEX,CENPE,MAP3K4,PIK3R4,CKS2,CLU,DSTYK,PPP1R1B,PLK1,HEXIM1,TAB3,PPP2R1A,MT3,PRKACA,INS,BAX,CCND1,KIF14,GNAI2,TESC,GNAQ,UBE2C,DVL2,DVL3,CCNA2,CCNG1,LATS1,LMNB1,CDK1,AJUBA,AGRN
GO: Biological Process	GO:0045859	regulation of protein kinase activity	0.001102	1	0.03702	0.3312	29	775	HHEX,CENPE,MAP3K4,CKS2,CLU,PPP1R1B,PLK1,HEXIM1,TAB3,PPP2R1A,MT3,PRKACA,INS,BAX,CCND1,KIF14,GNAI2,TESC,GNAQ,UBE2C,DVL2,DVL3,CCNA2,CCNG1,LATS1,LMNB1,CDK1,AJUBA,AGRN
GO: Biological Process	GO:0051321	meiotic cell cycle	0.001107	1	0.03702	0.3312	13	237	SMC1A,TUBGCP5,CKS2,FZR1,ASPM,PLK1,PPP2R1A,PRKACA,AURKA,DMRT1,PIM2,CDC20,BUB3
GO: Biological Process	GO:1903050	regulation of proteolysis involved in cellular protein catabolic process	0.001116	1	0.03703	0.3313	14	267	CENPE,FZR1,CLU,SCO1,PLK1,PRKACA,DLGAP5,KEAP1,AURKA,UBE2C,CCNB1,CDK1,CDC20,BUB3
GO: Biological Process	GO:0051443	positive regulation of ubiquitin-protein transferase activity	0.00115	1	0.03751	0.3356	8	103	FZR1,PLK1,UBE2C,CCNB1,CDK1,CDC20,BUB3,TOPORS
GO: Biological Process	GO:2000058	regulation of protein ubiquitination involved in ubiquitin-dependent protein catabolic process	0.00115	1	0.03751	0.3356	8	103	FZR1,CLU,PLK1,UBE2C,CCNB1,CDK1,CDC20,BUB3
GO: Biological Process	GO:0045732	positive regulation of protein catabolic process	0.001156	1	0.03751	0.3356	14	268	CENPE,FZR1,CLU,PLK1,DLGAP5,KEAP1,AURKA,GPC3,UBE2C,CCNB1,FURIN,CDK1,CDC20,BUB3
GO: Biological Process	GO:0044092	negative regulation of molecular function	0.001189	1	0.03762	0.3366	39	1157	HHEX,FZR1,RAB9A,PPP1R1B,PLK1,ID1,ID2,HEXIM1,PPP2R1A,MT3,COMMD7,INS,ADAM15,RBM26,BAX,KEAP1,TMBIM1,AURKA,GPC3,ARL6IP1,NFKBIL1,GNAI2,TESC,GNAQ,PIM2,UBE2C,KAT6A,SERPINH1,PPP1R14B,CCNB1,LATS1,FURIN,ANGPTL4,CDK1,CDC20,BUB3,AJUBA,AGRN,AURKB
GO: Biological Process	GO:0034501	protein localization to kinetochore	0.001194	1	0.03762	0.3366	3	11	SPDL1,CDK1,AURKB
GO: Biological Process	GO:0045007	depurination	0.001204	1	0.03762	0.3366	2	3	MPG,MUTYH
GO: Biological Process	GO:0010621	negative regulation of transcription by transcription factor localization	0.001204	1	0.03762	0.3366	2	3	HHEX,ID1
GO: Biological Process	GO:1902445	regulation of mitochondrial membrane permeability involved in programmed necrotic cell death	0.001204	1	0.03762	0.3366	2	3	ALKBH7,BAX
GO: Biological Process	GO:1904668	positive regulation of ubiquitin protein ligase activity	0.001248	1	0.03874	0.3466	7	81	FZR1,PLK1,UBE2C,CCNB1,CDK1,CDC20,BUB3
GO: Biological Process	GO:1902806	regulation of cell cycle G1/S phase transition	0.001289	1	0.03973	0.3554	10	156	ID2,DGKZ,BAX,CCND1,BID,AURKA,KIF14,FAM83D,CCNB1,CDK1
GO: Biological Process	GO:0070271	protein complex biogenesis	0.001339	1	0.04047	0.3621	49	1562	ERCC2,ERCC3,ACADL,CENPA,CENPE,WIPF3,TSPYL1,TUBGCP5,GRHPR,CLU,ASPM,SCO1,SAC3D1,HAX1,PLK1,SHMT2,PPP2R1A,NDUFAF4,XAF1,COX19,MYH11,NEK6,INS,INSIG1,BAX,KEAP1,NDUFB2,BID,AURKA,SURF1,RBMX,CDC42EP5,KIF14,TOR1B,GNAQ,KIF11,CAPG,UBE2C,KAT6A,DVL2,CCNB1,KMT2D,LATS1,ANGPTL4,H3F3A,CDK1,AJUBA,AGRN,AURKB
GO: Biological Process	GO:0006461	protein complex assembly	0.001339	1	0.04047	0.3621	49	1562	ERCC2,ERCC3,ACADL,CENPA,CENPE,WIPF3,TSPYL1,TUBGCP5,GRHPR,CLU,ASPM,SCO1,SAC3D1,HAX1,PLK1,SHMT2,PPP2R1A,NDUFAF4,XAF1,COX19,MYH11,NEK6,INS,INSIG1,BAX,KEAP1,NDUFB2,BID,AURKA,SURF1,RBMX,CDC42EP5,KIF14,TOR1B,GNAQ,KIF11,CAPG,UBE2C,KAT6A,DVL2,CCNB1,KMT2D,LATS1,ANGPTL4,H3F3A,CDK1,AJUBA,AGRN,AURKB
GO: Biological Process	GO:0006998	nuclear envelope organization	0.001342	1	0.04047	0.3621	7	82	PLK1,PPP2R1A,NEK6,TOR1B,CCNB1,CCNB2,CDK1
GO: Biological Process	GO:0071156	regulation of cell cycle arrest	0.001561	1	0.04635	0.4147	8	108	ID2,POU4F1,PRKACA,BAX,CCND1,AURKA,CCNB1,CDK1
GO: Biological Process	GO:0051173	positive regulation of nitrogen compound metabolic process	0.001564	1	0.04635	0.4147	58	1944	WBP2,HHEX,ABCA1,ERCC2,PNKP,ERCC3,HMGN1,MAP3K4,CLU,ARID5B,NUCKS1,HAX1,FHL2,SERTAD3,ID2,POU4F1,ATF2,TAB3,ZNF711,CTCFL,ARNT,MT3,EAF1,MTF1,PUS1,SMARCB1,SP3,INS,INSIG1,NACA,SREBF1,BAX,BMPR1A,RBMX,TESC,DMRT1,NPR1,HDAC5,PIM2,KAT6A,DVL2,DVL3,LARP1,E2F3,ECE1,CCNA2,CCNB1,KMT2D,NANOS3,CDK1,CKAP2,TRIM13,PBX2,TOPORS,AGRN,CBX8,COQ7,AURKB
GO: Biological Process	GO:0051988	regulation of attachment of spindle microtubules to kinetochore	0.001569	1	0.04635	0.4147	3	12	CENPE,KNSTRN,CCNB1
GO: Biological Process	GO:0000082	G1/S transition of mitotic cell cycle	0.001605	1	0.0471	0.4214	13	247	POLA2,ID2,DGKZ,BAX,CCND1,BID,AURKA,KIF14,CDT1,PIM2,CCNB1,LATS1,CDK1
GO: Biological Process	GO:0071158	positive regulation of cell cycle arrest	0.001654	1	0.04763	0.4261	7	85	ID2,POU4F1,PRKACA,BAX,AURKA,CCNB1,CDK1
GO: Biological Process	GO:1904666	regulation of ubiquitin protein ligase activity	0.001654	1	0.04763	0.4261	7	85	FZR1,PLK1,UBE2C,CCNB1,CDK1,CDC20,BUB3
GO: Biological Process	GO:0051351	positive regulation of ligase activity	0.001656	1	0.04763	0.4261	8	109	FZR1,PLK1,UBE2C,CCNB1,CDK1,CDC20,BUB3,TOPORS
GO: Biological Process	GO:0006066	alcohol metabolic process	0.001702	1	0.04864	0.4351	18	408	ABCA1,SGMS2,ACADL,FABP3,MSMO1,SC5D,FDXR,PLCD1,IP6K2,MT3,SAMD8,INSIG1,SREBF1,IP6K1,MBOAT2,NSDHL,DHCR7,NUDT4
