# Supplementary material for: Single-cell RNA-seq uncovers dynamic processes and critical regulators in mouse spermatogenesis
Source: Cell Res. 2018 Jul 30;28(9):879–96. doi: 10.1038/s41422-018-0074-y (PMC6123400; doi:10.1038/s41422-018-0074-y)
Supplement: Supplementary file 30 — Supplementary information, Table S6 [file 41422_2018_74_MOESM30_ESM.xlsx]

## Sheet: DEGs.WTRS3o4.and.SOX30-cKORS3
Table S6: Differentially expressed genes between Sox30-cKO and wild-type round spermatids.
Table S6- Differentially expressed genes between SOX30-cKO and wild-type round spermatids, Related to Figure 5
	gene	P value	FDR	average difference	cluster		gene	P value	FDR	average difference	cluster
	Rnf151	3.64e-43	2.98e-41	7.20676	WT_RS3o4		3110015C05Rik	2.92e-30	5.48e-29	3.85648	KO_RS3
	Hils1	6.54e-42	4.62e-40	7.18262	WT_RS3o4		Reep1	1.04e-30	2.1e-29	3.43711	KO_RS3
	Fam229a	3.22e-59	1.1e-56	6.9284	WT_RS3o4		Aurka	1.8e-21	1.64e-20	3.31683	KO_RS3
	Irgc1	1.22e-43	1.14e-41	6.88247	WT_RS3o4		Mob3b	1.13e-21	1.06e-20	3.25904	KO_RS3
	Hmgb4	5.9e-34	1.86e-32	6.8358	WT_RS3o4		Slc2a8	5.53e-30	1e-28	3.1579	KO_RS3
	Tex36	3.74e-42	2.74e-40	6.60785	WT_RS3o4		Avpi1	2.78e-20	2.35e-19	3.05182	KO_RS3
	Smcp	1.19e-40	7.87e-39	6.55121	WT_RS3o4		Pigx	3.36e-18	2.36e-17	2.98419	KO_RS3
	Ropn1	6.79e-40	3.63e-38	6.54629	WT_RS3o4		Dnaic2	3.94e-27	5.45e-26	2.9464	KO_RS3
	Oaz3	1.32e-67	1.35e-64	6.53917	WT_RS3o4		C1qtnf9	1.96e-22	1.95e-21	2.85349	KO_RS3
	Scp2d1	3.83e-37	1.54e-35	6.50659	WT_RS3o4		Itsn1	6.41e-21	5.63e-20	2.69888	KO_RS3
	Gtsf1l	5.42e-40	3e-38	6.47375	WT_RS3o4		Mnat1	4.08e-16	2.44e-15	2.69357	KO_RS3
	Fam209	5.09e-53	8.68e-51	6.32624	WT_RS3o4		Ccr3	1.06e-13	5.16e-13	2.68234	KO_RS3
	Cypt12	7.77e-35	2.61e-33	6.28625	WT_RS3o4		E330021D16Rik	1.56e-13	7.46e-13	2.65958	KO_RS3
	1700003F12Rik	7.13e-35	2.43e-33	6.21976	WT_RS3o4		Ccdc152	5.05e-11	1.85e-10	2.65606	KO_RS3
	Prm3	3.97e-40	2.32e-38	6.18292	WT_RS3o4		Nckap1	2.88e-20	2.42e-19	2.65364	KO_RS3
	Tmco2	7.89e-39	3.51e-37	6.17163	WT_RS3o4		Rilpl2	3.58e-20	2.97e-19	2.63958	KO_RS3
	1700019M22Rik	1.3e-38	5.43e-37	6.12361	WT_RS3o4		Fam118b	2.82e-17	1.83e-16	2.62096	KO_RS3
	1700093K21Rik	2.67e-40	1.61e-38	6.07432	WT_RS3o4		Bms1	6.06e-14	3.01e-13	2.58873	KO_RS3
	2610318N02Rik	4.32e-62	1.77e-59	6.06784	WT_RS3o4		Abcc5	1.29e-07	3e-07	2.55259	KO_RS3
	Cast	6.9e-74	1.41e-70	6.0353	WT_RS3o4		Nanp	3.72e-11	1.39e-10	2.52856	KO_RS3
	Gm9999	5.07e-39	2.42e-37	6.0165	WT_RS3o4		Cdk2ap1	1.12e-17	7.42e-17	2.51593	KO_RS3
	Txndc8	7.02e-58	1.8e-55	5.97419	WT_RS3o4		Lsm10	3.78e-16	2.26e-15	2.50476	KO_RS3
	Aif1	1.03e-33	3.19e-32	5.93613	WT_RS3o4		Nudt14	4e-17	2.59e-16	2.48014	KO_RS3
	1700018C11Rik	2.2e-42	1.73e-40	5.91709	WT_RS3o4		Mst1r	2.11e-10	7.37e-10	2.47875	KO_RS3
	1700067P10Rik	1.11e-34	3.68e-33	5.84144	WT_RS3o4		Gca	6.63e-15	3.55e-14	2.46624	KO_RS3
	Odf3	2.97e-33	8.56e-32	5.82007	WT_RS3o4		Zfp637	4.02e-17	2.59e-16	2.45406	KO_RS3
	Samd4	1.72e-31	3.91e-30	5.79613	WT_RS3o4		Rabgef1	8.23e-11	2.98e-10	2.4387	KO_RS3
	Galntl5	2.35e-40	1.49e-38	5.75047	WT_RS3o4		Slc25a12	3.16e-10	1.07e-09	2.36752	KO_RS3
	Tex43	1.23e-33	3.77e-32	5.74853	WT_RS3o4		Cd82	1.76e-12	7.63e-12	2.36167	KO_RS3
	Spaca7	8.09e-63	4.14e-60	5.73437	WT_RS3o4		Ssxb5	2.24e-13	1.06e-12	2.35436	KO_RS3
	Ccdc54	8.47e-33	2.22e-31	5.72317	WT_RS3o4		Grb7	5.4e-11	1.97e-10	2.34028	KO_RS3
	Tmem210	6.66e-39	3.1e-37	5.70345	WT_RS3o4		Snap47	8.58e-14	4.24e-13	2.33444	KO_RS3
	Dnajc5b	3.31e-42	2.51e-40	5.6646	WT_RS3o4		Pdcd6	2.19e-15	1.22e-14	2.33024	KO_RS3
	1700015F17Rik	5.74e-59	1.68e-56	5.64922	WT_RS3o4		Bckdha	8.32e-15	4.42e-14	2.32174	KO_RS3
	Tssk2	3.41e-66	2.33e-63	5.64637	WT_RS3o4		Zfand2b	5.66e-09	1.62e-08	2.26536	KO_RS3
	1700001P01Rik	2.48e-33	7.35e-32	5.62617	WT_RS3o4		Nolc1	1.02e-11	4.05e-11	2.24638	KO_RS3
	AI507597	9.81e-29	1.59e-27	5.54973	WT_RS3o4		Pcyt2	2.18e-13	1.03e-12	2.23237	KO_RS3
	Fam205c	2.46e-31	5.48e-30	5.4982	WT_RS3o4		Chac2	3.97e-08	9.99e-08	2.22654	KO_RS3
	Pfn3	2.44e-30	4.62e-29	5.49605	WT_RS3o4		Ins2	4.06e-06	7.05e-06	2.17768	KO_RS3
	Prkg1	7.03e-35	2.43e-33	5.4632	WT_RS3o4		Ccdc151	4.45e-17	2.86e-16	2.16847	KO_RS3
	1700012B07Rik	2.53e-54	4.71e-52	5.44834	WT_RS3o4		Pabpc6	1.37e-17	9.11e-17	2.16385	KO_RS3
	Allc	1.36e-34	4.43e-33	5.44804	WT_RS3o4		Casp8ap2	0.00610792	0.00624187	2.15584	KO_RS3
	Actrt2	1.04e-26	1.41e-25	5.42239	WT_RS3o4		Gtf3c5	1.34e-08	3.62e-08	2.15047	KO_RS3
	Uri1	9.36e-39	3.99e-37	5.39538	WT_RS3o4		Vmp1	4.75e-12	1.96e-11	2.13944	KO_RS3
	Fhl5	4.97e-28	7.49e-27	5.38521	WT_RS3o4		Yipf5	2.71e-14	1.39e-13	2.1389	KO_RS3
	4930578I06Rik	2.52e-46	3.03e-44	5.36305	WT_RS3o4		Polr2e	3.48e-13	1.62e-12	2.13765	KO_RS3
	1700013D24Rik	4.35e-30	8.02e-29	5.33211	WT_RS3o4		Wbp2	2.97e-13	1.4e-12	2.13613	KO_RS3
	Spanxn4	3.35e-30	6.23e-29	5.30956	WT_RS3o4		F10	1.47e-07	3.36e-07	2.12473	KO_RS3
	1700029H14Rik	1.87e-30	3.66e-29	5.30629	WT_RS3o4		Nans	9.04e-10	2.92e-09	2.11959	KO_RS3
	Sun5	5.86e-27	8.05e-26	5.2785	WT_RS3o4		Snx18	4.19e-07	8.67e-07	2.11648	KO_RS3
	Capza3	1.66e-31	3.82e-30	5.27382	WT_RS3o4		Smarca4	3.87e-06	6.74e-06	2.11471	KO_RS3
	Izumo2	5.75e-35	2.07e-33	5.27065	WT_RS3o4		Zcchc3	6.54e-07	1.31e-06	2.11206	KO_RS3
	Tescl	2.55e-44	2.49e-42	5.24271	WT_RS3o4		Jagn1	2.56e-15	1.42e-14	2.10751	KO_RS3
	Catsper3	1.95e-35	7.39e-34	5.23349	WT_RS3o4		Dmr	0.000546728	0.000653648	2.10742	KO_RS3
	Spata19	8.91e-39	3.88e-37	5.20611	WT_RS3o4		Nubp2	1.75e-14	9.16e-14	2.10712	KO_RS3
	Sh3d21	3.66e-55	7.49e-53	5.20584	WT_RS3o4		1810037I17Rik	2.51e-15	1.4e-14	2.10331	KO_RS3
	Iqcf5	4.26e-28	6.52e-27	5.17153	WT_RS3o4		Mfsd6	2.86e-09	8.58e-09	2.10019	KO_RS3
	Creb3l4	7.54e-46	8.58e-44	5.15721	WT_RS3o4		Atp6v1b2	2.84e-11	1.08e-10	2.09029	KO_RS3
	Tmem247	6.92e-40	3.63e-38	5.12281	WT_RS3o4		Ssxb10	0.000361533	0.000444697	2.07984	KO_RS3
	1700029I15Rik	3.38e-29	5.73e-28	5.09954	WT_RS3o4		Myof	7.62e-17	4.79e-16	2.07039	KO_RS3
	Tnp1	2.31e-23	2.5e-22	5.08913	WT_RS3o4		4930449E18Rik	1.33e-15	7.53e-15	2.06535	KO_RS3
	Slc22a14	9.15e-40	4.69e-38	5.06413	WT_RS3o4		Ergic1	2.17e-13	1.03e-12	2.05453	KO_RS3
	Gpd2	1.47e-27	2.12e-26	5.04282	WT_RS3o4		Vwa9	5.19e-09	1.5e-08	2.0486	KO_RS3
	Prr30	3.11e-33	8.74e-32	5.04097	WT_RS3o4		9330182O14Rik	3.06e-08	7.86e-08	2.04823	KO_RS3
	Tbc1d21	5.96e-35	2.11e-33	5.03859	WT_RS3o4		Mrpl50	4.25e-12	1.77e-11	2.02056	KO_RS3
	1700009N14Rik	2.77e-32	7.01e-31	5.03537	WT_RS3o4		Marc2	1.07e-12	4.72e-12	2.0153	KO_RS3
	Mbd3l1	2.39e-40	1.49e-38	5.03078	WT_RS3o4		Maf1	8.91e-15	4.73e-14	2.0137	KO_RS3
	Pdilt	3.73e-31	8.12e-30	5.01017	WT_RS3o4		Kdelr1	6.61e-07	1.32e-06	2.00147	KO_RS3
	Iqcf3	1.06e-28	1.7e-27	4.99771	WT_RS3o4		4933408N05Rik	6.76e-08	1.64e-07	1.99304	KO_RS3
	Lyzl6	3.92e-49	5.73e-47	4.96684	WT_RS3o4		Aplp1	2.92e-09	8.74e-09	1.99018	KO_RS3
	Spata9	2.7e-51	4.26e-49	4.94908	WT_RS3o4		1600012H06Rik	1.88e-11	7.3e-11	1.97333	KO_RS3
	H1fnt	3.83e-18	2.66e-17	4.94739	WT_RS3o4		Sowahc	3.06e-09	9.12e-09	1.96694	KO_RS3
	Cypt3	1e-31	2.35e-30	4.9466	WT_RS3o4		Ssxb2	3.79e-13	1.75e-12	1.96459	KO_RS3
	Aqp7	6.15e-31	1.3e-29	4.94115	WT_RS3o4		Bad	4.74e-14	2.37e-13	1.95405	KO_RS3
	1700023F06Rik	5.79e-30	1.04e-28	4.93808	WT_RS3o4		Relb	1.6e-05	2.51e-05	1.93372	KO_RS3
	Tmem191c	1.16e-25	1.48e-24	4.92514	WT_RS3o4		Tpd52l2	5.29e-10	1.76e-09	1.91453	KO_RS3
	Actl7a	1.67e-44	1.71e-42	4.92443	WT_RS3o4		Lsm1	2.29e-12	9.79e-12	1.90736	KO_RS3
	Lyzl4os	1.6e-57	3.64e-55	4.8964	WT_RS3o4		Tpd52l1	3e-08	7.73e-08	1.89618	KO_RS3
	Dpysl3	1.51e-33	4.56e-32	4.87387	WT_RS3o4		Rbpms2	7.52e-06	1.25e-05	1.89522	KO_RS3
	1700061F12Rik	2.65e-21	2.4e-20	4.84234	WT_RS3o4		4930515B02Rik	2.64e-10	9.01e-10	1.89369	KO_RS3
	Luzp1	3.38e-31	7.45e-30	4.84031	WT_RS3o4		Coq9	5.64e-12	2.3e-11	1.8929	KO_RS3
	Iqcf4	2.86e-25	3.56e-24	4.83898	WT_RS3o4		Smim12	2.57e-12	1.09e-11	1.88872	KO_RS3
	Nkx2-6	1.05e-28	1.69e-27	4.83492	WT_RS3o4		Pno1	2.9e-12	1.23e-11	1.8807	KO_RS3
	Ppm1j	2.67e-32	6.84e-31	4.8308	WT_RS3o4		Phtf1os	2.22e-07	4.89e-07	1.87932	KO_RS3
	Lmnb2	7.24e-45	7.8e-43	4.82977	WT_RS3o4		4930429F11Rik	5.59e-12	2.28e-11	1.87727	KO_RS3
	Gm11780	1.3e-27	1.92e-26	4.80896	WT_RS3o4		Usp38	2.13e-10	7.39e-10	1.87495	KO_RS3
	Ubqln3	9.29e-29	1.53e-27	4.80036	WT_RS3o4		1700081H04Rik	1.02e-05	1.67e-05	1.87446	KO_RS3
	Arrdc5	8.36e-47	1.14e-44	4.79671	WT_RS3o4		Jph4	8.7e-17	5.43e-16	1.86557	KO_RS3
	Tubb6	1.7e-29	3e-28	4.78592	WT_RS3o4		Timm44	2.67e-14	1.38e-13	1.86189	KO_RS3
	4930404N11Rik	1.44e-39	7e-38	4.78204	WT_RS3o4		Ssxb1	2.96e-10	1e-09	1.8601	KO_RS3
	Lrrc72	4.55e-21	4.07e-20	4.77586	WT_RS3o4		Nhp2	6.16e-12	2.49e-11	1.85867	KO_RS3
	Cst8	2.32e-23	2.5e-22	4.74571	WT_RS3o4		Cdk4	1.67e-10	5.89e-10	1.85829	KO_RS3
	4930584F24Rik	3.41e-29	5.73e-28	4.74547	WT_RS3o4		Gm10941	2.88e-14	1.47e-13	1.85475	KO_RS3
	Eqtn	1.14e-24	1.35e-23	4.74153	WT_RS3o4		Stab2	1.38e-09	4.35e-09	1.85267	KO_RS3
	4931409K22Rik	2.41e-19	1.81e-18	4.72931	WT_RS3o4		Slc7a6os	2.51e-12	1.07e-11	1.84992	KO_RS3
	Zdhhc19	2.37e-30	4.53e-29	4.70881	WT_RS3o4		Fxr2	1.28e-08	3.46e-08	1.84346	KO_RS3
	Ccdc63	1.5e-43	1.28e-41	4.70866	WT_RS3o4		Pifo	4.19e-12	1.74e-11	1.84048	KO_RS3
	4933405O20Rik	8.24e-31	1.69e-29	4.70089	WT_RS3o4		Trim11	1.05e-07	2.46e-07	1.83982	KO_RS3
	Carlr	3.22e-26	4.26e-25	4.69379	WT_RS3o4		Phldb3	6.51e-18	4.44e-17	1.8368	KO_RS3
	Gm11213	2.9e-33	8.47e-32	4.68634	WT_RS3o4		Ndufaf1	2.76e-08	7.17e-08	1.81824	KO_RS3
	1700003P14Rik	1.32e-28	2.05e-27	4.68483	WT_RS3o4		1700091H14Rik	4.06e-08	1.02e-07	1.81702	KO_RS3
	4930471G03Rik	3.36e-26	4.41e-25	4.67529	WT_RS3o4		Dera	1.56e-08	4.17e-08	1.81591	KO_RS3
	4933402J07Rik	6.73e-33	1.79e-31	4.66122	WT_RS3o4		Mtl5	1.87e-12	8.06e-12	1.80891	KO_RS3
	1700024P04Rik	5.75e-26	7.41e-25	4.65971	WT_RS3o4		Rrm1	3.54e-11	1.33e-10	1.8088	KO_RS3
	Morn3	2.31e-25	2.89e-24	4.64903	WT_RS3o4		Idh3a	9.46e-13	4.22e-12	1.80749	KO_RS3
	Cyp4f39	2.02e-24	2.35e-23	4.64833	WT_RS3o4		Dlst	2.39e-11	9.15e-11	1.80586	KO_RS3
	Fam187b	5.91e-33	1.59e-31	4.60963	WT_RS3o4		Prkci	3.68e-07	7.74e-07	1.80517	KO_RS3
	Hsfy2	1.23e-28	1.92e-27	4.59489	WT_RS3o4		Pes1	2.33e-10	8.02e-10	1.80283	KO_RS3
	Triml1	2.82e-23	2.99e-22	4.5899	WT_RS3o4		Pldi	8.18e-11	2.97e-10	1.79947	KO_RS3
	Gm5941	5.56e-26	7.21e-25	4.58336	WT_RS3o4		Tmem263	1.91e-09	5.87e-09	1.79609	KO_RS3
	Rffl	9.74e-23	1e-21	4.57282	WT_RS3o4		Nuggc	1.11e-13	5.38e-13	1.79036	KO_RS3
	Ccdc183	2.66e-27	3.74e-26	4.57129	WT_RS3o4		Rhox13	2.96e-08	7.66e-08	1.78957	KO_RS3
	Pdzk1	2.94e-36	1.14e-34	4.55493	WT_RS3o4		H2afx	3.55e-11	1.33e-10	1.78923	KO_RS3
	Carhsp1	7.18e-39	3.27e-37	4.53195	WT_RS3o4		Gm6408	5.55e-08	1.36e-07	1.78368	KO_RS3
	Iqcf1	4.72e-14	2.37e-13	4.52987	WT_RS3o4		Rsl1d1	1.72e-12	7.45e-12	1.78161	KO_RS3
	4930519H02Rik	1.23e-26	1.65e-25	4.51704	WT_RS3o4		P4ha2	4.77e-09	1.39e-08	1.773	KO_RS3
	Pkib	1.84e-26	2.44e-25	4.517	WT_RS3o4		Dpys	0.00138147	0.00154943	1.76463	KO_RS3
	Plcz1	9.44e-27	1.29e-25	4.50361	WT_RS3o4		Alpl	2.58e-10	8.84e-10	1.76166	KO_RS3
	1700001C19Rik	2.42e-31	5.44e-30	4.49273	WT_RS3o4		Med22	2.61e-10	8.91e-10	1.7597	KO_RS3
	Fam71d	8.98e-42	6.13e-40	4.48466	WT_RS3o4		Cib1	1.11e-12	4.87e-12	1.75816	KO_RS3
	Gm19395	1.48e-29	2.63e-28	4.479	WT_RS3o4		B9d2	3.05e-07	6.57e-07	1.75258	KO_RS3
	4930564C03Rik	1.71e-25	2.15e-24	4.47658	WT_RS3o4		Eif2a	1.39e-09	4.37e-09	1.75071	KO_RS3
	St6galnac2	9.47e-29	1.55e-27	4.47268	WT_RS3o4		Ranbp3	2.06e-12	8.84e-12	1.74813	KO_RS3
	Spz1	6.1e-32	1.49e-30	4.47206	WT_RS3o4		Bcl7b	1.25e-06	2.37e-06	1.74142	KO_RS3
	Adam1a	1.13e-31	2.63e-30	4.43944	WT_RS3o4		Sqstm1	1.23e-09	3.88e-09	1.74089	KO_RS3
	Tex35	5.19e-16	3.08e-15	4.43701	WT_RS3o4		Hmces	1.68e-11	6.55e-11	1.73789	KO_RS3
	Sh3rf2	6.88e-18	4.67e-17	4.43597	WT_RS3o4		Sppl2b	1.02e-09	3.27e-09	1.73613	KO_RS3
	Lyzl4	1.4e-43	1.25e-41	4.43488	WT_RS3o4		Aacs	5.87e-09	1.68e-08	1.7299	KO_RS3
	BC048562	3.37e-20	2.8e-19	4.42156	WT_RS3o4		Psmd3	7.57e-09	2.14e-08	1.72838	KO_RS3
	4930522H14Rik	1.93e-29	3.38e-28	4.40565	WT_RS3o4		Rad51ap1	9.97e-06	1.63e-05	1.72628	KO_RS3
	4930596D02Rik	1.52e-24	1.79e-23	4.38437	WT_RS3o4		Palb2	5.56e-07	1.12e-06	1.72488	KO_RS3
	Clip1	1.49e-27	2.13e-26	4.38364	WT_RS3o4		Cldn9	1.3e-05	2.08e-05	1.72413	KO_RS3
	Hyal5	3.17e-29	5.5e-28	4.38134	WT_RS3o4		Josd1	1.39e-09	4.37e-09	1.72265	KO_RS3
	Ubl4b	3.32e-25	4.02e-24	4.37655	WT_RS3o4		Lsg1	1.56e-07	3.54e-07	1.7204	KO_RS3
	4933411K16Rik	2.46e-27	3.48e-26	4.37567	WT_RS3o4		Zfp667	7.23e-08	1.75e-07	1.71732	KO_RS3
	Catsper4	1.58e-46	2.02e-44	4.34562	WT_RS3o4		Pak4	1.27e-08	3.45e-08	1.71636	KO_RS3
	1700017L05Rik	7.58e-20	6.14e-19	4.33366	WT_RS3o4		Timm22	4.89e-12	2.02e-11	1.71601	KO_RS3
	Cxxc5	3.27e-29	5.63e-28	4.32669	WT_RS3o4		Anxa2	4.27e-10	1.44e-09	1.71546	KO_RS3
	1700052I22Rik	2.69e-22	2.64e-21	4.32295	WT_RS3o4		6430531B16Rik	1.91e-10	6.68e-10	1.71502	KO_RS3
	Spata31	2.44e-24	2.81e-23	4.3019	WT_RS3o4		Mucl1	1.51e-12	6.58e-12	1.7144	KO_RS3
	Spsb1	1.56e-23	1.71e-22	4.28649	WT_RS3o4		AV051173	2.23e-10	7.71e-10	1.71331	KO_RS3
	Dscc1	1.31e-22	1.33e-21	4.27601	WT_RS3o4		As3mt	2.84e-07	6.18e-07	1.7124	KO_RS3
	Cypt4	5.44e-33	1.48e-31	4.26381	WT_RS3o4		Chgb	2.67e-11	1.02e-10	1.70483	KO_RS3
	Tssk3	1.66e-30	3.34e-29	4.26105	WT_RS3o4		Ssxb3	2.92e-06	5.22e-06	1.7033	KO_RS3
	Fabp12	2.33e-23	2.5e-22	4.23154	WT_RS3o4		4930432K21Rik	9.37e-12	3.75e-11	1.69774	KO_RS3
	Itgad	4.21e-20	3.45e-19	4.22693	WT_RS3o4		Kcns2	6.03e-07	1.21e-06	1.69618	KO_RS3
	1700019D03Rik	5.3e-31	1.13e-29	4.21505	WT_RS3o4		Tspyl1	4.82e-05	6.95e-05	1.69175	KO_RS3
	Gm20611	5.25e-24	5.97e-23	4.20946	WT_RS3o4		Stoml2	7.71e-06	1.28e-05	1.68765	KO_RS3
	Ccdc93	1.19e-20	1.03e-19	4.1983	WT_RS3o4		Tdp2	6.34e-06	1.07e-05	1.67549	KO_RS3
	Camk4	2.63e-19	1.97e-18	4.19375	WT_RS3o4		Slc35b3	1.21e-05	1.94e-05	1.66756	KO_RS3
	Bri3	4.27e-40	2.43e-38	4.18919	WT_RS3o4		Rps19bp1	4.79e-08	1.18e-07	1.66668	KO_RS3
	Acsl1	2.01e-35	7.47e-34	4.18333	WT_RS3o4		Tjap1	4.02e-09	1.18e-08	1.66214	KO_RS3
	Wbscr28	1.43e-17	9.48e-17	4.17521	WT_RS3o4		Slc22a21	2.93e-12	1.24e-11	1.66164	KO_RS3
	Pln	4.8e-20	3.92e-19	4.16718	WT_RS3o4		Brox	2.39e-08	6.25e-08	1.66131	KO_RS3
	Asb17	6.3e-17	3.97e-16	4.14432	WT_RS3o4		Rhcg	3.98e-07	8.31e-07	1.66004	KO_RS3
	1700007P06Rik	2.11e-19	1.6e-18	4.14293	WT_RS3o4		Trpc4ap	2.06e-10	7.22e-10	1.65802	KO_RS3
	Zdhhc25	8.03e-20	6.45e-19	4.12878	WT_RS3o4		Ykt6	1.58e-07	3.59e-07	1.65767	KO_RS3
	1700022A21Rik	3.53e-19	2.63e-18	4.1276	WT_RS3o4		C330018D20Rik	4.36e-08	1.09e-07	1.65258	KO_RS3
	Pmis2	9.49e-23	9.82e-22	4.12643	WT_RS3o4		Trappc6a	9.59e-10	3.08e-09	1.64433	KO_RS3
	Ccdc27	1.6e-16	9.78e-16	4.1107	WT_RS3o4		Dnajc1	7.21e-05	0.000101272	1.64338	KO_RS3
	Ctag2	8.05e-22	7.67e-21	4.1062	WT_RS3o4		1500009L16Rik	1.27e-06	2.41e-06	1.64298	KO_RS3
	Ccdc37	2.17e-22	2.15e-21	4.09713	WT_RS3o4		Ehbp1l1	5.21e-11	1.9e-10	1.64056	KO_RS3
	Csnka2ip	1.19e-25	1.51e-24	4.09378	WT_RS3o4		Smim11	2.56e-10	8.79e-10	1.63545	KO_RS3
	Akap4	5.75e-38	2.35e-36	4.09329	WT_RS3o4		Cd320	9.02e-10	2.91e-09	1.63489	KO_RS3
	1700106J16Rik	2.97e-25	3.67e-24	4.09088	WT_RS3o4		Ppie	3.99e-09	1.17e-08	1.62821	KO_RS3
	Dnajb8	2.58e-13	1.21e-12	4.09005	WT_RS3o4		Mta2	1.49e-07	3.41e-07	1.62383	KO_RS3
	Aldh1l1	1.7e-20	1.45e-19	4.08898	WT_RS3o4		Zbtb32	1.52e-11	5.98e-11	1.62133	KO_RS3
	4930442L01Rik	4.2e-21	3.77e-20	4.07957	WT_RS3o4		Pi4k2a	0.0017277	0.00190745	1.61798	KO_RS3
	Plin2	3.88e-20	3.19e-19	4.07063	WT_RS3o4		Ap4e1	1.63e-08	4.35e-08	1.61713	KO_RS3
	Sox5	7.78e-32	1.87e-30	4.06549	WT_RS3o4		Ahsa1	1.63e-07	3.67e-07	1.61465	KO_RS3
	1700007B14Rik	2.81e-27	3.91e-26	4.06118	WT_RS3o4		H2-T23	0.000457852	0.000552878	1.61314	KO_RS3
	Spata3	2.24e-14	1.16e-13	4.05455	WT_RS3o4		Plaa	5.33e-06	9.11e-06	1.61186	KO_RS3
	1700011A15Rik	1.2e-27	1.78e-26	4.04293	WT_RS3o4		Zfp956	2.11e-07	4.68e-07	1.61144	KO_RS3
	Spam1	2.1e-24	2.43e-23	4.03029	WT_RS3o4		Mob1b	2.36e-10	8.1e-10	1.60894	KO_RS3
	AY702102	1.01e-17	6.78e-17	4.02985	WT_RS3o4		Hibadh	5.72e-07	1.15e-06	1.60674	KO_RS3
	Actg2	1.61e-20	1.38e-19	4.00517	WT_RS3o4		Xlr	1.05e-07	2.47e-07	1.60548	KO_RS3
	1700124L16Rik	2.15e-19	1.63e-18	4.00512	WT_RS3o4		Vamp2	2.14e-07	4.73e-07	1.60404	KO_RS3
	Isg20	3.19e-34	1.02e-32	4.00253	WT_RS3o4		Cyc1	4.77e-11	1.75e-10	1.6033	KO_RS3
	1700092C10Rik	3.15e-25	3.84e-24	4.00213	WT_RS3o4		Atg101	1.16e-06	2.21e-06	1.59544	KO_RS3
	Epb4.1l2	1.44e-36	5.67e-35	3.99027	WT_RS3o4		Smc2os	3.19e-06	5.65e-06	1.59314	KO_RS3
	1700095A21Rik	1.32e-27	1.93e-26	3.98207	WT_RS3o4		Tmem242	2.98e-08	7.69e-08	1.5927	KO_RS3
	Acsbg2	3.05e-25	3.74e-24	3.97863	WT_RS3o4		Sec11a	1.01e-12	4.49e-12	1.59187	KO_RS3
	1700092M07Rik	2.85e-20	2.4e-19	3.96905	WT_RS3o4		Atp5sl	1.39e-07	3.21e-07	1.59105	KO_RS3
	Tex38	3.12e-33	8.74e-32	3.96335	WT_RS3o4		Bivm	7.95e-08	1.91e-07	1.58906	KO_RS3
	Gm2012	3.82e-25	4.58e-24	3.92642	WT_RS3o4		Tm7sf3	9.39e-07	1.82e-06	1.58843	KO_RS3
	Rasal1	1.84e-22	1.84e-21	3.91722	WT_RS3o4		Trip10	8.19e-09	2.3e-08	1.58723	KO_RS3
	4921539E11Rik	1.27e-23	1.41e-22	3.91422	WT_RS3o4		Fam131a	3.53e-12	1.48e-11	1.58716	KO_RS3
	Tbc1d23	7.62e-19	5.51e-18	3.90933	WT_RS3o4		Bcdin3d	4.59e-05	6.68e-05	1.58669	KO_RS3
	Ttc39a	1.33e-39	6.65e-38	3.89629	WT_RS3o4		Plekhm2	3.39e-06	5.98e-06	1.58636	KO_RS3
	Tex24	1.73e-14	9.07e-14	3.8961	WT_RS3o4		Gm14920	1.01e-05	1.64e-05	1.58582	KO_RS3
	Cylc2	3.37e-32	8.42e-31	3.88641	WT_RS3o4		Prkd1	2.33e-05	3.58e-05	1.58322	KO_RS3
	Gm6121	1.03e-19	8.14e-19	3.88047	WT_RS3o4		Luc7l2	2.62e-05	3.99e-05	1.58296	KO_RS3
	Cylc1	4.08e-13	1.88e-12	3.87678	WT_RS3o4		Thoc3	9.79e-08	2.32e-07	1.58285	KO_RS3
	Lelp1	7.8e-10	2.54e-09	3.86269	WT_RS3o4		Meiob	5.57e-08	1.36e-07	1.58145	KO_RS3
	4930571K23Rik	3.67e-24	4.2e-23	3.86048	WT_RS3o4		Wdr8	3.7e-05	5.5e-05	1.58133	KO_RS3
	Il31	4.32e-33	1.19e-31	3.85503	WT_RS3o4		Ptpn22	0.00972961	0.00974389	1.5808	KO_RS3
	Ppp1r2-ps9	6.84e-18	4.66e-17	3.8543	WT_RS3o4		Awat1	0.00795005	0.00804209	1.57715	KO_RS3
	Fam166a	3.48e-18	2.44e-17	3.84636	WT_RS3o4		Dstn	1.51e-09	4.7e-09	1.57661	KO_RS3
	Ccdc91	3.26e-28	5.02e-27	3.84575	WT_RS3o4		Hspd1	4.13e-08	1.03e-07	1.57578	KO_RS3
	Actl10	1.44e-21	1.33e-20	3.83702	WT_RS3o4		Trappc2	3.62e-06	6.35e-06	1.57447	KO_RS3
	Otub2	3.61e-26	4.71e-25	3.8361	WT_RS3o4		C2cd2l	5.31e-09	1.53e-08	1.5743	KO_RS3
	Ankrd9	3.79e-18	2.64e-17	3.8315	WT_RS3o4		Tax1bp3	0.00209861	0.00229347	1.57366	KO_RS3
	Catsper1	1.85e-23	2.03e-22	3.82954	WT_RS3o4		Dhx38	2.11e-07	4.68e-07	1.57357	KO_RS3
	1700010D01Rik	9.81e-23	1e-21	3.82218	WT_RS3o4		Spc25	1.26e-06	2.38e-06	1.57243	KO_RS3
	Spata25	3.87e-20	3.19e-19	3.80672	WT_RS3o4		Ccdc127	1.22e-09	3.86e-09	1.56571	KO_RS3
	Cdyl	3.19e-13	1.49e-12	3.79351	WT_RS3o4		BC030867	1.48e-07	3.39e-07	1.5657	KO_RS3
	1700001K23Rik	3.42e-17	2.22e-16	3.77553	WT_RS3o4		Faap24	3.38e-07	7.19e-07	1.56416	KO_RS3
	Stambpl1	7.7e-21	6.71e-20	3.76262	WT_RS3o4		Jmjd4	0.000390415	0.000477926	1.5567	KO_RS3
	Akap1	6.43e-23	6.72e-22	3.75995	WT_RS3o4		Mapk8ip2	4.03e-10	1.36e-09	1.55665	KO_RS3
	4933404G15Rik	5.34e-17	3.39e-16	3.75461	WT_RS3o4		Dusp11	2.2e-08	5.8e-08	1.55599	KO_RS3
	Asb9	3.73e-18	2.61e-17	3.75224	WT_RS3o4		3110082I17Rik	5.14e-07	1.05e-06	1.55244	KO_RS3
	Cytl1	1.59e-15	8.97e-15	3.74348	WT_RS3o4		C2cd2	1.9e-09	5.83e-09	1.55083	KO_RS3
	Gapdhs	1.18e-16	7.24e-16	3.73873	WT_RS3o4		Zgpat	5.66e-06	9.61e-06	1.54971	KO_RS3
	Arhgef2	1.75e-30	3.45e-29	3.72889	WT_RS3o4		Dtx2	6.28e-08	1.53e-07	1.54712	KO_RS3
	Txndc2	1.25e-15	7.1e-15	3.72886	WT_RS3o4		Rce1	6.42e-05	9.1e-05	1.54444	KO_RS3
	4930563D23Rik	6.01e-21	5.33e-20	3.72792	WT_RS3o4		Epm2aip1	0.000209244	0.000267999	1.53693	KO_RS3
	Lrrc52	8.16e-24	9.19e-23	3.7257	WT_RS3o4		Mrps17	6.42e-08	1.56e-07	1.53644	KO_RS3
	Adam29	1.17e-21	1.1e-20	3.7167	WT_RS3o4		Spns1	6.77e-06	1.14e-05	1.53561	KO_RS3
	Usp50	9.2e-18	6.2e-17	3.70257	WT_RS3o4		Dync2li1	5.55e-09	1.59e-08	1.53519	KO_RS3
	Dusp3	1.41e-13	6.81e-13	3.69476	WT_RS3o4		Nmd3	7.84e-08	1.89e-07	1.53362	KO_RS3
	Pla2g10	6.69e-23	6.96e-22	3.68261	WT_RS3o4		Zcchc17	1.35e-08	3.66e-08	1.53333	KO_RS3
	Dnajb7	5.65e-17	3.57e-16	3.67056	WT_RS3o4		Tmem33	2.18e-07	4.8e-07	1.53202	KO_RS3
	Efcab12	3.99e-18	2.76e-17	3.66576	WT_RS3o4		Lyrm1	9.71e-10	3.11e-09	1.53089	KO_RS3
	Zfp607	7.61e-22	7.28e-21	3.65884	WT_RS3o4		Pdap1	3.51e-09	1.04e-08	1.52925	KO_RS3
	Gm10731	1e-16	6.16e-16	3.65714	WT_RS3o4		Exd1	4.23e-07	8.74e-07	1.52869	KO_RS3
	Ankrd53	5.91e-20	4.81e-19	3.63151	WT_RS3o4		Rheb	1.42e-05	2.25e-05	1.52772	KO_RS3
	Gm1993	5.41e-22	5.2e-21	3.61448	WT_RS3o4		Rtcb	6.4e-05	9.07e-05	1.52143	KO_RS3
	Cyp51	2.2e-17	1.43e-16	3.60475	WT_RS3o4		Gm608	4.53e-05	6.6e-05	1.51791	KO_RS3
	Lpar1	6.04e-15	3.24e-14	3.60415	WT_RS3o4		Cyb561	0.00606825	0.00620458	1.51773	KO_RS3
	Ica1	1.39e-20	1.2e-19	3.60062	WT_RS3o4		1700052K11Rik	0.000698249	0.000822319	1.51539	KO_RS3
	Tsks	1.56e-32	4.04e-31	3.58622	WT_RS3o4		Appbp2os	0.00348104	0.00366916	1.51414	KO_RS3
	Tmigd3	1.54e-24	1.8e-23	3.58442	WT_RS3o4		Scamp4	3.6e-08	9.12e-08	1.51377	KO_RS3
	Spert	1.73e-30	3.45e-29	3.58365	WT_RS3o4		4930505G20Rik	4.04e-07	8.41e-07	1.51118	KO_RS3
	Ccdc34os	2.03e-18	1.44e-17	3.57724	WT_RS3o4		Ankmy1	0.000938422	0.00107669	1.51043	KO_RS3
	Rbm43	4.54e-17	2.9e-16	3.56772	WT_RS3o4		Spsb3	1.24e-11	4.92e-11	1.50699	KO_RS3
	Ccdc169	4.59e-28	6.97e-27	3.56719	WT_RS3o4		Rpl7l1	1.75e-07	3.93e-07	1.50688	KO_RS3
	Ifltd1	3.64e-13	1.69e-12	3.55695	WT_RS3o4		Vps25	0.000394997	0.000482958	1.50574	KO_RS3
	Hypm	7.35e-13	3.32e-12	3.54125	WT_RS3o4		Tnni1	2e-06	3.67e-06	1.50573	KO_RS3
	Cypt2	8.76e-32	2.09e-30	3.53283	WT_RS3o4		Bloc1s2	2.65e-08	6.89e-08	1.50397	KO_RS3
	4930461G14Rik	9.11e-12	3.65e-11	3.49646	WT_RS3o4		Gm773	0.000310412	0.000386458	1.49624	KO_RS3
	Ntan1	8.16e-20	6.53e-19	3.48138	WT_RS3o4		Mfng	0.00277901	0.00297202	1.49621	KO_RS3
	1700123M08Rik	1e-15	5.75e-15	3.46827	WT_RS3o4		Cutc	6.65e-09	1.89e-08	1.49438	KO_RS3
	Atp1a4	2.84e-21	2.56e-20	3.44957	WT_RS3o4		Flywch2	4.54e-08	1.13e-07	1.49412	KO_RS3
	Acot10	1.94e-14	1.01e-13	3.44485	WT_RS3o4		Hadhb	9.75e-11	3.51e-10	1.49367	KO_RS3
	Clec4a2	2.95e-15	1.62e-14	3.44375	WT_RS3o4		Gins4	5.58e-08	1.37e-07	1.49033	KO_RS3
	4930513D17Rik	1.59e-12	6.92e-12	3.4349	WT_RS3o4		Rnf6	0.000355857	0.000439033	1.48841	KO_RS3
	Vsig1	2.99e-22	2.92e-21	3.4255	WT_RS3o4		Fcgr3	4.6e-10	1.55e-09	1.48826	KO_RS3
	Dyrk2	1.36e-21	1.26e-20	3.42341	WT_RS3o4		Popdc2	8.12e-07	1.59e-06	1.48699	KO_RS3
	Bbx	8.07e-31	1.67e-29	3.3923	WT_RS3o4		Derl3	0.00015749	0.000206756	1.48517	KO_RS3
	Ppm1h	4.88e-08	1.2e-07	3.39108	WT_RS3o4		Sh3gl1	2.13e-09	6.52e-09	1.48313	KO_RS3
	Mtbp	1.15e-15	6.57e-15	3.36877	WT_RS3o4		Nudt16l1	8.39e-05	0.000116527	1.48272	KO_RS3
	Atl3	1.51e-13	7.24e-13	3.36736	WT_RS3o4		Nsmce2	2.29e-07	5.03e-07	1.48247	KO_RS3
	Fscb	1.23e-28	1.92e-27	3.36666	WT_RS3o4		Ube2o	7.01e-06	1.18e-05	1.48108	KO_RS3
	Gm11978	1.9e-11	7.36e-11	3.35701	WT_RS3o4		Mob1a	0.000931049	0.00106883	1.4807	KO_RS3
	Saxo1	1.01e-07	2.37e-07	3.34462	WT_RS3o4		Map3k5	2.03e-08	5.37e-08	1.47747	KO_RS3
	1700031M16Rik	6.09e-10	2e-09	3.33484	WT_RS3o4		Mfsd6l	2.59e-05	3.94e-05	1.4745	KO_RS3
	4930406D18Rik	4.8e-32	1.18e-30	3.33056	WT_RS3o4		Tgif1	5.07e-07	1.03e-06	1.47407	KO_RS3
	A630023A22Rik	9.67e-17	6e-16	3.32316	WT_RS3o4		Slc41a3	1.18e-08	3.23e-08	1.47366	KO_RS3
	Smim23	3.12e-11	1.18e-10	3.32254	WT_RS3o4		2810029C07Rik	3.5e-07	7.4e-07	1.47075	KO_RS3
	Acot9	1.34e-20	1.16e-19	3.31892	WT_RS3o4		Akap7	4.59e-08	1.13e-07	1.4657	KO_RS3
	Zcchc13	3.43e-16	2.06e-15	3.3038	WT_RS3o4		Grwd1	5.07e-09	1.47e-08	1.46551	KO_RS3
	Fam71f1	2.82e-23	2.99e-22	3.30087	WT_RS3o4		Dus4l	0.000684795	0.000806939	1.46539	KO_RS3
	Gm4787	1.16e-18	8.23e-18	3.29481	WT_RS3o4		Endov	0.000379454	0.000465901	1.46373	KO_RS3
	4933433C11Rik	2.13e-10	7.39e-10	3.28683	WT_RS3o4		Rrp7a	4.78e-10	1.6e-09	1.46265	KO_RS3
	Tmc5	7.93e-20	6.39e-19	3.28267	WT_RS3o4		Ptges3l	9.94e-08	2.35e-07	1.46192	KO_RS3
	Cnbd2	4.39e-18	3.02e-17	3.27913	WT_RS3o4		Slc25a40	0.000288181	0.000360755	1.46108	KO_RS3
	Tepp	1.39e-08	3.76e-08	3.26856	WT_RS3o4		Aars2	4.01e-09	1.18e-08	1.46101	KO_RS3
	Cyp4f37	2.63e-15	1.45e-14	3.2635	WT_RS3o4		Dbnl	3.06e-09	9.12e-09	1.45986	KO_RS3
	Hist1h4a	4.18e-25	4.98e-24	3.25483	WT_RS3o4		Plce1	0.00181822	0.00200415	1.45854	KO_RS3
	Slc31a2	1.87e-14	9.73e-14	3.25413	WT_RS3o4		Lgr6	2.5e-06	4.51e-06	1.45756	KO_RS3
	Vgll3	1.55e-09	4.8e-09	3.23631	WT_RS3o4		Ss18	9.44e-09	2.62e-08	1.45715	KO_RS3
	Tipin	3.32e-29	5.66e-28	3.2363	WT_RS3o4		Ube2t	0.000222385	0.000283766	1.45714	KO_RS3
	Tnp2	8.71e-19	6.26e-18	3.23131	WT_RS3o4		Ctxn1	1.01e-07	2.39e-07	1.45648	KO_RS3
	St8sia3	9.11e-19	6.52e-18	3.22074	WT_RS3o4		Ciapin1	1.44e-08	3.87e-08	1.45475	KO_RS3
	Ctdp1	1.38e-27	2e-26	3.21757	WT_RS3o4		Ggt5	0.000350224	0.000433389	1.45449	KO_RS3
	1700084F23Rik	3.29e-23	3.47e-22	3.21214	WT_RS3o4		Txndc12	2.14e-07	4.73e-07	1.45386	KO_RS3
	Spn-ps	9.66e-27	1.31e-25	3.21121	WT_RS3o4		Rpp25l	2.04e-06	3.74e-06	1.45353	KO_RS3
	Ube2dnl1	2.09e-11	8.04e-11	3.20169	WT_RS3o4		Pcdh12	2.53e-05	3.86e-05	1.45328	KO_RS3
	2610528A11Rik	2.25e-09	6.85e-09	3.19326	WT_RS3o4		Phf20	2.99e-05	4.52e-05	1.452	KO_RS3
	Amn	2.14e-11	8.19e-11	3.18254	WT_RS3o4		Vps39	6.39e-06	1.08e-05	1.45189	KO_RS3
	Csmd3	0.00981807	0.00982287	3.15898	WT_RS3o4		Sf3b3	8.32e-05	0.000115718	1.45154	KO_RS3
	Azin2	1.25e-13	6.05e-13	3.15856	WT_RS3o4		Fam32a	2.38e-08	6.23e-08	1.45125	KO_RS3
	4930474N05Rik	6.24e-13	2.83e-12	3.15758	WT_RS3o4		Psmg1	2.99e-07	6.46e-07	1.44866	KO_RS3
	Pdk3	1.22e-28	1.92e-27	3.15285	WT_RS3o4		Pop7	0.00347466	0.00366431	1.44186	KO_RS3
	Trim17	1.24e-19	9.71e-19	3.15263	WT_RS3o4		Mtmr11	3.6e-05	5.36e-05	1.4418	KO_RS3
	4930562F07Rik	9.57e-16	5.5e-15	3.14524	WT_RS3o4		Surf1	0.000213171	0.000272688	1.44081	KO_RS3
	Tmem132cos	2.23e-10	7.71e-10	3.14488	WT_RS3o4		Ilf2	7.13e-08	1.73e-07	1.44067	KO_RS3
	Glb1l3	1.65e-19	1.27e-18	3.13376	WT_RS3o4		Gdf9	4.7e-05	6.81e-05	1.44035	KO_RS3
	Adtrp	1.18e-19	9.31e-19	3.1325	WT_RS3o4		Sertad1	1.24e-05	1.99e-05	1.43886	KO_RS3
	Cldn34c4	4.33e-13	1.99e-12	3.13104	WT_RS3o4		Ssbp1	2.05e-05	3.18e-05	1.43426	KO_RS3
	1700063D05Rik	1.55e-11	6.1e-11	3.12965	WT_RS3o4		Fopnl	0.000190266	0.000245845	1.43059	KO_RS3
	Ubox5	6.57e-29	1.09e-27	3.12793	WT_RS3o4		Nvl	0.00242514	0.00262094	1.43017	KO_RS3
	4930568D16Rik	1.56e-12	6.79e-12	3.12131	WT_RS3o4		Kbtbd11	3.62e-07	7.63e-07	1.43	KO_RS3
	4930572O13Rik	1.5e-17	9.9e-17	3.11196	WT_RS3o4		Unc119b	5.22e-06	8.94e-06	1.42976	KO_RS3
	4930523O13Rik	6.17e-10	2.02e-09	3.10972	WT_RS3o4		Ttc33	1.41e-08	3.8e-08	1.42916	KO_RS3
	Rnf133	3.18e-09	9.45e-09	3.10958	WT_RS3o4		Rab7	3.33e-05	4.99e-05	1.42737	KO_RS3
	Pyhin1	2.84e-14	1.46e-13	3.1028	WT_RS3o4		Slx4	4.5e-05	6.55e-05	1.42711	KO_RS3
	Chn1	6.42e-31	1.34e-29	3.09742	WT_RS3o4		Pdzd9	7.89e-10	2.57e-09	1.42559	KO_RS3
	Slfnl1	1.58e-09	4.88e-09	3.09496	WT_RS3o4		Ptms	6.07e-05	8.63e-05	1.42547	KO_RS3
	4930448I06Rik	1.4e-12	6.11e-12	3.09326	WT_RS3o4		Smoc2	2.37e-09	7.21e-09	1.4248	KO_RS3
	Necab3	5.48e-16	3.24e-15	3.08847	WT_RS3o4		Snx5	8.83e-08	2.1e-07	1.4245	KO_RS3
	H2afb1	1.07e-06	2.05e-06	3.08325	WT_RS3o4		Arl14ep	3.55e-09	1.05e-08	1.42224	KO_RS3
	Banf2	9.48e-11	3.42e-10	3.07738	WT_RS3o4		Rprml	4.71e-05	6.81e-05	1.42085	KO_RS3
	1700084M14Rik	2.35e-22	2.31e-21	3.0765	WT_RS3o4		Clns1a	8.6e-08	2.05e-07	1.41727	KO_RS3
	Gm20809	4.2e-31	9.04e-30	3.07261	WT_RS3o4		Ppp2r4	0.000122248	0.000164527	1.41722	KO_RS3
	1700030L20Rik	2.01e-10	7.04e-10	3.07118	WT_RS3o4		Eif4e	1.82e-09	5.59e-09	1.41719	KO_RS3
	Micalcl	1.26e-12	5.53e-12	3.0692	WT_RS3o4		Ppp1r13l	8.29e-06	1.37e-05	1.41502	KO_RS3
	4930558K02Rik	6.93e-19	5.07e-18	3.06687	WT_RS3o4		Bin2	9.69e-07	1.88e-06	1.41357	KO_RS3
	1700120K04Rik	5.99e-12	2.43e-11	3.05438	WT_RS3o4		Gm14459	1.59e-05	2.51e-05	1.41268	KO_RS3
	Gsk3b	5.15e-28	7.7e-27	3.05285	WT_RS3o4		Wdr59	0.000290423	0.000363118	1.40998	KO_RS3
	Csrnp3	3.02e-16	1.82e-15	3.04654	WT_RS3o4		Ntf3	0.00130634	0.00147242	1.40997	KO_RS3
	1700122C19Rik	3.22e-12	1.36e-11	3.04323	WT_RS3o4		Zkscan6	1.51e-07	3.46e-07	1.40633	KO_RS3
	Sept4	9.26e-14	4.55e-13	3.0383	WT_RS3o4		Cotl1	1.39e-06	2.61e-06	1.40616	KO_RS3
	Pqlc1	1.63e-21	1.5e-20	3.03029	WT_RS3o4		Hpcal4	4.18e-07	8.66e-07	1.40522	KO_RS3
	Tmc7	2.23e-23	2.43e-22	3.02722	WT_RS3o4		Syvn1	8.22e-05	0.000114388	1.40454	KO_RS3
	Tmsb15a	1.36e-10	4.82e-10	3.02505	WT_RS3o4		Mzf1	3.13e-06	5.56e-06	1.4043	KO_RS3
	4930545H06Rik	8.22e-08	1.97e-07	3.01279	WT_RS3o4		Scyl3	2.66e-05	4.04e-05	1.403	KO_RS3
	Lrrc74a	9.82e-17	6.06e-16	3.00184	WT_RS3o4		Trappc12	3.22e-08	8.21e-08	1.40273	KO_RS3
	1700027F09Rik	3.64e-07	7.67e-07	2.99908	WT_RS3o4		Med6	0.00762767	0.00772575	1.40254	KO_RS3
	4930451I11Rik	3.48e-25	4.19e-24	2.99762	WT_RS3o4		Clca3a1	4.11e-07	8.56e-07	1.3985	KO_RS3
	Cdrt4	7.57e-19	5.5e-18	2.99207	WT_RS3o4		1700001G17Rik	0.000195381	0.000251819	1.39846	KO_RS3
	Fam3b	8.13e-16	4.71e-15	2.98985	WT_RS3o4		Ccnf	1.14e-07	2.67e-07	1.39766	KO_RS3
	Pfkfb3	3.65e-12	1.52e-11	2.98977	WT_RS3o4		Adck4	1.77e-05	2.77e-05	1.39766	KO_RS3
	Kctd16	1.08e-17	7.21e-17	2.98399	WT_RS3o4		Arcn1	8.32e-06	1.38e-05	1.39704	KO_RS3
	Fh1	4.66e-12	1.93e-11	2.98048	WT_RS3o4		Zfp446	0.000952959	0.00109153	1.39676	KO_RS3
	4930513O06Rik	1.78e-08	4.73e-08	2.97349	WT_RS3o4		Iffo1	3.8e-05	5.61e-05	1.39672	KO_RS3
	Osbp	6.19e-21	5.47e-20	2.9708	WT_RS3o4		Lpcat2	2.23e-05	3.43e-05	1.3951	KO_RS3
	Gm5169	2.46e-19	1.85e-18	2.95343	WT_RS3o4		Mapk1ip1	8.82e-05	0.00012186	1.39482	KO_RS3
	Pde1a	6.73e-24	7.61e-23	2.95255	WT_RS3o4		Stk10	3.06e-08	7.86e-08	1.39443	KO_RS3
	Spaca6	3.54e-14	1.79e-13	2.9323	WT_RS3o4		Eif2b2	1.79e-07	4.01e-07	1.39397	KO_RS3
	Ccin	1.76e-10	6.22e-10	2.93062	WT_RS3o4		Parp2	0.000248815	0.000314941	1.38939	KO_RS3
	Adcy10	8.25e-16	4.78e-15	2.92619	WT_RS3o4		Cyb5b	2.4e-05	3.68e-05	1.38868	KO_RS3
	Cpxcr1	2.03e-11	7.84e-11	2.92316	WT_RS3o4		Hspb6	2.26e-07	4.96e-07	1.38799	KO_RS3
	Gip	4.64e-11	1.71e-10	2.92118	WT_RS3o4		Klc4	9.45e-06	1.55e-05	1.38766	KO_RS3
	Ssty2	3.28e-35	1.2e-33	2.91668	WT_RS3o4		March8	0.000518148	0.000621657	1.38747	KO_RS3
	BC048507	2.43e-11	9.3e-11	2.90309	WT_RS3o4		Lnp	7.32e-08	1.77e-07	1.3874	KO_RS3
	1700101O22Rik	1.44e-13	6.95e-13	2.90221	WT_RS3o4		Crkl	1.3e-06	2.45e-06	1.38729	KO_RS3
	1700028D13Rik	2.22e-27	3.16e-26	2.90159	WT_RS3o4		Npy6r	2.14e-05	3.31e-05	1.38682	KO_RS3
	1700041M19Rik	4.27e-09	1.25e-08	2.9014	WT_RS3o4		BC022687	1.51e-07	3.45e-07	1.38648	KO_RS3
	Antxrl	2.5e-14	1.29e-13	2.89532	WT_RS3o4		Trap1a	0.00151817	0.00169163	1.38385	KO_RS3
	Dram1	9.68e-14	4.74e-13	2.89342	WT_RS3o4		Elmod2	4.14e-05	6.08e-05	1.38179	KO_RS3
	Npas1	8.51e-10	2.76e-09	2.89333	WT_RS3o4		Kmt2d	8.71e-05	0.000120466	1.38072	KO_RS3
	Gm7788	1.19e-08	3.24e-08	2.8925	WT_RS3o4		Slc31a1	6.58e-09	1.87e-08	1.3788	KO_RS3
	Scamp1	1.16e-23	1.29e-22	2.88424	WT_RS3o4		Atg4b	9.4e-09	2.61e-08	1.37831	KO_RS3
	Gm20854	2.12e-30	4.09e-29	2.87725	WT_RS3o4		Ostc	4.55e-08	1.13e-07	1.37757	KO_RS3
	Ispd	8.44e-17	5.29e-16	2.87682	WT_RS3o4		Mpc1	1.3e-07	3.02e-07	1.37489	KO_RS3
	Tas1r1	2.64e-11	1.01e-10	2.87413	WT_RS3o4		Cdc20	2.79e-09	8.36e-09	1.37201	KO_RS3
	Grip1	5.27e-12	2.16e-11	2.86642	WT_RS3o4		Jakmip1	1.38e-07	3.19e-07	1.36793	KO_RS3
	4930523C07Rik	3.38e-11	1.27e-10	2.86485	WT_RS3o4		Kcmf1	8.1e-08	1.94e-07	1.36781	KO_RS3
	Prdx4	5.15e-30	9.41e-29	2.85867	WT_RS3o4		Spg21	2.46e-09	7.46e-09	1.36692	KO_RS3
	Dgat2	5.63e-23	5.92e-22	2.85292	WT_RS3o4		Kdr	2.95e-09	8.8e-09	1.36648	KO_RS3
	Zfp36l1	1.9e-19	1.45e-18	2.85208	WT_RS3o4		Pex14	5.02e-06	8.63e-06	1.36562	KO_RS3
	Plac8	3.27e-14	1.66e-13	2.83846	WT_RS3o4		Gtf2ird1	2.98e-07	6.45e-07	1.36399	KO_RS3
	Diap3	9.54e-24	1.07e-22	2.83494	WT_RS3o4		Klhl28	7.3e-06	1.22e-05	1.36391	KO_RS3
	Lypla1	9.82e-17	6.06e-16	2.83004	WT_RS3o4		Gtf2h1	9.21e-09	2.56e-08	1.36375	KO_RS3
	4930440I19Rik	1.1e-13	5.36e-13	2.82976	WT_RS3o4		Samd10	3.57e-09	1.05e-08	1.36317	KO_RS3
	1700025N23Rik	4.28e-07	8.85e-07	2.82525	WT_RS3o4		Dnah1	2.98e-08	7.7e-08	1.36305	KO_RS3
	1700017N19Rik	1.08e-22	1.1e-21	2.82103	WT_RS3o4		Tdrp	1.54e-06	2.88e-06	1.36124	KO_RS3
	Tmem81	3.27e-11	1.23e-10	2.8191	WT_RS3o4		Srgap1	7.01e-06	1.18e-05	1.36075	KO_RS3
	Itsn2	1.63e-07	3.67e-07	2.81361	WT_RS3o4		1700012C14Rik	3.34e-07	7.1e-07	1.35981	KO_RS3
	Brca2	4.82e-16	2.87e-15	2.80502	WT_RS3o4		Faah	3.24e-07	6.92e-07	1.35838	KO_RS3
	Adam6a	2.37e-09	7.22e-09	2.80169	WT_RS3o4		C1qtnf3	0.00108491	0.00123576	1.35828	KO_RS3
	Ubp1	6e-19	4.43e-18	2.80012	WT_RS3o4		Abcb8	0.00326367	0.00345784	1.35648	KO_RS3
	Gm7073	5.58e-10	1.85e-09	2.79753	WT_RS3o4		Smarcd2	0.000249164	0.000315187	1.3534	KO_RS3
	4930548J01Rik	2.21e-20	1.87e-19	2.79688	WT_RS3o4		Fam188b	4.96e-07	1.02e-06	1.35162	KO_RS3
	Phactr1	1.51e-08	4.03e-08	2.78692	WT_RS3o4		Ngrn	4.99e-05	7.18e-05	1.35102	KO_RS3
	Sncaip	2.08e-11	8.01e-11	2.77632	WT_RS3o4		Dpf2	2.67e-05	4.06e-05	1.34819	KO_RS3
	Gm12440	1.8e-09	5.55e-09	2.77492	WT_RS3o4		Pnma1	5.91e-06	1e-05	1.34652	KO_RS3
	Gm732	6.61e-12	2.66e-11	2.77369	WT_RS3o4		Noc4l	8.67e-07	1.69e-06	1.34636	KO_RS3
	Asb15	3.11e-09	9.26e-09	2.77063	WT_RS3o4		Rasa1	0.00246779	0.00266141	1.3447	KO_RS3
	Vav3	8.64e-09	2.41e-08	2.76971	WT_RS3o4		Tmtc1	4.63e-05	6.72e-05	1.34148	KO_RS3
	Dlx6os1	6.58e-07	1.31e-06	2.76935	WT_RS3o4		Cggbp1	1.26e-06	2.39e-06	1.34015	KO_RS3
	Kat2b	1.06e-11	4.22e-11	2.76757	WT_RS3o4		Alas1	1.25e-05	2.01e-05	1.33966	KO_RS3
	1700066B17Rik	1.72e-11	6.68e-11	2.76326	WT_RS3o4		Fsd1l	0.000119329	0.000161311	1.33932	KO_RS3
	Nptn	1.46e-14	7.74e-14	2.76122	WT_RS3o4		Rfc1	2.13e-07	4.71e-07	1.33916	KO_RS3
	Fam124b	8.04e-10	2.61e-09	2.75932	WT_RS3o4		Elovl2	1.43e-06	2.68e-06	1.33898	KO_RS3
	G2e3	5.11e-19	3.79e-18	2.75726	WT_RS3o4		Usb1	6.94e-06	1.17e-05	1.33803	KO_RS3
	4930529L06Rik	2.92e-15	1.61e-14	2.7499	WT_RS3o4		4930583K01Rik	0.00584627	0.00599257	1.3368	KO_RS3
	4930414N06Rik	5.47e-09	1.57e-08	2.72445	WT_RS3o4		Pdia6	1.55e-07	3.53e-07	1.33662	KO_RS3
	Prkcq	8.93e-17	5.56e-16	2.7238	WT_RS3o4		Tex264	3.72e-08	9.38e-08	1.33545	KO_RS3
	1700001K19Rik	3.62e-11	1.35e-10	2.72101	WT_RS3o4		Rpa1	3.83e-07	8.01e-07	1.33533	KO_RS3
	Klf5	1.79e-06	3.32e-06	2.7141	WT_RS3o4		Exd2	3.55e-05	5.29e-05	1.33451	KO_RS3
	4930528H21Rik	6.49e-07	1.3e-06	2.71045	WT_RS3o4		Csad	9.42e-08	2.24e-07	1.33223	KO_RS3
	Dusp4	3.98e-11	1.48e-10	2.70346	WT_RS3o4		Mtif3	2.38e-08	6.23e-08	1.33137	KO_RS3
	Zfand6	9.19e-16	5.3e-15	2.69787	WT_RS3o4		Mad2l1bp	8.02e-08	1.93e-07	1.33104	KO_RS3
	4930556J02Rik	3.57e-12	1.5e-11	2.69709	WT_RS3o4		Ssxb9	2.44e-14	1.26e-13	1.32959	KO_RS3
	4930428D20Rik	5.09e-13	2.32e-12	2.68857	WT_RS3o4		Rragd	3.17e-08	8.11e-08	1.32822	KO_RS3
	1700006E09Rik	9.69e-18	6.5e-17	2.68723	WT_RS3o4		Gm16973	8.5e-05	0.000117896	1.32274	KO_RS3
	1700020N15Rik	1.86e-13	8.82e-13	2.68184	WT_RS3o4		Hars	2.54e-07	5.54e-07	1.32136	KO_RS3
	Gfra1	8.34e-09	2.33e-08	2.68019	WT_RS3o4		Mef2c	0.000628836	0.000746583	1.32071	KO_RS3
	Tbc1d14	5.77e-18	3.95e-17	2.6712	WT_RS3o4		Tmem170	0.000784276	0.000915212	1.31887	KO_RS3
	Gata2	6.01e-11	2.19e-10	2.67013	WT_RS3o4		Dynlt1b	3.29e-13	1.53e-12	1.31506	KO_RS3
	Rassf9	6.11e-10	2e-09	2.66895	WT_RS3o4		Capns2	0.00364477	0.00383384	1.31489	KO_RS3
	Pknox2	2.57e-12	1.09e-11	2.66402	WT_RS3o4		Thumpd3	1.75e-09	5.43e-09	1.31412	KO_RS3
	4921530L21Rik	2.93e-06	5.23e-06	2.66399	WT_RS3o4		Kif20a	0.000446562	0.000540839	1.31341	KO_RS3
	Lhx2	6.89e-16	4.02e-15	2.66182	WT_RS3o4		Golga1	2.38e-06	4.32e-06	1.31056	KO_RS3
	4930583P06Rik	2.45e-07	5.36e-07	2.65992	WT_RS3o4		Gm17026	2.4e-08	6.27e-08	1.30904	KO_RS3
	Cpa5	1.04e-10	3.73e-10	2.65902	WT_RS3o4		Sycp3	9.7e-06	1.59e-05	1.30768	KO_RS3
	4933424G06Rik	9.44e-22	8.91e-21	2.64809	WT_RS3o4		Dtwd1	0.000315232	0.000391745	1.30729	KO_RS3
	Gm1527	4e-14	2.02e-13	2.64322	WT_RS3o4		Chd4	0.000472712	0.000569144	1.30703	KO_RS3
	Cypt1	1.26e-19	9.85e-19	2.63651	WT_RS3o4		Fahd1	0.00010128	0.000138281	1.3067	KO_RS3
	4930413E15Rik	2.71e-16	1.64e-15	2.63171	WT_RS3o4		Gabpa	8.74e-06	1.45e-05	1.30604	KO_RS3
	4933436I01Rik	1.5e-08	4.02e-08	2.62553	WT_RS3o4		Klhdc10	5.38e-06	9.17e-06	1.30507	KO_RS3
	Hmgn1	9.37e-22	8.88e-21	2.62362	WT_RS3o4		Capsl	1.87e-07	4.17e-07	1.30498	KO_RS3
	Actrt1	1.01e-10	3.64e-10	2.6209	WT_RS3o4		Ccnc	2.57e-09	7.77e-09	1.30339	KO_RS3
	Rbl2	2.11e-21	1.92e-20	2.61842	WT_RS3o4		Zfp143	4.15e-07	8.62e-07	1.30248	KO_RS3
	Heatr9	1.04e-06	2e-06	2.61694	WT_RS3o4		E2f6	8.42e-05	0.000116807	1.30248	KO_RS3
	4930554I06Rik	3.2e-07	6.85e-07	2.60773	WT_RS3o4		Mat2a	0.000163667	0.000214315	1.30167	KO_RS3
	4930443O20Rik	1.61e-07	3.63e-07	2.6075	WT_RS3o4		Mbd6	0.000156173	0.000205291	1.29955	KO_RS3
	Nell1os	2.66e-09	8.02e-09	2.60688	WT_RS3o4		Ghrl	1.05e-06	2.01e-06	1.29877	KO_RS3
	4930543E12Rik	4.44e-06	7.7e-06	2.60354	WT_RS3o4		Slc5a6	8.67e-05	0.000120097	1.29873	KO_RS3
	Znrf3	1.39e-13	6.73e-13	2.60191	WT_RS3o4		Cdkl1	4.64e-05	6.73e-05	1.29807	KO_RS3
	Gm5415	2.09e-08	5.52e-08	2.596	WT_RS3o4		Bpifb3	7.01e-07	1.39e-06	1.29781	KO_RS3
	Aox3	4.08e-11	1.51e-10	2.58926	WT_RS3o4		Zdhhc14	9.38e-06	1.54e-05	1.29718	KO_RS3
	Gm20815	1.66e-14	8.74e-14	2.58829	WT_RS3o4		Tmem222	4.88e-05	7.04e-05	1.29654	KO_RS3
	Zfp780b	1.53e-22	1.54e-21	2.58318	WT_RS3o4		Aph1c	0.000124962	0.000167598	1.29609	KO_RS3
	Adam24	1.36e-21	1.26e-20	2.58121	WT_RS3o4		Twf1	3.47e-05	5.19e-05	1.29585	KO_RS3
	4930449E01Rik	1.91e-11	7.37e-11	2.58059	WT_RS3o4		Ilf3	3.75e-06	6.55e-06	1.29577	KO_RS3
	Lpcat2b	9.44e-20	7.52e-19	2.58017	WT_RS3o4		Gnas	1.3e-07	3.02e-07	1.29575	KO_RS3
	LOC101055749	7.73e-12	3.11e-11	2.5782	WT_RS3o4		Akr1c19	9.34e-06	1.54e-05	1.29574	KO_RS3
	Slc10a2	6.34e-08	1.54e-07	2.57701	WT_RS3o4		Tmem17	5.28e-12	2.16e-11	1.29552	KO_RS3
	4930579J19Rik	3.58e-07	7.56e-07	2.57648	WT_RS3o4		Armc1	0.000184455	0.000238638	1.29413	KO_RS3
	1700094M24Rik	4.1e-18	2.83e-17	2.55524	WT_RS3o4		Dennd2a	5.35e-06	9.12e-06	1.29331	KO_RS3
	Cpsf4l	3.8e-11	1.41e-10	2.55187	WT_RS3o4		Cog7	6.17e-08	1.51e-07	1.29306	KO_RS3
	Spaca5	3.25e-13	1.52e-12	2.55107	WT_RS3o4		Fhod1	0.00424149	0.0044274	1.29286	KO_RS3
	Uqcc1	3.59e-22	3.49e-21	2.5471	WT_RS3o4		Mapre1	9.57e-08	2.27e-07	1.29197	KO_RS3
	Cdh12	6.93e-07	1.38e-06	2.54694	WT_RS3o4		Entpd6	3.77e-05	5.58e-05	1.29143	KO_RS3
	Mpo	2.92e-10	9.92e-10	2.54561	WT_RS3o4		Slc16a9	5.34e-06	9.12e-06	1.2905	KO_RS3
	1700100L14Rik	9.88e-08	2.34e-07	2.54101	WT_RS3o4		Serinc1	8.68e-05	0.000120156	1.2901	KO_RS3
	4930405O22Rik	1.44e-09	4.52e-09	2.53968	WT_RS3o4		Hspb1	0.00015239	0.000200963	1.29002	KO_RS3
	Nudcd2	5.03e-12	2.07e-11	2.53863	WT_RS3o4		2610306M01Rik	5.63e-06	9.58e-06	1.28933	KO_RS3
	Mgat4c	2.66e-11	1.01e-10	2.53583	WT_RS3o4		9030624J02Rik	2.13e-05	3.29e-05	1.28522	KO_RS3
	1700010I02Rik	5.65e-13	2.57e-12	2.53534	WT_RS3o4		Nrp2	1.17e-06	2.22e-06	1.28398	KO_RS3
	Slc25a41	2.88e-07	6.23e-07	2.53259	WT_RS3o4		Gprasp1	0.0033535	0.00354933	1.28381	KO_RS3
	Tppp2	0.000122983	0.000165377	2.52958	WT_RS3o4		Pomt1	8.31e-07	1.62e-06	1.28334	KO_RS3
	Satl1	1.79e-09	5.54e-09	2.52848	WT_RS3o4		Col19a1	0.000449868	0.000544521	1.28324	KO_RS3
	Gm6760	1.51e-09	4.69e-09	2.52648	WT_RS3o4		Sae1	0.000326974	0.000405844	1.2829	KO_RS3
	1700109G14Rik	6.41e-14	3.17e-13	2.52564	WT_RS3o4		Cdca8	0.000951246	0.00109018	1.28267	KO_RS3
	Agpat9	7.25e-10	2.37e-09	2.52447	WT_RS3o4		Hdhd2	3.82e-05	5.64e-05	1.28242	KO_RS3
	4930482G09Rik	1.45e-05	2.29e-05	2.5165	WT_RS3o4		Tspan3	1.2e-06	2.28e-06	1.28182	KO_RS3
	Cct8l1	1.02e-08	2.8e-08	2.51083	WT_RS3o4		Myef2	0.000841606	0.000971595	1.28086	KO_RS3
	1700029N11Rik	7.04e-10	2.3e-09	2.51056	WT_RS3o4		Csrp2	2.14e-06	3.91e-06	1.28078	KO_RS3
	Rec8	2.12e-17	1.38e-16	2.50431	WT_RS3o4		4930427A07Rik	4.88e-06	8.4e-06	1.27998	KO_RS3
	4930455F16Rik	1.13e-08	3.1e-08	2.50378	WT_RS3o4		Prg2	0.00247489	0.00266767	1.2787	KO_RS3
	Mas1	2.06e-15	1.16e-14	2.4997	WT_RS3o4		Dazl	2.57e-07	5.61e-07	1.27842	KO_RS3
	Cstf2	8.11e-07	1.59e-06	2.49928	WT_RS3o4		Grpel2	0.000581451	0.000692736	1.27805	KO_RS3
	1700061G19Rik	4.99e-22	4.82e-21	2.49781	WT_RS3o4		Cdca4	0.000166153	0.000216877	1.278	KO_RS3
	Cabs1	2.56e-05	3.9e-05	2.49493	WT_RS3o4		Med8	8.95e-06	1.48e-05	1.27786	KO_RS3
	Fbxo21	4.44e-09	1.29e-08	2.49056	WT_RS3o4		Tuft1	0.000355349	0.00043867	1.27722	KO_RS3
	Ccdc116	9.26e-19	6.6e-18	2.47534	WT_RS3o4		Ddx56	9.81e-09	2.71e-08	1.27619	KO_RS3
	Prss55	6.56e-07	1.31e-06	2.46831	WT_RS3o4		Tssc1	0.000191244	0.000246797	1.2751	KO_RS3
	Dcun1d4	9.84e-20	7.81e-19	2.46589	WT_RS3o4		BC003965	0.001363	0.00152968	1.27479	KO_RS3
	Cpa6	1.99e-06	3.66e-06	2.46569	WT_RS3o4		Tmem91	5.27e-06	9.02e-06	1.2725	KO_RS3
	Akap3	6.23e-26	7.97e-25	2.46463	WT_RS3o4		Cdkn1a	3.94e-05	5.79e-05	1.27237	KO_RS3
	Atad1	6.53e-19	4.81e-18	2.46457	WT_RS3o4		Fam109a	1.41e-06	2.64e-06	1.27215	KO_RS3
	4933417A18Rik	1.67e-22	1.68e-21	2.45165	WT_RS3o4		Znfx1	0.00035282	0.000436075	1.27196	KO_RS3
	Sh3kbp1	1.83e-07	4.08e-07	2.45056	WT_RS3o4		Wipi1	0.000857769	0.000988583	1.27178	KO_RS3
	1700072I22Rik	5.52e-16	3.25e-15	2.44853	WT_RS3o4		Dennd5b	0.000129766	0.00017336	1.27168	KO_RS3
	Odf1	2.23e-19	1.68e-18	2.4481	WT_RS3o4		Fancg	0.00241565	0.00261344	1.27161	KO_RS3
	Tcp11x2	3.21e-13	1.5e-12	2.44713	WT_RS3o4		Gm5607	0.000191191	0.000246797	1.27078	KO_RS3
	Saxo1os	7.58e-08	1.83e-07	2.43711	WT_RS3o4		Por	1.1e-06	2.11e-06	1.27009	KO_RS3
	Gm14525	8.96e-14	4.41e-13	2.43252	WT_RS3o4		Ddx47	2.75e-05	4.17e-05	1.26949	KO_RS3
	Smim6	1e-15	5.74e-15	2.42775	WT_RS3o4		Fntb	0.000135155	0.000179855	1.26711	KO_RS3
	Cep162	1.51e-19	1.17e-18	2.42645	WT_RS3o4		Gstt3	4.06e-05	5.95e-05	1.26706	KO_RS3
	Mrgpra6	1.57e-17	1.03e-16	2.41998	WT_RS3o4		Ddx27	2.12e-05	3.28e-05	1.26687	KO_RS3
	Adig	5.52e-07	1.12e-06	2.41355	WT_RS3o4		Plb1	3.76e-07	7.89e-07	1.2661	KO_RS3
	1700022A22Rik	7.96e-05	0.00011087	2.40067	WT_RS3o4		Ccno	3.41e-05	5.1e-05	1.26512	KO_RS3
	Kifap3	3.02e-20	2.52e-19	2.39988	WT_RS3o4		Tnfrsf25	0.000270501	0.000340078	1.26443	KO_RS3
	Scgn	7.39e-07	1.46e-06	2.38827	WT_RS3o4		Ext1	0.00217649	0.00237477	1.26408	KO_RS3
	Pwwp2b	8.06e-13	3.62e-12	2.3856	WT_RS3o4		Ptbp1	2.35e-08	6.18e-08	1.26293	KO_RS3
	Fam83e	1.32e-19	1.03e-18	2.38252	WT_RS3o4		Il7	0.00428737	0.00447072	1.26136	KO_RS3
	Gm6812	1.5e-11	5.93e-11	2.38214	WT_RS3o4		Stra6l	0.000133126	0.000177502	1.26033	KO_RS3
	Gm17644	1.78e-16	1.08e-15	2.37887	WT_RS3o4		Cdk20	1.86e-10	6.53e-10	1.25949	KO_RS3
	Fam53c	1.45e-15	8.19e-15	2.37768	WT_RS3o4		Hcn1	0.00109581	0.0012461	1.25852	KO_RS3
	Prm2	4.94e-10	1.65e-09	2.3672	WT_RS3o4		Slc11a2	6.62e-05	9.36e-05	1.25837	KO_RS3
	Bet1	3.03e-15	1.66e-14	2.36615	WT_RS3o4		Iars	3.76e-05	5.58e-05	1.25829	KO_RS3
	N6amt2	4.22e-09	1.23e-08	2.35596	WT_RS3o4		Eef2kmt	3.81e-05	5.62e-05	1.25814	KO_RS3
	Sag	1.25e-08	3.39e-08	2.3546	WT_RS3o4		Casp6	9.47e-05	0.00013005	1.25791	KO_RS3
	Dgcr2	1.21e-10	4.33e-10	2.35002	WT_RS3o4		Map3k6	0.00148529	0.0016577	1.25734	KO_RS3
	Pex5l	3.03e-07	6.53e-07	2.34892	WT_RS3o4		Sharpin	0.00465254	0.00482451	1.2569	KO_RS3
	Mex3d	4.38e-10	1.48e-09	2.34885	WT_RS3o4		Notch1	3.52e-06	6.19e-06	1.25658	KO_RS3
	Plekha6	3.03e-07	6.53e-07	2.34462	WT_RS3o4		Tmem251	0.00238224	0.00257866	1.25612	KO_RS3
	Pacsin2	1.38e-10	4.9e-10	2.34184	WT_RS3o4		Xrcc6bp1	0.00980491	0.0098145	1.25579	KO_RS3
	Mcu	3.21e-07	6.87e-07	2.33848	WT_RS3o4		Sdhaf3	3.85e-06	6.71e-06	1.25271	KO_RS3
	Tvp23b	1.08e-10	3.86e-10	2.33486	WT_RS3o4		Harbi1	0.000287115	0.00035964	1.25255	KO_RS3
	Gm4907	2.81e-09	8.43e-09	2.33159	WT_RS3o4		Stk25	2.61e-09	7.89e-09	1.2518	KO_RS3
	R74862	0.000796625	0.000927509	2.33117	WT_RS3o4		Yipf1	2.61e-07	5.68e-07	1.25133	KO_RS3
	1700037C18Rik	7.26e-19	5.29e-18	2.32672	WT_RS3o4		Creb3l3	0.000715884	0.000840671	1.25076	KO_RS3
	Ank2	1.27e-11	5.02e-11	2.32552	WT_RS3o4		Catip	2.86e-07	6.2e-07	1.2487	KO_RS3
	Ppp2r3d	1.89e-19	1.45e-18	2.32235	WT_RS3o4		Fam53a	0.00115044	0.00130604	1.24773	KO_RS3
	Fam179a	3.46e-12	1.45e-11	2.32195	WT_RS3o4		Ppp1r3fos	0.000232229	0.000295591	1.24751	KO_RS3
	A930024E05Rik	1.02e-06	1.96e-06	2.32004	WT_RS3o4		Rngtt	1.68e-05	2.64e-05	1.24647	KO_RS3
	Map2	6.27e-12	2.53e-11	2.31893	WT_RS3o4		Prrg2	0.000214691	0.000274461	1.24623	KO_RS3
	Kif21a	2.28e-12	9.77e-12	2.31747	WT_RS3o4		U2af1l4	3.14e-08	8.04e-08	1.24557	KO_RS3
	Spta1	1.99e-07	4.43e-07	2.31459	WT_RS3o4		Smim4	3.99e-05	5.86e-05	1.2446	KO_RS3
	Ecsit	5.89e-13	2.67e-12	2.31098	WT_RS3o4		Bmp1	4.77e-07	9.78e-07	1.2443	KO_RS3
	Zc3h14	6.63e-19	4.87e-18	2.3096	WT_RS3o4		1700097N02Rik	1.38e-07	3.19e-07	1.24367	KO_RS3
	Fam220a	8.79e-10	2.84e-09	2.30849	WT_RS3o4		Mtmr14	2.55e-06	4.6e-06	1.24255	KO_RS3
	Ccdc185	8.11e-06	1.35e-05	2.30814	WT_RS3o4		Cnot3	0.00228114	0.00248103	1.24252	KO_RS3
	Otop1	7.22e-06	1.21e-05	2.30756	WT_RS3o4		Mtx2	3.23e-05	4.85e-05	1.2425	KO_RS3
	Galnt7	1.24e-11	4.9e-11	2.30497	WT_RS3o4		Zfp39	2.43e-09	7.37e-09	1.2404	KO_RS3
	C230072F16Rik	5.82e-21	5.18e-20	2.30342	WT_RS3o4		Fam110a	4.88e-05	7.03e-05	1.24014	KO_RS3
	Haglr	7.2e-09	2.04e-08	2.29741	WT_RS3o4		Necap2	7.91e-05	0.000110279	1.23989	KO_RS3
	Cldn34c1	8.99e-06	1.48e-05	2.2969	WT_RS3o4		Skap1	0.00435794	0.00453971	1.23812	KO_RS3
	Glrx2	1.27e-10	4.53e-10	2.28678	WT_RS3o4		Tmem134	6.98e-05	9.82e-05	1.23749	KO_RS3
	4930473O22Rik	7.54e-09	2.13e-08	2.28621	WT_RS3o4		Rad51ap2	0.00030692	0.000382809	1.23701	KO_RS3
	Klf17	1.18e-06	2.25e-06	2.28322	WT_RS3o4		Dupd1	0.00190074	0.00208948	1.2369	KO_RS3
	Gm16445	6.73e-16	3.94e-15	2.28038	WT_RS3o4		Bod1	7.38e-05	0.000103264	1.23666	KO_RS3
	1700023C21Rik	6.68e-07	1.33e-06	2.27836	WT_RS3o4		Fam92b	2.07e-05	3.2e-05	1.23665	KO_RS3
	Cldn34d	6.72e-09	1.9e-08	2.27489	WT_RS3o4		Gale	0.00526166	0.00540958	1.23465	KO_RS3
	Calr3	4.71e-05	6.81e-05	2.27229	WT_RS3o4		Vamp3	3.16e-06	5.6e-06	1.23417	KO_RS3
	Chd5	1.01e-12	4.47e-12	2.26702	WT_RS3o4		Cldn34b3	2.11e-07	4.68e-07	1.23415	KO_RS3
	1700011B04Rik	1.41e-13	6.81e-13	2.26689	WT_RS3o4		Ccdc58	7.84e-07	1.55e-06	1.2341	KO_RS3
	Ppt1	2.64e-08	6.87e-08	2.26591	WT_RS3o4		R3hdm2	0.000156421	0.000205484	1.23272	KO_RS3
	Wwtr1	2.83e-10	9.66e-10	2.26343	WT_RS3o4		Kat5	1.46e-08	3.9e-08	1.23173	KO_RS3
	Slc39a12	3.78e-05	5.59e-05	2.26147	WT_RS3o4		Cant1	6.09e-06	1.03e-05	1.2314	KO_RS3
	A630095N17Rik	4.84e-07	9.9e-07	2.25665	WT_RS3o4		Cyhr1	2.09e-07	4.64e-07	1.23124	KO_RS3
	Gm6093	0.000120929	0.000163043	2.25483	WT_RS3o4		Eed	7.89e-07	1.55e-06	1.23098	KO_RS3
	4930507D10Rik	6.96e-21	6.09e-20	2.25195	WT_RS3o4		Speer4e	0.0011033	0.00125392	1.23077	KO_RS3
	Nipsnap3a	2.39e-18	1.69e-17	2.24618	WT_RS3o4		Luc7l	0.000212176	0.000271586	1.2303	KO_RS3
	4933417D19Rik	9.75e-10	3.12e-09	2.23965	WT_RS3o4		1700065D16Rik	6.27e-07	1.26e-06	1.23022	KO_RS3
	1700049G17Rik	1.11e-08	3.05e-08	2.23917	WT_RS3o4		4933404O12Rik	2.2e-05	3.39e-05	1.22905	KO_RS3
	Nfatc2ip	3.76e-14	1.9e-13	2.23552	WT_RS3o4		Zbtb48	0.000194355	0.000250654	1.22807	KO_RS3
	Irf6	7.42e-07	1.46e-06	2.23539	WT_RS3o4		Galnt6	0.000464908	0.000560406	1.22768	KO_RS3
	Zhx3	5.7e-10	1.89e-09	2.23021	WT_RS3o4		Lars	0.000149464	0.000197358	1.22673	KO_RS3
	Uba1	7.58e-15	4.04e-14	2.21801	WT_RS3o4		Lin7c	8.32e-09	2.33e-08	1.22633	KO_RS3
	Gm9	5.46e-07	1.11e-06	2.21711	WT_RS3o4		Rhox3c	9.77e-07	1.89e-06	1.22574	KO_RS3
	Glcci1	1.55e-10	5.5e-10	2.20787	WT_RS3o4		4930477N07Rik	0.000112082	0.000151915	1.2254	KO_RS3
	Chl1	7.22e-18	4.88e-17	2.20656	WT_RS3o4		Stx18	9.27e-09	2.58e-08	1.22484	KO_RS3
	2010109I03Rik	9.58e-05	0.000131363	2.20428	WT_RS3o4		Pik3ap1	0.000104356	0.000142386	1.22336	KO_RS3
	Gm3893	9.08e-13	4.06e-12	2.20306	WT_RS3o4		Rap1a	1.3e-07	3.02e-07	1.2223	KO_RS3
	1700080N15Rik	0.0048899	0.00505274	2.19715	WT_RS3o4		Rftn1	0.000257164	0.000324105	1.22213	KO_RS3
	Fgf10	2.51e-05	3.83e-05	2.19225	WT_RS3o4		Gosr1	4.72e-07	9.69e-07	1.22155	KO_RS3
	Dnah9	4.15e-07	8.62e-07	2.19214	WT_RS3o4		Uggt2	0.00759515	0.00769662	1.22116	KO_RS3
	Fkbp7	9e-13	4.04e-12	2.19132	WT_RS3o4		Ino80e	6.63e-12	2.67e-11	1.22114	KO_RS3
	Cngb3	8.74e-06	1.45e-05	2.18486	WT_RS3o4		Prkra	0.00466502	0.004835	1.22086	KO_RS3
	Pp2d1	1.03e-12	4.55e-12	2.17935	WT_RS3o4		Palm	0.000385757	0.000472789	1.21962	KO_RS3
	1700074H08Rik	5.16e-09	1.49e-08	2.17891	WT_RS3o4		Lsm8	5.12e-07	1.04e-06	1.21924	KO_RS3
	Stk-ps2	2.41e-05	3.69e-05	2.17647	WT_RS3o4		Gm5134	0.000268151	0.000337406	1.21892	KO_RS3
	Gm4251	3.42e-07	7.25e-07	2.17514	WT_RS3o4		Bbs9	0.000387602	0.000474766	1.21864	KO_RS3
	Elovl5	4.41e-08	1.1e-07	2.17425	WT_RS3o4		Gpr180	6.86e-05	9.66e-05	1.21809	KO_RS3
	Kcnab2	1.71e-13	8.18e-13	2.16565	WT_RS3o4		Ptcd1	0.000181831	0.00023554	1.21799	KO_RS3
	Gm5766	2.46e-07	5.38e-07	2.16508	WT_RS3o4		4933405L10Rik	7.68e-09	2.16e-08	1.2175	KO_RS3
	Mex3c	4.68e-07	9.62e-07	2.15919	WT_RS3o4		Rassf7	1.84e-06	3.4e-06	1.21713	KO_RS3
	Fam19a3	3.82e-07	8.01e-07	2.15885	WT_RS3o4		Kdm4d	7.12e-07	1.41e-06	1.21689	KO_RS3
	Zfp626	1.02e-07	2.39e-07	2.15881	WT_RS3o4		Romo1	2.71e-08	7.02e-08	1.21604	KO_RS3
	4933413L06Rik	1.44e-05	2.28e-05	2.15879	WT_RS3o4		Mpdu1	0.000333986	0.000414045	1.21462	KO_RS3
	4933407K13Rik	1.8e-06	3.32e-06	2.1573	WT_RS3o4		Galnt15	0.000359979	0.000443318	1.21405	KO_RS3
	Rhbdd1	4.69e-15	2.54e-14	2.15523	WT_RS3o4		Txlna	0.000515572	0.000619291	1.21376	KO_RS3
	4933402P03Rik	3.94e-08	9.92e-08	2.1547	WT_RS3o4		Sv2c	3.61e-06	6.33e-06	1.21357	KO_RS3
	4933402C06Rik	5.09e-08	1.25e-07	2.15329	WT_RS3o4		Bphl	1.11e-05	1.8e-05	1.21351	KO_RS3
	Dynlt3	1.32e-09	4.15e-09	2.14888	WT_RS3o4		Ick	0.000660909	0.000781491	1.21326	KO_RS3
	4930438E09Rik	9.47e-08	2.25e-07	2.14846	WT_RS3o4		Gpcpd1	0.00493623	0.0050929	1.2132	KO_RS3
	4932416K20Rik	1.46e-07	3.35e-07	2.14841	WT_RS3o4		Rab10	4.03e-07	8.41e-07	1.21278	KO_RS3
	Gpx6	1.1e-16	6.77e-16	2.14607	WT_RS3o4		Sirt3	1.05e-06	2.01e-06	1.21228	KO_RS3
	Apbb1ip	6.57e-06	1.11e-05	2.13997	WT_RS3o4		Med26	1.66e-06	3.09e-06	1.21113	KO_RS3
	Zfp558	4.67e-11	1.71e-10	2.13905	WT_RS3o4		Rerg	1.17e-06	2.22e-06	1.21017	KO_RS3
	Rnf41	6.54e-09	1.86e-08	2.13806	WT_RS3o4		Ldhb	1.45e-05	2.3e-05	1.20922	KO_RS3
	Speer4f1	9.75e-11	3.51e-10	2.13736	WT_RS3o4		Ralyl	3.71e-05	5.51e-05	1.208	KO_RS3
	Shcbp1	8.6e-19	6.2e-18	2.13584	WT_RS3o4		Fam46b	0.00918822	0.00923331	1.20723	KO_RS3
	Ggact	3.04e-07	6.54e-07	2.13143	WT_RS3o4		Cacna1d	0.000470598	0.000566932	1.20673	KO_RS3
	Dsg1a	5.2e-16	3.08e-15	2.12632	WT_RS3o4		Nat14	2.42e-05	3.71e-05	1.20602	KO_RS3
	Utp14a	1.73e-08	4.61e-08	2.12565	WT_RS3o4		Pvrl2	0.000416792	0.000506582	1.20491	KO_RS3
	Zfp362	1.16e-06	2.21e-06	2.12431	WT_RS3o4		Szt2	0.00440338	0.00458238	1.2041	KO_RS3
	Wbscr17	1.44e-05	2.28e-05	2.12129	WT_RS3o4		Syt5	0.000399213	0.000487822	1.20402	KO_RS3
	Samt3	9.7e-07	1.88e-06	2.12085	WT_RS3o4		Asf1b	0.000289134	0.000361727	1.20261	KO_RS3
	Npb	6.55e-09	1.86e-08	2.11705	WT_RS3o4		Defb28	0.000382689	0.000469591	1.20259	KO_RS3
	Cbln3	0.000306128	0.000382054	2.11703	WT_RS3o4		Ctu2	3.3e-06	5.82e-06	1.20096	KO_RS3
	4933406J10Rik	9.37e-10	3.01e-09	2.11679	WT_RS3o4		Ap1s2	0.000134901	0.000179634	1.20064	KO_RS3
	Cacul1	4.82e-17	3.07e-16	2.11567	WT_RS3o4		Tox4	0.00234266	0.00254253	1.19754	KO_RS3
	Wdr75	5.86e-14	2.92e-13	2.11336	WT_RS3o4		Elmsan1	3.47e-05	5.19e-05	1.19686	KO_RS3
	Coro2a	1.72e-14	9.07e-14	2.11328	WT_RS3o4		4933433G15Rik	0.00590125	0.00604288	1.19499	KO_RS3
	Adam21	4.13e-09	1.21e-08	2.10903	WT_RS3o4		Nxf2	0.000164615	0.000215144	1.19347	KO_RS3
	Gm527	1.97e-06	3.63e-06	2.1054	WT_RS3o4		Pin1	0.000408972	0.000497963	1.19159	KO_RS3
	Srpk2	4.24e-13	1.95e-12	2.09681	WT_RS3o4		Crtam	0.000142501	0.000189017	1.1914	KO_RS3
	1700010J16Rik	0.000786657	0.000917468	2.09581	WT_RS3o4		Gm12695	3.62e-09	1.07e-08	1.18888	KO_RS3
	1700016P04Rik	1.18e-06	2.25e-06	2.09467	WT_RS3o4		Pex11g	4.45e-08	1.11e-07	1.1885	KO_RS3
	Snrk	3.17e-07	6.78e-07	2.09465	WT_RS3o4		Toe1	8.63e-08	2.06e-07	1.18648	KO_RS3
	Igsf3	6.42e-08	1.56e-07	2.09173	WT_RS3o4		Ube4b	0.000672889	0.00079428	1.18541	KO_RS3
	Elovl6	2.64e-06	4.75e-06	2.08987	WT_RS3o4		Lamtor2	6.45e-07	1.29e-06	1.18347	KO_RS3
	Srgn	9.11e-10	2.93e-09	2.08823	WT_RS3o4		Hk3	0.000110571	0.000150266	1.18341	KO_RS3
	Zdhhc11	1.77e-14	9.23e-14	2.08096	WT_RS3o4		Polr3d	0.00411207	0.0042945	1.18204	KO_RS3
	Fam189a2	1.2e-09	3.78e-09	2.0796	WT_RS3o4		Dnajb12	4.65e-07	9.56e-07	1.18193	KO_RS3
	Peg13	9.05e-07	1.76e-06	2.07178	WT_RS3o4		Mettl4	1.22e-07	2.84e-07	1.18168	KO_RS3
	4930532M18Rik	2.54e-05	3.88e-05	2.0711	WT_RS3o4		Mtg1	0.000173391	0.000225034	1.18081	KO_RS3
	Prox2	9.54e-09	2.64e-08	2.06313	WT_RS3o4		Magoh	0.000736195	0.000862544	1.18057	KO_RS3
	Ccdc132	2.08e-19	1.59e-18	2.06287	WT_RS3o4		Foxk2	0.00280815	0.00299848	1.18043	KO_RS3
	Tpm3	4.53e-08	1.12e-07	2.05869	WT_RS3o4		D630024D03Rik	0.000127548	0.000170731	1.17957	KO_RS3
	Fzd3	0.00236523	0.00256296	2.05493	WT_RS3o4		Tmco3	0.00676746	0.00688855	1.17784	KO_RS3
	A130010J15Rik	2.3e-08	6.05e-08	2.05404	WT_RS3o4		Gm2518	7.91e-08	1.9e-07	1.17774	KO_RS3
	Gatad2a	5.71e-14	2.85e-13	2.0529	WT_RS3o4		Prss45	9.86e-06	1.61e-05	1.17699	KO_RS3
	Zfp458	0.000122271	0.000164527	2.04696	WT_RS3o4		Lpxn	4.63e-05	6.72e-05	1.1739	KO_RS3
	Dnajc9	2.32e-08	6.09e-08	2.04682	WT_RS3o4		Ccdc160	7.21e-06	1.21e-05	1.17383	KO_RS3
	Fam71e2	1.08e-08	2.96e-08	2.04514	WT_RS3o4		Cdkn2aipnl	0.0016665	0.00184586	1.17382	KO_RS3
	Zfp169	5.45e-07	1.11e-06	2.04194	WT_RS3o4		Sf3a1	0.000141154	0.000187351	1.17362	KO_RS3
	Grip1os1	1.54e-06	2.88e-06	2.03264	WT_RS3o4		1110019D14Rik	4.83e-06	8.34e-06	1.17361	KO_RS3
	Cemip	1.13e-05	1.83e-05	2.03064	WT_RS3o4		Cnih2	6.27e-05	8.9e-05	1.1725	KO_RS3
	1700003L19Rik	9.47e-08	2.25e-07	2.03063	WT_RS3o4		Gpn1	5e-07	1.02e-06	1.17168	KO_RS3
	Lmbrd2	2.7e-09	8.14e-09	2.02841	WT_RS3o4		Tpst2	5.7e-05	8.13e-05	1.16994	KO_RS3
	Adipoq	4.25e-11	1.57e-10	2.0276	WT_RS3o4		Unc50	0.00655186	0.00667573	1.16992	KO_RS3
	Tex13a	0.00211309	0.00230683	2.02436	WT_RS3o4		Parp10	0.000464639	0.000560406	1.16901	KO_RS3
	Ankle2	1.8e-07	4.03e-07	2.02409	WT_RS3o4		Chmp6	1.64e-07	3.69e-07	1.1689	KO_RS3
	Sars2	2.9e-08	7.51e-08	2.02043	WT_RS3o4		Sept14	0.000164369	0.00021496	1.16822	KO_RS3
	Kpna1	4.06e-15	2.22e-14	2.0182	WT_RS3o4		Arhgap17	0.000204549	0.000262643	1.16814	KO_RS3
	Timm21	7.99e-09	2.24e-08	2.0155	WT_RS3o4		Vbp1	4.69e-05	6.8e-05	1.16732	KO_RS3
	Bnipl	8.4e-07	1.64e-06	2.01456	WT_RS3o4		1700006H21Rik	5.39e-05	7.71e-05	1.16564	KO_RS3
	Mageb5	6.6e-08	1.6e-07	2.012	WT_RS3o4		Lpin2	0.000216207	0.000276226	1.16536	KO_RS3
	Ifitm1	1.01e-11	4.03e-11	2.01184	WT_RS3o4		Ctso	1.03e-05	1.68e-05	1.16514	KO_RS3
	Kcnk5	1.71e-05	2.68e-05	2.00972	WT_RS3o4		A330015K06Rik	2.41e-06	4.37e-06	1.16486	KO_RS3
	4930548G14Rik	2.28e-06	4.15e-06	2.00316	WT_RS3o4		Sdcbp	3.6e-07	7.6e-07	1.16419	KO_RS3
	Tmem86b	7.98e-07	1.57e-06	2.00187	WT_RS3o4		A2m	0.000120042	0.000162061	1.16358	KO_RS3
	1700016H13Rik	7.72e-06	1.28e-05	2.00094	WT_RS3o4		1110001J03Rik	1.02e-06	1.98e-06	1.1626	KO_RS3
	9530080O11Rik	2.98e-06	5.3e-06	1.99976	WT_RS3o4		4930572O03Rik	0.000153094	0.00020176	1.1601	KO_RS3
	Bco1	5.11e-10	1.7e-09	1.9992	WT_RS3o4		Gm16062	0.00143578	0.00160594	1.15996	KO_RS3
	Spsb2	6.91e-15	3.69e-14	1.99648	WT_RS3o4		Cherp	1.2e-06	2.28e-06	1.15992	KO_RS3
	Ccser2	1.42e-08	3.82e-08	1.99432	WT_RS3o4		Tm9sf1	5.6e-07	1.13e-06	1.15917	KO_RS3
	Cd96	3.99e-08	1e-07	1.99425	WT_RS3o4		Glt28d2	0.000640002	0.00075896	1.15854	KO_RS3
	Dapl1	1.16e-05	1.87e-05	1.99259	WT_RS3o4		Defb19	0.000129345	0.000173023	1.15813	KO_RS3
	Nsun4	3.3e-07	7.03e-07	1.99242	WT_RS3o4		Particl	2.42e-06	4.39e-06	1.15664	KO_RS3
	Gabarapl1	1.56e-11	6.12e-11	1.98894	WT_RS3o4		Kctd10	0.00188524	0.00207356	1.15615	KO_RS3
	4921501E09Rik	6.7e-16	3.93e-15	1.98288	WT_RS3o4		Fiz1	1.06e-05	1.72e-05	1.15603	KO_RS3
	Gm10046	7.07e-07	1.4e-06	1.97968	WT_RS3o4		Iqcg	5.18e-09	1.5e-08	1.15539	KO_RS3
	Prm1	4.59e-13	2.1e-12	1.97579	WT_RS3o4		Ppp1r16b	0.000100542	0.000137365	1.15531	KO_RS3
	Clmn	6.71e-05	9.48e-05	1.97307	WT_RS3o4		Srsf10	5.67e-05	8.09e-05	1.15473	KO_RS3
	Frat1	5.99e-12	2.43e-11	1.97199	WT_RS3o4		Arvcf	0.00062395	0.000741211	1.15378	KO_RS3
	C030039L03Rik	1.09e-12	4.8e-12	1.9685	WT_RS3o4		Akt1s1	6.32e-06	1.07e-05	1.15373	KO_RS3
	Chrna5	2.7e-06	4.83e-06	1.9676	WT_RS3o4		Tspan5	1.38e-05	2.21e-05	1.15237	KO_RS3
	Fam210a	1.8e-10	6.35e-10	1.96593	WT_RS3o4		Sec22a	0.000107531	0.000146328	1.15227	KO_RS3
	Rasef	3.26e-07	6.95e-07	1.96527	WT_RS3o4		Cyp26a1	0.000710252	0.000835015	1.15105	KO_RS3
	Zfp941	0.00443287	0.00461073	1.96418	WT_RS3o4		Tatdn3	0.000209059	0.00026793	1.15069	KO_RS3
	Gm362	7.95e-07	1.56e-06	1.96227	WT_RS3o4		Hdac3	1.71e-07	3.85e-07	1.15029	KO_RS3
	1700030N03Rik	4.8e-05	6.93e-05	1.96222	WT_RS3o4		Psmd9	3.54e-08	9e-08	1.14858	KO_RS3
	Ppp3r1	2.24e-08	5.89e-08	1.9557	WT_RS3o4		Tmem177	1.13e-06	2.16e-06	1.14699	KO_RS3
	2700099C18Rik	1.3e-07	3.02e-07	1.95044	WT_RS3o4		4930539J05Rik	1.53e-06	2.85e-06	1.1459	KO_RS3
	Smap1	1.16e-10	4.15e-10	1.94434	WT_RS3o4		Fam122a	0.00357894	0.00376653	1.1459	KO_RS3
	Fancd2os	3.37e-14	1.71e-13	1.94372	WT_RS3o4		Fra10ac1	0.0015978	0.001776	1.14492	KO_RS3
	Ascc1	3.51e-16	2.11e-15	1.94354	WT_RS3o4		Gm14092	1.15e-05	1.85e-05	1.14465	KO_RS3
	Tssk5	0.000245356	0.000311139	1.93292	WT_RS3o4		Cpne5	1.13e-05	1.82e-05	1.14445	KO_RS3
	Rps4x	1.78e-07	3.99e-07	1.93014	WT_RS3o4		Gpr19	0.00125538	0.0014181	1.14436	KO_RS3
	Ctsg	4.87e-10	1.63e-09	1.92821	WT_RS3o4		Syt11	3.38e-08	8.61e-08	1.14332	KO_RS3
	4930528P14Rik	0.00020295	0.000260918	1.92514	WT_RS3o4		Gnrh1	0.00231683	0.00251717	1.14302	KO_RS3
	4930405D11Rik	0.000573334	0.000683462	1.92425	WT_RS3o4		Pomp	9.3e-05	0.000127938	1.1421	KO_RS3
	Spata31d1d	5.89e-05	8.38e-05	1.92396	WT_RS3o4		Prkab1	0.00428953	0.00447072	1.14169	KO_RS3
	2900092C05Rik	4.64e-17	2.96e-16	1.92294	WT_RS3o4		Ccdc154	0.00159822	0.001776	1.14043	KO_RS3
	Sox5os3	1.78e-05	2.78e-05	1.92254	WT_RS3o4		4930579K19Rik	4.2e-05	6.14e-05	1.14011	KO_RS3
	Nol4	4.3e-15	2.34e-14	1.9211	WT_RS3o4		Emc7	1.91e-07	4.25e-07	1.13981	KO_RS3
	Stat4	2.23e-15	1.24e-14	1.91442	WT_RS3o4		Nup214	0.0075867	0.00769186	1.13939	KO_RS3
	Card10	0.000720622	0.000845265	1.90427	WT_RS3o4		Brk1	0.00960392	0.00962271	1.13901	KO_RS3
	Rbm12b1	2.12e-15	1.19e-14	1.9008	WT_RS3o4		Trappc8	0.000233476	0.000296993	1.1387	KO_RS3
	Otud4	2.02e-09	6.18e-09	1.89468	WT_RS3o4		Psmd1	5e-06	8.6e-06	1.13824	KO_RS3
	Olfr112	2.47e-06	4.45e-06	1.89366	WT_RS3o4		Rrp12	0.000107284	0.000146089	1.13714	KO_RS3
	Pigk	1.31e-05	2.09e-05	1.89266	WT_RS3o4		Gpr179	0.00946293	0.00949539	1.13684	KO_RS3
	Hdac11	0.000333836	0.000414045	1.89097	WT_RS3o4		Pdf	0.000114499	0.000154987	1.13681	KO_RS3
	1700034E13Rik	1.15e-05	1.85e-05	1.88906	WT_RS3o4		Bzrap1	9.44e-06	1.55e-05	1.13593	KO_RS3
	Pja1	8.19e-10	2.66e-09	1.88612	WT_RS3o4		Clptm1l	4.47e-08	1.11e-07	1.13468	KO_RS3
	Klk1b7-ps	6.63e-06	1.12e-05	1.87863	WT_RS3o4		Aldh3b2	3.45e-07	7.32e-07	1.13447	KO_RS3
	Tmem79	1.73e-06	3.21e-06	1.87673	WT_RS3o4		Arl6ip1	0.000182521	0.000236285	1.1332	KO_RS3
	Ndel1	1.05e-08	2.89e-08	1.87429	WT_RS3o4		Sptlc1	4.87e-06	8.4e-06	1.13269	KO_RS3
	Oxct1	1.44e-09	4.5e-09	1.87424	WT_RS3o4		Mat2b	0.000291005	0.000363622	1.13264	KO_RS3
	Chek1	0.000172402	0.000224177	1.87348	WT_RS3o4		Smad5	3.44e-05	5.15e-05	1.13232	KO_RS3
	Nnmt	5.1e-06	8.75e-06	1.87233	WT_RS3o4		Limch1	0.00101326	0.00115672	1.13176	KO_RS3
	Vars	4.25e-14	2.14e-13	1.86764	WT_RS3o4		Supt4a	3.64e-05	5.42e-05	1.13084	KO_RS3
	Gstm4	1.75e-05	2.74e-05	1.8645	WT_RS3o4		Zfy1	7.38e-05	0.000103264	1.12919	KO_RS3
	St5	3.62e-12	1.51e-11	1.86234	WT_RS3o4		Tmem214	3.25e-08	8.28e-08	1.12886	KO_RS3
	Dnmt3l	8.8e-07	1.71e-06	1.85992	WT_RS3o4		Dcdc2a	2.95e-06	5.26e-06	1.12883	KO_RS3
	4930527G23Rik	0.000163407	0.000214112	1.85925	WT_RS3o4		Gnl1	3.05e-06	5.43e-06	1.12772	KO_RS3
	1700024N05Rik	8.34e-05	0.000115887	1.85699	WT_RS3o4		Cnnm2	0.0037814	0.0039694	1.12697	KO_RS3
	Gemin4	8e-16	4.65e-15	1.85404	WT_RS3o4		Eif4ebp3	0.00306863	0.00325962	1.12647	KO_RS3
	Nrros	1.29e-05	2.06e-05	1.85305	WT_RS3o4		Crtap	0.00253258	0.00272411	1.12631	KO_RS3
	LOC100038947	1.86e-06	3.44e-06	1.85237	WT_RS3o4		Lztr1	3.46e-06	6.08e-06	1.12621	KO_RS3
	Tmx2	3.01e-11	1.14e-10	1.84794	WT_RS3o4		Miip	0.00160824	0.00178519	1.1248	KO_RS3
	Ccdc186	3.28e-15	1.8e-14	1.83914	WT_RS3o4		Nacad	0.00956163	0.00958973	1.12404	KO_RS3
	4933408J17Rik	3.27e-06	5.78e-06	1.83398	WT_RS3o4		Bysl	0.000204033	0.000262146	1.12292	KO_RS3
	Vmn1r65	0.000794744	0.000925845	1.83277	WT_RS3o4		Ntmt1	2.92e-05	4.42e-05	1.12274	KO_RS3
	Golga7b	3.09e-07	6.64e-07	1.82956	WT_RS3o4		Mettl18	2.42e-06	4.38e-06	1.12259	KO_RS3
	Cib2	0.00034417	0.000426413	1.82842	WT_RS3o4		Ptpn23	0.000432945	0.000524969	1.12198	KO_RS3
	Hs3st3b1	6.26e-09	1.79e-08	1.82546	WT_RS3o4		Nup188	5.01e-08	1.23e-07	1.11974	KO_RS3
	Stard10	1.8e-13	8.57e-13	1.82498	WT_RS3o4		Zak	0.000809242	0.000941129	1.11849	KO_RS3
	Lrrc8c	1.11e-08	3.04e-08	1.82496	WT_RS3o4		Dnah2	0.00140346	0.0015715	1.11807	KO_RS3
	1700095J12Rik	1.49e-09	4.63e-09	1.82368	WT_RS3o4		2610001J05Rik	0.00779633	0.00789268	1.11731	KO_RS3
	1700007J10Rik	4.25e-05	6.21e-05	1.82018	WT_RS3o4		Gm10767	0.000166688	0.000217438	1.11632	KO_RS3
	Asb12	9.22e-07	1.79e-06	1.81768	WT_RS3o4		Stt3a	5e-05	7.18e-05	1.11625	KO_RS3
	Ctnna2	1.9e-05	2.96e-05	1.81631	WT_RS3o4		Syngr1	0.00477451	0.00494098	1.11577	KO_RS3
	1700027I24Rik	4.42e-07	9.12e-07	1.81631	WT_RS3o4		Pja2	7.36e-05	0.000103178	1.11458	KO_RS3
	Nck2	7.62e-07	1.5e-06	1.81529	WT_RS3o4		Ankrd37	0.00582732	0.00597613	1.1134	KO_RS3
	Yipf6	8.67e-05	0.000120097	1.812	WT_RS3o4		Zfp354b	0.000156053	0.000205265	1.11216	KO_RS3
	Dnaaf3	4.36e-12	1.81e-11	1.80647	WT_RS3o4		Necab2	4.6e-07	9.46e-07	1.11189	KO_RS3
	Zfp217	4.39e-11	1.62e-10	1.80627	WT_RS3o4		Aspa	0.00206395	0.0022592	1.11177	KO_RS3
	4930500F04Rik	2.24e-07	4.93e-07	1.80494	WT_RS3o4		Smek2	9.43e-05	0.000129497	1.11173	KO_RS3
	Shtn1	1.58e-05	2.49e-05	1.80462	WT_RS3o4		Prrc2b	1.39e-05	2.21e-05	1.11133	KO_RS3
	1700031P21Rik	7.74e-09	2.18e-08	1.80374	WT_RS3o4		Rrbp1	5.26e-05	7.54e-05	1.11055	KO_RS3
	Vps53	1.05e-07	2.46e-07	1.80165	WT_RS3o4		Itfg3	5.14e-06	8.82e-06	1.10978	KO_RS3
	Proca1	7.57e-13	3.41e-12	1.79735	WT_RS3o4		2210011C24Rik	2.81e-06	5.03e-06	1.10895	KO_RS3
	Gpx1	7.65e-09	2.15e-08	1.79723	WT_RS3o4		Poc5	0.000549839	0.0006566	1.10871	KO_RS3
	Pcca	0.00167572	0.00185507	1.79242	WT_RS3o4		Slc25a14	0.000641039	0.00075931	1.10844	KO_RS3
	Hook1	4.72e-10	1.59e-09	1.78091	WT_RS3o4		Chit1	0.00081431	0.000945412	1.1083	KO_RS3
	A330070K13Rik	4.5e-06	7.79e-06	1.77821	WT_RS3o4		Prkar1b	0.00195459	0.00214639	1.10811	KO_RS3
	Dis3	4.87e-13	2.23e-12	1.77798	WT_RS3o4		Mrpl21	0.000164272	0.00021496	1.10794	KO_RS3
	4930405J17Rik	2.87e-07	6.23e-07	1.77474	WT_RS3o4		Csnk1d	0.00030993	0.000386093	1.10779	KO_RS3
	1700109G15Rik	1.4e-05	2.22e-05	1.77441	WT_RS3o4		Wdr34	0.00488658	0.00505185	1.10552	KO_RS3
	Akap10	6.78e-13	3.06e-12	1.77248	WT_RS3o4		Uck1	0.00917003	0.00921955	1.10536	KO_RS3
	Samt4	1.98e-05	3.07e-05	1.77084	WT_RS3o4		A330076C08Rik	0.00209602	0.00229186	1.10533	KO_RS3
	Adam6b	2.03e-05	3.15e-05	1.76875	WT_RS3o4		Fchsd1	5.1e-08	1.25e-07	1.10514	KO_RS3
	Wdr64	0.000121142	0.000163222	1.76732	WT_RS3o4		Phf5a	0.000569875	0.000679734	1.10378	KO_RS3
	Pdgfc	0.000140476	0.000186694	1.76655	WT_RS3o4		Coa3	1.55e-06	2.89e-06	1.10317	KO_RS3
	1700025M24Rik	4.55e-07	9.38e-07	1.76605	WT_RS3o4		Mypop	1.36e-07	3.16e-07	1.10277	KO_RS3
	Zfyve1	2.09e-12	8.99e-12	1.76327	WT_RS3o4		Gapvd1	0.00135419	0.00152132	1.10246	KO_RS3
	Pappa	0.0056998	0.00585123	1.76094	WT_RS3o4		Col2a1	0.000838118	0.000969207	1.10209	KO_RS3
	Cdkn2aip	1.48e-09	4.61e-09	1.75889	WT_RS3o4		Haus3	0.00169295	0.00187313	1.10194	KO_RS3
	Ms4a6c	8.53e-08	2.04e-07	1.75764	WT_RS3o4		Stk4	4.8e-05	6.93e-05	1.10167	KO_RS3
	4930479D17Rik	2.13e-10	7.39e-10	1.75505	WT_RS3o4		Col14a1	3.92e-05	5.77e-05	1.1016	KO_RS3
	4930587E11Rik	0.00076977	0.00089931	1.75415	WT_RS3o4		Polr2c	5.44e-06	9.27e-06	1.10157	KO_RS3
	Pkhd1	0.000173025	0.000224702	1.75171	WT_RS3o4		Hspbp1	2.6e-05	3.96e-05	1.10133	KO_RS3
	Adgrl3	4.48e-11	1.65e-10	1.74835	WT_RS3o4		Heatr5b	0.000703776	0.000828352	1.10066	KO_RS3
	Rcc1	1.15e-05	1.85e-05	1.74531	WT_RS3o4		Ssr2	3.12e-07	6.69e-07	1.09851	KO_RS3
	4930565N06Rik	8.87e-05	0.000122445	1.73528	WT_RS3o4		Slc6a20a	2.17e-05	3.36e-05	1.09826	KO_RS3
	Pdp1	2.81e-06	5.02e-06	1.73484	WT_RS3o4		Zscan18	0.00202685	0.00222096	1.09735	KO_RS3
	Rbm47	9.37e-06	1.54e-05	1.73286	WT_RS3o4		Dcaf15	3.44e-05	5.14e-05	1.09729	KO_RS3
	Scube2	1.73e-07	3.89e-07	1.73128	WT_RS3o4		Lrp2	0.000280513	0.000351801	1.09686	KO_RS3
	4930544D05Rik	0.0039498	0.00413347	1.73035	WT_RS3o4		Trim33	3.66e-05	5.45e-05	1.09685	KO_RS3
	4933407I05Rik	1.11e-09	3.52e-09	1.7298	WT_RS3o4		4931431C16Rik	0.00387907	0.00406152	1.09456	KO_RS3
	Sipa1l1	7.92e-05	0.000110404	1.72781	WT_RS3o4		Aifm2	0.000205827	0.000264119	1.09311	KO_RS3
	Pcdh9	0.000100005	0.000136722	1.72341	WT_RS3o4		Axin1	7.21e-05	0.000101272	1.09287	KO_RS3
	1700027F06Rik	3.72e-06	6.51e-06	1.72288	WT_RS3o4		Decr1	0.00247857	0.00266883	1.0927	KO_RS3
	4930542C21Rik	0.00196567	0.00215739	1.72265	WT_RS3o4		Ppp1r13b	0.000827075	0.000957518	1.09188	KO_RS3
	4930452A19Rik	7.1e-06	1.19e-05	1.7226	WT_RS3o4		Xk	0.00936595	0.00940729	1.09109	KO_RS3
	Tex15	4.24e-08	1.06e-07	1.71869	WT_RS3o4		Bcl10	0.0035253	0.0037139	1.09027	KO_RS3
	4930557F10Rik	1.82e-12	7.85e-12	1.71806	WT_RS3o4		Lrguk	7.86e-07	1.55e-06	1.08938	KO_RS3
	4930592I03Rik	0.000178316	0.00023128	1.71777	WT_RS3o4		Poln	1.45e-07	3.33e-07	1.08745	KO_RS3
	Ace3	3.25e-10	1.1e-09	1.71387	WT_RS3o4		Map2k1	1.12e-05	1.82e-05	1.0873	KO_RS3
	Nlrp4e	0.000758884	0.000887604	1.70689	WT_RS3o4		Ccdc134	0.00943135	0.00946833	1.0868	KO_RS3
	Aknad1	4.36e-07	8.99e-07	1.70687	WT_RS3o4		Fam160b1	0.0029578	0.00314842	1.08623	KO_RS3
	Tnfaip2	3.14e-06	5.57e-06	1.70515	WT_RS3o4		Kti12	5.19e-06	8.9e-06	1.08529	KO_RS3
	Zdbf2	1.6e-05	2.52e-05	1.70436	WT_RS3o4		Prepl	0.000833121	0.000963972	1.0841	KO_RS3
	Gm8096	0.00385272	0.00403806	1.70376	WT_RS3o4		Mlh1	6.3e-05	8.95e-05	1.08376	KO_RS3
	Stk38l	0.000765832	0.000895219	1.70349	WT_RS3o4		Cdca5	0.000545843	0.000652971	1.08313	KO_RS3
	Tgfbr1	2.18e-10	7.54e-10	1.70285	WT_RS3o4		Setd4	0.0066868	0.00680983	1.08291	KO_RS3
	4930480G23Rik	0.00128433	0.00144921	1.70224	WT_RS3o4		Adssl1	0.000662148	0.000782504	1.08196	KO_RS3
	Rnf148	3.24e-07	6.91e-07	1.7002	WT_RS3o4		Snupn	8.21e-06	1.36e-05	1.08121	KO_RS3
	Jarid2	5.36e-05	7.68e-05	1.7001	WT_RS3o4		Eppin	0.000715237	0.000840393	1.07995	KO_RS3
	Amph	0.000720519	0.000845265	1.69483	WT_RS3o4		Dnah8	0.000238647	0.000302819	1.07949	KO_RS3
	Trim66	0.00117328	0.00133049	1.69439	WT_RS3o4		Fam207a	0.0011997	0.00135895	1.07934	KO_RS3
	Adat2	3.19e-11	1.2e-10	1.69101	WT_RS3o4		BC107364	0.00895663	0.00901385	1.07927	KO_RS3
	Rapgef5	0.000145038	0.000192008	1.68987	WT_RS3o4		Fip1l1	0.00518384	0.00533225	1.07867	KO_RS3
	1700034I23Rik	7.78e-11	2.82e-10	1.68916	WT_RS3o4		Flt3	0.00490086	0.0050615	1.0775	KO_RS3
	Trim80	8.68e-07	1.69e-06	1.68857	WT_RS3o4		Naa30	0.00449784	0.00467356	1.07724	KO_RS3
	D930015E06Rik	1.52e-06	2.85e-06	1.6869	WT_RS3o4		Dedd2	0.00133998	0.00150785	1.07704	KO_RS3
	Zfc3h1	4.15e-05	6.08e-05	1.68617	WT_RS3o4		Rab8b	5.14e-07	1.05e-06	1.07652	KO_RS3
	Yae1d1	9.77e-09	2.7e-08	1.68589	WT_RS3o4		Snhg1	0.00210676	0.00230114	1.07552	KO_RS3
	Tmem205	5.01e-15	2.7e-14	1.68407	WT_RS3o4		Depdc5	1.15e-05	1.85e-05	1.07523	KO_RS3
	1700105P06Rik	1.24e-08	3.37e-08	1.67978	WT_RS3o4		Dusp18	1.25e-06	2.37e-06	1.07522	KO_RS3
	Ccsap	4.18e-05	6.11e-05	1.67929	WT_RS3o4		Mtpap	0.00445205	0.00462832	1.07467	KO_RS3
	Usp25	3.47e-07	7.35e-07	1.67038	WT_RS3o4		Lamb3	2.07e-05	3.21e-05	1.07465	KO_RS3
	Arhgap15	8.93e-06	1.48e-05	1.66982	WT_RS3o4		Cand1	3.82e-06	6.66e-06	1.0743	KO_RS3
	Sept3	5.28e-08	1.3e-07	1.66945	WT_RS3o4		Psmc1	2.35e-06	4.27e-06	1.07359	KO_RS3
	Adam4	3.35e-05	5.01e-05	1.66829	WT_RS3o4		Sars	0.00475237	0.00492056	1.07357	KO_RS3
	Sgca	1.08e-07	2.53e-07	1.66738	WT_RS3o4		Sec22c	0.0098911	0.0098911	1.07354	KO_RS3
	Atp8a2	1.56e-07	3.55e-07	1.66693	WT_RS3o4		Parp8	0.00123819	0.00139945	1.07282	KO_RS3
	Nbr1	6.33e-14	3.14e-13	1.6666	WT_RS3o4		Mterf2	0.00368589	0.00387511	1.07266	KO_RS3
	Ms4a4b	0.00160658	0.00178431	1.66423	WT_RS3o4		Usp19	1.36e-05	2.17e-05	1.07222	KO_RS3
	Dusp10	3.7e-08	9.37e-08	1.65993	WT_RS3o4		Pcnxl4	2.15e-06	3.93e-06	1.07185	KO_RS3
	Ceacam2	1.15e-07	2.69e-07	1.65938	WT_RS3o4		Tctn3	2.07e-06	3.78e-06	1.07158	KO_RS3
	Cypt15	0.0040345	0.00421564	1.6583	WT_RS3o4		Tmem165	0.00206758	0.00226197	1.07075	KO_RS3
	Zdhhc20	0.000119572	0.000161533	1.65763	WT_RS3o4		Cenpm	0.00864756	0.00872607	1.07073	KO_RS3
	4930470H14Rik	2.55e-08	6.65e-08	1.65761	WT_RS3o4		Ubap1	3.07e-05	4.63e-05	1.07064	KO_RS3
	Cgnl1	1.97e-08	5.22e-08	1.65389	WT_RS3o4		Cbfb	0.00890879	0.00897011	1.07064	KO_RS3
	Mif	4.15e-15	2.26e-14	1.65215	WT_RS3o4		Atrip	0.0074027	0.00751275	1.07051	KO_RS3
	Ppm1k	0.00869715	0.00876994	1.65022	WT_RS3o4		Lrrc17	3.55e-08	9e-08	1.07018	KO_RS3
	4933438K21Rik	0.000147726	0.000195441	1.64187	WT_RS3o4		Cltb	0.000985322	0.00112671	1.07016	KO_RS3
	Zfp58	1.47e-06	2.75e-06	1.63948	WT_RS3o4		Hormad1	0.00330032	0.00349486	1.06985	KO_RS3
	Shisa2	1.03e-06	1.98e-06	1.63698	WT_RS3o4		Hdgfrp3	7.27e-06	1.21e-05	1.06912	KO_RS3
	Adam26b	4.73e-10	1.59e-09	1.63612	WT_RS3o4		Pdzd11	0.00603269	0.0061713	1.06874	KO_RS3
	4930407I10Rik	0.00436795	0.00454782	1.63482	WT_RS3o4		Ell	0.00807223	0.00815586	1.06838	KO_RS3
	Map3k7	1.59e-07	3.6e-07	1.63408	WT_RS3o4		Tysnd1	0.00425052	0.00443457	1.06812	KO_RS3
	4930455C13Rik	6.03e-07	1.21e-06	1.62971	WT_RS3o4		Creb1	0.000403747	0.00049248	1.06791	KO_RS3
	Xpo7	1.24e-05	2e-05	1.62812	WT_RS3o4		Uvssa	0.000455708	0.000550614	1.06755	KO_RS3
	Actl11	4.13e-08	1.03e-07	1.62785	WT_RS3o4		Zfp346	1.14e-06	2.18e-06	1.06736	KO_RS3
	Ubqln4	0.00105736	0.00120505	1.62564	WT_RS3o4		Reep6	2.49e-05	3.81e-05	1.06714	KO_RS3
	Lrrc24	0.000124288	0.000166803	1.62282	WT_RS3o4		Drg2	9.7e-06	1.59e-05	1.06679	KO_RS3
	4930428E07Rik	0.0018466	0.00203434	1.62188	WT_RS3o4		Sphk2	9.65e-05	0.000132294	1.06679	KO_RS3
	Hs3st4	0.000349925	0.000433281	1.61549	WT_RS3o4		Pink1	0.00303694	0.00322763	1.06659	KO_RS3
	1700044K03Rik	0.000945895	0.00108465	1.60759	WT_RS3o4		Tssc4	0.00504053	0.00519005	1.06631	KO_RS3
	Fam205a1	3.94e-09	1.16e-08	1.60629	WT_RS3o4		Bbs12	0.000149181	0.000197111	1.06597	KO_RS3
	4930453L07Rik	9.47e-06	1.55e-05	1.60466	WT_RS3o4		Obfc1	0.000167323	0.000217989	1.06539	KO_RS3
	Dusp21	8.75e-05	0.00012095	1.60415	WT_RS3o4		Trappc4	0.000274971	0.000345273	1.0652	KO_RS3
	Tspan6	5.98e-06	1.01e-05	1.60014	WT_RS3o4		Abhd11	5.27e-06	9.02e-06	1.06501	KO_RS3
	Tbc1d9	1.69e-11	6.59e-11	1.60011	WT_RS3o4		Exosc4	3.26e-05	4.9e-05	1.06297	KO_RS3
	Rab31	3.82e-08	9.64e-08	1.5993	WT_RS3o4		4930404A05Rik	0.00357012	0.00375918	1.06294	KO_RS3
	Otud6b	2.06e-09	6.3e-09	1.59732	WT_RS3o4		Gfi1b	0.000709529	0.000834644	1.06229	KO_RS3
	Zfp933	5.71e-10	1.89e-09	1.59647	WT_RS3o4		Vat1	1.66e-05	2.61e-05	1.06156	KO_RS3
	Zfp87	8.49e-09	2.37e-08	1.59547	WT_RS3o4		Dnal1	2.8e-06	5.01e-06	1.06108	KO_RS3
	Cpeb4	2.11e-09	6.46e-09	1.59531	WT_RS3o4		Cdc26	1.46e-07	3.35e-07	1.05958	KO_RS3
	Pou2f1	1.62e-07	3.66e-07	1.59271	WT_RS3o4		Tmem38b	0.00581795	0.00596952	1.05896	KO_RS3
	Fam134c	2.27e-05	3.5e-05	1.59079	WT_RS3o4		Med24	3.51e-05	5.23e-05	1.05882	KO_RS3
	Dopey2	3.78e-07	7.92e-07	1.58874	WT_RS3o4		Tmem29	0.00145134	0.00162158	1.05789	KO_RS3
	Tln2	4.91e-15	2.65e-14	1.58432	WT_RS3o4		Stmn1	3.85e-05	5.67e-05	1.05741	KO_RS3
	Ntrk3	0.00163289	0.00181157	1.58411	WT_RS3o4		Ugp2	1.24e-05	1.99e-05	1.05738	KO_RS3
	Cplx2	0.00012395	0.000166458	1.58114	WT_RS3o4		Dolpp1	0.00272333	0.002914	1.05681	KO_RS3
	Ormdl3	3.21e-05	4.83e-05	1.57702	WT_RS3o4		Paqr8	0.000249907	0.000315932	1.05658	KO_RS3
	4932429P05Rik	8.34e-08	2e-07	1.57313	WT_RS3o4		Fam134a	0.00224421	0.00244476	1.05612	KO_RS3
	Mrps36	9.25e-07	1.8e-06	1.5691	WT_RS3o4		Dmap1	1.95e-05	3.04e-05	1.05574	KO_RS3
	Leo1	3.96e-05	5.82e-05	1.56788	WT_RS3o4		Gins1	0.000106537	0.000145168	1.05513	KO_RS3
	Alpk1	0.000165219	0.000215796	1.56441	WT_RS3o4		Arfgap1	1.25e-06	2.36e-06	1.05482	KO_RS3
	Dnase1l3	0.00102919	0.00117425	1.56395	WT_RS3o4		Pbx3	0.00063816	0.000757214	1.05456	KO_RS3
	Olfr127	0.000908969	0.00104465	1.56309	WT_RS3o4		Rmnd5b	2.29e-07	5.03e-07	1.05446	KO_RS3
	Gm21276	1.86e-11	7.23e-11	1.56278	WT_RS3o4		Rasgrf1	7.9e-05	0.000110179	1.05323	KO_RS3
	Mroh7	2.55e-08	6.65e-08	1.56241	WT_RS3o4		Zc2hc1c	2.36e-06	4.29e-06	1.05031	KO_RS3
	Pnmal2	1.74e-05	2.73e-05	1.56197	WT_RS3o4		Zc2hc1a	1.56e-05	2.47e-05	1.04957	KO_RS3
	Cacng5	3.23e-05	4.85e-05	1.56145	WT_RS3o4		Nudcd3	7.24e-05	0.000101488	1.04911	KO_RS3
	Vmn2r7	1.69e-05	2.66e-05	1.56128	WT_RS3o4		Nat9	0.00639558	0.00652949	1.04762	KO_RS3
	Mak16	1.42e-08	3.82e-08	1.56086	WT_RS3o4		Cd63	9.31e-05	0.000128089	1.04639	KO_RS3
	1810024B03Rik	5.33e-05	7.65e-05	1.55987	WT_RS3o4		C730002L08Rik	0.000474258	0.00057067	1.0462	KO_RS3
	Cenpj	1.51e-05	2.39e-05	1.55755	WT_RS3o4		Car5b	0.000220784	0.000281899	1.04615	KO_RS3
	Inpp5a	0.000592478	0.000705462	1.55533	WT_RS3o4		Zfp512	0.00336686	0.0035598	1.04586	KO_RS3
	Rangap1	7.28e-06	1.21e-05	1.55124	WT_RS3o4		Ptpn2	4.66e-06	8.06e-06	1.04584	KO_RS3
	Frat2	2.77e-05	4.19e-05	1.55014	WT_RS3o4		Rpn1	3.69e-08	9.34e-08	1.04459	KO_RS3
	Apobec4	5.89e-12	2.4e-11	1.54738	WT_RS3o4		Fam133b	3.81e-06	6.65e-06	1.04426	KO_RS3
	Gm38415	7.85e-05	0.000109717	1.54107	WT_RS3o4		Mcat	0.000885904	0.00101986	1.04213	KO_RS3
	Siae	0.00516853	0.00531917	1.5396	WT_RS3o4		Msantd3	0.00157413	0.00175207	1.0411	KO_RS3
	Eif4ebp1	3.62e-06	6.35e-06	1.53953	WT_RS3o4		Vps37c	0.000142936	0.000189471	1.04073	KO_RS3
	Vhl	5.33e-09	1.53e-08	1.53935	WT_RS3o4		Nek2	1.44e-08	3.86e-08	1.04034	KO_RS3
	4930465M20Rik	0.000548875	0.000655832	1.53323	WT_RS3o4		Fam96a	0.00588265	0.00602685	1.04004	KO_RS3
	Slfn5os	0.00187339	0.00206164	1.53234	WT_RS3o4		Rnf167	5.73e-07	1.16e-06	1.03983	KO_RS3
	Exoc2	4.91e-05	7.06e-05	1.53129	WT_RS3o4		Tmem141	2.46e-06	4.45e-06	1.03953	KO_RS3
	Pgap2	2.78e-05	4.2e-05	1.53093	WT_RS3o4		Galnt14	0.0088803	0.00894582	1.03793	KO_RS3
	Prnp	3.85e-06	6.71e-06	1.53042	WT_RS3o4		Pkmyt1	1.54e-08	4.11e-08	1.03767	KO_RS3
	Pak3	1.43e-06	2.68e-06	1.52776	WT_RS3o4		Tmem138	0.00042208	0.000512704	1.03705	KO_RS3
	Selt	0.000229056	0.000291821	1.52706	WT_RS3o4		Rtn1	0.000143791	0.000190482	1.03692	KO_RS3
	4933416M06Rik	0.00159027	0.00176908	1.52542	WT_RS3o4		Mbd3	0.000152377	0.000200963	1.03677	KO_RS3
	Mccc2	6.78e-05	9.56e-05	1.52522	WT_RS3o4		Rab6a	1.96e-05	3.05e-05	1.03548	KO_RS3
	Pkd1l3	0.00323455	0.00343054	1.5206	WT_RS3o4		4933429K18Rik	0.000354931	0.000438419	1.03505	KO_RS3
	Stxbp6	0.00029341	0.000366405	1.51663	WT_RS3o4		Esrp1	0.00118719	0.00134553	1.03426	KO_RS3
	Spem1	2.75e-05	4.17e-05	1.51626	WT_RS3o4		Mrps23	0.000257328	0.000324113	1.03376	KO_RS3
	Tjp2	1.59e-05	2.5e-05	1.51453	WT_RS3o4		D10Jhu81e	0.0012206	0.00138034	1.03334	KO_RS3
	Fbxo34	5.68e-09	1.62e-08	1.50937	WT_RS3o4		Gtpbp8	0.00699947	0.00711764	1.03266	KO_RS3
	Cntnap5a	7.15e-05	0.000100608	1.50884	WT_RS3o4		Ube2v1	5.66e-05	8.07e-05	1.03254	KO_RS3
	Gpr15	1.62e-05	2.55e-05	1.50719	WT_RS3o4		Plxdc1	6.75e-05	9.53e-05	1.03206	KO_RS3
	Chn2	1.42e-07	3.27e-07	1.50684	WT_RS3o4		Ppat	0.000111791	0.000151621	1.03167	KO_RS3
	Dnajc19	2.71e-11	1.03e-10	1.50589	WT_RS3o4		Bach2os	4.92e-06	8.47e-06	1.03155	KO_RS3
	Smim9	4.01e-06	6.97e-06	1.50146	WT_RS3o4		4931406C07Rik	0.000401335	0.000489829	1.03086	KO_RS3
	Grm1	4.26e-05	6.21e-05	1.50136	WT_RS3o4		Atp13a4	0.000817727	0.000948299	1.03012	KO_RS3
	Hist1h3a	1.55e-05	2.46e-05	1.50065	WT_RS3o4		Ap1b1	0.00469022	0.00485866	1.02832	KO_RS3
	Col5a1	0.000247288	0.000313201	1.49711	WT_RS3o4		Hsd3b4	9.69e-05	0.000132701	1.0279	KO_RS3
	Mphosph9	0.00265109	0.00283966	1.49326	WT_RS3o4		D130043K22Rik	0.000840644	0.000971031	1.02755	KO_RS3
	Trim59	7.9e-05	0.000110179	1.49278	WT_RS3o4		Trp53rkb	0.00144549	0.00161592	1.02643	KO_RS3
	Gm15104	3.86e-07	8.07e-07	1.49036	WT_RS3o4		Cirbp	6.36e-05	9.02e-05	1.02643	KO_RS3
	Nup43	1.77e-06	3.29e-06	1.49011	WT_RS3o4		Rdh14	0.00150396	0.00167671	1.02421	KO_RS3
	Olfr856-ps1	4.1e-06	7.11e-06	1.48738	WT_RS3o4		Egfem1	0.000526666	0.000630768	1.02354	KO_RS3
	Zfp57	1.1e-09	3.5e-09	1.48588	WT_RS3o4		Klc2	3.12e-08	7.99e-08	1.02264	KO_RS3
	Gm14781	5.57e-10	1.85e-09	1.48144	WT_RS3o4		Utp14b	0.000817411	0.000948299	1.02249	KO_RS3
	1700006F04Rik	4.17e-05	6.11e-05	1.47824	WT_RS3o4		Eif6	7.04e-06	1.18e-05	1.02213	KO_RS3
	Sirpb1b	0.000454729	0.000549755	1.47793	WT_RS3o4		S100pbp	0.000268211	0.000337406	1.02196	KO_RS3
	4930417O13Rik	7.7e-05	0.00010761	1.47771	WT_RS3o4		Sec24c	0.00149511	0.00166775	1.02169	KO_RS3
	Prr15	0.0031181	0.00330874	1.4752	WT_RS3o4		Srrt	0.003015	0.00320599	1.02128	KO_RS3
	Sppl2c	3.33e-06	5.88e-06	1.47251	WT_RS3o4		Cdc5l	0.00180275	0.00198817	1.0211	KO_RS3
	Rps6ka5	0.000123591	0.000166085	1.47209	WT_RS3o4		Tshb	0.0065393	0.00666624	1.02058	KO_RS3
	Lemd1	0.000113566	0.000153826	1.47132	WT_RS3o4		Ift46	2.7e-06	4.83e-06	1.01916	KO_RS3
	Nfe2l2	0.000148738	0.000196653	1.46997	WT_RS3o4		Nkain4	0.000542409	0.000649242	1.01757	KO_RS3
	Hunk	2.6e-07	5.68e-07	1.46733	WT_RS3o4		Mrpl4	6.54e-06	1.1e-05	1.01709	KO_RS3
	1700027A15Rik	3.91e-05	5.76e-05	1.46636	WT_RS3o4		Trappc3	0.000912552	0.00104818	1.01707	KO_RS3
	1700121N20Rik	0.00280077	0.00299216	1.46185	WT_RS3o4		Mapkbp1	0.00483748	0.00500362	1.01692	KO_RS3
	Fam117b	5.93e-05	8.44e-05	1.45548	WT_RS3o4		BC027231	0.00017971	0.00023294	1.0169	KO_RS3
	4930525C09Rik	1.53e-07	3.5e-07	1.45367	WT_RS3o4		Fbrs	0.001092	0.00124315	1.01535	KO_RS3
	Mboat2	9.89e-05	0.000135349	1.45263	WT_RS3o4		Ccdc144b	9.03e-05	0.000124464	1.01461	KO_RS3
	Pde10a	2.31e-06	4.2e-06	1.4525	WT_RS3o4		Scyl2	0.000595126	0.000708203	1.01434	KO_RS3
	4933403O08Rik	0.000520757	0.000624421	1.45118	WT_RS3o4		Dnajc10	6.98e-07	1.38e-06	1.01417	KO_RS3
	F12	0.000810329	0.000941858	1.45095	WT_RS3o4		Imp3	0.00639877	0.00652949	1.01383	KO_RS3
	Rfx4	1.71e-08	4.56e-08	1.44929	WT_RS3o4		Tpgs1	0.000125478	0.00016818	1.01381	KO_RS3
	Gm4984	2.43e-06	4.39e-06	1.44764	WT_RS3o4		Tmem199	0.000980242	0.00112153	1.01265	KO_RS3
	Mapkapk5	2.41e-06	4.37e-06	1.44717	WT_RS3o4		Hmgxb3	4.81e-05	6.94e-05	1.01108	KO_RS3
	4921511C20Rik	0.000867904	0.0009997	1.4458	WT_RS3o4		Pm20d2	0.00491794	0.00507658	1.01104	KO_RS3
	Ifitm3	2.26e-10	7.8e-10	1.44278	WT_RS3o4		Vps72	7.16e-05	0.000100667	1.00941	KO_RS3
	E130112N10Rik	3.91e-05	5.76e-05	1.44055	WT_RS3o4		Yipf4	0.00023538	0.000298859	1.009	KO_RS3
	4933401B06Rik	2.13e-05	3.3e-05	1.43653	WT_RS3o4		Fam206a	0.000506219	0.000608771	1.00882	KO_RS3
	Trim9	0.000903159	0.00103856	1.43606	WT_RS3o4		Hmbs	7.53e-05	0.000105283	1.00876	KO_RS3
	Nt5c3b	1.27e-10	4.53e-10	1.43491	WT_RS3o4		Dbp	0.000640856	0.00075931	1.00837	KO_RS3
	Rpl39	2.74e-12	1.16e-11	1.43484	WT_RS3o4		Them4	0.00268389	0.00287329	1.00819	KO_RS3
	Ush2a	0.00295562	0.00314774	1.43022	WT_RS3o4		Mllt1	1.96e-05	3.05e-05	1.00769	KO_RS3
	Impg2	1.14e-05	1.85e-05	1.42747	WT_RS3o4		Oxld1	0.00135021	0.00151769	1.00612	KO_RS3
	1700112E06Rik	0.000276731	0.00034727	1.42537	WT_RS3o4		Arhgef39	0.00227313	0.00247363	1.00602	KO_RS3
	Chd6	0.00340493	0.00359263	1.42509	WT_RS3o4		Trerf1	0.000391864	0.000479413	1.00549	KO_RS3
	Tmem45a2	0.0019546	0.00214639	1.42393	WT_RS3o4		Strada	1.56e-07	3.54e-07	1.00458	KO_RS3
	Fam227a	0.00870316	0.00877169	1.42322	WT_RS3o4		Zfp955b	0.00125654	0.00141863	1.00402	KO_RS3
	1700065J11Rik	0.00236	0.00256	1.42268	WT_RS3o4		Camk1d	0.000675271	0.000796633	1.00356	KO_RS3
	Cfhr1	0.00225744	0.00245787	1.4219	WT_RS3o4		Ddit4l	0.00335871	0.00355302	1.00348	KO_RS3
	Sez6l	0.00263249	0.00282121	1.42182	WT_RS3o4		Tmem41b	3.68e-06	6.45e-06	1.00311	KO_RS3
	Abca12	1.57e-06	2.93e-06	1.41734	WT_RS3o4		Srf	6.44e-07	1.29e-06	1.00306	KO_RS3
	Golga2	0.00500298	0.00515398	1.41686	WT_RS3o4		Nmnat1	0.00337357	0.00356321	1.00291	KO_RS3
	Wdr37	0.000115358	0.000156046	1.41415	WT_RS3o4		Cnot7	5.69e-06	9.66e-06	1.00263	KO_RS3
	Pax6	0.00134716	0.00151509	1.41372	WT_RS3o4		Rapgef6	0.000170728	0.000222141	1.00194	KO_RS3
	Spata2l	2.93e-07	6.35e-07	1.41153	WT_RS3o4		Rab1b	2.64e-07	5.74e-07	1.0018	KO_RS3
	Mark3	7.31e-08	1.77e-07	1.41097	WT_RS3o4		Dennd5a	0.00455818	0.00473145	1.00161	KO_RS3
	Tmsb15b1	6.69e-07	1.33e-06	1.40796	WT_RS3o4		Srgap2	0.000818649	0.000948299	1.00128	KO_RS3
	Wdr1	0.000235337	0.000298859	1.40491	WT_RS3o4		Snrpa1	1.9e-06	3.49e-06	1.00106	KO_RS3
	Synj2	1.33e-05	2.13e-05	1.40385	WT_RS3o4		1500011B03Rik	0.000812582	0.000943941	1.00017	KO_RS3
	Exoc3l4	0.000245613	0.000311273	1.39774	WT_RS3o4
	Gm2087	9.98e-05	0.000136503	1.39656	WT_RS3o4
	Ifrd1	0.000106287	0.000144924	1.39441	WT_RS3o4
	1700054A03Rik	0.000749277	0.000876868	1.3926	WT_RS3o4
	Sh3yl1	0.000129907	0.000173435	1.38736	WT_RS3o4
	Hsf2	0.000252375	0.000318854	1.3864	WT_RS3o4
	Ube4bos3	5.92e-06	1e-05	1.38497	WT_RS3o4
	Ptprj	0.000111161	0.000150967	1.38142	WT_RS3o4
	Zfp622	0.00310668	0.00329833	1.38121	WT_RS3o4
	Gm4297	5.5e-07	1.11e-06	1.37705	WT_RS3o4
	Tmem63c	5.37e-05	7.7e-05	1.3762	WT_RS3o4
	Oxr1	2.78e-09	8.35e-09	1.37173	WT_RS3o4
	Slc10a3	2.02e-06	3.7e-06	1.37161	WT_RS3o4
	Serp2	1.17e-09	3.72e-09	1.37062	WT_RS3o4
	Gm2030	1e-05	1.64e-05	1.36762	WT_RS3o4
	Vps37b	4.36e-05	6.35e-05	1.367	WT_RS3o4
	Pgap1	0.000120405	0.000162444	1.3638	WT_RS3o4
	1700056E22Rik	0.000155451	0.000204604	1.3638	WT_RS3o4
	Lrp8	3.75e-07	7.89e-07	1.36292	WT_RS3o4
	1700122O11Rik	9.4e-05	0.000129248	1.36174	WT_RS3o4
	Antxr2	0.000134506	0.000179225	1.36117	WT_RS3o4
	Cldn34-ps	0.00130246	0.00146885	1.35992	WT_RS3o4
	Adam26a	9.8e-13	4.36e-12	1.35906	WT_RS3o4
	Abca6	5.08e-05	7.3e-05	1.35798	WT_RS3o4
	Smg6	9.08e-06	1.5e-05	1.35727	WT_RS3o4
	Frem3	0.00864938	0.00872607	1.35708	WT_RS3o4
	Ube2dnl2	2.55e-05	3.9e-05	1.35566	WT_RS3o4
	Nfkb1	3.12e-07	6.69e-07	1.35506	WT_RS3o4
	Tmem144	0.00016762	0.000218236	1.35457	WT_RS3o4
	Ccr6	0.0024762	0.00266768	1.35343	WT_RS3o4
	Sun1	1.39e-07	3.22e-07	1.3508	WT_RS3o4
	Gm14347	1.55e-05	2.45e-05	1.35029	WT_RS3o4
	Nrf1	0.00596321	0.00610327	1.34978	WT_RS3o4
	Nlrc4	9.57e-06	1.57e-05	1.34906	WT_RS3o4
	Kctd20	1.54e-06	2.87e-06	1.34544	WT_RS3o4
	Mms22l	9.62e-06	1.58e-05	1.34515	WT_RS3o4
	4930413M19Rik	0.00795177	0.00804209	1.34404	WT_RS3o4
	Ddc	8.91e-05	0.000122846	1.34352	WT_RS3o4
	Far1os	0.00171978	0.00189974	1.33813	WT_RS3o4
	Ptma	4.96e-09	1.44e-08	1.3372	WT_RS3o4
	Mtap7d3	0.00136312	0.00152968	1.33629	WT_RS3o4
	Depdc1b	0.00028569	0.000358074	1.33183	WT_RS3o4
	Map4k3	0.00120473	0.00136389	1.33049	WT_RS3o4
	Arrb1	2.56e-06	4.6e-06	1.32837	WT_RS3o4
	Slc41a2	0.000416593	0.000506582	1.32827	WT_RS3o4
	4930557A04Rik	0.00260935	0.00279934	1.32784	WT_RS3o4
	Cep85l	3.25e-08	8.28e-08	1.3268	WT_RS3o4
	1700025K24Rik	1.09e-05	1.76e-05	1.32589	WT_RS3o4
	Prox1	0.000256723	0.000323749	1.32578	WT_RS3o4
	Ckap5	0.000514405	0.000618252	1.3243	WT_RS3o4
	Slc36a4	4.25e-05	6.2e-05	1.32216	WT_RS3o4
	Nr4a1	3.07e-05	4.63e-05	1.32122	WT_RS3o4
	Ptpn4	1.2e-05	1.94e-05	1.32112	WT_RS3o4
	Clint1	1.45e-07	3.33e-07	1.32078	WT_RS3o4
	Chrna1	1.11e-09	3.53e-09	1.31793	WT_RS3o4
	A630066F11Rik	5.89e-10	1.94e-09	1.31589	WT_RS3o4
	4930553C11Rik	0.000454036	0.000549242	1.31507	WT_RS3o4
	1700110C19Rik	1.9e-07	4.22e-07	1.31426	WT_RS3o4
	Abhd6	3.66e-05	5.44e-05	1.3129	WT_RS3o4
	Rxra	5.59e-05	7.98e-05	1.3128	WT_RS3o4
	Fndc8	5.43e-05	7.76e-05	1.31155	WT_RS3o4
	Tfb1m	1.56e-06	2.9e-06	1.30963	WT_RS3o4
	4930597G03Rik	0.00458505	0.00475693	1.30867	WT_RS3o4
	Klhl15	4.65e-06	8.05e-06	1.30846	WT_RS3o4
	Tcea1	5.07e-07	1.03e-06	1.30731	WT_RS3o4
	Naa60	1.17e-11	4.66e-11	1.30655	WT_RS3o4
	Gatad2b	3.25e-06	5.76e-06	1.30383	WT_RS3o4
	Ero1l	0.00164216	0.00182086	1.30374	WT_RS3o4
	Tob1	6.57e-05	9.3e-05	1.30336	WT_RS3o4
	Serpinb9	0.0038093	0.00399664	1.29643	WT_RS3o4
	4921507L20Rik	0.000461349	0.000556772	1.29612	WT_RS3o4
	Nkain3	1.07e-09	3.41e-09	1.29533	WT_RS3o4
	Rhox11	0.00139891	0.00156813	1.29407	WT_RS3o4
	4930553E22Rik	0.00384085	0.00402768	1.29328	WT_RS3o4
	Pgk1	7.7e-06	1.28e-05	1.29203	WT_RS3o4
	Atcayos	0.00337118	0.00356253	1.29112	WT_RS3o4
	Zfp457	5.48e-07	1.11e-06	1.29031	WT_RS3o4
	Slc38a9	1.89e-06	3.49e-06	1.28862	WT_RS3o4
	Prkch	0.00724267	0.00735763	1.28809	WT_RS3o4
	Afap1	0.000129632	0.000173293	1.28787	WT_RS3o4
	Vash2	4.61e-09	1.34e-08	1.28693	WT_RS3o4
	Usp26	0.00712242	0.00723907	1.28684	WT_RS3o4
	Alg12	3.11e-05	4.68e-05	1.2865	WT_RS3o4
	F830016B08Rik	0.000227745	0.000290425	1.28382	WT_RS3o4
	Prtn3	1.31e-06	2.47e-06	1.28259	WT_RS3o4
	A530072M11Rik	0.00281523	0.00300447	1.28063	WT_RS3o4
	Grk1	1.33e-05	2.13e-05	1.2806	WT_RS3o4
	4930567J20Rik	0.00121318	0.00137271	1.27935	WT_RS3o4
	Dsg1b	5.93e-07	1.19e-06	1.27644	WT_RS3o4
	Stox2	0.00958429	0.00960775	1.27477	WT_RS3o4
	Rbbp6	1.34e-06	2.53e-06	1.27472	WT_RS3o4
	Sox6	3.24e-09	9.61e-09	1.27341	WT_RS3o4
	Ctsd	0.00738052	0.00749396	1.26287	WT_RS3o4
	Gm16897	0.000362886	0.000446093	1.2621	WT_RS3o4
	Gmpr	0.000668537	0.000789599	1.26177	WT_RS3o4
	Ms4a3	0.000154671	0.000203708	1.26142	WT_RS3o4
	Rundc3a	0.000744677	0.000871983	1.25541	WT_RS3o4
	Gm20747	2.63e-06	4.72e-06	1.25509	WT_RS3o4
	Srxn1	1.4e-05	2.23e-05	1.25412	WT_RS3o4
	Ttc14	0.00237881	0.00257631	1.25194	WT_RS3o4
	4921529L05Rik	0.000808727	0.000941064	1.25097	WT_RS3o4
	Lrrc8b	1.93e-05	3.01e-05	1.24762	WT_RS3o4
	Zfp60	0.00859732	0.00868211	1.24744	WT_RS3o4
	Rttn	0.00170576	0.00188526	1.24054	WT_RS3o4
	Iqgap2	0.00376717	0.00395649	1.23791	WT_RS3o4
	Lmbr1	5.79e-10	1.91e-09	1.23755	WT_RS3o4
	Stk3	4.11e-05	6.02e-05	1.23454	WT_RS3o4
	Pcolce2	0.00752633	0.00763443	1.23142	WT_RS3o4
	Setd3	1.04e-06	2e-06	1.23098	WT_RS3o4
	Adh7	0.00278529	0.00297718	1.22745	WT_RS3o4
	Rac2	0.000404466	0.000493063	1.22512	WT_RS3o4
	C030013C21Rik	0.00116694	0.00132404	1.22455	WT_RS3o4
	5430416N02Rik	0.00651049	0.00664018	1.22416	WT_RS3o4
	Slc7a14	0.000777514	0.000907838	1.22366	WT_RS3o4
	Tjp1	0.00196768	0.00215844	1.22304	WT_RS3o4
	4933427I22Rik	0.000254549	0.000321205	1.22235	WT_RS3o4
	Gm14725	0.00109359	0.00124426	1.22024	WT_RS3o4
	Gm5168	1.99e-06	3.66e-06	1.21961	WT_RS3o4
	Map7	0.000138537	0.000184237	1.21937	WT_RS3o4
	Rai14	1.06e-06	2.04e-06	1.21878	WT_RS3o4
	Ccnt1	0.000432763	0.000524969	1.21374	WT_RS3o4
	Atad2	1.89e-06	3.48e-06	1.21233	WT_RS3o4
	Tanc2	0.00300634	0.00319844	1.20667	WT_RS3o4
	Snx27	0.00236276	0.00256164	1.20652	WT_RS3o4
	Fmn2	0.000642056	0.000760076	1.20583	WT_RS3o4
	Ten1	0.000197242	0.000254058	1.20294	WT_RS3o4
	1700047L14Rik	0.00385612	0.00403955	1.20211	WT_RS3o4
	Tmtc4	0.0013999	0.00156838	1.20118	WT_RS3o4
	Adam39	0.000524528	0.000628575	1.19787	WT_RS3o4
	Pnma2	0.000962985	0.0011024	1.19769	WT_RS3o4
	AW554918	1.24e-05	1.99e-05	1.19715	WT_RS3o4
	Ldah	0.00025438	0.00032119	1.195	WT_RS3o4
	Pla2g4d	0.00141605	0.00158473	1.19345	WT_RS3o4
	Cdrt4os1	0.000595588	0.000708341	1.1923	WT_RS3o4
	Mkl2	0.000657009	0.000777328	1.1893	WT_RS3o4
	4930455G09Rik	0.00218401	0.00238171	1.18742	WT_RS3o4
	Pdzrn4	0.00164807	0.00182643	1.18657	WT_RS3o4
	Zkscan1	0.00229282	0.0024924	1.18505	WT_RS3o4
	Pde4a	2.48e-05	3.8e-05	1.18197	WT_RS3o4
	Cdc14b	0.000131242	0.000175104	1.18021	WT_RS3o4
	Il17d	0.000728497	0.000854013	1.17817	WT_RS3o4
	Spire1	0.000430293	0.000522371	1.17778	WT_RS3o4
	Tle3	0.000158722	0.000208241	1.17568	WT_RS3o4
	Ccdc6	0.00154853	0.00172451	1.17547	WT_RS3o4
	1700092C02Rik	0.000358526	0.000441794	1.17543	WT_RS3o4
	Slc25a4	0.00246554	0.00266039	1.17525	WT_RS3o4
	Phactr3	3.12e-05	4.69e-05	1.1732	WT_RS3o4
	Cnksr1	1.95e-05	3.04e-05	1.17255	WT_RS3o4
	C2cd3	0.000351363	0.000434536	1.17111	WT_RS3o4
	Impad1	0.00284412	0.00303373	1.16902	WT_RS3o4
	Gm884	6.73e-05	9.49e-05	1.1679	WT_RS3o4
	Elane	2.53e-06	4.56e-06	1.16681	WT_RS3o4
	Azin1	6.68e-05	9.44e-05	1.1661	WT_RS3o4
	Tnks	1.8e-07	4.03e-07	1.16422	WT_RS3o4
	Trem1	0.000405542	0.000494081	1.16369	WT_RS3o4
	5430402O13Rik	0.000517804	0.000621607	1.16252	WT_RS3o4
	2410004B18Rik	4.12e-07	8.56e-07	1.16161	WT_RS3o4
	Tuba4a	2.77e-05	4.19e-05	1.16035	WT_RS3o4
	Erc2	0.00241982	0.00261658	1.15769	WT_RS3o4
	Pstk	0.000311046	0.000387012	1.15615	WT_RS3o4
	Cdca2	0.00224254	0.00244424	1.15483	WT_RS3o4
	Ifitm2	4.24e-08	1.06e-07	1.15216	WT_RS3o4
	1700111N16Rik	0.000561874	0.000670582	1.15045	WT_RS3o4
	Map2k7	0.000617814	0.000734349	1.15022	WT_RS3o4
	Lats2	0.000325268	0.000403972	1.14999	WT_RS3o4
	Upf2	9.27e-05	0.000127715	1.1466	WT_RS3o4
	Akr1b7	0.000200817	0.000258337	1.145	WT_RS3o4
	Wbscr25	2.69e-05	4.08e-05	1.14091	WT_RS3o4
	Arsk	0.00678183	0.00689975	1.13931	WT_RS3o4
	Lrp5	0.000127152	0.000170312	1.138	WT_RS3o4
	4930480K15Rik	0.00498092	0.00513642	1.13526	WT_RS3o4
	Socs7	0.000111513	0.000151345	1.13239	WT_RS3o4
	Col6a4	0.000186213	0.000240761	1.13119	WT_RS3o4
	Phlpp1	4.64e-05	6.73e-05	1.13106	WT_RS3o4
	Pcdhga1	0.0039606	0.00414265	1.13064	WT_RS3o4
	Chrna9	0.000307584	0.000383404	1.13042	WT_RS3o4
	Bsdc1	0.000167289	0.000217989	1.13026	WT_RS3o4
	1700072B07Rik	2.34e-06	4.26e-06	1.12921	WT_RS3o4
	Ophn1	0.00101294	0.00115672	1.12823	WT_RS3o4
	Ccdc71l	4.75e-06	8.2e-06	1.12686	WT_RS3o4
	Gm10538	0.00233495	0.00253551	1.12675	WT_RS3o4
	Dnaja4	3.63e-06	6.37e-06	1.12368	WT_RS3o4
	Rufy3	3.79e-05	5.61e-05	1.12271	WT_RS3o4
	Scrt1	0.00133448	0.00150248	1.12204	WT_RS3o4
	Maoa	0.000109065	0.000148317	1.11945	WT_RS3o4
	Dip2a	2.34e-05	3.6e-05	1.11919	WT_RS3o4
	Gm11149	0.00323976	0.00343428	1.11844	WT_RS3o4
	M1ap	0.00041605	0.000506281	1.11796	WT_RS3o4
	Gm5925	2.16e-06	3.95e-06	1.11712	WT_RS3o4
	1700110I07Rik	0.000234162	0.000297681	1.11674	WT_RS3o4
	Mllt3	0.00911625	0.00916998	1.11347	WT_RS3o4
	Slc44a5	2.19e-05	3.37e-05	1.11304	WT_RS3o4
	Isg20l2	0.000839979	0.000970811	1.11283	WT_RS3o4
	Gm21951	0.000200397	0.00025796	1.11176	WT_RS3o4
	Ston1	0.000361031	0.000444345	1.10979	WT_RS3o4
	Pitx2	0.00246534	0.00266039	1.10937	WT_RS3o4
	Fam219aos	0.00611082	0.00624187	1.10897	WT_RS3o4
	Zfp263	0.00253984	0.0027305	1.10508	WT_RS3o4
	Gen1	0.00243404	0.00262917	1.10504	WT_RS3o4
	Cdc14a	3.04e-06	5.41e-06	1.10159	WT_RS3o4
	Gm6588	0.000272562	0.000342458	1.10107	WT_RS3o4
	Pi4k2b	1.72e-06	3.19e-06	1.10034	WT_RS3o4
	D17H6S56E-5	3.17e-06	5.62e-06	1.09852	WT_RS3o4
	Gm21950	0.00288778	0.0030787	1.0961	WT_RS3o4
	Gm16845	0.00148444	0.00165765	1.0945	WT_RS3o4
	Tmeff1	0.00169552	0.00187495	1.09441	WT_RS3o4
	Ppifos	0.000140815	0.000187023	1.09315	WT_RS3o4
	Spg20	6.96e-06	1.17e-05	1.09227	WT_RS3o4
	Inpp5j	0.00252519	0.0027176	1.09174	WT_RS3o4
	Man2a1	0.00130783	0.00147329	1.08762	WT_RS3o4
	Slc25a24	0.00340143	0.00359079	1.08751	WT_RS3o4
	Unc13b	0.0011344	0.00128855	1.08499	WT_RS3o4
	Prkd3	0.00452567	0.00470009	1.08412	WT_RS3o4
	Herc6	0.000385218	0.000472412	1.08252	WT_RS3o4
	Cd59a	0.00499502	0.00514837	1.07886	WT_RS3o4
	Eif4g1	0.000435215	0.000527409	1.0754	WT_RS3o4
	Kpna4	0.00017277	0.000224514	1.07452	WT_RS3o4
	Zfp608	0.000358379	0.000441794	1.06855	WT_RS3o4
	Cntnap5b	0.00376386	0.00395504	1.06767	WT_RS3o4
	LOC100049077	0.000229125	0.000291821	1.06562	WT_RS3o4
	Tnni3	6.37e-07	1.28e-06	1.05859	WT_RS3o4
	Pcdha2	0.00256302	0.00275397	1.05853	WT_RS3o4
	Tyw5	0.000790861	0.000921846	1.05622	WT_RS3o4
	Ces1a	0.000682865	0.000805128	1.05594	WT_RS3o4
	Haus7	0.00203703	0.00223093	1.05448	WT_RS3o4
	Mcmbp	0.00202552	0.00222069	1.0534	WT_RS3o4
	Speer6-ps1	0.000400549	0.000489162	1.052	WT_RS3o4
	Esyt3	0.00528437	0.0054302	1.05193	WT_RS3o4
	Zfp513	0.00173396	0.00191334	1.05056	WT_RS3o4
	Pbrm1	0.000311279	0.000387067	1.04601	WT_RS3o4
	4933438B17Rik	5.82e-05	8.29e-05	1.04559	WT_RS3o4
	4930525G20Rik	5.62e-05	8.02e-05	1.04392	WT_RS3o4
	Gm7609	1.1e-08	3.02e-08	1.03987	WT_RS3o4
	Cd160	1.18e-06	2.25e-06	1.0385	WT_RS3o4
	Gm7008	3.85e-07	8.06e-07	1.03777	WT_RS3o4
	Tmem178b	2.36e-05	3.63e-05	1.03422	WT_RS3o4
	Baz2b	3.98e-06	6.92e-06	1.03372	WT_RS3o4
	Haus2	0.00261355	0.00280238	1.03262	WT_RS3o4
	Nkx2-1	8.22e-07	1.61e-06	1.02878	WT_RS3o4
	Tmem82	0.000208842	0.000267819	1.02725	WT_RS3o4
	Rpl36a	3e-08	7.73e-08	1.02571	WT_RS3o4
	4931428F04Rik	0.000162784	0.000213433	1.02471	WT_RS3o4
	Hecw1	0.00258767	0.00277899	1.02428	WT_RS3o4
	Haus5	0.000851944	0.000982421	1.02422	WT_RS3o4
	Grid1	0.000989435	0.00113078	1.02285	WT_RS3o4
	Ints2	0.00186039	0.00204843	1.01996	WT_RS3o4
	Nim1k	0.00398215	0.00416307	1.01917	WT_RS3o4
	Ccdc159	0.00289664	0.00308654	1.01591	WT_RS3o4
	Fxyd2	0.00103114	0.00117582	1.01509	WT_RS3o4
	Sh3gl2	0.000848068	0.000978503	1.01492	WT_RS3o4
	2210039B01Rik	6.63e-06	1.12e-05	1.0121	WT_RS3o4
	B330016D10Rik	0.00089315	0.00102762	1.01207	WT_RS3o4
	Ces5a	0.000364529	0.000447844	1.01103	WT_RS3o4
	4930594C11Rik	0.00259392	0.00278425	1.00846	WT_RS3o4
	Ercc6l2	0.00799475	0.00808157	1.00741	WT_RS3o4
	Arhgdib	3.41e-06	6.01e-06	1.00368	WT_RS3o4
	Gm13547	0.00534367	0.00548838	1.00202	WT_RS3o4
	Slc25a30	0.000818576	0.000948299	1.00189	WT_RS3o4
