# Supplementary material for: Single-cell RNA-seq uncovers dynamic processes and critical regulators in mouse spermatogenesis
Source: Cell Res. 2018 Jul 30;28(9):879–96. doi: 10.1038/s41422-018-0074-y (PMC6123400; doi:10.1038/s41422-018-0074-y)
Supplement: Supplementary file 31 — Supplementary information, Table S7 [file 41422_2018_74_MOESM31_ESM.xlsx]

## Sheet: Alternative splicing
Table S7: Dynamic alternative splicing patterns in spermatogenesis.
Table S7- Alternative splicing genes in single-cell, Related to Figure 6
gene	splicing event count	event	sample	stage	type
0610010K14Rik	2	MmuEX0000051	SpAS9_1_A1	A1	EX
0610010K14Rik	2	MmuEX0000050	SpAS9_1_A1	A1	EX
0610037P05Rik	3	MmuEX0000067	SpAS9_1_A1	A1	EX
0610037P05Rik	3	MmuEX0000066	SpAS9_1_A1	A1	EX
0610037P05Rik	3	MmuEX0000065	SpAS9_1_A1	A1	EX
1700007B14Rik	2	MmuEX0000350	SpAS9_1_A1	A1	EX
1700007B14Rik	2	MmuEX0000354	SpAS9_1_A1	A1	EX
1700029F09Rik	2	MmuEX0000508	SpAS9_1_A1	A1	EX
1700029F09Rik	2	MmuEX0000504	SpAS9_1_A1	A1	EX
1700040I03Rik	2	MmuEX0000551	SpAS9_1_A1	A1	EX
1700040I03Rik	2	MmuEX0000552	SpAS9_1_A1	A1	EX
2210018M11Rik	2	MmuEX0000781	SpAS9_1_A1	A1	EX
2210018M11Rik	2	MmuEX0000778	SpAS9_1_A1	A1	EX
2310004N24Rik	2	MmuEX0000843	SpAS9_1_A1	A1	EX
2310004N24Rik	2	MmuEX0000842	SpAS9_1_A1	A1	EX
2510006D16Rik	2	MmuEX0001052	SpAS9_1_A1	A1	EX
2510006D16Rik	2	MmuEX0001051	SpAS9_1_A1	A1	EX
2700029M09Rik	2	MmuEX0001174	SpAS9_1_A1	A1	EX
2700029M09Rik	2	MmuEX0001173	SpAS9_1_A1	A1	EX
4833439L19Rik	3	MmuEX0001386	SpAS9_1_A1	A1	EX
4833439L19Rik	3	MmuEX0001388	SpAS9_1_A1	A1	EX
4833439L19Rik	3	MmuEX0001387	SpAS9_1_A1	A1	EX
Abhd10	2	MmuEX0003206	SpAS9_1_A1	A1	EX
Abhd10	2	MmuEX0003208	SpAS9_1_A1	A1	EX
Abi1	2	MmuEX0003242	SpAS9_1_A1	A1	EX
Abi1	2	MmuEX0003243	SpAS9_1_A1	A1	EX
Acaca	2	MmuEX0003346	SpAS9_1_A1	A1	EX
Acaca	2	MmuEX0003343	SpAS9_1_A1	A1	EX
Aco1	3	MmuEX0003495	SpAS9_1_A1	A1	EX
Aco1	3	MmuEX0003492	SpAS9_1_A1	A1	EX
Aco1	3	MmuEX0003489	SpAS9_1_A1	A1	EX
Acp6	2	MmuEX0003540	SpAS9_1_A1	A1	EX
Acp6	2	MmuEX0003537	SpAS9_1_A1	A1	EX
Anapc16	2	MmuEX0004851	SpAS9_1_A1	A1	EX
Anapc16	2	MmuEX0004852	SpAS9_1_A1	A1	EX
Anks3	2	MmuEX0005205	SpAS9_1_A1	A1	EX
Anks3	2	MmuEX0005206	SpAS9_1_A1	A1	EX
Apba2	2	MmuEX0005511	SpAS9_1_A1	A1	EX
Apba2	2	MmuEX0005509	SpAS9_1_A1	A1	EX
Arhgap10	2	MmuEX0005775	SpAS9_1_A1	A1	EX
Arhgap10	2	MmuEX0005776	SpAS9_1_A1	A1	EX
Atf2	2	MmuEX0006578	SpAS9_1_A1	A1	EX
Atf2	2	MmuEX0006581	SpAS9_1_A1	A1	EX
Atp6v1e1	2	MmuEX0006910	SpAS9_1_A1	A1	EX
Atp6v1e1	2	MmuEX0006911	SpAS9_1_A1	A1	EX
Atrx	3	MmuEX0007053	SpAS9_1_A1	A1	EX
Atrx	3	MmuEX0007049	SpAS9_1_A1	A1	EX
Atrx	3	MmuEX0007040	SpAS9_1_A1	A1	EX
Azin1	2	MmuEX0007180	SpAS9_1_A1	A1	EX
Azin1	2	MmuEX0007181	SpAS9_1_A1	A1	EX
Bbx	2	MmuEX0007780	SpAS9_1_A1	A1	EX
Bbx	2	MmuEX0007777	SpAS9_1_A1	A1	EX
BC004004	3	MmuEX0007306	SpAS9_1_A1	A1	EX
BC004004	3	MmuEX0007307	SpAS9_1_A1	A1	EX
BC004004	3	MmuEX0007305	SpAS9_1_A1	A1	EX
BC016495	2	MmuEX0007335	SpAS9_1_A1	A1	EX
BC016495	2	MmuEX0007339	SpAS9_1_A1	A1	EX
BC088983	2	MmuEX0007576	SpAS9_1_A1	A1	EX
BC088983	2	MmuEX0007580	SpAS9_1_A1	A1	EX
Bcas3	4	MmuEX0007813	SpAS9_1_A1	A1	EX
Bcas3	4	MmuEX0007806	SpAS9_1_A1	A1	EX
Bcas3	4	MmuEX0007804	SpAS9_1_A1	A1	EX
Bcas3	4	MmuEX0007814	SpAS9_1_A1	A1	EX
Bclaf1	2	MmuEX0007872	SpAS9_1_A1	A1	EX
Bclaf1	2	MmuEX0007873	SpAS9_1_A1	A1	EX
C330019G07Rik	3	MmuEX0008564	SpAS9_1_A1	A1	EX
C330019G07Rik	3	MmuEX0008562	SpAS9_1_A1	A1	EX
C330019G07Rik	3	MmuEX0008566	SpAS9_1_A1	A1	EX
C79407	2	MmuEX0008624	SpAS9_1_A1	A1	EX
C79407	2	MmuEX0008629	SpAS9_1_A1	A1	EX
Calu	2	MmuEX0008942	SpAS9_1_A1	A1	EX
Calu	2	MmuEX0008941	SpAS9_1_A1	A1	EX
Camk2g	3	MmuEX0008982	SpAS9_1_A1	A1	EX
Camk2g	3	MmuEX0008985	SpAS9_1_A1	A1	EX
Camk2g	3	MmuEX0008987	SpAS9_1_A1	A1	EX
Ccar1	2	MmuEX0009431	SpAS9_1_A1	A1	EX
Ccar1	2	MmuEX0009429	SpAS9_1_A1	A1	EX
Ccdc136	4	MmuEX0009562	SpAS9_1_A1	A1	EX
Ccdc136	4	MmuEX0009563	SpAS9_1_A1	A1	EX
Ccdc136	4	MmuEX0009560	SpAS9_1_A1	A1	EX
Ccdc136	4	MmuEX0009561	SpAS9_1_A1	A1	EX
Ccdc75	2	MmuEX0009912	SpAS9_1_A1	A1	EX
Ccdc75	2	MmuEX0009910	SpAS9_1_A1	A1	EX
Cdk11b	2	MmuEX0010537	SpAS9_1_A1	A1	EX
Cdk11b	2	MmuEX0010539	SpAS9_1_A1	A1	EX
Clasp2	2	MmuEX0011513	SpAS9_1_A1	A1	EX
Clasp2	2	MmuEX0011524	SpAS9_1_A1	A1	EX
Clk4	2	MmuEX0011725	SpAS9_1_A1	A1	EX
Clk4	2	MmuEX0011727	SpAS9_1_A1	A1	EX
Commd8	2	MmuEX0012387	SpAS9_1_A1	A1	EX
Commd8	2	MmuEX0012385	SpAS9_1_A1	A1	EX
Cox4nb	2	MmuEX0012512	SpAS9_1_A1	A1	EX
Cox4nb	2	MmuEX0012511	SpAS9_1_A1	A1	EX
Cpsf3l	2	MmuEX0012599	SpAS9_1_A1	A1	EX
Cpsf3l	2	MmuEX0012596	SpAS9_1_A1	A1	EX
Cux1	4	MmuEX0013209	SpAS9_1_A1	A1	EX
Cux1	4	MmuEX0013212	SpAS9_1_A1	A1	EX
Cux1	4	MmuEX0013211	SpAS9_1_A1	A1	EX
Cux1	4	MmuEX0013210	SpAS9_1_A1	A1	EX
D11Wsu47e	2	MmuEX0013467	SpAS9_1_A1	A1	EX
D11Wsu47e	2	MmuEX0013466	SpAS9_1_A1	A1	EX
D19Ertd737e	2	MmuEX0013517	SpAS9_1_A1	A1	EX
D19Ertd737e	2	MmuEX0013515	SpAS9_1_A1	A1	EX
D4Ertd22e	2	MmuEX0013583	SpAS9_1_A1	A1	EX
D4Ertd22e	2	MmuEX0013584	SpAS9_1_A1	A1	EX
Dhx30	2	MmuEX0014547	SpAS9_1_A1	A1	EX
Dhx30	2	MmuEX0014548	SpAS9_1_A1	A1	EX
Dnahc11	4	MmuEX0014954	SpAS9_1_A1	A1	EX
Dnahc11	4	MmuEX0014956	SpAS9_1_A1	A1	EX
Dnahc11	4	MmuEX0014957	SpAS9_1_A1	A1	EX
Dnahc11	4	MmuEX0014960	SpAS9_1_A1	A1	EX
Dnajc5	2	MmuEX0015222	SpAS9_1_A1	A1	EX
Dnajc5	2	MmuEX0015220	SpAS9_1_A1	A1	EX
Dner	2	MmuEX0015263	SpAS9_1_A1	A1	EX
Dner	2	MmuEX0015262	SpAS9_1_A1	A1	EX
Dnm1l	2	MmuEX0015293	SpAS9_1_A1	A1	EX
Dnm1l	2	MmuEX0015292	SpAS9_1_A1	A1	EX
Dtnb	2	MmuEX0015816	SpAS9_1_A1	A1	EX
Dtnb	2	MmuEX0015815	SpAS9_1_A1	A1	EX
Ep300	5	MmuEX0016945	SpAS9_1_A1	A1	EX
Ep300	5	MmuEX0016951	SpAS9_1_A1	A1	EX
Ep300	5	MmuEX0016943	SpAS9_1_A1	A1	EX
Ep300	5	MmuEX0016946	SpAS9_1_A1	A1	EX
Ep300	5	MmuEX0016944	SpAS9_1_A1	A1	EX
Epb4.1l3	3	MmuEX0017008	SpAS9_1_A1	A1	EX
Epb4.1l3	3	MmuEX0017010	SpAS9_1_A1	A1	EX
Epb4.1l3	3	MmuEX0017003	SpAS9_1_A1	A1	EX
Epn2	2	MmuEX0017121	SpAS9_1_A1	A1	EX
Epn2	2	MmuEX0017123	SpAS9_1_A1	A1	EX
Ercc8	2	MmuEX0017274	SpAS9_1_A1	A1	EX
Ercc8	2	MmuEX0017272	SpAS9_1_A1	A1	EX
Ergic2	2	MmuEX0017292	SpAS9_1_A1	A1	EX
Ergic2	2	MmuEX0017290	SpAS9_1_A1	A1	EX
Exoc3	2	MmuEX0017561	SpAS9_1_A1	A1	EX
Exoc3	2	MmuEX0017560	SpAS9_1_A1	A1	EX
Fam178b	2	MmuEX0018123	SpAS9_1_A1	A1	EX
Fam178b	2	MmuEX0018121	SpAS9_1_A1	A1	EX
Fhl1	2	MmuEX0019224	SpAS9_1_A1	A1	EX
Fhl1	2	MmuEX0019223	SpAS9_1_A1	A1	EX
Fip1l1	2	MmuEX0019260	SpAS9_1_A1	A1	EX
Fip1l1	2	MmuEX0019261	SpAS9_1_A1	A1	EX
Fstl5	2	MmuEX0019712	SpAS9_1_A1	A1	EX
Fstl5	2	MmuEX0019709	SpAS9_1_A1	A1	EX
Gm14490	2	MmuEX0020871	SpAS9_1_A1	A1	EX
Gm14490	2	MmuEX0020872	SpAS9_1_A1	A1	EX
Haus7	3	MmuEX0022400	SpAS9_1_A1	A1	EX
Haus7	3	MmuEX0022401	SpAS9_1_A1	A1	EX
Haus7	3	MmuEX0022402	SpAS9_1_A1	A1	EX
Hjurp	3	MmuEX0022965	SpAS9_1_A1	A1	EX
Hjurp	3	MmuEX0022966	SpAS9_1_A1	A1	EX
Hjurp	3	MmuEX0022964	SpAS9_1_A1	A1	EX
Hnrnpa2b1	2	MmuEX0023092	SpAS9_1_A1	A1	EX
Hnrnpa2b1	2	MmuEX0023089	SpAS9_1_A1	A1	EX
Il1rapl2	2	MmuEX0023973	SpAS9_1_A1	A1	EX
Il1rapl2	2	MmuEX0023974	SpAS9_1_A1	A1	EX
Ints10	2	MmuEX0024260	SpAS9_1_A1	A1	EX
Ints10	2	MmuEX0024257	SpAS9_1_A1	A1	EX
Kif23	3	MmuEX0025547	SpAS9_1_A1	A1	EX
Kif23	3	MmuEX0025548	SpAS9_1_A1	A1	EX
Kif23	3	MmuEX0025550	SpAS9_1_A1	A1	EX
Krtcap2	2	MmuEX0025938	SpAS9_1_A1	A1	EX
Krtcap2	2	MmuEX0025937	SpAS9_1_A1	A1	EX
Lcor	5	MmuEX0026234	SpAS9_1_A1	A1	EX
Lcor	5	MmuEX0026231	SpAS9_1_A1	A1	EX
Lcor	5	MmuEX0026230	SpAS9_1_A1	A1	EX
Lcor	5	MmuEX0026232	SpAS9_1_A1	A1	EX
Lcor	5	MmuEX0026233	SpAS9_1_A1	A1	EX
Lingo2	2	MmuEX0026503	SpAS9_1_A1	A1	EX
Lingo2	2	MmuEX0026504	SpAS9_1_A1	A1	EX
Mapkap1	2	MmuEX0027862	SpAS9_1_A1	A1	EX
Mapkap1	2	MmuEX0027863	SpAS9_1_A1	A1	EX
Melk	2	MmuEX0028647	SpAS9_1_A1	A1	EX
Melk	2	MmuEX0028646	SpAS9_1_A1	A1	EX
Mff	2	MmuEX0028787	SpAS9_1_A1	A1	EX
Mff	2	MmuEX0028785	SpAS9_1_A1	A1	EX
Mgmt	2	MmuEX0028924	SpAS9_1_A1	A1	EX
Mgmt	2	MmuEX0028922	SpAS9_1_A1	A1	EX
Mtap4	2	MmuEX0029913	SpAS9_1_A1	A1	EX
Mtap4	2	MmuEX0029912	SpAS9_1_A1	A1	EX
Mtf2	3	MmuEX0029979	SpAS9_1_A1	A1	EX
Mtf2	3	MmuEX0029975	SpAS9_1_A1	A1	EX
Mtf2	3	MmuEX0029976	SpAS9_1_A1	A1	EX
Myo1b	2	MmuEX0030482	SpAS9_1_A1	A1	EX
Myo1b	2	MmuEX0030478	SpAS9_1_A1	A1	EX
Naa40	2	MmuEX0030754	SpAS9_1_A1	A1	EX
Naa40	2	MmuEX0030756	SpAS9_1_A1	A1	EX
Ndc80	3	MmuEX0031217	SpAS9_1_A1	A1	EX
Ndc80	3	MmuEX0031220	SpAS9_1_A1	A1	EX
Ndc80	3	MmuEX0031218	SpAS9_1_A1	A1	EX
Ndufs1	3	MmuEX0031309	SpAS9_1_A1	A1	EX
Ndufs1	3	MmuEX0031308	SpAS9_1_A1	A1	EX
Ndufs1	3	MmuEX0031310	SpAS9_1_A1	A1	EX
Nme6	2	MmuEX0031898	SpAS9_1_A1	A1	EX
Nme6	2	MmuEX0031899	SpAS9_1_A1	A1	EX
Nrg1	2	MmuEX0032330	SpAS9_1_A1	A1	EX
Nrg1	2	MmuEX0032332	SpAS9_1_A1	A1	EX
Nt5c3	2	MmuEX0032487	SpAS9_1_A1	A1	EX
Nt5c3	2	MmuEX0032489	SpAS9_1_A1	A1	EX
Ntan1	2	MmuEX0032508	SpAS9_1_A1	A1	EX
Ntan1	2	MmuEX0032512	SpAS9_1_A1	A1	EX
Ogdh	2	MmuEX0033029	SpAS9_1_A1	A1	EX
Ogdh	2	MmuEX0033030	SpAS9_1_A1	A1	EX
Paip2	2	MmuEX0033478	SpAS9_1_A1	A1	EX
Paip2	2	MmuEX0033483	SpAS9_1_A1	A1	EX
Patz1	2	MmuEX0033787	SpAS9_1_A1	A1	EX
Patz1	2	MmuEX0033789	SpAS9_1_A1	A1	EX
Pbrm1	6	MmuEX0033836	SpAS9_1_A1	A1	EX
Pbrm1	6	MmuEX0033826	SpAS9_1_A1	A1	EX
Pbrm1	6	MmuEX0033839	SpAS9_1_A1	A1	EX
Pbrm1	6	MmuEX0033833	SpAS9_1_A1	A1	EX
Pbrm1	6	MmuEX0033825	SpAS9_1_A1	A1	EX
Pbrm1	6	MmuEX0033837	SpAS9_1_A1	A1	EX
Pkm2	2	MmuEX0035417	SpAS9_1_A1	A1	EX
Pkm2	2	MmuEX0035418	SpAS9_1_A1	A1	EX
Pou2f1	3	MmuEX0036418	SpAS9_1_A1	A1	EX
Pou2f1	3	MmuEX0036417	SpAS9_1_A1	A1	EX
Pou2f1	3	MmuEX0036415	SpAS9_1_A1	A1	EX
Pphln1	2	MmuEX0036550	SpAS9_1_A1	A1	EX
Pphln1	2	MmuEX0036554	SpAS9_1_A1	A1	EX
Ppil2	4	MmuEX0036581	SpAS9_1_A1	A1	EX
Ppil2	4	MmuEX0036582	SpAS9_1_A1	A1	EX
Ppil2	4	MmuEX0036584	SpAS9_1_A1	A1	EX
Ppil2	4	MmuEX0036583	SpAS9_1_A1	A1	EX
Prkd1	3	MmuEX0037153	SpAS9_1_A1	A1	EX
Prkd1	3	MmuEX0037152	SpAS9_1_A1	A1	EX
Prkd1	3	MmuEX0037151	SpAS9_1_A1	A1	EX
Prpf39	2	MmuEX0037327	SpAS9_1_A1	A1	EX
Prpf39	2	MmuEX0037329	SpAS9_1_A1	A1	EX
Prss36	2	MmuEX0037446	SpAS9_1_A1	A1	EX
Prss36	2	MmuEX0037447	SpAS9_1_A1	A1	EX
Psap	2	MmuEX0037478	SpAS9_1_A1	A1	EX
Psap	2	MmuEX0037479	SpAS9_1_A1	A1	EX
Ptk2	5	MmuEX0037737	SpAS9_1_A1	A1	EX
Ptk2	5	MmuEX0037740	SpAS9_1_A1	A1	EX
Ptk2	5	MmuEX0037738	SpAS9_1_A1	A1	EX
Ptk2	5	MmuEX0037733	SpAS9_1_A1	A1	EX
Ptk2	5	MmuEX0037739	SpAS9_1_A1	A1	EX
R3hdm1	2	MmuEX0038208	SpAS9_1_A1	A1	EX
R3hdm1	2	MmuEX0038210	SpAS9_1_A1	A1	EX
Rad18	2	MmuEX0038482	SpAS9_1_A1	A1	EX
Rad18	2	MmuEX0038480	SpAS9_1_A1	A1	EX
Ralgps1	2	MmuEX0038663	SpAS9_1_A1	A1	EX
Ralgps1	2	MmuEX0038662	SpAS9_1_A1	A1	EX
Rbbp4	8	MmuEX0038984	SpAS9_1_A1	A1	EX
Rbbp4	8	MmuEX0038986	SpAS9_1_A1	A1	EX
Rbbp4	8	MmuEX0038985	SpAS9_1_A1	A1	EX
Rbbp4	8	MmuEX0038980	SpAS9_1_A1	A1	EX
Rbbp4	8	MmuEX0038982	SpAS9_1_A1	A1	EX
Rbbp4	8	MmuEX0038981	SpAS9_1_A1	A1	EX
Rbbp4	8	MmuEX0038983	SpAS9_1_A1	A1	EX
Rbbp4	8	MmuEX0038987	SpAS9_1_A1	A1	EX
Rbm25	2	MmuEX0039097	SpAS9_1_A1	A1	EX
Rbm25	2	MmuEX0039099	SpAS9_1_A1	A1	EX
Rbm39	2	MmuEX0039150	SpAS9_1_A1	A1	EX
Rbm39	2	MmuEX0039147	SpAS9_1_A1	A1	EX
Rnmt	2	MmuEX0040237	SpAS9_1_A1	A1	EX
Rnmt	2	MmuEX0040238	SpAS9_1_A1	A1	EX
Rnps1	2	MmuEX0040247	SpAS9_1_A1	A1	EX
Rnps1	2	MmuEX0040248	SpAS9_1_A1	A1	EX
Rpain	2	MmuEX0040323	SpAS9_1_A1	A1	EX
Rpain	2	MmuEX0040324	SpAS9_1_A1	A1	EX
Rsrc2	2	MmuEX0040664	SpAS9_1_A1	A1	EX
Rsrc2	2	MmuEX0040663	SpAS9_1_A1	A1	EX
Scamp4	3	MmuEX0041139	SpAS9_1_A1	A1	EX
Scamp4	3	MmuEX0041142	SpAS9_1_A1	A1	EX
Scamp4	3	MmuEX0041143	SpAS9_1_A1	A1	EX
Setd6	2	MmuEX0041853	SpAS9_1_A1	A1	EX
Setd6	2	MmuEX0041852	SpAS9_1_A1	A1	EX
Sgcb	2	MmuEX0042017	SpAS9_1_A1	A1	EX
Sgcb	2	MmuEX0042016	SpAS9_1_A1	A1	EX
Slc22a21	2	MmuEX0042765	SpAS9_1_A1	A1	EX
Slc22a21	2	MmuEX0042766	SpAS9_1_A1	A1	EX
Sltm	2	MmuEX0043725	SpAS9_1_A1	A1	EX
Sltm	2	MmuEX0043730	SpAS9_1_A1	A1	EX
Smpd4	2	MmuEX0043985	SpAS9_1_A1	A1	EX
Smpd4	2	MmuEX0043984	SpAS9_1_A1	A1	EX
Smyd3	3	MmuEX0044037	SpAS9_1_A1	A1	EX
Smyd3	3	MmuEX0044036	SpAS9_1_A1	A1	EX
Smyd3	3	MmuEX0044039	SpAS9_1_A1	A1	EX
Solh	4	MmuEX0044347	SpAS9_1_A1	A1	EX
Solh	4	MmuEX0044344	SpAS9_1_A1	A1	EX
Solh	4	MmuEX0044342	SpAS9_1_A1	A1	EX
Solh	4	MmuEX0044343	SpAS9_1_A1	A1	EX
Srcap	2	MmuEX0044843	SpAS9_1_A1	A1	EX
Srcap	2	MmuEX0044848	SpAS9_1_A1	A1	EX
Ss18	2	MmuEX0045005	SpAS9_1_A1	A1	EX
Ss18	2	MmuEX0045006	SpAS9_1_A1	A1	EX
Stag3	2	MmuEX0045255	SpAS9_1_A1	A1	EX
Stag3	2	MmuEX0045256	SpAS9_1_A1	A1	EX
Stra8	2	MmuEX0045521	SpAS9_1_A1	A1	EX
Stra8	2	MmuEX0045520	SpAS9_1_A1	A1	EX
Stxbp2	2	MmuEX0045618	SpAS9_1_A1	A1	EX
Stxbp2	2	MmuEX0045619	SpAS9_1_A1	A1	EX
Tars2	2	MmuEX0046312	SpAS9_1_A1	A1	EX
Tars2	2	MmuEX0046311	SpAS9_1_A1	A1	EX
Tbc1d13	3	MmuEX0046401	SpAS9_1_A1	A1	EX
Tbc1d13	3	MmuEX0046400	SpAS9_1_A1	A1	EX
Tbc1d13	3	MmuEX0046402	SpAS9_1_A1	A1	EX
Tecr	2	MmuEX0046898	SpAS9_1_A1	A1	EX
Tecr	2	MmuEX0046905	SpAS9_1_A1	A1	EX
Thap7	2	MmuEX0047171	SpAS9_1_A1	A1	EX
Thap7	2	MmuEX0047170	SpAS9_1_A1	A1	EX
Thrap3	3	MmuEX0047239	SpAS9_1_A1	A1	EX
Thrap3	3	MmuEX0047240	SpAS9_1_A1	A1	EX
Thrap3	3	MmuEX0047236	SpAS9_1_A1	A1	EX
Tjp2	4	MmuEX0047391	SpAS9_1_A1	A1	EX
Tjp2	4	MmuEX0047394	SpAS9_1_A1	A1	EX
Tjp2	4	MmuEX0047396	SpAS9_1_A1	A1	EX
Tjp2	4	MmuEX0047395	SpAS9_1_A1	A1	EX
Tmem14c	2	MmuEX0047776	SpAS9_1_A1	A1	EX
Tmem14c	2	MmuEX0047774	SpAS9_1_A1	A1	EX
Tmem161a	3	MmuEX0047788	SpAS9_1_A1	A1	EX
Tmem161a	3	MmuEX0047786	SpAS9_1_A1	A1	EX
Tmem161a	3	MmuEX0047787	SpAS9_1_A1	A1	EX
Tpd52l2	2	MmuEX0048582	SpAS9_1_A1	A1	EX
Tpd52l2	2	MmuEX0048580	SpAS9_1_A1	A1	EX
Tpm1	3	MmuEX0048597	SpAS9_1_A1	A1	EX
Tpm1	3	MmuEX0048598	SpAS9_1_A1	A1	EX
Tpm1	3	MmuEX0048596	SpAS9_1_A1	A1	EX
Tprkb	2	MmuEX0048648	SpAS9_1_A1	A1	EX
Tprkb	2	MmuEX0048647	SpAS9_1_A1	A1	EX
Trim37	2	MmuEX0048912	SpAS9_1_A1	A1	EX
Trim37	2	MmuEX0048909	SpAS9_1_A1	A1	EX
Trmt11	2	MmuEX0049035	SpAS9_1_A1	A1	EX
Trmt11	2	MmuEX0049032	SpAS9_1_A1	A1	EX
Trnau1ap	2	MmuEX0049066	SpAS9_1_A1	A1	EX
Trnau1ap	2	MmuEX0049065	SpAS9_1_A1	A1	EX
Ttc14	2	MmuEX0049432	SpAS9_1_A1	A1	EX
Ttc14	2	MmuEX0049431	SpAS9_1_A1	A1	EX
Ttc3	3	MmuEX0049522	SpAS9_1_A1	A1	EX
Ttc3	3	MmuEX0049508	SpAS9_1_A1	A1	EX
Ttc3	3	MmuEX0049510	SpAS9_1_A1	A1	EX
U2af1l4	2	MmuEX0050051	SpAS9_1_A1	A1	EX
U2af1l4	2	MmuEX0050050	SpAS9_1_A1	A1	EX
Uspl1	2	MmuEX0051127	SpAS9_1_A1	A1	EX
Uspl1	2	MmuEX0051128	SpAS9_1_A1	A1	EX
Xrcc6	2	MmuEX0052449	SpAS9_1_A1	A1	EX
Xrcc6	2	MmuEX0052450	SpAS9_1_A1	A1	EX
Xylb	2	MmuEX0052479	SpAS9_1_A1	A1	EX
Xylb	2	MmuEX0052476	SpAS9_1_A1	A1	EX
Zfp655	2	MmuEX0053538	SpAS9_1_A1	A1	EX
Zfp655	2	MmuEX0053537	SpAS9_1_A1	A1	EX
1110001A16Rik	2	MmuINT0000130	SpAS9_1_A1	A1	INT
1110001A16Rik	2	MmuINT0000129	SpAS9_1_A1	A1	INT
1110051M20Rik	2	MmuINT0000380	SpAS9_1_A1	A1	INT
1110051M20Rik	2	MmuINT0000375	SpAS9_1_A1	A1	INT
1110067D22Rik	2	MmuINT0000404	SpAS9_1_A1	A1	INT
1110067D22Rik	2	MmuINT0000402	SpAS9_1_A1	A1	INT
1600002H07Rik	2	MmuINT0000711	SpAS9_1_A1	A1	INT
1600002H07Rik	2	MmuINT0000712	SpAS9_1_A1	A1	INT
1700040I03Rik	2	MmuINT0001388	SpAS9_1_A1	A1	INT
1700040I03Rik	2	MmuINT0001387	SpAS9_1_A1	A1	INT
1700081L11Rik	3	MmuINT0001501	SpAS9_1_A1	A1	INT
1700081L11Rik	3	MmuINT0001502	SpAS9_1_A1	A1	INT
1700081L11Rik	3	MmuINT0001503	SpAS9_1_A1	A1	INT
1810030O07Rik	2	MmuINT0001712	SpAS9_1_A1	A1	INT
1810030O07Rik	2	MmuINT0001707	SpAS9_1_A1	A1	INT
2400003C14Rik	2	MmuINT0002412	SpAS9_1_A1	A1	INT
2400003C14Rik	2	MmuINT0002414	SpAS9_1_A1	A1	INT
2410006H16Rik	3	MmuINT0002462	SpAS9_1_A1	A1	INT
2410006H16Rik	3	MmuINT0002463	SpAS9_1_A1	A1	INT
2410006H16Rik	3	MmuINT0002465	SpAS9_1_A1	A1	INT
2700099C18Rik	2	MmuINT0002992	SpAS9_1_A1	A1	INT
2700099C18Rik	2	MmuINT0002996	SpAS9_1_A1	A1	INT
4833442J19Rik	2	MmuINT0003562	SpAS9_1_A1	A1	INT
4833442J19Rik	2	MmuINT0003563	SpAS9_1_A1	A1	INT
6720463M24Rik	2	MmuINT0005800	SpAS9_1_A1	A1	INT
6720463M24Rik	2	MmuINT0005803	SpAS9_1_A1	A1	INT
9230110C19Rik	2	MmuINT0006073	SpAS9_1_A1	A1	INT
9230110C19Rik	2	MmuINT0006075	SpAS9_1_A1	A1	INT
Aatf	2	MmuINT0007477	SpAS9_1_A1	A1	INT
Aatf	2	MmuINT0007473	SpAS9_1_A1	A1	INT
Adprhl2	2	MmuINT0012150	SpAS9_1_A1	A1	INT
Adprhl2	2	MmuINT0012151	SpAS9_1_A1	A1	INT
Akap8l	3	MmuINT0013437	SpAS9_1_A1	A1	INT
Akap8l	3	MmuINT0013439	SpAS9_1_A1	A1	INT
Akap8l	3	MmuINT0013438	SpAS9_1_A1	A1	INT
Aldh16a1	2	MmuINT0013786	SpAS9_1_A1	A1	INT
Aldh16a1	2	MmuINT0013787	SpAS9_1_A1	A1	INT
Atf7ip2	2	MmuINT0020313	SpAS9_1_A1	A1	INT
Atf7ip2	2	MmuINT0020308	SpAS9_1_A1	A1	INT
Atp6v1a	2	MmuINT0021562	SpAS9_1_A1	A1	INT
Atp6v1a	2	MmuINT0021561	SpAS9_1_A1	A1	INT
Atxn2l	3	MmuINT0022198	SpAS9_1_A1	A1	INT
Atxn2l	3	MmuINT0022202	SpAS9_1_A1	A1	INT
Atxn2l	3	MmuINT0022200	SpAS9_1_A1	A1	INT
AU022252	2	MmuINT0007095	SpAS9_1_A1	A1	INT
AU022252	2	MmuINT0007094	SpAS9_1_A1	A1	INT
Aup1	2	MmuINT0022280	SpAS9_1_A1	A1	INT
Aup1	2	MmuINT0022276	SpAS9_1_A1	A1	INT
Azi2	2	MmuINT0022458	SpAS9_1_A1	A1	INT
Azi2	2	MmuINT0022457	SpAS9_1_A1	A1	INT
BC005624	2	MmuINT0022815	SpAS9_1_A1	A1	INT
BC005624	2	MmuINT0022816	SpAS9_1_A1	A1	INT
Bptf	2	MmuINT0025541	SpAS9_1_A1	A1	INT
Bptf	2	MmuINT0025535	SpAS9_1_A1	A1	INT
Brp16	3	MmuINT0025851	SpAS9_1_A1	A1	INT
Brp16	3	MmuINT0025849	SpAS9_1_A1	A1	INT
Brp16	3	MmuINT0025850	SpAS9_1_A1	A1	INT
Ccdc58	3	MmuINT0031035	SpAS9_1_A1	A1	INT
Ccdc58	3	MmuINT0031033	SpAS9_1_A1	A1	INT
Ccdc58	3	MmuINT0031036	SpAS9_1_A1	A1	INT
Cdc7	2	MmuINT0033005	SpAS9_1_A1	A1	INT
Cdc7	2	MmuINT0033004	SpAS9_1_A1	A1	INT
Cdk10	2	MmuINT0033536	SpAS9_1_A1	A1	INT
Cdk10	2	MmuINT0033537	SpAS9_1_A1	A1	INT
Cenpt	4	MmuINT0034520	SpAS9_1_A1	A1	INT
Cenpt	4	MmuINT0034519	SpAS9_1_A1	A1	INT
Cenpt	4	MmuINT0034514	SpAS9_1_A1	A1	INT
Cenpt	4	MmuINT0034513	SpAS9_1_A1	A1	INT
Chfr	2	MmuINT0035919	SpAS9_1_A1	A1	INT
Chfr	2	MmuINT0035918	SpAS9_1_A1	A1	INT
Copg	2	MmuINT0040931	SpAS9_1_A1	A1	INT
Copg	2	MmuINT0040936	SpAS9_1_A1	A1	INT
Cpt1c	3	MmuINT0041890	SpAS9_1_A1	A1	INT
Cpt1c	3	MmuINT0041886	SpAS9_1_A1	A1	INT
Cpt1c	3	MmuINT0041885	SpAS9_1_A1	A1	INT
Cuta	2	MmuINT0044185	SpAS9_1_A1	A1	INT
Cuta	2	MmuINT0044187	SpAS9_1_A1	A1	INT
Dgat1	3	MmuINT0048622	SpAS9_1_A1	A1	INT
Dgat1	3	MmuINT0048621	SpAS9_1_A1	A1	INT
Dgat1	3	MmuINT0048620	SpAS9_1_A1	A1	INT
Dtd1	2	MmuINT0053664	SpAS9_1_A1	A1	INT
Dtd1	2	MmuINT0053665	SpAS9_1_A1	A1	INT
Dus3l	4	MmuINT0053919	SpAS9_1_A1	A1	INT
Dus3l	4	MmuINT0053911	SpAS9_1_A1	A1	INT
Dus3l	4	MmuINT0053917	SpAS9_1_A1	A1	INT
Dus3l	4	MmuINT0053918	SpAS9_1_A1	A1	INT
Eif4b	2	MmuINT0056503	SpAS9_1_A1	A1	INT
Eif4b	2	MmuINT0056504	SpAS9_1_A1	A1	INT
Eps15	2	MmuINT0058396	SpAS9_1_A1	A1	INT
Eps15	2	MmuINT0058414	SpAS9_1_A1	A1	INT
Exosc1	2	MmuINT0059816	SpAS9_1_A1	A1	INT
Exosc1	2	MmuINT0059818	SpAS9_1_A1	A1	INT
Exosc10	3	MmuINT0059833	SpAS9_1_A1	A1	INT
Exosc10	3	MmuINT0059823	SpAS9_1_A1	A1	INT
Exosc10	3	MmuINT0059832	SpAS9_1_A1	A1	INT
Ezh1	2	MmuINT0060019	SpAS9_1_A1	A1	INT
Ezh1	2	MmuINT0060024	SpAS9_1_A1	A1	INT
Fam48a	2	MmuINT0061760	SpAS9_1_A1	A1	INT
Fam48a	2	MmuINT0061750	SpAS9_1_A1	A1	INT
Fastkd3	2	MmuINT0062656	SpAS9_1_A1	A1	INT
Fastkd3	2	MmuINT0062659	SpAS9_1_A1	A1	INT
Fbxo7	2	MmuINT0063399	SpAS9_1_A1	A1	INT
Fbxo7	2	MmuINT0063396	SpAS9_1_A1	A1	INT
Fkbp8	3	MmuINT0064693	SpAS9_1_A1	A1	INT
Fkbp8	3	MmuINT0064690	SpAS9_1_A1	A1	INT
Fkbp8	3	MmuINT0064692	SpAS9_1_A1	A1	INT
Foxred1	3	MmuINT0065749	SpAS9_1_A1	A1	INT
Foxred1	3	MmuINT0065752	SpAS9_1_A1	A1	INT
Foxred1	3	MmuINT0065751	SpAS9_1_A1	A1	INT
G2e3	2	MmuINT0066769	SpAS9_1_A1	A1	INT
G2e3	2	MmuINT0066770	SpAS9_1_A1	A1	INT
Gart	4	MmuINT0067653	SpAS9_1_A1	A1	INT
Gart	4	MmuINT0067639	SpAS9_1_A1	A1	INT
Gart	4	MmuINT0067654	SpAS9_1_A1	A1	INT
Gart	4	MmuINT0067641	SpAS9_1_A1	A1	INT
Gga2	2	MmuINT0068639	SpAS9_1_A1	A1	INT
Gga2	2	MmuINT0068638	SpAS9_1_A1	A1	INT
Gps2	2	MmuINT0073424	SpAS9_1_A1	A1	INT
Gps2	2	MmuINT0073430	SpAS9_1_A1	A1	INT
Hars	2	MmuINT0075939	SpAS9_1_A1	A1	INT
Hars	2	MmuINT0075942	SpAS9_1_A1	A1	INT
Hgs	2	MmuINT0077597	SpAS9_1_A1	A1	INT
Hgs	2	MmuINT0077598	SpAS9_1_A1	A1	INT
Hif1an	2	MmuINT0077747	SpAS9_1_A1	A1	INT
Hif1an	2	MmuINT0077746	SpAS9_1_A1	A1	INT
Hirip3	3	MmuINT0077925	SpAS9_1_A1	A1	INT
Hirip3	3	MmuINT0077926	SpAS9_1_A1	A1	INT
Hirip3	3	MmuINT0077924	SpAS9_1_A1	A1	INT
Ik	2	MmuINT0081033	SpAS9_1_A1	A1	INT
Ik	2	MmuINT0081028	SpAS9_1_A1	A1	INT
Immt	3	MmuINT0081895	SpAS9_1_A1	A1	INT
Immt	3	MmuINT0081896	SpAS9_1_A1	A1	INT
Immt	3	MmuINT0081887	SpAS9_1_A1	A1	INT
Ints7	2	MmuINT0082611	SpAS9_1_A1	A1	INT
Ints7	2	MmuINT0082617	SpAS9_1_A1	A1	INT
Kcnab3	3	MmuINT0085394	SpAS9_1_A1	A1	INT
Kcnab3	3	MmuINT0085395	SpAS9_1_A1	A1	INT
Kcnab3	3	MmuINT0085392	SpAS9_1_A1	A1	INT
Kif20a	2	MmuINT0086971	SpAS9_1_A1	A1	INT
Kif20a	2	MmuINT0086969	SpAS9_1_A1	A1	INT
Krtcap3	3	MmuINT0089006	SpAS9_1_A1	A1	INT
Krtcap3	3	MmuINT0089004	SpAS9_1_A1	A1	INT
Krtcap3	3	MmuINT0089001	SpAS9_1_A1	A1	INT
Lass6	2	MmuINT0090071	SpAS9_1_A1	A1	INT
Lass6	2	MmuINT0090070	SpAS9_1_A1	A1	INT
Lrrc14	4	MmuINT0092828	SpAS9_1_A1	A1	INT
Lrrc14	4	MmuINT0092826	SpAS9_1_A1	A1	INT
Lrrc14	4	MmuINT0092827	SpAS9_1_A1	A1	INT
Lrrc14	4	MmuINT0092824	SpAS9_1_A1	A1	INT
Lrrc51	2	MmuINT0093118	SpAS9_1_A1	A1	INT
Lrrc51	2	MmuINT0093122	SpAS9_1_A1	A1	INT
Mdm2	2	MmuINT0096972	SpAS9_1_A1	A1	INT
Mdm2	2	MmuINT0096973	SpAS9_1_A1	A1	INT
Mef2b	2	MmuINT0097559	SpAS9_1_A1	A1	INT
Mef2b	2	MmuINT0097560	SpAS9_1_A1	A1	INT
Mettl2	2	MmuINT0098029	SpAS9_1_A1	A1	INT
Mettl2	2	MmuINT0098030	SpAS9_1_A1	A1	INT
Mettl5	2	MmuINT0098055	SpAS9_1_A1	A1	INT
Mettl5	2	MmuINT0098058	SpAS9_1_A1	A1	INT
Mif4gd	2	MmuINT0098778	SpAS9_1_A1	A1	INT
Mif4gd	2	MmuINT0098779	SpAS9_1_A1	A1	INT
Mrpl38	2	MmuINT0100800	SpAS9_1_A1	A1	INT
Mrpl38	2	MmuINT0100799	SpAS9_1_A1	A1	INT
Myg1	2	MmuINT0103168	SpAS9_1_A1	A1	INT
Myg1	2	MmuINT0103169	SpAS9_1_A1	A1	INT
Napa	2	MmuINT0105603	SpAS9_1_A1	A1	INT
Napa	2	MmuINT0105604	SpAS9_1_A1	A1	INT
Ncapg	2	MmuINT0106275	SpAS9_1_A1	A1	INT
Ncapg	2	MmuINT0106268	SpAS9_1_A1	A1	INT
Ncaph2	2	MmuINT0106331	SpAS9_1_A1	A1	INT
Ncaph2	2	MmuINT0106334	SpAS9_1_A1	A1	INT
Ncln	2	MmuINT0106554	SpAS9_1_A1	A1	INT
Ncln	2	MmuINT0106543	SpAS9_1_A1	A1	INT
Ncor1	2	MmuINT0106707	SpAS9_1_A1	A1	INT
Ncor1	2	MmuINT0106708	SpAS9_1_A1	A1	INT
Ndufaf3	2	MmuINT0107045	SpAS9_1_A1	A1	INT
Ndufaf3	2	MmuINT0107046	SpAS9_1_A1	A1	INT
Nup85	2	MmuINT0112022	SpAS9_1_A1	A1	INT
Nup85	2	MmuINT0112024	SpAS9_1_A1	A1	INT
P2rx4	3	MmuINT0114300	SpAS9_1_A1	A1	INT
P2rx4	3	MmuINT0114301	SpAS9_1_A1	A1	INT
P2rx4	3	MmuINT0114302	SpAS9_1_A1	A1	INT
Palb2	2	MmuINT0114835	SpAS9_1_A1	A1	INT
Palb2	2	MmuINT0114833	SpAS9_1_A1	A1	INT
Papola	2	MmuINT0115109	SpAS9_1_A1	A1	INT
Papola	2	MmuINT0115092	SpAS9_1_A1	A1	INT
Pex19	2	MmuINT0118026	SpAS9_1_A1	A1	INT
Pex19	2	MmuINT0118024	SpAS9_1_A1	A1	INT
Pibf1	2	MmuINT0119422	SpAS9_1_A1	A1	INT
Pibf1	2	MmuINT0119414	SpAS9_1_A1	A1	INT
Poglut1	3	MmuINT0123368	SpAS9_1_A1	A1	INT
Poglut1	3	MmuINT0123374	SpAS9_1_A1	A1	INT
Poglut1	3	MmuINT0123367	SpAS9_1_A1	A1	INT
Pole	2	MmuINT0123531	SpAS9_1_A1	A1	INT
Pole	2	MmuINT0123530	SpAS9_1_A1	A1	INT
Pop5	2	MmuINT0124177	SpAS9_1_A1	A1	INT
Pop5	2	MmuINT0124174	SpAS9_1_A1	A1	INT
Pou2f1	3	MmuINT0124302	SpAS9_1_A1	A1	INT
Pou2f1	3	MmuINT0124293	SpAS9_1_A1	A1	INT
Pou2f1	3	MmuINT0124303	SpAS9_1_A1	A1	INT
Ppp2r3c	2	MmuINT0125321	SpAS9_1_A1	A1	INT
Ppp2r3c	2	MmuINT0125320	SpAS9_1_A1	A1	INT
Prrt2	2	MmuINT0127371	SpAS9_1_A1	A1	INT
Prrt2	2	MmuINT0127370	SpAS9_1_A1	A1	INT
Psmb10	2	MmuINT0127875	SpAS9_1_A1	A1	INT
Psmb10	2	MmuINT0127876	SpAS9_1_A1	A1	INT
Ptdss2	3	MmuINT0128459	SpAS9_1_A1	A1	INT
Ptdss2	3	MmuINT0128464	SpAS9_1_A1	A1	INT
Ptdss2	3	MmuINT0128462	SpAS9_1_A1	A1	INT
Pusl1	4	MmuINT0129794	SpAS9_1_A1	A1	INT
Pusl1	4	MmuINT0129797	SpAS9_1_A1	A1	INT
Pusl1	4	MmuINT0129796	SpAS9_1_A1	A1	INT
Pusl1	4	MmuINT0129795	SpAS9_1_A1	A1	INT
Qars	2	MmuINT0130121	SpAS9_1_A1	A1	INT
Qars	2	MmuINT0130122	SpAS9_1_A1	A1	INT
Radil	2	MmuINT0131127	SpAS9_1_A1	A1	INT
Radil	2	MmuINT0131123	SpAS9_1_A1	A1	INT
Ranbp3	2	MmuINT0131512	SpAS9_1_A1	A1	INT
Ranbp3	2	MmuINT0131513	SpAS9_1_A1	A1	INT
Rbm39	2	MmuINT0132800	SpAS9_1_A1	A1	INT
Rbm39	2	MmuINT0132798	SpAS9_1_A1	A1	INT
Rbm5	2	MmuINT0132894	SpAS9_1_A1	A1	INT
Rbm5	2	MmuINT0132892	SpAS9_1_A1	A1	INT
Rce1	2	MmuINT0133172	SpAS9_1_A1	A1	INT
Rce1	2	MmuINT0133169	SpAS9_1_A1	A1	INT
Rcn2	2	MmuINT0133198	SpAS9_1_A1	A1	INT
Rcn2	2	MmuINT0133197	SpAS9_1_A1	A1	INT
Rnf17	2	MmuINT0135658	SpAS9_1_A1	A1	INT
Rnf17	2	MmuINT0135656	SpAS9_1_A1	A1	INT
Rpa1	2	MmuINT0136393	SpAS9_1_A1	A1	INT
Rpa1	2	MmuINT0136392	SpAS9_1_A1	A1	INT
Safb2	3	MmuINT0138592	SpAS9_1_A1	A1	INT
Safb2	3	MmuINT0138593	SpAS9_1_A1	A1	INT
Safb2	3	MmuINT0138603	SpAS9_1_A1	A1	INT
Scap	2	MmuINT0139230	SpAS9_1_A1	A1	INT
Scap	2	MmuINT0139228	SpAS9_1_A1	A1	INT
Sdccag3	3	MmuINT0140197	SpAS9_1_A1	A1	INT
Sdccag3	3	MmuINT0140193	SpAS9_1_A1	A1	INT
Sdccag3	3	MmuINT0140194	SpAS9_1_A1	A1	INT
Sfrs18	3	MmuINT0142548	SpAS9_1_A1	A1	INT
Sfrs18	3	MmuINT0142541	SpAS9_1_A1	A1	INT
Sfrs18	3	MmuINT0142539	SpAS9_1_A1	A1	INT
Slc16a6	2	MmuINT0144880	SpAS9_1_A1	A1	INT
Slc16a6	2	MmuINT0144879	SpAS9_1_A1	A1	INT
Slc7a6os	2	MmuINT0147804	SpAS9_1_A1	A1	INT
Slc7a6os	2	MmuINT0147803	SpAS9_1_A1	A1	INT
Snhg11	2	MmuINT0149695	SpAS9_1_A1	A1	INT
Snhg11	2	MmuINT0149696	SpAS9_1_A1	A1	INT
Sptlc2	2	MmuINT0152116	SpAS9_1_A1	A1	INT
Sptlc2	2	MmuINT0152112	SpAS9_1_A1	A1	INT
Srpk1	2	MmuINT0152471	SpAS9_1_A1	A1	INT
Srpk1	2	MmuINT0152468	SpAS9_1_A1	A1	INT
Srsf12	2	MmuINT0152661	SpAS9_1_A1	A1	INT
Srsf12	2	MmuINT0152662	SpAS9_1_A1	A1	INT
Stag3	3	MmuINT0153584	SpAS9_1_A1	A1	INT
Stag3	3	MmuINT0153563	SpAS9_1_A1	A1	INT
Stag3	3	MmuINT0153561	SpAS9_1_A1	A1	INT
Stk16	3	MmuINT0154049	SpAS9_1_A1	A1	INT
Stk16	3	MmuINT0154050	SpAS9_1_A1	A1	INT
Stk16	3	MmuINT0154051	SpAS9_1_A1	A1	INT
Stk38	2	MmuINT0154217	SpAS9_1_A1	A1	INT
Stk38	2	MmuINT0154216	SpAS9_1_A1	A1	INT
Stub1	3	MmuINT0154535	SpAS9_1_A1	A1	INT
Stub1	3	MmuINT0154532	SpAS9_1_A1	A1	INT
Stub1	3	MmuINT0154533	SpAS9_1_A1	A1	INT
Syngr4	2	MmuINT0156003	SpAS9_1_A1	A1	INT
Syngr4	2	MmuINT0156001	SpAS9_1_A1	A1	INT
Tacc3	2	MmuINT0156506	SpAS9_1_A1	A1	INT
Tacc3	2	MmuINT0156511	SpAS9_1_A1	A1	INT
Taf1c	2	MmuINT0156656	SpAS9_1_A1	A1	INT
Taf1c	2	MmuINT0156658	SpAS9_1_A1	A1	INT
Tbrg4	2	MmuINT0157805	SpAS9_1_A1	A1	INT
Tbrg4	2	MmuINT0157802	SpAS9_1_A1	A1	INT
Tex12	2	MmuINT0159127	SpAS9_1_A1	A1	INT
Tex12	2	MmuINT0159125	SpAS9_1_A1	A1	INT
Tex14	3	MmuINT0159158	SpAS9_1_A1	A1	INT
Tex14	3	MmuINT0159144	SpAS9_1_A1	A1	INT
Tex14	3	MmuINT0159133	SpAS9_1_A1	A1	INT
Tex9	2	MmuINT0159211	SpAS9_1_A1	A1	INT
Tex9	2	MmuINT0159219	SpAS9_1_A1	A1	INT
Thumpd3	2	MmuINT0160047	SpAS9_1_A1	A1	INT
Thumpd3	2	MmuINT0160042	SpAS9_1_A1	A1	INT
Tinf2	2	MmuINT0160322	SpAS9_1_A1	A1	INT
Tinf2	2	MmuINT0160321	SpAS9_1_A1	A1	INT
Tmem126a	2	MmuINT0161365	SpAS9_1_A1	A1	INT
Tmem126a	2	MmuINT0161364	SpAS9_1_A1	A1	INT
Tmem183a	2	MmuINT0161763	SpAS9_1_A1	A1	INT
Tmem183a	2	MmuINT0161766	SpAS9_1_A1	A1	INT
Tmem214	2	MmuINT0161951	SpAS9_1_A1	A1	INT
Tmem214	2	MmuINT0161960	SpAS9_1_A1	A1	INT
Tmem33	3	MmuINT0162070	SpAS9_1_A1	A1	INT
Tmem33	3	MmuINT0162067	SpAS9_1_A1	A1	INT
Tmem33	3	MmuINT0162069	SpAS9_1_A1	A1	INT
Tpp2	3	MmuINT0164277	SpAS9_1_A1	A1	INT
Tpp2	3	MmuINT0164265	SpAS9_1_A1	A1	INT
Tpp2	3	MmuINT0164266	SpAS9_1_A1	A1	INT
Trim26	2	MmuINT0165053	SpAS9_1_A1	A1	INT
Trim26	2	MmuINT0165054	SpAS9_1_A1	A1	INT
Trp53i13	3	MmuINT0165809	SpAS9_1_A1	A1	INT
Trp53i13	3	MmuINT0165804	SpAS9_1_A1	A1	INT
Trp53i13	3	MmuINT0165805	SpAS9_1_A1	A1	INT
Trub2	2	MmuINT0166398	SpAS9_1_A1	A1	INT
Trub2	2	MmuINT0166399	SpAS9_1_A1	A1	INT
Tspan4	4	MmuINT0166723	SpAS9_1_A1	A1	INT
Tspan4	4	MmuINT0166725	SpAS9_1_A1	A1	INT
Tspan4	4	MmuINT0166719	SpAS9_1_A1	A1	INT
Tspan4	4	MmuINT0166722	SpAS9_1_A1	A1	INT
Tsta3	3	MmuINT0166823	SpAS9_1_A1	A1	INT
Tsta3	3	MmuINT0166820	SpAS9_1_A1	A1	INT
Tsta3	3	MmuINT0166818	SpAS9_1_A1	A1	INT
U2af1l4	2	MmuINT0168692	SpAS9_1_A1	A1	INT
U2af1l4	2	MmuINT0168691	SpAS9_1_A1	A1	INT
Ubxn6	2	MmuINT0169817	SpAS9_1_A1	A1	INT
Ubxn6	2	MmuINT0169816	SpAS9_1_A1	A1	INT
Ufd1l	2	MmuINT0169943	SpAS9_1_A1	A1	INT
Ufd1l	2	MmuINT0169936	SpAS9_1_A1	A1	INT
Utp14a	2	MmuINT0172246	SpAS9_1_A1	A1	INT
Utp14a	2	MmuINT0172238	SpAS9_1_A1	A1	INT
Vamp2	2	MmuINT0172524	SpAS9_1_A1	A1	INT
Vamp2	2	MmuINT0172522	SpAS9_1_A1	A1	INT
Vrk1	2	MmuINT0174206	SpAS9_1_A1	A1	INT
Vrk1	2	MmuINT0174216	SpAS9_1_A1	A1	INT
Zdhhc4	4	MmuINT0178309	SpAS9_1_A1	A1	INT
Zdhhc4	4	MmuINT0178311	SpAS9_1_A1	A1	INT
Zdhhc4	4	MmuINT0178308	SpAS9_1_A1	A1	INT
Zdhhc4	4	MmuINT0178313	SpAS9_1_A1	A1	INT
Zdhhc6	2	MmuINT0178332	SpAS9_1_A1	A1	INT
Zdhhc6	2	MmuINT0178331	SpAS9_1_A1	A1	INT
Zfp397	2	MmuINT0179170	SpAS9_1_A1	A1	INT
Zfp397	2	MmuINT0179171	SpAS9_1_A1	A1	INT
Zfp512	2	MmuINT0179361	SpAS9_1_A1	A1	INT
Zfp512	2	MmuINT0179356	SpAS9_1_A1	A1	INT
Zfp518b	2	MmuINT0179383	SpAS9_1_A1	A1	INT
Zfp518b	2	MmuINT0179382	SpAS9_1_A1	A1	INT
Zfp692-ps	2	MmuINT0179730	SpAS9_1_A1	A1	INT
Zfp692-ps	2	MmuINT0179724	SpAS9_1_A1	A1	INT
Zfyve28	3	MmuINT0180259	SpAS9_1_A1	A1	INT
Zfyve28	3	MmuINT0180260	SpAS9_1_A1	A1	INT
Zfyve28	3	MmuINT0180263	SpAS9_1_A1	A1	INT
Bcas3	2	MmuALTD0002153	SpAS9_1_A1	A1	ALTD
Bcas3	2	MmuALTD0002152	SpAS9_1_A1	A1	ALTD
Bud31	2	MmuALTD0002359	SpAS9_1_A1	A1	ALTD
Bud31	2	MmuALTD0002358	SpAS9_1_A1	A1	ALTD
Cbx1	2	MmuALTD0002593	SpAS9_1_A1	A1	ALTD
Cbx1	2	MmuALTD0002591	SpAS9_1_A1	A1	ALTD
Cdk2ap2	2	MmuALTD0002919	SpAS9_1_A1	A1	ALTD
Cdk2ap2	2	MmuALTD0002918	SpAS9_1_A1	A1	ALTD
Cenpk	2	MmuALTD0002996	SpAS9_1_A1	A1	ALTD
Cenpk	2	MmuALTD0002997	SpAS9_1_A1	A1	ALTD
Cep55	2	MmuALTD0003041	SpAS9_1_A1	A1	ALTD
Cep55	2	MmuALTD0003039	SpAS9_1_A1	A1	ALTD
Cnot1	2	MmuALTD0003348	SpAS9_1_A1	A1	ALTD
Cnot1	2	MmuALTD0003342	SpAS9_1_A1	A1	ALTD
D19Ertd737e	2	MmuALTD0003892	SpAS9_1_A1	A1	ALTD
D19Ertd737e	2	MmuALTD0003891	SpAS9_1_A1	A1	ALTD
Dus1l	2	MmuALTD0004526	SpAS9_1_A1	A1	ALTD
Dus1l	2	MmuALTD0004522	SpAS9_1_A1	A1	ALTD
Fam175a	2	MmuALTD0005240	SpAS9_1_A1	A1	ALTD
Fam175a	2	MmuALTD0005241	SpAS9_1_A1	A1	ALTD
Nars2	2	MmuALTD0009117	SpAS9_1_A1	A1	ALTD
Nars2	2	MmuALTD0009120	SpAS9_1_A1	A1	ALTD
Prkcsh	2	MmuALTD0011010	SpAS9_1_A1	A1	ALTD
Prkcsh	2	MmuALTD0011009	SpAS9_1_A1	A1	ALTD
Rnf126	2	MmuALTD0011936	SpAS9_1_A1	A1	ALTD
Rnf126	2	MmuALTD0011935	SpAS9_1_A1	A1	ALTD
Sgta	2	MmuALTD0012748	SpAS9_1_A1	A1	ALTD
Sgta	2	MmuALTD0012750	SpAS9_1_A1	A1	ALTD
Tle3	2	MmuALTD0014360	SpAS9_1_A1	A1	ALTD
Tle3	2	MmuALTD0014359	SpAS9_1_A1	A1	ALTD
Tpx2	2	MmuALTD0014707	SpAS9_1_A1	A1	ALTD
Tpx2	2	MmuALTD0014706	SpAS9_1_A1	A1	ALTD
Trp53i13	2	MmuALTD0014863	SpAS9_1_A1	A1	ALTD
Trp53i13	2	MmuALTD0014864	SpAS9_1_A1	A1	ALTD
Ubap2l	3	MmuALTD0015098	SpAS9_1_A1	A1	ALTD
Ubap2l	3	MmuALTD0015100	SpAS9_1_A1	A1	ALTD
Ubap2l	3	MmuALTD0015097	SpAS9_1_A1	A1	ALTD
2700050L05Rik	2	MmuALTA0000399	SpAS9_1_A1	A1	ALTA
2700050L05Rik	2	MmuALTA0000400	SpAS9_1_A1	A1	ALTA
Aco1	2	MmuALTA0001037	SpAS9_1_A1	A1	ALTA
Aco1	2	MmuALTA0001038	SpAS9_1_A1	A1	ALTA
Adpgk	2	MmuALTA0001242	SpAS9_1_A1	A1	ALTA
Adpgk	2	MmuALTA0001239	SpAS9_1_A1	A1	ALTA
Arv1	2	MmuALTA0002089	SpAS9_1_A1	A1	ALTA
Arv1	2	MmuALTA0002088	SpAS9_1_A1	A1	ALTA
Bcas3	2	MmuALTA0002695	SpAS9_1_A1	A1	ALTA
Bcas3	2	MmuALTA0002696	SpAS9_1_A1	A1	ALTA
Cnot3	2	MmuALTA0004347	SpAS9_1_A1	A1	ALTA
Cnot3	2	MmuALTA0004348	SpAS9_1_A1	A1	ALTA
Cox18	2	MmuALTA0004527	SpAS9_1_A1	A1	ALTA
Cox18	2	MmuALTA0004529	SpAS9_1_A1	A1	ALTA
D6Wsu116e	2	MmuALTA0005029	SpAS9_1_A1	A1	ALTA
D6Wsu116e	2	MmuALTA0005023	SpAS9_1_A1	A1	ALTA
Ddx4	2	MmuALTA0005247	SpAS9_1_A1	A1	ALTA
Ddx4	2	MmuALTA0005248	SpAS9_1_A1	A1	ALTA
E4f1	2	MmuALTA0006028	SpAS9_1_A1	A1	ALTA
E4f1	2	MmuALTA0006029	SpAS9_1_A1	A1	ALTA
Ep300	2	MmuALTA0006431	SpAS9_1_A1	A1	ALTA
Ep300	2	MmuALTA0006432	SpAS9_1_A1	A1	ALTA
Foxp1	3	MmuALTA0007375	SpAS9_1_A1	A1	ALTA
Foxp1	3	MmuALTA0007373	SpAS9_1_A1	A1	ALTA
Foxp1	3	MmuALTA0007374	SpAS9_1_A1	A1	ALTA
Gatad2a	2	MmuALTA0007579	SpAS9_1_A1	A1	ALTA
Gatad2a	2	MmuALTA0007580	SpAS9_1_A1	A1	ALTA
Gpat2	3	MmuALTA0008048	SpAS9_1_A1	A1	ALTA
Gpat2	3	MmuALTA0008049	SpAS9_1_A1	A1	ALTA
Gpat2	3	MmuALTA0008047	SpAS9_1_A1	A1	ALTA
Hgs	2	MmuALTA0008581	SpAS9_1_A1	A1	ALTA
Hgs	2	MmuALTA0008584	SpAS9_1_A1	A1	ALTA
Hif1a	2	MmuALTA0008598	SpAS9_1_A1	A1	ALTA
Hif1a	2	MmuALTA0008596	SpAS9_1_A1	A1	ALTA
Jkamp	2	MmuALTA0009461	SpAS9_1_A1	A1	ALTA
Jkamp	2	MmuALTA0009460	SpAS9_1_A1	A1	ALTA
March1	2	MmuALTA0010560	SpAS9_1_A1	A1	ALTA
March1	2	MmuALTA0010561	SpAS9_1_A1	A1	ALTA
Mrpl40	2	MmuALTA0011257	SpAS9_1_A1	A1	ALTA
Mrpl40	2	MmuALTA0011258	SpAS9_1_A1	A1	ALTA
Mrps21	2	MmuALTA0011285	SpAS9_1_A1	A1	ALTA
Mrps21	2	MmuALTA0011287	SpAS9_1_A1	A1	ALTA
Pbrm1	4	MmuALTA0012798	SpAS9_1_A1	A1	ALTA
Pbrm1	4	MmuALTA0012799	SpAS9_1_A1	A1	ALTA
Pbrm1	4	MmuALTA0012797	SpAS9_1_A1	A1	ALTA
Pbrm1	4	MmuALTA0012800	SpAS9_1_A1	A1	ALTA
Polr3c	2	MmuALTA0013778	SpAS9_1_A1	A1	ALTA
Polr3c	2	MmuALTA0013776	SpAS9_1_A1	A1	ALTA
Pprc1	2	MmuALTA0014025	SpAS9_1_A1	A1	ALTA
Pprc1	2	MmuALTA0014022	SpAS9_1_A1	A1	ALTA
Ptbp2	2	MmuALTA0014422	SpAS9_1_A1	A1	ALTA
Ptbp2	2	MmuALTA0014423	SpAS9_1_A1	A1	ALTA
Rnf44	2	MmuALTA0015407	SpAS9_1_A1	A1	ALTA
Rnf44	2	MmuALTA0015409	SpAS9_1_A1	A1	ALTA
Serbp1	2	MmuALTA0016155	SpAS9_1_A1	A1	ALTA
Serbp1	2	MmuALTA0016156	SpAS9_1_A1	A1	ALTA
Sf1	2	MmuALTA0016225	SpAS9_1_A1	A1	ALTA
Sf1	2	MmuALTA0016224	SpAS9_1_A1	A1	ALTA
Smarca4	2	MmuALTA0016848	SpAS9_1_A1	A1	ALTA
Smarca4	2	MmuALTA0016849	SpAS9_1_A1	A1	ALTA
Zfp143	2	MmuALTA0020503	SpAS9_1_A1	A1	ALTA
Zfp143	2	MmuALTA0020504	SpAS9_1_A1	A1	ALTA
0610010K14Rik	2	MmuEX0000051	SpAS9_2_A1	A1	EX
0610010K14Rik	2	MmuEX0000050	SpAS9_2_A1	A1	EX
0610037P05Rik	2	MmuEX0000067	SpAS9_2_A1	A1	EX
0610037P05Rik	2	MmuEX0000066	SpAS9_2_A1	A1	EX
1700007B14Rik	3	MmuEX0000350	SpAS9_2_A1	A1	EX
1700007B14Rik	3	MmuEX0000355	SpAS9_2_A1	A1	EX
1700007B14Rik	3	MmuEX0000354	SpAS9_2_A1	A1	EX
1810020D17Rik	2	MmuEX0000656	SpAS9_2_A1	A1	EX
1810020D17Rik	2	MmuEX0000658	SpAS9_2_A1	A1	EX
2310004N24Rik	2	MmuEX0000843	SpAS9_2_A1	A1	EX
2310004N24Rik	2	MmuEX0000842	SpAS9_2_A1	A1	EX
2310037I24Rik	2	MmuEX0000927	SpAS9_2_A1	A1	EX
2310037I24Rik	2	MmuEX0000926	SpAS9_2_A1	A1	EX
2610020H08Rik	3	MmuEX0001093	SpAS9_2_A1	A1	EX
2610020H08Rik	3	MmuEX0001096	SpAS9_2_A1	A1	EX
2610020H08Rik	3	MmuEX0001095	SpAS9_2_A1	A1	EX
2700029M09Rik	2	MmuEX0001175	SpAS9_2_A1	A1	EX
2700029M09Rik	2	MmuEX0001174	SpAS9_2_A1	A1	EX
2810474O19Rik	2	MmuEX0001257	SpAS9_2_A1	A1	EX
2810474O19Rik	2	MmuEX0001256	SpAS9_2_A1	A1	EX
3110009E18Rik	2	MmuEX0001287	SpAS9_2_A1	A1	EX
3110009E18Rik	2	MmuEX0001293	SpAS9_2_A1	A1	EX
5430437P03Rik	2	MmuEX0001984	SpAS9_2_A1	A1	EX
5430437P03Rik	2	MmuEX0001985	SpAS9_2_A1	A1	EX
Abi1	2	MmuEX0003243	SpAS9_2_A1	A1	EX
Abi1	2	MmuEX0003244	SpAS9_2_A1	A1	EX
AC166491.1	2	MmuEX0002692	SpAS9_2_A1	A1	EX
AC166491.1	2	MmuEX0002693	SpAS9_2_A1	A1	EX
Acaca	2	MmuEX0003343	SpAS9_2_A1	A1	EX
Acaca	2	MmuEX0003346	SpAS9_2_A1	A1	EX
Acd	2	MmuEX0003448	SpAS9_2_A1	A1	EX
Acd	2	MmuEX0003447	SpAS9_2_A1	A1	EX
Aco1	5	MmuEX0003491	SpAS9_2_A1	A1	EX
Aco1	5	MmuEX0003492	SpAS9_2_A1	A1	EX
Aco1	5	MmuEX0003489	SpAS9_2_A1	A1	EX
Aco1	5	MmuEX0003494	SpAS9_2_A1	A1	EX
Aco1	5	MmuEX0003495	SpAS9_2_A1	A1	EX
Agpat1	2	MmuEX0004255	SpAS9_2_A1	A1	EX
Agpat1	2	MmuEX0004256	SpAS9_2_A1	A1	EX
Anks3	2	MmuEX0005206	SpAS9_2_A1	A1	EX
Anks3	2	MmuEX0005205	SpAS9_2_A1	A1	EX
Ano3	2	MmuEX0005252	SpAS9_2_A1	A1	EX
Ano3	2	MmuEX0005250	SpAS9_2_A1	A1	EX
Apba2	4	MmuEX0005511	SpAS9_2_A1	A1	EX
Apba2	4	MmuEX0005506	SpAS9_2_A1	A1	EX
Apba2	4	MmuEX0005505	SpAS9_2_A1	A1	EX
Apba2	4	MmuEX0005509	SpAS9_2_A1	A1	EX
Atf2	3	MmuEX0006584	SpAS9_2_A1	A1	EX
Atf2	3	MmuEX0006581	SpAS9_2_A1	A1	EX
Atf2	3	MmuEX0006585	SpAS9_2_A1	A1	EX
Atp6v1e1	2	MmuEX0006910	SpAS9_2_A1	A1	EX
Atp6v1e1	2	MmuEX0006911	SpAS9_2_A1	A1	EX
Atp6v1h	2	MmuEX0006918	SpAS9_2_A1	A1	EX
Atp6v1h	2	MmuEX0006916	SpAS9_2_A1	A1	EX
Banp	2	MmuEX0007667	SpAS9_2_A1	A1	EX
Banp	2	MmuEX0007671	SpAS9_2_A1	A1	EX
Bcas3	2	MmuEX0007814	SpAS9_2_A1	A1	EX
Bcas3	2	MmuEX0007804	SpAS9_2_A1	A1	EX
Brd3	2	MmuEX0008205	SpAS9_2_A1	A1	EX
Brd3	2	MmuEX0008206	SpAS9_2_A1	A1	EX
Btbd10	2	MmuEX0008366	SpAS9_2_A1	A1	EX
Btbd10	2	MmuEX0008367	SpAS9_2_A1	A1	EX
C330018D20Rik	3	MmuEX0008557	SpAS9_2_A1	A1	EX
C330018D20Rik	3	MmuEX0008561	SpAS9_2_A1	A1	EX
C330018D20Rik	3	MmuEX0008560	SpAS9_2_A1	A1	EX
C330019G07Rik	3	MmuEX0008566	SpAS9_2_A1	A1	EX
C330019G07Rik	3	MmuEX0008562	SpAS9_2_A1	A1	EX
C330019G07Rik	3	MmuEX0008567	SpAS9_2_A1	A1	EX
C79407	2	MmuEX0008624	SpAS9_2_A1	A1	EX
C79407	2	MmuEX0008629	SpAS9_2_A1	A1	EX
Calu	2	MmuEX0008942	SpAS9_2_A1	A1	EX
Calu	2	MmuEX0008941	SpAS9_2_A1	A1	EX
Ccdc136	6	MmuEX0009559	SpAS9_2_A1	A1	EX
Ccdc136	6	MmuEX0009560	SpAS9_2_A1	A1	EX
Ccdc136	6	MmuEX0009563	SpAS9_2_A1	A1	EX
Ccdc136	6	MmuEX0009561	SpAS9_2_A1	A1	EX
Ccdc136	6	MmuEX0009558	SpAS9_2_A1	A1	EX
Ccdc136	6	MmuEX0009562	SpAS9_2_A1	A1	EX
Ccnl2	2	MmuEX0010079	SpAS9_2_A1	A1	EX
Ccnl2	2	MmuEX0010080	SpAS9_2_A1	A1	EX
Ccny	2	MmuEX0010097	SpAS9_2_A1	A1	EX
Ccny	2	MmuEX0010093	SpAS9_2_A1	A1	EX
Cdc42se2	2	MmuEX0010426	SpAS9_2_A1	A1	EX
Cdc42se2	2	MmuEX0010424	SpAS9_2_A1	A1	EX
Cdk11b	3	MmuEX0010537	SpAS9_2_A1	A1	EX
Cdk11b	3	MmuEX0010539	SpAS9_2_A1	A1	EX
Cdk11b	3	MmuEX0010533	SpAS9_2_A1	A1	EX
Chfr	2	MmuEX0011280	SpAS9_2_A1	A1	EX
Chfr	2	MmuEX0011279	SpAS9_2_A1	A1	EX
Chordc1	2	MmuEX0011342	SpAS9_2_A1	A1	EX
Chordc1	2	MmuEX0011341	SpAS9_2_A1	A1	EX
Commd8	2	MmuEX0012387	SpAS9_2_A1	A1	EX
Commd8	2	MmuEX0012385	SpAS9_2_A1	A1	EX
Comt	2	MmuEX0012395	SpAS9_2_A1	A1	EX
Comt	2	MmuEX0012396	SpAS9_2_A1	A1	EX
D4Ertd22e	2	MmuEX0013584	SpAS9_2_A1	A1	EX
D4Ertd22e	2	MmuEX0013583	SpAS9_2_A1	A1	EX
D6Wsu116e	2	MmuEX0013633	SpAS9_2_A1	A1	EX
D6Wsu116e	2	MmuEX0013628	SpAS9_2_A1	A1	EX
Dap3	2	MmuEX0013748	SpAS9_2_A1	A1	EX
Dap3	2	MmuEX0013754	SpAS9_2_A1	A1	EX
Ddb2	4	MmuEX0014000	SpAS9_2_A1	A1	EX
Ddb2	4	MmuEX0013998	SpAS9_2_A1	A1	EX
Ddb2	4	MmuEX0013999	SpAS9_2_A1	A1	EX
Ddb2	4	MmuEX0013997	SpAS9_2_A1	A1	EX
Deaf1	2	MmuEX0014176	SpAS9_2_A1	A1	EX
Deaf1	2	MmuEX0014179	SpAS9_2_A1	A1	EX
Dguok	2	MmuEX0014462	SpAS9_2_A1	A1	EX
Dguok	2	MmuEX0014465	SpAS9_2_A1	A1	EX
Dhps	2	MmuEX0014494	SpAS9_2_A1	A1	EX
Dhps	2	MmuEX0014493	SpAS9_2_A1	A1	EX
Dido1	2	MmuEX0014686	SpAS9_2_A1	A1	EX
Dido1	2	MmuEX0014687	SpAS9_2_A1	A1	EX
Dnahc11	4	MmuEX0014956	SpAS9_2_A1	A1	EX
Dnahc11	4	MmuEX0014954	SpAS9_2_A1	A1	EX
Dnahc11	4	MmuEX0014959	SpAS9_2_A1	A1	EX
Dnahc11	4	MmuEX0014957	SpAS9_2_A1	A1	EX
Dnm1l	2	MmuEX0015292	SpAS9_2_A1	A1	EX
Dnm1l	2	MmuEX0015293	SpAS9_2_A1	A1	EX
Dpp7	2	MmuEX0015602	SpAS9_2_A1	A1	EX
Dpp7	2	MmuEX0015605	SpAS9_2_A1	A1	EX
Dsn1	2	MmuEX0015733	SpAS9_2_A1	A1	EX
Dsn1	2	MmuEX0015732	SpAS9_2_A1	A1	EX
Dtnb	2	MmuEX0015816	SpAS9_2_A1	A1	EX
Dtnb	2	MmuEX0015818	SpAS9_2_A1	A1	EX
Dtwd2	2	MmuEX0015844	SpAS9_2_A1	A1	EX
Dtwd2	2	MmuEX0015843	SpAS9_2_A1	A1	EX
Eef2k	3	MmuEX0016276	SpAS9_2_A1	A1	EX
Eef2k	3	MmuEX0016279	SpAS9_2_A1	A1	EX
Eef2k	3	MmuEX0016278	SpAS9_2_A1	A1	EX
Eme1	2	MmuEX0016757	SpAS9_2_A1	A1	EX
Eme1	2	MmuEX0016758	SpAS9_2_A1	A1	EX
Ep300	5	MmuEX0016944	SpAS9_2_A1	A1	EX
Ep300	5	MmuEX0016943	SpAS9_2_A1	A1	EX
Ep300	5	MmuEX0016946	SpAS9_2_A1	A1	EX
Ep300	5	MmuEX0016951	SpAS9_2_A1	A1	EX
Ep300	5	MmuEX0016952	SpAS9_2_A1	A1	EX
Epn2	3	MmuEX0017114	SpAS9_2_A1	A1	EX
Epn2	3	MmuEX0017123	SpAS9_2_A1	A1	EX
Epn2	3	MmuEX0017124	SpAS9_2_A1	A1	EX
Erc1	2	MmuEX0017215	SpAS9_2_A1	A1	EX
Erc1	2	MmuEX0017224	SpAS9_2_A1	A1	EX
Fam178b	3	MmuEX0018121	SpAS9_2_A1	A1	EX
Fam178b	3	MmuEX0018120	SpAS9_2_A1	A1	EX
Fam178b	3	MmuEX0018122	SpAS9_2_A1	A1	EX
Fancc	2	MmuEX0018534	SpAS9_2_A1	A1	EX
Fancc	2	MmuEX0018535	SpAS9_2_A1	A1	EX
Fbxo7	2	MmuEX0018912	SpAS9_2_A1	A1	EX
Fbxo7	2	MmuEX0018915	SpAS9_2_A1	A1	EX
Fhl1	2	MmuEX0019223	SpAS9_2_A1	A1	EX
Fhl1	2	MmuEX0019224	SpAS9_2_A1	A1	EX
Fip1l1	3	MmuEX0019259	SpAS9_2_A1	A1	EX
Fip1l1	3	MmuEX0019261	SpAS9_2_A1	A1	EX
Fip1l1	3	MmuEX0019260	SpAS9_2_A1	A1	EX
Gatad2a	2	MmuEX0020135	SpAS9_2_A1	A1	EX
Gatad2a	2	MmuEX0020136	SpAS9_2_A1	A1	EX
Haus8	2	MmuEX0022408	SpAS9_2_A1	A1	EX
Haus8	2	MmuEX0022410	SpAS9_2_A1	A1	EX
Hnrnpa2b1	3	MmuEX0023092	SpAS9_2_A1	A1	EX
Hnrnpa2b1	3	MmuEX0023091	SpAS9_2_A1	A1	EX
Hnrnpa2b1	3	MmuEX0023089	SpAS9_2_A1	A1	EX
Ilf3	3	MmuEX0024064	SpAS9_2_A1	A1	EX
Ilf3	3	MmuEX0024061	SpAS9_2_A1	A1	EX
Ilf3	3	MmuEX0024058	SpAS9_2_A1	A1	EX
Immt	2	MmuEX0024088	SpAS9_2_A1	A1	EX
Immt	2	MmuEX0024087	SpAS9_2_A1	A1	EX
Incenp	2	MmuEX0024133	SpAS9_2_A1	A1	EX
Incenp	2	MmuEX0024131	SpAS9_2_A1	A1	EX
Iqcb1	2	MmuEX0024412	SpAS9_2_A1	A1	EX
Iqcb1	2	MmuEX0024414	SpAS9_2_A1	A1	EX
Josd2	2	MmuEX0024920	SpAS9_2_A1	A1	EX
Josd2	2	MmuEX0024918	SpAS9_2_A1	A1	EX
Kif23	3	MmuEX0025550	SpAS9_2_A1	A1	EX
Kif23	3	MmuEX0025548	SpAS9_2_A1	A1	EX
Kif23	3	MmuEX0025549	SpAS9_2_A1	A1	EX
Lingo2	2	MmuEX0026503	SpAS9_2_A1	A1	EX
Lingo2	2	MmuEX0026504	SpAS9_2_A1	A1	EX
Lrrc28	2	MmuEX0026975	SpAS9_2_A1	A1	EX
Lrrc28	2	MmuEX0026976	SpAS9_2_A1	A1	EX
Lyar	3	MmuEX0027362	SpAS9_2_A1	A1	EX
Lyar	3	MmuEX0027363	SpAS9_2_A1	A1	EX
Lyar	3	MmuEX0027361	SpAS9_2_A1	A1	EX
Mark3	2	MmuEX0027963	SpAS9_2_A1	A1	EX
Mark3	2	MmuEX0027962	SpAS9_2_A1	A1	EX
Mett10d	3	MmuEX0028708	SpAS9_2_A1	A1	EX
Mett10d	3	MmuEX0028707	SpAS9_2_A1	A1	EX
Mett10d	3	MmuEX0028703	SpAS9_2_A1	A1	EX
Mff	3	MmuEX0028785	SpAS9_2_A1	A1	EX
Mff	3	MmuEX0028786	SpAS9_2_A1	A1	EX
Mff	3	MmuEX0028787	SpAS9_2_A1	A1	EX
Mgmt	2	MmuEX0028922	SpAS9_2_A1	A1	EX
Mgmt	2	MmuEX0028920	SpAS9_2_A1	A1	EX
Mllt10	4	MmuEX0029226	SpAS9_2_A1	A1	EX
Mllt10	4	MmuEX0029221	SpAS9_2_A1	A1	EX
Mllt10	4	MmuEX0029222	SpAS9_2_A1	A1	EX
Mllt10	4	MmuEX0029223	SpAS9_2_A1	A1	EX
Mtdh	2	MmuEX0029961	SpAS9_2_A1	A1	EX
Mtdh	2	MmuEX0029956	SpAS9_2_A1	A1	EX
Mtf2	2	MmuEX0029979	SpAS9_2_A1	A1	EX
Mtf2	2	MmuEX0029976	SpAS9_2_A1	A1	EX
Myst2	2	MmuEX0030640	SpAS9_2_A1	A1	EX
Myst2	2	MmuEX0030642	SpAS9_2_A1	A1	EX
Naa40	2	MmuEX0030756	SpAS9_2_A1	A1	EX
Naa40	2	MmuEX0030754	SpAS9_2_A1	A1	EX
Ndc80	3	MmuEX0031220	SpAS9_2_A1	A1	EX
Ndc80	3	MmuEX0031218	SpAS9_2_A1	A1	EX
Ndc80	3	MmuEX0031217	SpAS9_2_A1	A1	EX
Nktr	3	MmuEX0031811	SpAS9_2_A1	A1	EX
Nktr	3	MmuEX0031809	SpAS9_2_A1	A1	EX
Nktr	3	MmuEX0031808	SpAS9_2_A1	A1	EX
Nme6	2	MmuEX0031899	SpAS9_2_A1	A1	EX
Nme6	2	MmuEX0031898	SpAS9_2_A1	A1	EX
Nt5c3	2	MmuEX0032489	SpAS9_2_A1	A1	EX
Nt5c3	2	MmuEX0032487	SpAS9_2_A1	A1	EX
Ntan1	2	MmuEX0032511	SpAS9_2_A1	A1	EX
Ntan1	2	MmuEX0032512	SpAS9_2_A1	A1	EX
Nudt5	2	MmuEX0032626	SpAS9_2_A1	A1	EX
Nudt5	2	MmuEX0032624	SpAS9_2_A1	A1	EX
Nup62cl	2	MmuEX0032793	SpAS9_2_A1	A1	EX
Nup62cl	2	MmuEX0032794	SpAS9_2_A1	A1	EX
Paip2	2	MmuEX0033483	SpAS9_2_A1	A1	EX
Paip2	2	MmuEX0033478	SpAS9_2_A1	A1	EX
Pbrm1	5	MmuEX0033825	SpAS9_2_A1	A1	EX
Pbrm1	5	MmuEX0033839	SpAS9_2_A1	A1	EX
Pbrm1	5	MmuEX0033831	SpAS9_2_A1	A1	EX
Pbrm1	5	MmuEX0033836	SpAS9_2_A1	A1	EX
Pbrm1	5	MmuEX0033826	SpAS9_2_A1	A1	EX
Pbx4	2	MmuEX0033855	SpAS9_2_A1	A1	EX
Pbx4	2	MmuEX0033856	SpAS9_2_A1	A1	EX
Pkm2	2	MmuEX0035418	SpAS9_2_A1	A1	EX
Pkm2	2	MmuEX0035417	SpAS9_2_A1	A1	EX
Plekhj1	2	MmuEX0035798	SpAS9_2_A1	A1	EX
Plekhj1	2	MmuEX0035799	SpAS9_2_A1	A1	EX
Plod2	2	MmuEX0035870	SpAS9_2_A1	A1	EX
Plod2	2	MmuEX0035862	SpAS9_2_A1	A1	EX
Pou2f1	2	MmuEX0036418	SpAS9_2_A1	A1	EX
Pou2f1	2	MmuEX0036415	SpAS9_2_A1	A1	EX
Prkd1	4	MmuEX0037153	SpAS9_2_A1	A1	EX
Prkd1	4	MmuEX0037152	SpAS9_2_A1	A1	EX
Prkd1	4	MmuEX0037151	SpAS9_2_A1	A1	EX
Prkd1	4	MmuEX0037150	SpAS9_2_A1	A1	EX
Prmt1	2	MmuEX0037226	SpAS9_2_A1	A1	EX
Prmt1	2	MmuEX0037224	SpAS9_2_A1	A1	EX
Prpf39	3	MmuEX0037327	SpAS9_2_A1	A1	EX
Prpf39	3	MmuEX0037329	SpAS9_2_A1	A1	EX
Prpf39	3	MmuEX0037328	SpAS9_2_A1	A1	EX
R3hdm1	3	MmuEX0038208	SpAS9_2_A1	A1	EX
R3hdm1	3	MmuEX0038210	SpAS9_2_A1	A1	EX
R3hdm1	3	MmuEX0038209	SpAS9_2_A1	A1	EX
Rad18	2	MmuEX0038480	SpAS9_2_A1	A1	EX
Rad18	2	MmuEX0038482	SpAS9_2_A1	A1	EX
Raly	2	MmuEX0038683	SpAS9_2_A1	A1	EX
Raly	2	MmuEX0038684	SpAS9_2_A1	A1	EX
Ranbp3	2	MmuEX0038728	SpAS9_2_A1	A1	EX
Ranbp3	2	MmuEX0038729	SpAS9_2_A1	A1	EX
Rbbp4	8	MmuEX0038982	SpAS9_2_A1	A1	EX
Rbbp4	8	MmuEX0038986	SpAS9_2_A1	A1	EX
Rbbp4	8	MmuEX0038980	SpAS9_2_A1	A1	EX
Rbbp4	8	MmuEX0038983	SpAS9_2_A1	A1	EX
Rbbp4	8	MmuEX0038981	SpAS9_2_A1	A1	EX
Rbbp4	8	MmuEX0038985	SpAS9_2_A1	A1	EX
Rbbp4	8	MmuEX0038984	SpAS9_2_A1	A1	EX
Rbbp4	8	MmuEX0038987	SpAS9_2_A1	A1	EX
Rbm14	4	MmuEX0039064	SpAS9_2_A1	A1	EX
Rbm14	4	MmuEX0039061	SpAS9_2_A1	A1	EX
Rbm14	4	MmuEX0039065	SpAS9_2_A1	A1	EX
Rbm14	4	MmuEX0039063	SpAS9_2_A1	A1	EX
Rbm25	2	MmuEX0039099	SpAS9_2_A1	A1	EX
Rbm25	2	MmuEX0039097	SpAS9_2_A1	A1	EX
Rbm5	2	MmuEX0039180	SpAS9_2_A1	A1	EX
Rbm5	2	MmuEX0039182	SpAS9_2_A1	A1	EX
Rbm6	4	MmuEX0039187	SpAS9_2_A1	A1	EX
Rbm6	4	MmuEX0039189	SpAS9_2_A1	A1	EX
Rbm6	4	MmuEX0039186	SpAS9_2_A1	A1	EX
Rbm6	4	MmuEX0039188	SpAS9_2_A1	A1	EX
Riok3	3	MmuEX0039910	SpAS9_2_A1	A1	EX
Riok3	3	MmuEX0039911	SpAS9_2_A1	A1	EX
Riok3	3	MmuEX0039909	SpAS9_2_A1	A1	EX
Rpain	3	MmuEX0040322	SpAS9_2_A1	A1	EX
Rpain	3	MmuEX0040324	SpAS9_2_A1	A1	EX
Rpain	3	MmuEX0040323	SpAS9_2_A1	A1	EX
Rrp36	3	MmuEX0040607	SpAS9_2_A1	A1	EX
Rrp36	3	MmuEX0040606	SpAS9_2_A1	A1	EX
Rrp36	3	MmuEX0040605	SpAS9_2_A1	A1	EX
Rsrc2	3	MmuEX0040663	SpAS9_2_A1	A1	EX
Rsrc2	3	MmuEX0040661	SpAS9_2_A1	A1	EX
Rsrc2	3	MmuEX0040664	SpAS9_2_A1	A1	EX
Scamp4	2	MmuEX0041142	SpAS9_2_A1	A1	EX
Scamp4	2	MmuEX0041143	SpAS9_2_A1	A1	EX
Sdccag3	5	MmuEX0041371	SpAS9_2_A1	A1	EX
Sdccag3	5	MmuEX0041374	SpAS9_2_A1	A1	EX
Sdccag3	5	MmuEX0041370	SpAS9_2_A1	A1	EX
Sdccag3	5	MmuEX0041368	SpAS9_2_A1	A1	EX
Sdccag3	5	MmuEX0041372	SpAS9_2_A1	A1	EX
Sf1	2	MmuEX0041898	SpAS9_2_A1	A1	EX
Sf1	2	MmuEX0041897	SpAS9_2_A1	A1	EX
Slc35c2	3	MmuEX0043137	SpAS9_2_A1	A1	EX
Slc35c2	3	MmuEX0043139	SpAS9_2_A1	A1	EX
Slc35c2	3	MmuEX0043138	SpAS9_2_A1	A1	EX
Slc4a7	2	MmuEX0043426	SpAS9_2_A1	A1	EX
Slc4a7	2	MmuEX0043420	SpAS9_2_A1	A1	EX
Smpd4	2	MmuEX0043985	SpAS9_2_A1	A1	EX
Smpd4	2	MmuEX0043984	SpAS9_2_A1	A1	EX
Snd1	2	MmuEX0044107	SpAS9_2_A1	A1	EX
Snd1	2	MmuEX0044110	SpAS9_2_A1	A1	EX
Srcap	4	MmuEX0044843	SpAS9_2_A1	A1	EX
Srcap	4	MmuEX0044846	SpAS9_2_A1	A1	EX
Srcap	4	MmuEX0044849	SpAS9_2_A1	A1	EX
Srcap	4	MmuEX0044848	SpAS9_2_A1	A1	EX
Srsf4	2	MmuEX0044994	SpAS9_2_A1	A1	EX
Srsf4	2	MmuEX0044995	SpAS9_2_A1	A1	EX
Stag3	2	MmuEX0045256	SpAS9_2_A1	A1	EX
Stag3	2	MmuEX0045255	SpAS9_2_A1	A1	EX
Tarbp2	2	MmuEX0046298	SpAS9_2_A1	A1	EX
Tarbp2	2	MmuEX0046297	SpAS9_2_A1	A1	EX
Tars2	3	MmuEX0046310	SpAS9_2_A1	A1	EX
Tars2	3	MmuEX0046312	SpAS9_2_A1	A1	EX
Tars2	3	MmuEX0046311	SpAS9_2_A1	A1	EX
Tbp	2	MmuEX0046605	SpAS9_2_A1	A1	EX
Tbp	2	MmuEX0046606	SpAS9_2_A1	A1	EX
Tcerg1	2	MmuEX0046645	SpAS9_2_A1	A1	EX
Tcerg1	2	MmuEX0046648	SpAS9_2_A1	A1	EX
Tcf3	2	MmuEX0046670	SpAS9_2_A1	A1	EX
Tcf3	2	MmuEX0046674	SpAS9_2_A1	A1	EX
Tfdp2	3	MmuEX0047060	SpAS9_2_A1	A1	EX
Tfdp2	3	MmuEX0047061	SpAS9_2_A1	A1	EX
Tfdp2	3	MmuEX0047055	SpAS9_2_A1	A1	EX
Thap7	3	MmuEX0047169	SpAS9_2_A1	A1	EX
Thap7	3	MmuEX0047170	SpAS9_2_A1	A1	EX
Thap7	3	MmuEX0047171	SpAS9_2_A1	A1	EX
Thrap3	2	MmuEX0047236	SpAS9_2_A1	A1	EX
Thrap3	2	MmuEX0047239	SpAS9_2_A1	A1	EX
Tjap1	2	MmuEX0047380	SpAS9_2_A1	A1	EX
Tjap1	2	MmuEX0047381	SpAS9_2_A1	A1	EX
Tmem134	2	MmuEX0047728	SpAS9_2_A1	A1	EX
Tmem134	2	MmuEX0047727	SpAS9_2_A1	A1	EX
Tmem14c	2	MmuEX0047774	SpAS9_2_A1	A1	EX
Tmem14c	2	MmuEX0047776	SpAS9_2_A1	A1	EX
Tmem161a	4	MmuEX0047784	SpAS9_2_A1	A1	EX
Tmem161a	4	MmuEX0047788	SpAS9_2_A1	A1	EX
Tmem161a	4	MmuEX0047787	SpAS9_2_A1	A1	EX
Tmem161a	4	MmuEX0047785	SpAS9_2_A1	A1	EX
Tmem39a	2	MmuEX0047957	SpAS9_2_A1	A1	EX
Tmem39a	2	MmuEX0047959	SpAS9_2_A1	A1	EX
Tpd52l2	2	MmuEX0048582	SpAS9_2_A1	A1	EX
Tpd52l2	2	MmuEX0048580	SpAS9_2_A1	A1	EX
Tpm1	4	MmuEX0048594	SpAS9_2_A1	A1	EX
Tpm1	4	MmuEX0048595	SpAS9_2_A1	A1	EX
Tpm1	4	MmuEX0048598	SpAS9_2_A1	A1	EX
Tpm1	4	MmuEX0048597	SpAS9_2_A1	A1	EX
Trnau1ap	3	MmuEX0049065	SpAS9_2_A1	A1	EX
Trnau1ap	3	MmuEX0049063	SpAS9_2_A1	A1	EX
Trnau1ap	3	MmuEX0049066	SpAS9_2_A1	A1	EX
Tsc2	2	MmuEX0049266	SpAS9_2_A1	A1	EX
Tsc2	2	MmuEX0049258	SpAS9_2_A1	A1	EX
Ttc3	4	MmuEX0049525	SpAS9_2_A1	A1	EX
Ttc3	4	MmuEX0049510	SpAS9_2_A1	A1	EX
Ttc3	4	MmuEX0049521	SpAS9_2_A1	A1	EX
Ttc3	4	MmuEX0049508	SpAS9_2_A1	A1	EX
U2af1	3	MmuEX0050047	SpAS9_2_A1	A1	EX
U2af1	3	MmuEX0050049	SpAS9_2_A1	A1	EX
U2af1	3	MmuEX0050048	SpAS9_2_A1	A1	EX
Ubac2	2	MmuEX0050098	SpAS9_2_A1	A1	EX
Ubac2	2	MmuEX0050097	SpAS9_2_A1	A1	EX
Ube2j2	2	MmuEX0050174	SpAS9_2_A1	A1	EX
Ube2j2	2	MmuEX0050170	SpAS9_2_A1	A1	EX
Vrk1	2	MmuEX0051616	SpAS9_2_A1	A1	EX
Vrk1	2	MmuEX0051612	SpAS9_2_A1	A1	EX
Xrcc6	3	MmuEX0052451	SpAS9_2_A1	A1	EX
Xrcc6	3	MmuEX0052449	SpAS9_2_A1	A1	EX
Xrcc6	3	MmuEX0052450	SpAS9_2_A1	A1	EX
Xylb	2	MmuEX0052476	SpAS9_2_A1	A1	EX
Xylb	2	MmuEX0052479	SpAS9_2_A1	A1	EX
Zcrb1	2	MmuEX0052848	SpAS9_2_A1	A1	EX
Zcrb1	2	MmuEX0052849	SpAS9_2_A1	A1	EX
Zfp187	2	MmuEX0053075	SpAS9_2_A1	A1	EX
Zfp187	2	MmuEX0053074	SpAS9_2_A1	A1	EX
Zfp655	2	MmuEX0053537	SpAS9_2_A1	A1	EX
Zfp655	2	MmuEX0053538	SpAS9_2_A1	A1	EX
Zfp688	2	MmuEX0053551	SpAS9_2_A1	A1	EX
Zfp688	2	MmuEX0053552	SpAS9_2_A1	A1	EX
Zranb2	2	MmuEX0054029	SpAS9_2_A1	A1	EX
Zranb2	2	MmuEX0054031	SpAS9_2_A1	A1	EX
1190005F20Rik	2	MmuINT0000431	SpAS9_2_A1	A1	INT
1190005F20Rik	2	MmuINT0000432	SpAS9_2_A1	A1	INT
1500002O20Rik	2	MmuINT0000646	SpAS9_2_A1	A1	INT
1500002O20Rik	2	MmuINT0000648	SpAS9_2_A1	A1	INT
1700081L11Rik	2	MmuINT0001501	SpAS9_2_A1	A1	INT
1700081L11Rik	2	MmuINT0001503	SpAS9_2_A1	A1	INT
2410006H16Rik	3	MmuINT0002464	SpAS9_2_A1	A1	INT
2410006H16Rik	3	MmuINT0002463	SpAS9_2_A1	A1	INT
2410006H16Rik	3	MmuINT0002462	SpAS9_2_A1	A1	INT
2410091C18Rik	2	MmuINT0002561	SpAS9_2_A1	A1	INT
2410091C18Rik	2	MmuINT0002560	SpAS9_2_A1	A1	INT
2810428I15Rik	2	MmuINT0003110	SpAS9_2_A1	A1	INT
2810428I15Rik	2	MmuINT0003109	SpAS9_2_A1	A1	INT
2810429I04Rik	2	MmuINT0003116	SpAS9_2_A1	A1	INT
2810429I04Rik	2	MmuINT0003113	SpAS9_2_A1	A1	INT
4930447C04Rik	2	MmuINT0004087	SpAS9_2_A1	A1	INT
4930447C04Rik	2	MmuINT0004085	SpAS9_2_A1	A1	INT
9430015G10Rik	2	MmuINT0006153	SpAS9_2_A1	A1	INT
9430015G10Rik	2	MmuINT0006150	SpAS9_2_A1	A1	INT
Acd	2	MmuINT0009703	SpAS9_2_A1	A1	INT
Acd	2	MmuINT0009704	SpAS9_2_A1	A1	INT
Akap8l	2	MmuINT0013437	SpAS9_2_A1	A1	INT
Akap8l	2	MmuINT0013438	SpAS9_2_A1	A1	INT
Alg3	2	MmuINT0014112	SpAS9_2_A1	A1	INT
Alg3	2	MmuINT0014113	SpAS9_2_A1	A1	INT
Als2cr4	2	MmuINT0014528	SpAS9_2_A1	A1	INT
Als2cr4	2	MmuINT0014526	SpAS9_2_A1	A1	INT
Anks3	2	MmuINT0015911	SpAS9_2_A1	A1	INT
Anks3	2	MmuINT0015915	SpAS9_2_A1	A1	INT
Arhgdig	4	MmuINT0018311	SpAS9_2_A1	A1	INT
Arhgdig	4	MmuINT0018309	SpAS9_2_A1	A1	INT
Arhgdig	4	MmuINT0018312	SpAS9_2_A1	A1	INT
Arhgdig	4	MmuINT0018310	SpAS9_2_A1	A1	INT
Aspscr1	2	MmuINT0019947	SpAS9_2_A1	A1	INT
Aspscr1	2	MmuINT0019942	SpAS9_2_A1	A1	INT
Atp6v0b	2	MmuINT0021536	SpAS9_2_A1	A1	INT
Atp6v0b	2	MmuINT0021535	SpAS9_2_A1	A1	INT
Atp6v1a	2	MmuINT0021561	SpAS9_2_A1	A1	INT
Atp6v1a	2	MmuINT0021562	SpAS9_2_A1	A1	INT
Aup1	6	MmuINT0022278	SpAS9_2_A1	A1	INT
Aup1	6	MmuINT0022276	SpAS9_2_A1	A1	INT
Aup1	6	MmuINT0022273	SpAS9_2_A1	A1	INT
Aup1	6	MmuINT0022282	SpAS9_2_A1	A1	INT
Aup1	6	MmuINT0022275	SpAS9_2_A1	A1	INT
Aup1	6	MmuINT0022272	SpAS9_2_A1	A1	INT
Brd8	3	MmuINT0025721	SpAS9_2_A1	A1	INT
Brd8	3	MmuINT0025710	SpAS9_2_A1	A1	INT
Brd8	3	MmuINT0025723	SpAS9_2_A1	A1	INT
Cars2	2	MmuINT0029219	SpAS9_2_A1	A1	INT
Cars2	2	MmuINT0029218	SpAS9_2_A1	A1	INT
Cby1	3	MmuINT0029856	SpAS9_2_A1	A1	INT
Cby1	3	MmuINT0029855	SpAS9_2_A1	A1	INT
Cby1	3	MmuINT0029857	SpAS9_2_A1	A1	INT
Ccdc97	2	MmuINT0031479	SpAS9_2_A1	A1	INT
Ccdc97	2	MmuINT0031482	SpAS9_2_A1	A1	INT
Cdk10	2	MmuINT0033536	SpAS9_2_A1	A1	INT
Cdk10	2	MmuINT0033537	SpAS9_2_A1	A1	INT
Cep350	2	MmuINT0034844	SpAS9_2_A1	A1	INT
Cep350	2	MmuINT0034845	SpAS9_2_A1	A1	INT
Chd4	2	MmuINT0035641	SpAS9_2_A1	A1	INT
Chd4	2	MmuINT0035645	SpAS9_2_A1	A1	INT
Cops3	3	MmuINT0040982	SpAS9_2_A1	A1	INT
Cops3	3	MmuINT0040977	SpAS9_2_A1	A1	INT
Cops3	3	MmuINT0040985	SpAS9_2_A1	A1	INT
Cops7a	2	MmuINT0041021	SpAS9_2_A1	A1	INT
Cops7a	2	MmuINT0041016	SpAS9_2_A1	A1	INT
Cpne7	3	MmuINT0041645	SpAS9_2_A1	A1	INT
Cpne7	3	MmuINT0041638	SpAS9_2_A1	A1	INT
Cpne7	3	MmuINT0041639	SpAS9_2_A1	A1	INT
Cpsf3l	3	MmuINT0041815	SpAS9_2_A1	A1	INT
Cpsf3l	3	MmuINT0041814	SpAS9_2_A1	A1	INT
Cpsf3l	3	MmuINT0041813	SpAS9_2_A1	A1	INT
Cpt1c	4	MmuINT0041887	SpAS9_2_A1	A1	INT
Cpt1c	4	MmuINT0041890	SpAS9_2_A1	A1	INT
Cpt1c	4	MmuINT0041886	SpAS9_2_A1	A1	INT
Cpt1c	4	MmuINT0041891	SpAS9_2_A1	A1	INT
Csde1	2	MmuINT0042696	SpAS9_2_A1	A1	INT
Csde1	2	MmuINT0042695	SpAS9_2_A1	A1	INT
Cuta	2	MmuINT0044187	SpAS9_2_A1	A1	INT
Cuta	2	MmuINT0044185	SpAS9_2_A1	A1	INT
Cxxc1	2	MmuINT0044414	SpAS9_2_A1	A1	INT
Cxxc1	2	MmuINT0044413	SpAS9_2_A1	A1	INT
Ddhd2	3	MmuINT0047412	SpAS9_2_A1	A1	INT
Ddhd2	3	MmuINT0047414	SpAS9_2_A1	A1	INT
Ddhd2	3	MmuINT0047413	SpAS9_2_A1	A1	INT
Ddx54	2	MmuINT0047943	SpAS9_2_A1	A1	INT
Ddx54	2	MmuINT0047942	SpAS9_2_A1	A1	INT
Dlg4	2	MmuINT0049949	SpAS9_2_A1	A1	INT
Dlg4	2	MmuINT0049952	SpAS9_2_A1	A1	INT
Dpp7	5	MmuINT0052963	SpAS9_2_A1	A1	INT
Dpp7	5	MmuINT0052968	SpAS9_2_A1	A1	INT
Dpp7	5	MmuINT0052971	SpAS9_2_A1	A1	INT
Dpp7	5	MmuINT0052972	SpAS9_2_A1	A1	INT
Dpp7	5	MmuINT0052962	SpAS9_2_A1	A1	INT
Eif2b4	2	MmuINT0056174	SpAS9_2_A1	A1	INT
Eif2b4	2	MmuINT0056173	SpAS9_2_A1	A1	INT
Erf	2	MmuINT0058824	SpAS9_2_A1	A1	INT
Erf	2	MmuINT0058823	SpAS9_2_A1	A1	INT
Fastk	2	MmuINT0062623	SpAS9_2_A1	A1	INT
Fastk	2	MmuINT0062627	SpAS9_2_A1	A1	INT
Fbxl6	2	MmuINT0063133	SpAS9_2_A1	A1	INT
Fbxl6	2	MmuINT0063134	SpAS9_2_A1	A1	INT
Fgfr1op	2	MmuINT0064258	SpAS9_2_A1	A1	INT
Fgfr1op	2	MmuINT0064257	SpAS9_2_A1	A1	INT
Fgfr1op2	2	MmuINT0064266	SpAS9_2_A1	A1	INT
Fgfr1op2	2	MmuINT0064265	SpAS9_2_A1	A1	INT
Fkbp8	2	MmuINT0064693	SpAS9_2_A1	A1	INT
Fkbp8	2	MmuINT0064692	SpAS9_2_A1	A1	INT
Foxn4	3	MmuINT0065666	SpAS9_2_A1	A1	INT
Foxn4	3	MmuINT0065664	SpAS9_2_A1	A1	INT
Foxn4	3	MmuINT0065665	SpAS9_2_A1	A1	INT
Giyd2	2	MmuINT0068991	SpAS9_2_A1	A1	INT
Giyd2	2	MmuINT0068993	SpAS9_2_A1	A1	INT
Glyr1	2	MmuINT0069593	SpAS9_2_A1	A1	INT
Glyr1	2	MmuINT0069591	SpAS9_2_A1	A1	INT
Gm166	2	MmuINT0070408	SpAS9_2_A1	A1	INT
Gm166	2	MmuINT0070406	SpAS9_2_A1	A1	INT
Gpn3	2	MmuINT0072787	SpAS9_2_A1	A1	INT
Gpn3	2	MmuINT0072788	SpAS9_2_A1	A1	INT
Hif1an	2	MmuINT0077746	SpAS9_2_A1	A1	INT
Hif1an	2	MmuINT0077747	SpAS9_2_A1	A1	INT
Hnrnph3	2	MmuINT0078505	SpAS9_2_A1	A1	INT
Hnrnph3	2	MmuINT0078507	SpAS9_2_A1	A1	INT
Irf3	2	MmuINT0083308	SpAS9_2_A1	A1	INT
Irf3	2	MmuINT0083304	SpAS9_2_A1	A1	INT
Itfg2	2	MmuINT0083527	SpAS9_2_A1	A1	INT
Itfg2	2	MmuINT0083526	SpAS9_2_A1	A1	INT
Kat5	2	MmuINT0085260	SpAS9_2_A1	A1	INT
Kat5	2	MmuINT0085259	SpAS9_2_A1	A1	INT
Klc3	4	MmuINT0087637	SpAS9_2_A1	A1	INT
Klc3	4	MmuINT0087638	SpAS9_2_A1	A1	INT
Klc3	4	MmuINT0087636	SpAS9_2_A1	A1	INT
Klc3	4	MmuINT0087645	SpAS9_2_A1	A1	INT
Kri1	2	MmuINT0088594	SpAS9_2_A1	A1	INT
Kri1	2	MmuINT0088585	SpAS9_2_A1	A1	INT
Laptm4a	3	MmuINT0089852	SpAS9_2_A1	A1	INT
Laptm4a	3	MmuINT0089850	SpAS9_2_A1	A1	INT
Laptm4a	3	MmuINT0089851	SpAS9_2_A1	A1	INT
Lmf2	2	MmuINT0091517	SpAS9_2_A1	A1	INT
Lmf2	2	MmuINT0091511	SpAS9_2_A1	A1	INT
Lrrc14	2	MmuINT0092828	SpAS9_2_A1	A1	INT
Lrrc14	2	MmuINT0092827	SpAS9_2_A1	A1	INT
Lrrc41	2	MmuINT0093022	SpAS9_2_A1	A1	INT
Lrrc41	2	MmuINT0093017	SpAS9_2_A1	A1	INT
Mast3	5	MmuINT0096041	SpAS9_2_A1	A1	INT
Mast3	5	MmuINT0096039	SpAS9_2_A1	A1	INT
Mast3	5	MmuINT0096061	SpAS9_2_A1	A1	INT
Mast3	5	MmuINT0096062	SpAS9_2_A1	A1	INT
Mast3	5	MmuINT0096040	SpAS9_2_A1	A1	INT
Mettl14	2	MmuINT0098020	SpAS9_2_A1	A1	INT
Mettl14	2	MmuINT0098023	SpAS9_2_A1	A1	INT
Mif4gd	2	MmuINT0098778	SpAS9_2_A1	A1	INT
Mif4gd	2	MmuINT0098779	SpAS9_2_A1	A1	INT
Mphosph9	2	MmuINT0100301	SpAS9_2_A1	A1	INT
Mphosph9	2	MmuINT0100316	SpAS9_2_A1	A1	INT
Mrpl10	2	MmuINT0100695	SpAS9_2_A1	A1	INT
Mrpl10	2	MmuINT0100698	SpAS9_2_A1	A1	INT
Mrpl43	2	MmuINT0100833	SpAS9_2_A1	A1	INT
Mrpl43	2	MmuINT0100832	SpAS9_2_A1	A1	INT
Mrpl55	2	MmuINT0100874	SpAS9_2_A1	A1	INT
Mrpl55	2	MmuINT0100875	SpAS9_2_A1	A1	INT
Mylk	2	MmuINT0103803	SpAS9_2_A1	A1	INT
Mylk	2	MmuINT0103802	SpAS9_2_A1	A1	INT
Nktr	2	MmuINT0108805	SpAS9_2_A1	A1	INT
Nktr	2	MmuINT0108806	SpAS9_2_A1	A1	INT
Nol8	2	MmuINT0109467	SpAS9_2_A1	A1	INT
Nol8	2	MmuINT0109464	SpAS9_2_A1	A1	INT
Nsf	2	MmuINT0110968	SpAS9_2_A1	A1	INT
Nsf	2	MmuINT0110986	SpAS9_2_A1	A1	INT
Pabpn1	2	MmuINT0114480	SpAS9_2_A1	A1	INT
Pabpn1	2	MmuINT0114481	SpAS9_2_A1	A1	INT
Pcyt2	2	MmuINT0116610	SpAS9_2_A1	A1	INT
Pcyt2	2	MmuINT0116609	SpAS9_2_A1	A1	INT
Pdxdc1	2	MmuINT0117593	SpAS9_2_A1	A1	INT
Pdxdc1	2	MmuINT0117581	SpAS9_2_A1	A1	INT
Pex19	2	MmuINT0118026	SpAS9_2_A1	A1	INT
Pex19	2	MmuINT0118024	SpAS9_2_A1	A1	INT
Pip5k1c	2	MmuINT0120165	SpAS9_2_A1	A1	INT
Pip5k1c	2	MmuINT0120163	SpAS9_2_A1	A1	INT
Pisd-ps2	2	MmuINT0120227	SpAS9_2_A1	A1	INT
Pisd-ps2	2	MmuINT0120228	SpAS9_2_A1	A1	INT
Piwil2	2	MmuINT0120405	SpAS9_2_A1	A1	INT
Piwil2	2	MmuINT0120387	SpAS9_2_A1	A1	INT
Prmt7	2	MmuINT0126829	SpAS9_2_A1	A1	INT
Prmt7	2	MmuINT0126844	SpAS9_2_A1	A1	INT
Psmb10	2	MmuINT0127876	SpAS9_2_A1	A1	INT
Psmb10	2	MmuINT0127875	SpAS9_2_A1	A1	INT
Pusl1	5	MmuINT0129799	SpAS9_2_A1	A1	INT
Pusl1	5	MmuINT0129798	SpAS9_2_A1	A1	INT
Pusl1	5	MmuINT0129796	SpAS9_2_A1	A1	INT
Pusl1	5	MmuINT0129797	SpAS9_2_A1	A1	INT
Pusl1	5	MmuINT0129794	SpAS9_2_A1	A1	INT
Qars	2	MmuINT0130121	SpAS9_2_A1	A1	INT
Qars	2	MmuINT0130120	SpAS9_2_A1	A1	INT
Rab24	3	MmuINT0130449	SpAS9_2_A1	A1	INT
Rab24	3	MmuINT0130447	SpAS9_2_A1	A1	INT
Rab24	3	MmuINT0130444	SpAS9_2_A1	A1	INT
Rbm4b	2	MmuINT0132870	SpAS9_2_A1	A1	INT
Rbm4b	2	MmuINT0132871	SpAS9_2_A1	A1	INT
Rce1	2	MmuINT0133169	SpAS9_2_A1	A1	INT
Rce1	2	MmuINT0133172	SpAS9_2_A1	A1	INT
Rcn2	2	MmuINT0133198	SpAS9_2_A1	A1	INT
Rcn2	2	MmuINT0133197	SpAS9_2_A1	A1	INT
Rfx7	2	MmuINT0134098	SpAS9_2_A1	A1	INT
Rfx7	2	MmuINT0134097	SpAS9_2_A1	A1	INT
Rhbdd3	3	MmuINT0134482	SpAS9_2_A1	A1	INT
Rhbdd3	3	MmuINT0134489	SpAS9_2_A1	A1	INT
Rhbdd3	3	MmuINT0134488	SpAS9_2_A1	A1	INT
Rint1	2	MmuINT0135099	SpAS9_2_A1	A1	INT
Rint1	2	MmuINT0135093	SpAS9_2_A1	A1	INT
Rnf20	3	MmuINT0135759	SpAS9_2_A1	A1	INT
Rnf20	3	MmuINT0135754	SpAS9_2_A1	A1	INT
Rnf20	3	MmuINT0135755	SpAS9_2_A1	A1	INT
Rogdi	3	MmuINT0136264	SpAS9_2_A1	A1	INT
Rogdi	3	MmuINT0136262	SpAS9_2_A1	A1	INT
Rogdi	3	MmuINT0136263	SpAS9_2_A1	A1	INT
Sars2	2	MmuINT0138860	SpAS9_2_A1	A1	INT
Sars2	2	MmuINT0138848	SpAS9_2_A1	A1	INT
Sec23b	2	MmuINT0140566	SpAS9_2_A1	A1	INT
Sec23b	2	MmuINT0140577	SpAS9_2_A1	A1	INT
Sf3b3	2	MmuINT0142408	SpAS9_2_A1	A1	INT
Sf3b3	2	MmuINT0142427	SpAS9_2_A1	A1	INT
Skiv2l	3	MmuINT0144281	SpAS9_2_A1	A1	INT
Skiv2l	3	MmuINT0144291	SpAS9_2_A1	A1	INT
Skiv2l	3	MmuINT0144267	SpAS9_2_A1	A1	INT
Slc11a2	2	MmuINT0144465	SpAS9_2_A1	A1	INT
Slc11a2	2	MmuINT0144466	SpAS9_2_A1	A1	INT
Slc35b1	2	MmuINT0146320	SpAS9_2_A1	A1	INT
Slc35b1	2	MmuINT0146319	SpAS9_2_A1	A1	INT
Snhg11	2	MmuINT0149695	SpAS9_2_A1	A1	INT
Snhg11	2	MmuINT0149694	SpAS9_2_A1	A1	INT
Snrpa1	2	MmuINT0149815	SpAS9_2_A1	A1	INT
Snrpa1	2	MmuINT0149816	SpAS9_2_A1	A1	INT
Srrt	2	MmuINT0152626	SpAS9_2_A1	A1	INT
Srrt	2	MmuINT0152625	SpAS9_2_A1	A1	INT
Stag3	7	MmuINT0153555	SpAS9_2_A1	A1	INT
Stag3	7	MmuINT0153579	SpAS9_2_A1	A1	INT
Stag3	7	MmuINT0153561	SpAS9_2_A1	A1	INT
Stag3	7	MmuINT0153583	SpAS9_2_A1	A1	INT
Stag3	7	MmuINT0153578	SpAS9_2_A1	A1	INT
Stag3	7	MmuINT0153584	SpAS9_2_A1	A1	INT
Stag3	7	MmuINT0153581	SpAS9_2_A1	A1	INT
Stk19	2	MmuINT0154065	SpAS9_2_A1	A1	INT
Stk19	2	MmuINT0154062	SpAS9_2_A1	A1	INT
Syngr4	2	MmuINT0156001	SpAS9_2_A1	A1	INT
Syngr4	2	MmuINT0156003	SpAS9_2_A1	A1	INT
Taz	2	MmuINT0157187	SpAS9_2_A1	A1	INT
Taz	2	MmuINT0157190	SpAS9_2_A1	A1	INT
Tcf12	2	MmuINT0158033	SpAS9_2_A1	A1	INT
Tcf12	2	MmuINT0158044	SpAS9_2_A1	A1	INT
Tex12	2	MmuINT0159127	SpAS9_2_A1	A1	INT
Tex12	2	MmuINT0159125	SpAS9_2_A1	A1	INT
Tmem161a	2	MmuINT0161616	SpAS9_2_A1	A1	INT
Tmem161a	2	MmuINT0161614	SpAS9_2_A1	A1	INT
Tmod3	2	MmuINT0162580	SpAS9_2_A1	A1	INT
Tmod3	2	MmuINT0162588	SpAS9_2_A1	A1	INT
Tnip2	2	MmuINT0163184	SpAS9_2_A1	A1	INT
Tnip2	2	MmuINT0163185	SpAS9_2_A1	A1	INT
Tnpo3	2	MmuINT0163475	SpAS9_2_A1	A1	INT
Tnpo3	2	MmuINT0163479	SpAS9_2_A1	A1	INT
Tor1a	2	MmuINT0163995	SpAS9_2_A1	A1	INT
Tor1a	2	MmuINT0163994	SpAS9_2_A1	A1	INT
Trim26	2	MmuINT0165054	SpAS9_2_A1	A1	INT
Trim26	2	MmuINT0165053	SpAS9_2_A1	A1	INT
Trp53i13	2	MmuINT0165809	SpAS9_2_A1	A1	INT
Trp53i13	2	MmuINT0165804	SpAS9_2_A1	A1	INT
Trrap	3	MmuINT0166381	SpAS9_2_A1	A1	INT
Trrap	3	MmuINT0166350	SpAS9_2_A1	A1	INT
Trrap	3	MmuINT0166380	SpAS9_2_A1	A1	INT
Tspan4	3	MmuINT0166723	SpAS9_2_A1	A1	INT
Tspan4	3	MmuINT0166725	SpAS9_2_A1	A1	INT
Tspan4	3	MmuINT0166722	SpAS9_2_A1	A1	INT
U2af1l4	3	MmuINT0168695	SpAS9_2_A1	A1	INT
U2af1l4	3	MmuINT0168692	SpAS9_2_A1	A1	INT
U2af1l4	3	MmuINT0168691	SpAS9_2_A1	A1	INT
Unc50	2	MmuINT0170566	SpAS9_2_A1	A1	INT
Unc50	2	MmuINT0170565	SpAS9_2_A1	A1	INT
Wnk1	2	MmuINT0176183	SpAS9_2_A1	A1	INT
Wnk1	2	MmuINT0176184	SpAS9_2_A1	A1	INT
Yipf3	3	MmuINT0177293	SpAS9_2_A1	A1	INT
Yipf3	3	MmuINT0177292	SpAS9_2_A1	A1	INT
Yipf3	3	MmuINT0177291	SpAS9_2_A1	A1	INT
Zbtb48	3	MmuINT0177735	SpAS9_2_A1	A1	INT
Zbtb48	3	MmuINT0177739	SpAS9_2_A1	A1	INT
Zbtb48	3	MmuINT0177732	SpAS9_2_A1	A1	INT
Zdhhc4	2	MmuINT0178313	SpAS9_2_A1	A1	INT
Zdhhc4	2	MmuINT0178308	SpAS9_2_A1	A1	INT
Zfp414	2	MmuINT0179212	SpAS9_2_A1	A1	INT
Zfp414	2	MmuINT0179211	SpAS9_2_A1	A1	INT
Zfp692-ps	3	MmuINT0179724	SpAS9_2_A1	A1	INT
Zfp692-ps	3	MmuINT0179730	SpAS9_2_A1	A1	INT
Zfp692-ps	3	MmuINT0179733	SpAS9_2_A1	A1	INT
Zfp711	2	MmuINT0179776	SpAS9_2_A1	A1	INT
Zfp711	2	MmuINT0179777	SpAS9_2_A1	A1	INT
Cep55	2	MmuALTD0003041	SpAS9_2_A1	A1	ALTD
Cep55	2	MmuALTD0003039	SpAS9_2_A1	A1	ALTD
D19Ertd737e	2	MmuALTD0003891	SpAS9_2_A1	A1	ALTD
D19Ertd737e	2	MmuALTD0003892	SpAS9_2_A1	A1	ALTD
Gng12	2	MmuALTD0006112	SpAS9_2_A1	A1	ALTD
Gng12	2	MmuALTD0006110	SpAS9_2_A1	A1	ALTD
Gtf2e2	2	MmuALTD0006347	SpAS9_2_A1	A1	ALTD
Gtf2e2	2	MmuALTD0006346	SpAS9_2_A1	A1	ALTD
Nars2	2	MmuALTD0009120	SpAS9_2_A1	A1	ALTD
Nars2	2	MmuALTD0009117	SpAS9_2_A1	A1	ALTD
Prkcsh	2	MmuALTD0011010	SpAS9_2_A1	A1	ALTD
Prkcsh	2	MmuALTD0011009	SpAS9_2_A1	A1	ALTD
Sgta	2	MmuALTD0012750	SpAS9_2_A1	A1	ALTD
Sgta	2	MmuALTD0012748	SpAS9_2_A1	A1	ALTD
Ska1	2	MmuALTD0012852	SpAS9_2_A1	A1	ALTD
Ska1	2	MmuALTD0012853	SpAS9_2_A1	A1	ALTD
Thoc7	2	MmuALTD0014285	SpAS9_2_A1	A1	ALTD
Thoc7	2	MmuALTD0014284	SpAS9_2_A1	A1	ALTD
Tle3	3	MmuALTD0014360	SpAS9_2_A1	A1	ALTD
Tle3	3	MmuALTD0014359	SpAS9_2_A1	A1	ALTD
Tle3	3	MmuALTD0014361	SpAS9_2_A1	A1	ALTD
Tpx2	2	MmuALTD0014707	SpAS9_2_A1	A1	ALTD
Tpx2	2	MmuALTD0014706	SpAS9_2_A1	A1	ALTD
Vrk1	2	MmuALTD0015570	SpAS9_2_A1	A1	ALTD
Vrk1	2	MmuALTD0015567	SpAS9_2_A1	A1	ALTD
Wdr31	2	MmuALTD0015639	SpAS9_2_A1	A1	ALTD
Wdr31	2	MmuALTD0015638	SpAS9_2_A1	A1	ALTD
Zdhhc4	2	MmuALTD0016000	SpAS9_2_A1	A1	ALTD
Zdhhc4	2	MmuALTD0016002	SpAS9_2_A1	A1	ALTD
2700050L05Rik	2	MmuALTA0000399	SpAS9_2_A1	A1	ALTA
2700050L05Rik	2	MmuALTA0000400	SpAS9_2_A1	A1	ALTA
Aco1	3	MmuALTA0001037	SpAS9_2_A1	A1	ALTA
Aco1	3	MmuALTA0001039	SpAS9_2_A1	A1	ALTA
Aco1	3	MmuALTA0001040	SpAS9_2_A1	A1	ALTA
Adpgk	2	MmuALTA0001239	SpAS9_2_A1	A1	ALTA
Adpgk	2	MmuALTA0001242	SpAS9_2_A1	A1	ALTA
Aup1	2	MmuALTA0002435	SpAS9_2_A1	A1	ALTA
Aup1	2	MmuALTA0002437	SpAS9_2_A1	A1	ALTA
Bcas3	2	MmuALTA0002696	SpAS9_2_A1	A1	ALTA
Bcas3	2	MmuALTA0002695	SpAS9_2_A1	A1	ALTA
Birc6	3	MmuALTA0002777	SpAS9_2_A1	A1	ALTA
Birc6	3	MmuALTA0002776	SpAS9_2_A1	A1	ALTA
Birc6	3	MmuALTA0002778	SpAS9_2_A1	A1	ALTA
Bub1	2	MmuALTA0002949	SpAS9_2_A1	A1	ALTA
Bub1	2	MmuALTA0002951	SpAS9_2_A1	A1	ALTA
Celf1	2	MmuALTA0003834	SpAS9_2_A1	A1	ALTA
Celf1	2	MmuALTA0003833	SpAS9_2_A1	A1	ALTA
Chtf18	2	MmuALTA0004131	SpAS9_2_A1	A1	ALTA
Chtf18	2	MmuALTA0004126	SpAS9_2_A1	A1	ALTA
Cox18	2	MmuALTA0004527	SpAS9_2_A1	A1	ALTA
Cox18	2	MmuALTA0004529	SpAS9_2_A1	A1	ALTA
Cpt1c	2	MmuALTA0004609	SpAS9_2_A1	A1	ALTA
Cpt1c	2	MmuALTA0004610	SpAS9_2_A1	A1	ALTA
Cuedc2	2	MmuALTA0004843	SpAS9_2_A1	A1	ALTA
Cuedc2	2	MmuALTA0004841	SpAS9_2_A1	A1	ALTA
Cuta	2	MmuALTA0004874	SpAS9_2_A1	A1	ALTA
Cuta	2	MmuALTA0004873	SpAS9_2_A1	A1	ALTA
Ddx4	2	MmuALTA0005247	SpAS9_2_A1	A1	ALTA
Ddx4	2	MmuALTA0005248	SpAS9_2_A1	A1	ALTA
Depdc5	2	MmuALTA0005345	SpAS9_2_A1	A1	ALTA
Depdc5	2	MmuALTA0005349	SpAS9_2_A1	A1	ALTA
Dmd	2	MmuALTA0005571	SpAS9_2_A1	A1	ALTA
Dmd	2	MmuALTA0005572	SpAS9_2_A1	A1	ALTA
Dpp7	2	MmuALTA0005811	SpAS9_2_A1	A1	ALTA
Dpp7	2	MmuALTA0005810	SpAS9_2_A1	A1	ALTA
Glmn	2	MmuALTA0007782	SpAS9_2_A1	A1	ALTA
Glmn	2	MmuALTA0007781	SpAS9_2_A1	A1	ALTA
Hif1a	2	MmuALTA0008596	SpAS9_2_A1	A1	ALTA
Hif1a	2	MmuALTA0008598	SpAS9_2_A1	A1	ALTA
March1	2	MmuALTA0010561	SpAS9_2_A1	A1	ALTA
March1	2	MmuALTA0010560	SpAS9_2_A1	A1	ALTA
Mrpl40	2	MmuALTA0011257	SpAS9_2_A1	A1	ALTA
Mrpl40	2	MmuALTA0011258	SpAS9_2_A1	A1	ALTA
Mrpl55	2	MmuALTA0011270	SpAS9_2_A1	A1	ALTA
Mrpl55	2	MmuALTA0011269	SpAS9_2_A1	A1	ALTA
Nr1h2	2	MmuALTA0012221	SpAS9_2_A1	A1	ALTA
Nr1h2	2	MmuALTA0012220	SpAS9_2_A1	A1	ALTA
Pbrm1	3	MmuALTA0012799	SpAS9_2_A1	A1	ALTA
Pbrm1	3	MmuALTA0012798	SpAS9_2_A1	A1	ALTA
Pbrm1	3	MmuALTA0012800	SpAS9_2_A1	A1	ALTA
Ppp1r8	2	MmuALTA0013946	SpAS9_2_A1	A1	ALTA
Ppp1r8	2	MmuALTA0013944	SpAS9_2_A1	A1	ALTA
Pprc1	2	MmuALTA0014025	SpAS9_2_A1	A1	ALTA
Pprc1	2	MmuALTA0014022	SpAS9_2_A1	A1	ALTA
Ptbp2	3	MmuALTA0014424	SpAS9_2_A1	A1	ALTA
Ptbp2	3	MmuALTA0014423	SpAS9_2_A1	A1	ALTA
Ptbp2	3	MmuALTA0014422	SpAS9_2_A1	A1	ALTA
Rg9mtd3	2	MmuALTA0015170	SpAS9_2_A1	A1	ALTA
Rg9mtd3	2	MmuALTA0015171	SpAS9_2_A1	A1	ALTA
Rnf44	2	MmuALTA0015407	SpAS9_2_A1	A1	ALTA
Rnf44	2	MmuALTA0015409	SpAS9_2_A1	A1	ALTA
Serbp1	2	MmuALTA0016155	SpAS9_2_A1	A1	ALTA
Serbp1	2	MmuALTA0016156	SpAS9_2_A1	A1	ALTA
Sgta	2	MmuALTA0016308	SpAS9_2_A1	A1	ALTA
Sgta	2	MmuALTA0016307	SpAS9_2_A1	A1	ALTA
Smarca4	3	MmuALTA0016849	SpAS9_2_A1	A1	ALTA
Smarca4	3	MmuALTA0016845	SpAS9_2_A1	A1	ALTA
Smarca4	3	MmuALTA0016848	SpAS9_2_A1	A1	ALTA
Tsc2	3	MmuALTA0018991	SpAS9_2_A1	A1	ALTA
Tsc2	3	MmuALTA0018996	SpAS9_2_A1	A1	ALTA
Tsc2	3	MmuALTA0018995	SpAS9_2_A1	A1	ALTA
Vrk1	2	MmuALTA0019908	SpAS9_2_A1	A1	ALTA
Vrk1	2	MmuALTA0019910	SpAS9_2_A1	A1	ALTA
Wdsub1	2	MmuALTA0020123	SpAS9_2_A1	A1	ALTA
Wdsub1	2	MmuALTA0020122	SpAS9_2_A1	A1	ALTA
Zfp428	2	MmuALTA0020637	SpAS9_2_A1	A1	ALTA
Zfp428	2	MmuALTA0020636	SpAS9_2_A1	A1	ALTA
0610037P05Rik	2	MmuEX0000066	SpAS9_3_A1	A1	EX
0610037P05Rik	2	MmuEX0000067	SpAS9_3_A1	A1	EX
1810020D17Rik	3	MmuEX0000657	SpAS9_3_A1	A1	EX
1810020D17Rik	3	MmuEX0000658	SpAS9_3_A1	A1	EX
1810020D17Rik	3	MmuEX0000660	SpAS9_3_A1	A1	EX
2510006D16Rik	2	MmuEX0001052	SpAS9_3_A1	A1	EX
2510006D16Rik	2	MmuEX0001051	SpAS9_3_A1	A1	EX
2610015P09Rik	3	MmuEX0001072	SpAS9_3_A1	A1	EX
2610015P09Rik	3	MmuEX0001077	SpAS9_3_A1	A1	EX
2610015P09Rik	3	MmuEX0001079	SpAS9_3_A1	A1	EX
2700029M09Rik	3	MmuEX0001174	SpAS9_3_A1	A1	EX
2700029M09Rik	3	MmuEX0001173	SpAS9_3_A1	A1	EX
2700029M09Rik	3	MmuEX0001175	SpAS9_3_A1	A1	EX
4833420G17Rik	2	MmuEX0001376	SpAS9_3_A1	A1	EX
4833420G17Rik	2	MmuEX0001374	SpAS9_3_A1	A1	EX
5133400J02Rik	2	MmuEX0001946	SpAS9_3_A1	A1	EX
5133400J02Rik	2	MmuEX0001944	SpAS9_3_A1	A1	EX
9230110C19Rik	2	MmuEX0002338	SpAS9_3_A1	A1	EX
9230110C19Rik	2	MmuEX0002337	SpAS9_3_A1	A1	EX
A830018L16Rik	2	MmuEX0002553	SpAS9_3_A1	A1	EX
A830018L16Rik	2	MmuEX0002551	SpAS9_3_A1	A1	EX
AC111135.1	2	MmuEX0002619	SpAS9_3_A1	A1	EX
AC111135.1	2	MmuEX0002621	SpAS9_3_A1	A1	EX
Acd	2	MmuEX0003447	SpAS9_3_A1	A1	EX
Acd	2	MmuEX0003448	SpAS9_3_A1	A1	EX
Aco1	5	MmuEX0003489	SpAS9_3_A1	A1	EX
Aco1	5	MmuEX0003492	SpAS9_3_A1	A1	EX
Aco1	5	MmuEX0003495	SpAS9_3_A1	A1	EX
Aco1	5	MmuEX0003491	SpAS9_3_A1	A1	EX
Aco1	5	MmuEX0003494	SpAS9_3_A1	A1	EX
Aim1l	3	MmuEX0004436	SpAS9_3_A1	A1	EX
Aim1l	3	MmuEX0004433	SpAS9_3_A1	A1	EX
Aim1l	3	MmuEX0004435	SpAS9_3_A1	A1	EX
Akap13	2	MmuEX0004486	SpAS9_3_A1	A1	EX
Akap13	2	MmuEX0004490	SpAS9_3_A1	A1	EX
Aplp2	2	MmuEX0005569	SpAS9_3_A1	A1	EX
Aplp2	2	MmuEX0005570	SpAS9_3_A1	A1	EX
Atp5h	2	MmuEX0006863	SpAS9_3_A1	A1	EX
Atp5h	2	MmuEX0006864	SpAS9_3_A1	A1	EX
Atp5s	2	MmuEX0006869	SpAS9_3_A1	A1	EX
Atp5s	2	MmuEX0006870	SpAS9_3_A1	A1	EX
Atp6v1e1	2	MmuEX0006910	SpAS9_3_A1	A1	EX
Atp6v1e1	2	MmuEX0006911	SpAS9_3_A1	A1	EX
Bag6	2	MmuEX0007606	SpAS9_3_A1	A1	EX
Bag6	2	MmuEX0007605	SpAS9_3_A1	A1	EX
Bcas3	2	MmuEX0007809	SpAS9_3_A1	A1	EX
Bcas3	2	MmuEX0007804	SpAS9_3_A1	A1	EX
Birc6	2	MmuEX0008015	SpAS9_3_A1	A1	EX
Birc6	2	MmuEX0008014	SpAS9_3_A1	A1	EX
Boll	3	MmuEX0008120	SpAS9_3_A1	A1	EX
Boll	3	MmuEX0008121	SpAS9_3_A1	A1	EX
Boll	3	MmuEX0008123	SpAS9_3_A1	A1	EX
Btrc	3	MmuEX0008417	SpAS9_3_A1	A1	EX
Btrc	3	MmuEX0008413	SpAS9_3_A1	A1	EX
Btrc	3	MmuEX0008412	SpAS9_3_A1	A1	EX
C330018D20Rik	2	MmuEX0008558	SpAS9_3_A1	A1	EX
C330018D20Rik	2	MmuEX0008560	SpAS9_3_A1	A1	EX
C79407	2	MmuEX0008624	SpAS9_3_A1	A1	EX
C79407	2	MmuEX0008629	SpAS9_3_A1	A1	EX
Calu	2	MmuEX0008942	SpAS9_3_A1	A1	EX
Calu	2	MmuEX0008941	SpAS9_3_A1	A1	EX
Camkk2	2	MmuEX0008996	SpAS9_3_A1	A1	EX
Camkk2	2	MmuEX0008998	SpAS9_3_A1	A1	EX
Ccar1	2	MmuEX0009431	SpAS9_3_A1	A1	EX
Ccar1	2	MmuEX0009438	SpAS9_3_A1	A1	EX
Ccdc136	5	MmuEX0009560	SpAS9_3_A1	A1	EX
Ccdc136	5	MmuEX0009561	SpAS9_3_A1	A1	EX
Ccdc136	5	MmuEX0009562	SpAS9_3_A1	A1	EX
Ccdc136	5	MmuEX0009564	SpAS9_3_A1	A1	EX
Ccdc136	5	MmuEX0009563	SpAS9_3_A1	A1	EX
Ccdc75	2	MmuEX0009910	SpAS9_3_A1	A1	EX
Ccdc75	2	MmuEX0009912	SpAS9_3_A1	A1	EX
Ccny	2	MmuEX0010100	SpAS9_3_A1	A1	EX
Ccny	2	MmuEX0010101	SpAS9_3_A1	A1	EX
Cib1	2	MmuEX0011419	SpAS9_3_A1	A1	EX
Cib1	2	MmuEX0011418	SpAS9_3_A1	A1	EX
Commd8	2	MmuEX0012387	SpAS9_3_A1	A1	EX
Commd8	2	MmuEX0012385	SpAS9_3_A1	A1	EX
Cox4nb	2	MmuEX0012511	SpAS9_3_A1	A1	EX
Cox4nb	2	MmuEX0012512	SpAS9_3_A1	A1	EX
Cuta	2	MmuEX0013200	SpAS9_3_A1	A1	EX
Cuta	2	MmuEX0013201	SpAS9_3_A1	A1	EX
Dhps	2	MmuEX0014493	SpAS9_3_A1	A1	EX
Dhps	2	MmuEX0014494	SpAS9_3_A1	A1	EX
Dnahc11	5	MmuEX0014956	SpAS9_3_A1	A1	EX
Dnahc11	5	MmuEX0014957	SpAS9_3_A1	A1	EX
Dnahc11	5	MmuEX0014959	SpAS9_3_A1	A1	EX
Dnahc11	5	MmuEX0014954	SpAS9_3_A1	A1	EX
Dnahc11	5	MmuEX0014960	SpAS9_3_A1	A1	EX
Dnajc5	2	MmuEX0015220	SpAS9_3_A1	A1	EX
Dnajc5	2	MmuEX0015222	SpAS9_3_A1	A1	EX
Dner	2	MmuEX0015264	SpAS9_3_A1	A1	EX
Dner	2	MmuEX0015262	SpAS9_3_A1	A1	EX
Dsn1	2	MmuEX0015733	SpAS9_3_A1	A1	EX
Dsn1	2	MmuEX0015736	SpAS9_3_A1	A1	EX
Dtx2	2	MmuEX0015853	SpAS9_3_A1	A1	EX
Dtx2	2	MmuEX0015851	SpAS9_3_A1	A1	EX
Efr3a	2	MmuEX0016373	SpAS9_3_A1	A1	EX
Efr3a	2	MmuEX0016378	SpAS9_3_A1	A1	EX
Eme1	2	MmuEX0016758	SpAS9_3_A1	A1	EX
Eme1	2	MmuEX0016757	SpAS9_3_A1	A1	EX
Ep300	3	MmuEX0016943	SpAS9_3_A1	A1	EX
Ep300	3	MmuEX0016947	SpAS9_3_A1	A1	EX
Ep300	3	MmuEX0016946	SpAS9_3_A1	A1	EX
Ep400	2	MmuEX0016970	SpAS9_3_A1	A1	EX
Ep400	2	MmuEX0016972	SpAS9_3_A1	A1	EX
Erc2	2	MmuEX0017225	SpAS9_3_A1	A1	EX
Erc2	2	MmuEX0017226	SpAS9_3_A1	A1	EX
Esd	2	MmuEX0017377	SpAS9_3_A1	A1	EX
Esd	2	MmuEX0017378	SpAS9_3_A1	A1	EX
Fam178b	3	MmuEX0018121	SpAS9_3_A1	A1	EX
Fam178b	3	MmuEX0018123	SpAS9_3_A1	A1	EX
Fam178b	3	MmuEX0018122	SpAS9_3_A1	A1	EX
Fam53a	3	MmuEX0018356	SpAS9_3_A1	A1	EX
Fam53a	3	MmuEX0018352	SpAS9_3_A1	A1	EX
Fam53a	3	MmuEX0018355	SpAS9_3_A1	A1	EX
Fbxo34	4	MmuEX0018867	SpAS9_3_A1	A1	EX
Fbxo34	4	MmuEX0018868	SpAS9_3_A1	A1	EX
Fbxo34	4	MmuEX0018870	SpAS9_3_A1	A1	EX
Fbxo34	4	MmuEX0018872	SpAS9_3_A1	A1	EX
Fbxw11	3	MmuEX0018930	SpAS9_3_A1	A1	EX
Fbxw11	3	MmuEX0018932	SpAS9_3_A1	A1	EX
Fbxw11	3	MmuEX0018927	SpAS9_3_A1	A1	EX
Glrx3	2	MmuEX0020574	SpAS9_3_A1	A1	EX
Glrx3	2	MmuEX0020575	SpAS9_3_A1	A1	EX
Gm14490	2	MmuEX0020871	SpAS9_3_A1	A1	EX
Gm14490	2	MmuEX0020872	SpAS9_3_A1	A1	EX
Gm973	2	MmuEX0021232	SpAS9_3_A1	A1	EX
Gm973	2	MmuEX0021233	SpAS9_3_A1	A1	EX
Gpbp1	3	MmuEX0021555	SpAS9_3_A1	A1	EX
Gpbp1	3	MmuEX0021556	SpAS9_3_A1	A1	EX
Gpbp1	3	MmuEX0021554	SpAS9_3_A1	A1	EX
Gtsf1	2	MmuEX0022194	SpAS9_3_A1	A1	EX
Gtsf1	2	MmuEX0022193	SpAS9_3_A1	A1	EX
Higd1a	2	MmuEX0022895	SpAS9_3_A1	A1	EX
Higd1a	2	MmuEX0022896	SpAS9_3_A1	A1	EX
Hnrnpa2b1	2	MmuEX0023089	SpAS9_3_A1	A1	EX
Hnrnpa2b1	2	MmuEX0023092	SpAS9_3_A1	A1	EX
Hsdl1	2	MmuEX0023316	SpAS9_3_A1	A1	EX
Hsdl1	2	MmuEX0023315	SpAS9_3_A1	A1	EX
Ide	2	MmuEX0023573	SpAS9_3_A1	A1	EX
Ide	2	MmuEX0023570	SpAS9_3_A1	A1	EX
Immt	2	MmuEX0024088	SpAS9_3_A1	A1	EX
Immt	2	MmuEX0024087	SpAS9_3_A1	A1	EX
Kif23	2	MmuEX0025550	SpAS9_3_A1	A1	EX
Kif23	2	MmuEX0025547	SpAS9_3_A1	A1	EX
Krtcap2	2	MmuEX0025937	SpAS9_3_A1	A1	EX
Krtcap2	2	MmuEX0025938	SpAS9_3_A1	A1	EX
Lcor	2	MmuEX0026230	SpAS9_3_A1	A1	EX
Lcor	2	MmuEX0026231	SpAS9_3_A1	A1	EX
Lingo2	2	MmuEX0026504	SpAS9_3_A1	A1	EX
Lingo2	2	MmuEX0026503	SpAS9_3_A1	A1	EX
Lyar	2	MmuEX0027363	SpAS9_3_A1	A1	EX
Lyar	2	MmuEX0027361	SpAS9_3_A1	A1	EX
Metap1d	3	MmuEX0028691	SpAS9_3_A1	A1	EX
Metap1d	3	MmuEX0028694	SpAS9_3_A1	A1	EX
Metap1d	3	MmuEX0028690	SpAS9_3_A1	A1	EX
Mff	2	MmuEX0028785	SpAS9_3_A1	A1	EX
Mff	2	MmuEX0028787	SpAS9_3_A1	A1	EX
Mllt10	4	MmuEX0029221	SpAS9_3_A1	A1	EX
Mllt10	4	MmuEX0029212	SpAS9_3_A1	A1	EX
Mllt10	4	MmuEX0029223	SpAS9_3_A1	A1	EX
Mllt10	4	MmuEX0029222	SpAS9_3_A1	A1	EX
Mrps10	2	MmuEX0029715	SpAS9_3_A1	A1	EX
Mrps10	2	MmuEX0029713	SpAS9_3_A1	A1	EX
Mutyh	2	MmuEX0030237	SpAS9_3_A1	A1	EX
Mutyh	2	MmuEX0030238	SpAS9_3_A1	A1	EX
Myst2	2	MmuEX0030642	SpAS9_3_A1	A1	EX
Myst2	2	MmuEX0030640	SpAS9_3_A1	A1	EX
Ndc80	4	MmuEX0031220	SpAS9_3_A1	A1	EX
Ndc80	4	MmuEX0031219	SpAS9_3_A1	A1	EX
Ndc80	4	MmuEX0031217	SpAS9_3_A1	A1	EX
Ndc80	4	MmuEX0031218	SpAS9_3_A1	A1	EX
Nktr	2	MmuEX0031815	SpAS9_3_A1	A1	EX
Nktr	2	MmuEX0031809	SpAS9_3_A1	A1	EX
Nrg1	2	MmuEX0032332	SpAS9_3_A1	A1	EX
Nrg1	2	MmuEX0032330	SpAS9_3_A1	A1	EX
Nudt6	2	MmuEX0032630	SpAS9_3_A1	A1	EX
Nudt6	2	MmuEX0032629	SpAS9_3_A1	A1	EX
Nup37	2	MmuEX0032785	SpAS9_3_A1	A1	EX
Nup37	2	MmuEX0032786	SpAS9_3_A1	A1	EX
Odz1	2	MmuEX0032981	SpAS9_3_A1	A1	EX
Odz1	2	MmuEX0032979	SpAS9_3_A1	A1	EX
Opa1	2	MmuEX0033097	SpAS9_3_A1	A1	EX
Opa1	2	MmuEX0033096	SpAS9_3_A1	A1	EX
Patz1	2	MmuEX0033785	SpAS9_3_A1	A1	EX
Patz1	2	MmuEX0033788	SpAS9_3_A1	A1	EX
Pbrm1	5	MmuEX0033837	SpAS9_3_A1	A1	EX
Pbrm1	5	MmuEX0033836	SpAS9_3_A1	A1	EX
Pbrm1	5	MmuEX0033839	SpAS9_3_A1	A1	EX
Pbrm1	5	MmuEX0033833	SpAS9_3_A1	A1	EX
Pbrm1	5	MmuEX0033831	SpAS9_3_A1	A1	EX
Pbx4	2	MmuEX0033855	SpAS9_3_A1	A1	EX
Pbx4	2	MmuEX0033854	SpAS9_3_A1	A1	EX
Pecr	2	MmuEX0034421	SpAS9_3_A1	A1	EX
Pecr	2	MmuEX0034417	SpAS9_3_A1	A1	EX
Pkm2	2	MmuEX0035417	SpAS9_3_A1	A1	EX
Pkm2	2	MmuEX0035418	SpAS9_3_A1	A1	EX
Plekhj1	2	MmuEX0035799	SpAS9_3_A1	A1	EX
Plekhj1	2	MmuEX0035798	SpAS9_3_A1	A1	EX
Prkd1	3	MmuEX0037152	SpAS9_3_A1	A1	EX
Prkd1	3	MmuEX0037153	SpAS9_3_A1	A1	EX
Prkd1	3	MmuEX0037150	SpAS9_3_A1	A1	EX
Prr14	2	MmuEX0037376	SpAS9_3_A1	A1	EX
Prr14	2	MmuEX0037377	SpAS9_3_A1	A1	EX
Prss36	2	MmuEX0037447	SpAS9_3_A1	A1	EX
Prss36	2	MmuEX0037446	SpAS9_3_A1	A1	EX
Ptbp2	2	MmuEX0037632	SpAS9_3_A1	A1	EX
Ptbp2	2	MmuEX0037635	SpAS9_3_A1	A1	EX
Ptk2	4	MmuEX0037740	SpAS9_3_A1	A1	EX
Ptk2	4	MmuEX0037733	SpAS9_3_A1	A1	EX
Ptk2	4	MmuEX0037739	SpAS9_3_A1	A1	EX
Ptk2	4	MmuEX0037737	SpAS9_3_A1	A1	EX
Rad18	4	MmuEX0038480	SpAS9_3_A1	A1	EX
Rad18	4	MmuEX0038482	SpAS9_3_A1	A1	EX
Rad18	4	MmuEX0038486	SpAS9_3_A1	A1	EX
Rad18	4	MmuEX0038485	SpAS9_3_A1	A1	EX
Ranbp3	2	MmuEX0038726	SpAS9_3_A1	A1	EX
Ranbp3	2	MmuEX0038729	SpAS9_3_A1	A1	EX
Rbbp4	7	MmuEX0038982	SpAS9_3_A1	A1	EX
Rbbp4	7	MmuEX0038984	SpAS9_3_A1	A1	EX
Rbbp4	7	MmuEX0038985	SpAS9_3_A1	A1	EX
Rbbp4	7	MmuEX0038981	SpAS9_3_A1	A1	EX
Rbbp4	7	MmuEX0038986	SpAS9_3_A1	A1	EX
Rbbp4	7	MmuEX0038987	SpAS9_3_A1	A1	EX
Rbbp4	7	MmuEX0038980	SpAS9_3_A1	A1	EX
Rbm25	2	MmuEX0039099	SpAS9_3_A1	A1	EX
Rbm25	2	MmuEX0039097	SpAS9_3_A1	A1	EX
Rffl	2	MmuEX0039506	SpAS9_3_A1	A1	EX
Rffl	2	MmuEX0039508	SpAS9_3_A1	A1	EX
Rnf41	2	MmuEX0040196	SpAS9_3_A1	A1	EX
Rnf41	2	MmuEX0040195	SpAS9_3_A1	A1	EX
Rnps1	2	MmuEX0040248	SpAS9_3_A1	A1	EX
Rnps1	2	MmuEX0040247	SpAS9_3_A1	A1	EX
Rpain	2	MmuEX0040323	SpAS9_3_A1	A1	EX
Rpain	2	MmuEX0040324	SpAS9_3_A1	A1	EX
Rsrc2	3	MmuEX0040663	SpAS9_3_A1	A1	EX
Rsrc2	3	MmuEX0040664	SpAS9_3_A1	A1	EX
Rsrc2	3	MmuEX0040662	SpAS9_3_A1	A1	EX
Scamp4	2	MmuEX0041143	SpAS9_3_A1	A1	EX
Scamp4	2	MmuEX0041139	SpAS9_3_A1	A1	EX
Slc35c2	3	MmuEX0043137	SpAS9_3_A1	A1	EX
Slc35c2	3	MmuEX0043139	SpAS9_3_A1	A1	EX
Slc35c2	3	MmuEX0043138	SpAS9_3_A1	A1	EX
Sltm	3	MmuEX0043725	SpAS9_3_A1	A1	EX
Sltm	3	MmuEX0043733	SpAS9_3_A1	A1	EX
Sltm	3	MmuEX0043730	SpAS9_3_A1	A1	EX
Snd1	4	MmuEX0044111	SpAS9_3_A1	A1	EX
Snd1	4	MmuEX0044107	SpAS9_3_A1	A1	EX
Snd1	4	MmuEX0044108	SpAS9_3_A1	A1	EX
Snd1	4	MmuEX0044110	SpAS9_3_A1	A1	EX
Sohlh1	2	MmuEX0044337	SpAS9_3_A1	A1	EX
Sohlh1	2	MmuEX0044338	SpAS9_3_A1	A1	EX
Srpk2	2	MmuEX0044942	SpAS9_3_A1	A1	EX
Srpk2	2	MmuEX0044943	SpAS9_3_A1	A1	EX
Stk31	2	MmuEX0045435	SpAS9_3_A1	A1	EX
Stk31	2	MmuEX0045436	SpAS9_3_A1	A1	EX
Stra8	2	MmuEX0045520	SpAS9_3_A1	A1	EX
Stra8	2	MmuEX0045521	SpAS9_3_A1	A1	EX
Tars2	6	MmuEX0046311	SpAS9_3_A1	A1	EX
Tars2	6	MmuEX0046312	SpAS9_3_A1	A1	EX
Tars2	6	MmuEX0046303	SpAS9_3_A1	A1	EX
Tars2	6	MmuEX0046310	SpAS9_3_A1	A1	EX
Tars2	6	MmuEX0046306	SpAS9_3_A1	A1	EX
Tars2	6	MmuEX0046307	SpAS9_3_A1	A1	EX
Tbc1d13	2	MmuEX0046402	SpAS9_3_A1	A1	EX
Tbc1d13	2	MmuEX0046400	SpAS9_3_A1	A1	EX
Tbp	2	MmuEX0046606	SpAS9_3_A1	A1	EX
Tbp	2	MmuEX0046605	SpAS9_3_A1	A1	EX
Tcf3	2	MmuEX0046674	SpAS9_3_A1	A1	EX
Tcf3	2	MmuEX0046671	SpAS9_3_A1	A1	EX
Thap7	2	MmuEX0047170	SpAS9_3_A1	A1	EX
Thap7	2	MmuEX0047171	SpAS9_3_A1	A1	EX
Thrap3	4	MmuEX0047239	SpAS9_3_A1	A1	EX
Thrap3	4	MmuEX0047240	SpAS9_3_A1	A1	EX
Thrap3	4	MmuEX0047237	SpAS9_3_A1	A1	EX
Thrap3	4	MmuEX0047236	SpAS9_3_A1	A1	EX
Tjp2	2	MmuEX0047391	SpAS9_3_A1	A1	EX
Tjp2	2	MmuEX0047392	SpAS9_3_A1	A1	EX
Tmem14c	2	MmuEX0047776	SpAS9_3_A1	A1	EX
Tmem14c	2	MmuEX0047774	SpAS9_3_A1	A1	EX
Tmem179b	2	MmuEX0047831	SpAS9_3_A1	A1	EX
Tmem179b	2	MmuEX0047830	SpAS9_3_A1	A1	EX
Tpd52l2	2	MmuEX0048580	SpAS9_3_A1	A1	EX
Tpd52l2	2	MmuEX0048582	SpAS9_3_A1	A1	EX
Trnau1ap	2	MmuEX0049063	SpAS9_3_A1	A1	EX
Trnau1ap	2	MmuEX0049066	SpAS9_3_A1	A1	EX
Ttc3	3	MmuEX0049510	SpAS9_3_A1	A1	EX
Ttc3	3	MmuEX0049525	SpAS9_3_A1	A1	EX
Ttc3	3	MmuEX0049508	SpAS9_3_A1	A1	EX
U2af1	2	MmuEX0050049	SpAS9_3_A1	A1	EX
U2af1	2	MmuEX0050048	SpAS9_3_A1	A1	EX
Ubac2	2	MmuEX0050096	SpAS9_3_A1	A1	EX
Ubac2	2	MmuEX0050098	SpAS9_3_A1	A1	EX
Zbtb32	2	MmuEX0052668	SpAS9_3_A1	A1	EX
Zbtb32	2	MmuEX0052665	SpAS9_3_A1	A1	EX
Zcrb1	2	MmuEX0052849	SpAS9_3_A1	A1	EX
Zcrb1	2	MmuEX0052848	SpAS9_3_A1	A1	EX
Zfp410	4	MmuEX0053311	SpAS9_3_A1	A1	EX
Zfp410	4	MmuEX0053305	SpAS9_3_A1	A1	EX
Zfp410	4	MmuEX0053313	SpAS9_3_A1	A1	EX
Zfp410	4	MmuEX0053312	SpAS9_3_A1	A1	EX
Zfp644	2	MmuEX0053522	SpAS9_3_A1	A1	EX
Zfp644	2	MmuEX0053519	SpAS9_3_A1	A1	EX
Zfp944	2	MmuEX0053708	SpAS9_3_A1	A1	EX
Zfp944	2	MmuEX0053709	SpAS9_3_A1	A1	EX
Zfr	2	MmuEX0053758	SpAS9_3_A1	A1	EX
Zfr	2	MmuEX0053757	SpAS9_3_A1	A1	EX
0610011F06Rik	3	MmuINT0000089	SpAS9_3_A1	A1	INT
0610011F06Rik	3	MmuINT0000088	SpAS9_3_A1	A1	INT
0610011F06Rik	3	MmuINT0000085	SpAS9_3_A1	A1	INT
1110038B12Rik	3	MmuINT0000357	SpAS9_3_A1	A1	INT
1110038B12Rik	3	MmuINT0000358	SpAS9_3_A1	A1	INT
1110038B12Rik	3	MmuINT0000356	SpAS9_3_A1	A1	INT
2410006H16Rik	2	MmuINT0002463	SpAS9_3_A1	A1	INT
2410006H16Rik	2	MmuINT0002465	SpAS9_3_A1	A1	INT
2410091C18Rik	2	MmuINT0002562	SpAS9_3_A1	A1	INT
2410091C18Rik	2	MmuINT0002561	SpAS9_3_A1	A1	INT
2700097O09Rik	2	MmuINT0002983	SpAS9_3_A1	A1	INT
2700097O09Rik	2	MmuINT0002986	SpAS9_3_A1	A1	INT
5730507C01Rik	2	MmuINT0005404	SpAS9_3_A1	A1	INT
5730507C01Rik	2	MmuINT0005402	SpAS9_3_A1	A1	INT
Aatf	2	MmuINT0007473	SpAS9_3_A1	A1	INT
Aatf	2	MmuINT0007472	SpAS9_3_A1	A1	INT
Abcc8	3	MmuINT0008613	SpAS9_3_A1	A1	INT
Abcc8	3	MmuINT0008615	SpAS9_3_A1	A1	INT
Abcc8	3	MmuINT0008612	SpAS9_3_A1	A1	INT
Acd	2	MmuINT0009706	SpAS9_3_A1	A1	INT
Acd	2	MmuINT0009703	SpAS9_3_A1	A1	INT
Ahsa2	2	MmuINT0013085	SpAS9_3_A1	A1	INT
Ahsa2	2	MmuINT0013086	SpAS9_3_A1	A1	INT
Aim1l	2	MmuINT0013182	SpAS9_3_A1	A1	INT
Aim1l	2	MmuINT0013181	SpAS9_3_A1	A1	INT
Akap8l	3	MmuINT0013437	SpAS9_3_A1	A1	INT
Akap8l	3	MmuINT0013439	SpAS9_3_A1	A1	INT
Akap8l	3	MmuINT0013438	SpAS9_3_A1	A1	INT
Aldh16a1	2	MmuINT0013787	SpAS9_3_A1	A1	INT
Aldh16a1	2	MmuINT0013786	SpAS9_3_A1	A1	INT
Als2cr4	2	MmuINT0014528	SpAS9_3_A1	A1	INT
Als2cr4	2	MmuINT0014526	SpAS9_3_A1	A1	INT
Amacr	2	MmuINT0014542	SpAS9_3_A1	A1	INT
Amacr	2	MmuINT0014543	SpAS9_3_A1	A1	INT
Ap2b1	2	MmuINT0016760	SpAS9_3_A1	A1	INT
Ap2b1	2	MmuINT0016759	SpAS9_3_A1	A1	INT
Arhgdig	3	MmuINT0018309	SpAS9_3_A1	A1	INT
Arhgdig	3	MmuINT0018311	SpAS9_3_A1	A1	INT
Arhgdig	3	MmuINT0018310	SpAS9_3_A1	A1	INT
Arl16	2	MmuINT0018907	SpAS9_3_A1	A1	INT
Arl16	2	MmuINT0018908	SpAS9_3_A1	A1	INT
Arl6ip4	2	MmuINT0018956	SpAS9_3_A1	A1	INT
Arl6ip4	2	MmuINT0018955	SpAS9_3_A1	A1	INT
Brd8	2	MmuINT0025722	SpAS9_3_A1	A1	INT
Brd8	2	MmuINT0025723	SpAS9_3_A1	A1	INT
Cars2	2	MmuINT0029219	SpAS9_3_A1	A1	INT
Cars2	2	MmuINT0029218	SpAS9_3_A1	A1	INT
Ccdc58	2	MmuINT0031035	SpAS9_3_A1	A1	INT
Ccdc58	2	MmuINT0031036	SpAS9_3_A1	A1	INT
Cdk10	2	MmuINT0033537	SpAS9_3_A1	A1	INT
Cdk10	2	MmuINT0033536	SpAS9_3_A1	A1	INT
Cecr2	4	MmuINT0034120	SpAS9_3_A1	A1	INT
Cecr2	4	MmuINT0034105	SpAS9_3_A1	A1	INT
Cecr2	4	MmuINT0034104	SpAS9_3_A1	A1	INT
Cecr2	4	MmuINT0034106	SpAS9_3_A1	A1	INT
Chd4	2	MmuINT0035654	SpAS9_3_A1	A1	INT
Chd4	2	MmuINT0035645	SpAS9_3_A1	A1	INT
Cherp	2	MmuINT0035898	SpAS9_3_A1	A1	INT
Cherp	2	MmuINT0035886	SpAS9_3_A1	A1	INT
Clk3	2	MmuINT0037422	SpAS9_3_A1	A1	INT
Clk3	2	MmuINT0037425	SpAS9_3_A1	A1	INT
Commd3	2	MmuINT0040769	SpAS9_3_A1	A1	INT
Commd3	2	MmuINT0040772	SpAS9_3_A1	A1	INT
Commd7	2	MmuINT0040795	SpAS9_3_A1	A1	INT
Commd7	2	MmuINT0040788	SpAS9_3_A1	A1	INT
Cops7a	2	MmuINT0041021	SpAS9_3_A1	A1	INT
Cops7a	2	MmuINT0041016	SpAS9_3_A1	A1	INT
Cox16	2	MmuINT0041244	SpAS9_3_A1	A1	INT
Cox16	2	MmuINT0041246	SpAS9_3_A1	A1	INT
Cpxm1	2	MmuINT0041932	SpAS9_3_A1	A1	INT
Cpxm1	2	MmuINT0041933	SpAS9_3_A1	A1	INT
Cryzl1	3	MmuINT0042638	SpAS9_3_A1	A1	INT
Cryzl1	3	MmuINT0042637	SpAS9_3_A1	A1	INT
Cryzl1	3	MmuINT0042639	SpAS9_3_A1	A1	INT
Csde1	2	MmuINT0042693	SpAS9_3_A1	A1	INT
Csde1	2	MmuINT0042692	SpAS9_3_A1	A1	INT
Cse1l	2	MmuINT0042705	SpAS9_3_A1	A1	INT
Cse1l	2	MmuINT0042715	SpAS9_3_A1	A1	INT
Cyb5r1	2	MmuINT0044453	SpAS9_3_A1	A1	INT
Cyb5r1	2	MmuINT0044450	SpAS9_3_A1	A1	INT
Dmxl2	2	MmuINT0050462	SpAS9_3_A1	A1	INT
Dmxl2	2	MmuINT0050451	SpAS9_3_A1	A1	INT
Eif2b4	2	MmuINT0056173	SpAS9_3_A1	A1	INT
Eif2b4	2	MmuINT0056174	SpAS9_3_A1	A1	INT
Ezh1	2	MmuINT0060024	SpAS9_3_A1	A1	INT
Ezh1	2	MmuINT0060019	SpAS9_3_A1	A1	INT
Fam173a	2	MmuINT0061166	SpAS9_3_A1	A1	INT
Fam173a	2	MmuINT0061167	SpAS9_3_A1	A1	INT
Fchsd2	2	MmuINT0063765	SpAS9_3_A1	A1	INT
Fchsd2	2	MmuINT0063766	SpAS9_3_A1	A1	INT
Fdx1l	2	MmuINT0063868	SpAS9_3_A1	A1	INT
Fdx1l	2	MmuINT0063867	SpAS9_3_A1	A1	INT
Gart	2	MmuINT0067654	SpAS9_3_A1	A1	INT
Gart	2	MmuINT0067653	SpAS9_3_A1	A1	INT
Gigyf1	2	MmuINT0068838	SpAS9_3_A1	A1	INT
Gigyf1	2	MmuINT0068836	SpAS9_3_A1	A1	INT
Gpn3	3	MmuINT0072790	SpAS9_3_A1	A1	INT
Gpn3	3	MmuINT0072788	SpAS9_3_A1	A1	INT
Gpn3	3	MmuINT0072789	SpAS9_3_A1	A1	INT
Hells	2	MmuINT0077029	SpAS9_3_A1	A1	INT
Hells	2	MmuINT0077036	SpAS9_3_A1	A1	INT
Igsf21	2	MmuINT0080952	SpAS9_3_A1	A1	INT
Igsf21	2	MmuINT0080950	SpAS9_3_A1	A1	INT
Ilf3	2	MmuINT0081819	SpAS9_3_A1	A1	INT
Ilf3	2	MmuINT0081818	SpAS9_3_A1	A1	INT
Iqcb1	2	MmuINT0082941	SpAS9_3_A1	A1	INT
Iqcb1	2	MmuINT0082943	SpAS9_3_A1	A1	INT
Irf3	2	MmuINT0083304	SpAS9_3_A1	A1	INT
Irf3	2	MmuINT0083308	SpAS9_3_A1	A1	INT
Klc3	4	MmuINT0087638	SpAS9_3_A1	A1	INT
Klc3	4	MmuINT0087637	SpAS9_3_A1	A1	INT
Klc3	4	MmuINT0087636	SpAS9_3_A1	A1	INT
Klc3	4	MmuINT0087645	SpAS9_3_A1	A1	INT
Krtcap3	2	MmuINT0089001	SpAS9_3_A1	A1	INT
Krtcap3	2	MmuINT0089004	SpAS9_3_A1	A1	INT
Lpin2	2	MmuINT0092051	SpAS9_3_A1	A1	INT
Lpin2	2	MmuINT0092050	SpAS9_3_A1	A1	INT
Mdm2	2	MmuINT0096973	SpAS9_3_A1	A1	INT
Mdm2	2	MmuINT0096972	SpAS9_3_A1	A1	INT
Mif4gd	2	MmuINT0098778	SpAS9_3_A1	A1	INT
Mif4gd	2	MmuINT0098779	SpAS9_3_A1	A1	INT
Mllt3	2	MmuINT0099352	SpAS9_3_A1	A1	INT
Mllt3	2	MmuINT0099351	SpAS9_3_A1	A1	INT
Mrpl55	2	MmuINT0100875	SpAS9_3_A1	A1	INT
Mrpl55	2	MmuINT0100874	SpAS9_3_A1	A1	INT
[truncated: 35,227 more rows]

## Sheet: all dynamic change event
Table S7- Dynamic splicing events between consecutive stages, Related to Figure 6
GENE	EVENT.before	EVENT.after	type.before	type.after	process	type
0610010K14Rik	MmuEX0000050	MmuEX0000050	EX	EX	A1-BS	notchange
0610010K14Rik	MmuEX0000051	MmuEX0000051	EX	EX	A1-BS	notchange
0610011F06Rik	MmuINT0000085	MmuINT0000085	INT	INT	A1-BS	notchange
0610011F06Rik	MmuINT0000089	MmuINT0000089	INT	INT	A1-BS	notchange
0610037P05Rik	MmuEX0000067	MmuEX0000067	EX	EX	A1-BS	notchange
0610037P05Rik	MmuEX0000066	MmuEX0000066	EX	EX	A1-BS	notchange
1110014N23Rik	MmuINT0000219	MmuINT0000219	INT	INT	A1-BS	notchange
1110014N23Rik	MmuINT0000212	MmuINT0000212	INT	INT	A1-BS	notchange
1700007B14Rik	MmuEX0000350	MmuEX0000350	EX	EX	A1-BS	notchange
1700007B14Rik	MmuEX0000352	MmuEX0000352	EX	EX	A1-BS	notchange
1700007B14Rik	MmuEX0000354	MmuEX0000354	EX	EX	A1-BS	notchange
1700020O03Rik	MmuINT0001127	MmuINT0001127	INT	INT	A1-BS	notchange
1810020D17Rik	MmuEX0000656	MmuEX0000656	EX	EX	A1-BS	notchange
2210015D19Rik	MmuEX0000771	MmuEX0000771	EX	EX	A1-BS	notchange
2210015D19Rik	MmuEX0000769	MmuEX0000769	EX	EX	A1-BS	notchange
2210018M11Rik	MmuEX0000778	MmuEX0000778	EX	EX	A1-BS	notchange
2210018M11Rik	MmuEX0000781	MmuEX0000781	EX	EX	A1-BS	notchange
2210404J11Rik	MmuINT0002016	MmuINT0002016	INT	INT	A1-BS	notchange
2210404J11Rik	MmuINT0002019	MmuINT0002019	INT	INT	A1-BS	notchange
2310004N24Rik	MmuEX0000842	MmuEX0000842	EX	EX	A1-BS	notchange
2310004N24Rik	MmuEX0000843	MmuEX0000843	EX	EX	A1-BS	notchange
2310035C23Rik	MmuINT0002238	MmuINT0002238	INT	INT	A1-BS	notchange
2310035C23Rik	MmuINT0002239	MmuINT0002239	INT	INT	A1-BS	notchange
2610020H08Rik	MmuEX0001090	MmuEX0001090	EX	EX	A1-BS	notchange
2610020H08Rik	MmuEX0001095	MmuEX0001095	EX	EX	A1-BS	notchange
2610020H08Rik	MmuEX0001093	MmuEX0001093	EX	EX	A1-BS	notchange
2700029M09Rik	MmuEX0001174	MmuEX0001174	EX	EX	A1-BS	notchange
2700097O09Rik	MmuINT0002986	MmuINT0002986	INT	INT	A1-BS	notchange
2700097O09Rik	MmuINT0002983	MmuINT0002983	INT	INT	A1-BS	notchange
2810474O19Rik	MmuEX0001256	MmuEX0001256	EX	EX	A1-BS	notchange
2810474O19Rik	MmuEX0001257	MmuEX0001257	EX	EX	A1-BS	notchange
3110009E18Rik	MmuEX0001293	MmuEX0001293	EX	EX	A1-BS	notchange
3110009E18Rik	MmuEX0001287	MmuEX0001287	EX	EX	A1-BS	notchange
3110053B16Rik	MmuEX0001304	MmuEX0001304	EX	EX	A1-BS	notchange
3110053B16Rik	MmuEX0001303	MmuEX0001303	EX	EX	A1-BS	notchange
3110053B16Rik	MmuEX0001302	MmuEX0001302	EX	EX	A1-BS	notchange
4833420G17Rik	MmuEX0001374	MmuEX0001374	EX	EX	A1-BS	notchange
4833420G17Rik	MmuEX0001376	MmuEX0001376	EX	EX	A1-BS	notchange
4833439L19Rik	MmuEX0001387	MmuEX0001387	EX	EX	A1-BS	notchange
4833439L19Rik	MmuEX0001386	MmuEX0001386	EX	EX	A1-BS	notchange
4930447C04Rik	MmuINT0004085	MmuINT0004085	INT	INT	A1-BS	notchange
4930447C04Rik	MmuINT0004087	MmuINT0004087	INT	INT	A1-BS	notchange
4932438A13Rik	MmuINT0004772	MmuINT0004772	INT	INT	A1-BS	notchange
4932438A13Rik	MmuINT0004720	MmuINT0004720	INT	INT	A1-BS	notchange
6720463M24Rik	MmuINT0005803	MmuINT0005803	INT	INT	A1-BS	notchange
6720463M24Rik	MmuINT0005800	MmuINT0005800	INT	INT	A1-BS	notchange
9030025P20Rik	MmuINT0005884	MmuINT0005884	INT	INT	A1-BS	notchange
9030025P20Rik	MmuINT0005887	MmuINT0005887	INT	INT	A1-BS	notchange
9430015G10Rik	MmuINT0006150	MmuINT0006150	INT	INT	A1-BS	notchange
9430015G10Rik	MmuINT0006153	MmuINT0006153	INT	INT	A1-BS	notchange
9430038I01Rik	MmuEX0002370	MmuEX0002370	EX	EX	A1-BS	notchange
9430038I01Rik	MmuEX0002372	MmuEX0002372	EX	EX	A1-BS	notchange
9430038I01Rik	MmuEX0002371	MmuEX0002371	EX	EX	A1-BS	notchange
9930021D14Rik	MmuINT0006319	MmuINT0006319	INT	INT	A1-BS	notchange
9930021D14Rik	MmuINT0006318	MmuINT0006318	INT	INT	A1-BS	notchange
9930021D14Rik	MmuINT0006317	MmuINT0006317	INT	INT	A1-BS	notchange
Abca15	MmuEX0002957	MmuEX0002957	EX	EX	A1-BS	notchange
Abca15	MmuEX0002955	MmuEX0002955	EX	EX	A1-BS	notchange
Acaca	MmuEX0003343	MmuEX0003343	EX	EX	A1-BS	notchange
Acaca	MmuALTA0000967	MmuALTA0000967	ALTA	ALTA	A1-BS	notchange
Acaca	MmuEX0003346	MmuEX0003346	EX	EX	A1-BS	notchange
Acaca	MmuALTA0000968	MmuALTA0000968	ALTA	ALTA	A1-BS	notchange
Acad10	MmuEX0003366	MmuEX0003366	EX	EX	A1-BS	notchange
Acad10	MmuEX0003363	MmuEX0003363	EX	EX	A1-BS	notchange
Acad10	MmuEX0003364	MmuEX0003364	EX	EX	A1-BS	notchange
Acad10	MmuEX0003360	MmuEX0003360	EX	EX	A1-BS	notchange
Acad10	MmuEX0003365	MmuEX0003365	EX	EX	A1-BS	notchange
Acd	MmuINT0009703	MmuINT0009703	INT	INT	A1-BS	notchange
Acd	MmuINT0009704	MmuINT0009704	INT	INT	A1-BS	notchange
Aco1	MmuALTA0001037	MmuALTA0001037	ALTA	ALTA	A1-BS	notchange
Aco1	MmuEX0003494	MmuEX0003494	EX	EX	A1-BS	notchange
Aco1	MmuEX0003498	MmuEX0003498	EX	EX	A1-BS	notchange
Aco1	MmuEX0003491	MmuEX0003491	EX	EX	A1-BS	notchange
Aco1	MmuEX0003495	MmuEX0003495	EX	EX	A1-BS	notchange
Aco1	MmuEX0003492	MmuEX0003492	EX	EX	A1-BS	notchange
Aco1	MmuEX0003489	MmuEX0003489	EX	EX	A1-BS	notchange
Aco1	MmuALTA0001038	MmuALTA0001038	ALTA	ALTA	A1-BS	notchange
Aco1	MmuEX0003493	MmuEX0003493	EX	EX	A1-BS	notchange
Aco1	MmuALTA0001039	MmuALTA0001039	ALTA	ALTA	A1-BS	notchange
Actn4	MmuEX0003640	MmuEX0003640	EX	EX	A1-BS	notchange
Actn4	MmuEX0003639	MmuEX0003639	EX	EX	A1-BS	notchange
Actr3b	MmuEX0003656	MmuEX0003656	EX	EX	A1-BS	notchange
Adck5	MmuINT0011730	MmuINT0011730	INT	INT	A1-BS	notchange
Akap13	MmuEX0004490	MmuEX0004490	EX	EX	A1-BS	notchange
Alg3	MmuEX0004645	MmuEX0004645	EX	EX	A1-BS	notchange
Alg3	MmuEX0004647	MmuEX0004647	EX	EX	A1-BS	notchange
Alg3	MmuEX0004648	MmuEX0004648	EX	EX	A1-BS	notchange
Alg3	MmuEX0004649	MmuEX0004649	EX	EX	A1-BS	notchange
Anapc16	MmuEX0004852	MmuEX0004852	EX	EX	A1-BS	notchange
Anapc16	MmuEX0004851	MmuEX0004851	EX	EX	A1-BS	notchange
Ankrd28	MmuINT0015613	MmuINT0015613	INT	INT	A1-BS	notchange
Anubl1	MmuEX0005323	MmuEX0005323	EX	EX	A1-BS	notchange
Anubl1	MmuEX0005322	MmuEX0005322	EX	EX	A1-BS	notchange
Anubl1	MmuEX0005321	MmuEX0005321	EX	EX	A1-BS	notchange
Ap4m1	MmuINT0016923	MmuINT0016923	INT	INT	A1-BS	notchange
Aqr	MmuINT0017487	MmuINT0017487	INT	INT	A1-BS	notchange
Aqr	MmuINT0017503	MmuINT0017503	INT	INT	A1-BS	notchange
Arhgap12	MmuEX0005791	MmuEX0005791	EX	EX	A1-BS	notchange
Arl16	MmuINT0018906	MmuINT0018906	INT	INT	A1-BS	notchange
Arl16	MmuINT0018909	MmuINT0018909	INT	INT	A1-BS	notchange
Arvcf	MmuINT0019422	MmuINT0019422	INT	INT	A1-BS	notchange
Arvcf	MmuINT0019423	MmuINT0019423	INT	INT	A1-BS	notchange
Ate1	MmuEX0006566	MmuEX0006566	EX	EX	A1-BS	notchange
Ate1	MmuEX0006567	MmuEX0006567	EX	EX	A1-BS	notchange
Atf2	MmuEX0006581	MmuEX0006581	EX	EX	A1-BS	notchange
Atg13	MmuINT0020327	MmuINT0020327	INT	INT	A1-BS	notchange
Atg13	MmuINT0020326	MmuINT0020326	INT	INT	A1-BS	notchange
Atp8b5	MmuINT0021900	MmuINT0021900	INT	INT	A1-BS	notchange
Atp8b5	MmuINT0021889	MmuINT0021889	INT	INT	A1-BS	notchange
Atpaf2	MmuEX0006999	MmuEX0006999	EX	EX	A1-BS	notchange
Atpaf2	MmuEX0006997	MmuEX0006997	EX	EX	A1-BS	notchange
Atrx	MmuEX0007049	MmuEX0007049	EX	EX	A1-BS	notchange
Atrx	MmuEX0007053	MmuEX0007053	EX	EX	A1-BS	notchange
Azin1	MmuEX0007180	MmuEX0007180	EX	EX	A1-BS	notchange
Azin1	MmuEX0007181	MmuEX0007181	EX	EX	A1-BS	notchange
Bag6	MmuEX0007605	MmuEX0007605	EX	EX	A1-BS	notchange
Bag6	MmuEX0007606	MmuEX0007606	EX	EX	A1-BS	notchange
Banp	MmuEX0007667	MmuEX0007667	EX	EX	A1-BS	notchange
Banp	MmuEX0007671	MmuEX0007671	EX	EX	A1-BS	notchange
BC004004	MmuEX0007305	MmuEX0007305	EX	EX	A1-BS	notchange
BC004004	MmuEX0007306	MmuEX0007306	EX	EX	A1-BS	notchange
BC004004	MmuEX0007307	MmuEX0007307	EX	EX	A1-BS	notchange
BC023814	MmuINT0023020	MmuINT0023020	INT	INT	A1-BS	notchange
BC023814	MmuINT0023025	MmuINT0023025	INT	INT	A1-BS	notchange
BC029214	MmuINT0023117	MmuINT0023117	INT	INT	A1-BS	notchange
BC029214	MmuINT0023118	MmuINT0023118	INT	INT	A1-BS	notchange
BC029214	MmuINT0023116	MmuINT0023116	INT	INT	A1-BS	notchange
BC029214	MmuINT0023119	MmuINT0023119	INT	INT	A1-BS	notchange
BC029214	MmuINT0023114	MmuINT0023114	INT	INT	A1-BS	notchange
Bcas3	MmuEX0007806	MmuEX0007806	EX	EX	A1-BS	notchange
Bcas3	MmuEX0007804	MmuEX0007804	EX	EX	A1-BS	notchange
Bcas3	MmuEX0007809	MmuEX0007809	EX	EX	A1-BS	notchange
Bcas3	MmuEX0007814	MmuEX0007814	EX	EX	A1-BS	notchange
Bcas3	MmuALTA0002695	MmuALTA0002695	ALTA	ALTA	A1-BS	notchange
Bcas3	MmuALTA0002696	MmuALTA0002696	ALTA	ALTA	A1-BS	notchange
Birc6	MmuALTA0002777	MmuALTA0002777	ALTA	ALTA	A1-BS	notchange
Boll	MmuEX0008121	MmuEX0008121	EX	EX	A1-BS	notchange
Boll	MmuEX0008120	MmuEX0008120	EX	EX	A1-BS	notchange
Btbd10	MmuEX0008366	MmuEX0008366	EX	EX	A1-BS	notchange
Btbd10	MmuEX0008367	MmuEX0008367	EX	EX	A1-BS	notchange
Btrc	MmuEX0008417	MmuEX0008417	EX	EX	A1-BS	notchange
Btrc	MmuEX0008412	MmuEX0008412	EX	EX	A1-BS	notchange
Bub1	MmuALTA0002949	MmuALTA0002949	ALTA	ALTA	A1-BS	notchange
Bub1	MmuALTA0002951	MmuALTA0002951	ALTA	ALTA	A1-BS	notchange
Cabin1	MmuINT0027204	MmuINT0027204	INT	INT	A1-BS	notchange
Calu	MmuEX0008941	MmuEX0008941	EX	EX	A1-BS	notchange
Calu	MmuEX0008942	MmuEX0008942	EX	EX	A1-BS	notchange
Camkk2	MmuINT0028450	MmuINT0028450	INT	INT	A1-BS	notchange
Ccdc132	MmuINT0030286	MmuINT0030286	INT	INT	A1-BS	notchange
Ccdc132	MmuINT0030285	MmuINT0030285	INT	INT	A1-BS	notchange
Ccdc136	MmuEX0009561	MmuEX0009561	EX	EX	A1-BS	notchange
Ccdc136	MmuEX0009564	MmuEX0009564	EX	EX	A1-BS	notchange
Ccdc136	MmuEX0009562	MmuEX0009562	EX	EX	A1-BS	notchange
Ccdc136	MmuEX0009560	MmuEX0009560	EX	EX	A1-BS	notchange
Ccdc136	MmuEX0009563	MmuEX0009563	EX	EX	A1-BS	notchange
Ccdc75	MmuEX0009910	MmuEX0009910	EX	EX	A1-BS	notchange
Ccdc84	MmuINT0031306	MmuINT0031306	INT	INT	A1-BS	notchange
Ccdc84	MmuINT0031305	MmuINT0031305	INT	INT	A1-BS	notchange
Ccnt2	MmuINT0031779	MmuINT0031779	INT	INT	A1-BS	notchange
Cenpk	MmuALTD0002996	MmuALTD0002996	ALTD	ALTD	A1-BS	notchange
Cenpk	MmuALTD0002997	MmuALTD0002997	ALTD	ALTD	A1-BS	notchange
Cep55	MmuALTD0003039	MmuALTD0003039	ALTD	ALTD	A1-BS	notchange
Cep55	MmuALTD0003041	MmuALTD0003041	ALTD	ALTD	A1-BS	notchange
Chfr	MmuALTA0004085	MmuALTA0004085	ALTA	ALTA	A1-BS	notchange
Chfr	MmuALTA0004084	MmuALTA0004084	ALTA	ALTA	A1-BS	notchange
Chka	MmuEX0011300	MmuEX0011300	EX	EX	A1-BS	notchange
Chka	MmuEX0011301	MmuEX0011301	EX	EX	A1-BS	notchange
Chuk	MmuINT0036381	MmuINT0036381	INT	INT	A1-BS	notchange
Ckap5	MmuINT0036633	MmuINT0036633	INT	INT	A1-BS	notchange
Clasrp	MmuALTD0003224	MmuALTD0003224	ALTD	ALTD	A1-BS	notchange
Clasrp	MmuINT0036788	MmuINT0036788	INT	INT	A1-BS	notchange
Clcn7	MmuINT0037017	MmuINT0037017	INT	INT	A1-BS	notchange
Clk1	MmuINT0037405	MmuINT0037405	INT	INT	A1-BS	notchange
Clk1	MmuINT0037398	MmuINT0037398	INT	INT	A1-BS	notchange
Clk4	MmuEX0011727	MmuEX0011727	EX	EX	A1-BS	notchange
Clk4	MmuEX0011725	MmuEX0011725	EX	EX	A1-BS	notchange
Cnot1	MmuALTD0003348	MmuALTD0003348	ALTD	ALTD	A1-BS	notchange
Cnot1	MmuINT0038092	MmuINT0038092	INT	INT	A1-BS	notchange
Cnot1	MmuINT0038107	MmuINT0038107	INT	INT	A1-BS	notchange
Cnot1	MmuALTD0003342	MmuALTD0003342	ALTD	ALTD	A1-BS	notchange
Cnot3	MmuALTA0004348	MmuALTA0004348	ALTA	ALTA	A1-BS	notchange
Cnot3	MmuALTA0004347	MmuALTA0004347	ALTA	ALTA	A1-BS	notchange
Cntn3	MmuEX0011986	MmuEX0011986	EX	EX	A1-BS	notchange
Cox18	MmuALTA0004529	MmuALTA0004529	ALTA	ALTA	A1-BS	notchange
Cox18	MmuALTA0004527	MmuALTA0004527	ALTA	ALTA	A1-BS	notchange
Crtc1	MmuEX0012788	MmuEX0012788	EX	EX	A1-BS	notchange
Crtc1	MmuEX0012792	MmuEX0012792	EX	EX	A1-BS	notchange
Ctcf	MmuINT0043334	MmuINT0043334	INT	INT	A1-BS	notchange
Cuedc2	MmuALTA0004843	MmuALTA0004843	ALTA	ALTA	A1-BS	notchange
Cuedc2	MmuALTA0004841	MmuALTA0004841	ALTA	ALTA	A1-BS	notchange
Cuta	MmuINT0044185	MmuINT0044185	INT	INT	A1-BS	notchange
Cuta	MmuINT0044187	MmuINT0044187	INT	INT	A1-BS	notchange
Cyfip1	MmuEX0013298	MmuEX0013298	EX	EX	A1-BS	notchange
Cyfip1	MmuEX0013297	MmuEX0013297	EX	EX	A1-BS	notchange
D19Ertd737e	MmuEX0013515	MmuEX0013515	EX	EX	A1-BS	notchange
D19Ertd737e	MmuALTD0003891	MmuALTD0003891	ALTD	ALTD	A1-BS	notchange
D19Ertd737e	MmuALTD0003892	MmuALTD0003892	ALTD	ALTD	A1-BS	notchange
D19Ertd737e	MmuEX0013517	MmuEX0013517	EX	EX	A1-BS	notchange
D330045A20Rik	MmuEX0013552	MmuEX0013552	EX	EX	A1-BS	notchange
D330045A20Rik	MmuEX0013551	MmuEX0013551	EX	EX	A1-BS	notchange
D6Wsu116e	MmuINT0046220	MmuINT0046220	INT	INT	A1-BS	notchange
D930015E06Rik	MmuINT0046336	MmuINT0046336	INT	INT	A1-BS	notchange
Ddb2	MmuEX0014000	MmuEX0014000	EX	EX	A1-BS	notchange
Ddb2	MmuEX0013998	MmuEX0013998	EX	EX	A1-BS	notchange
Ddb2	MmuEX0013999	MmuEX0013999	EX	EX	A1-BS	notchange
Ddb2	MmuEX0013997	MmuEX0013997	EX	EX	A1-BS	notchange
Ddhd2	MmuINT0047414	MmuINT0047414	INT	INT	A1-BS	notchange
Ddhd2	MmuINT0047412	MmuINT0047412	INT	INT	A1-BS	notchange
Ddhd2	MmuINT0047411	MmuINT0047411	INT	INT	A1-BS	notchange
Ddhd2	MmuINT0047413	MmuINT0047413	INT	INT	A1-BS	notchange
Ddx19a	MmuINT0047591	MmuINT0047591	INT	INT	A1-BS	notchange
Ddx4	MmuALTA0005247	MmuALTA0005247	ALTA	ALTA	A1-BS	notchange
Ddx4	MmuALTA0005248	MmuALTA0005248	ALTA	ALTA	A1-BS	notchange
Ddx50	MmuEX0014133	MmuEX0014133	EX	EX	A1-BS	notchange
Ddx50	MmuEX0014134	MmuEX0014134	EX	EX	A1-BS	notchange
Ddx55	MmuINT0047957	MmuINT0047957	INT	INT	A1-BS	notchange
Ddx55	MmuINT0047956	MmuINT0047956	INT	INT	A1-BS	notchange
Deaf1	MmuEX0014179	MmuEX0014179	EX	EX	A1-BS	notchange
Dgat1	MmuINT0048619	MmuINT0048619	INT	INT	A1-BS	notchange
Dgat1	MmuINT0048629	MmuINT0048629	INT	INT	A1-BS	notchange
Dguok	MmuEX0014462	MmuEX0014462	EX	EX	A1-BS	notchange
Dguok	MmuEX0014465	MmuEX0014465	EX	EX	A1-BS	notchange
Dip2a	MmuINT0049541	MmuINT0049541	INT	INT	A1-BS	notchange
Dip2a	MmuINT0049543	MmuINT0049543	INT	INT	A1-BS	notchange
Dmd	MmuEX0014878	MmuEX0014878	EX	EX	A1-BS	notchange
Dmd	MmuEX0014860	MmuEX0014860	EX	EX	A1-BS	notchange
Dmd	MmuALTA0005572	MmuALTA0005572	ALTA	ALTA	A1-BS	notchange
Dmd	MmuEX0014863	MmuEX0014863	EX	EX	A1-BS	notchange
Dmd	MmuALTA0005571	MmuALTA0005571	ALTA	ALTA	A1-BS	notchange
Dmd	MmuEX0014874	MmuEX0014874	EX	EX	A1-BS	notchange
Dnahc11	MmuEX0014960	MmuEX0014960	EX	EX	A1-BS	notchange
Dnahc11	MmuEX0014956	MmuEX0014956	EX	EX	A1-BS	notchange
Dnahc11	MmuEX0014954	MmuEX0014954	EX	EX	A1-BS	notchange
Dnahc11	MmuEX0014957	MmuEX0014957	EX	EX	A1-BS	notchange
Dnajc5	MmuEX0015222	MmuEX0015222	EX	EX	A1-BS	notchange
Dnajc5	MmuEX0015220	MmuEX0015220	EX	EX	A1-BS	notchange
Dtnb	MmuEX0015815	MmuEX0015815	EX	EX	A1-BS	notchange
Dtnb	MmuEX0015816	MmuEX0015816	EX	EX	A1-BS	notchange
E130303B06Rik	MmuEX0016065	MmuEX0016065	EX	EX	A1-BS	notchange
E130303B06Rik	MmuEX0016067	MmuEX0016067	EX	EX	A1-BS	notchange
E130307A14Rik	MmuEX0016077	MmuEX0016077	EX	EX	A1-BS	notchange
E130307A14Rik	MmuEX0016070	MmuEX0016070	EX	EX	A1-BS	notchange
E130307A14Rik	MmuEX0016076	MmuEX0016076	EX	EX	A1-BS	notchange
E4f1	MmuALTA0006028	MmuALTA0006028	ALTA	ALTA	A1-BS	notchange
E4f1	MmuALTA0006029	MmuALTA0006029	ALTA	ALTA	A1-BS	notchange
Ehmt1	MmuEX0016463	MmuEX0016463	EX	EX	A1-BS	notchange
Ep300	MmuEX0016946	MmuEX0016946	EX	EX	A1-BS	notchange
Ep300	MmuEX0016947	MmuEX0016947	EX	EX	A1-BS	notchange
Ep300	MmuEX0016945	MmuEX0016945	EX	EX	A1-BS	notchange
Ep300	MmuEX0016943	MmuEX0016943	EX	EX	A1-BS	notchange
Ep300	MmuEX0016944	MmuEX0016944	EX	EX	A1-BS	notchange
Ep300	MmuEX0016951	MmuEX0016951	EX	EX	A1-BS	notchange
Ep400	MmuINT0057812	MmuINT0057812	INT	INT	A1-BS	notchange
Epn2	MmuEX0017114	MmuEX0017114	EX	EX	A1-BS	notchange
Ercc8	MmuEX0017272	MmuEX0017272	EX	EX	A1-BS	notchange
Ercc8	MmuEX0017274	MmuEX0017274	EX	EX	A1-BS	notchange
Esco1	MmuINT0059066	MmuINT0059066	INT	INT	A1-BS	notchange
Etnk2	MmuINT0059406	MmuINT0059406	INT	INT	A1-BS	notchange
Exd2	MmuINT0059623	MmuINT0059623	INT	INT	A1-BS	notchange
Ext2	MmuEX0017644	MmuEX0017644	EX	EX	A1-BS	notchange
Ext2	MmuEX0017645	MmuEX0017645	EX	EX	A1-BS	notchange
Eya3	MmuEX0017687	MmuEX0017687	EX	EX	A1-BS	notchange
Ezh2	MmuALTD0005122	MmuALTD0005122	ALTD	ALTD	A1-BS	notchange
Ezh2	MmuALTD0005120	MmuALTD0005120	ALTD	ALTD	A1-BS	notchange
Fam178b	MmuEX0018120	MmuEX0018120	EX	EX	A1-BS	notchange
Fam178b	MmuEX0018121	MmuEX0018121	EX	EX	A1-BS	notchange
Fam48a	MmuALTA0006918	MmuALTA0006918	ALTA	ALTA	A1-BS	notchange
Fam48a	MmuALTA0006920	MmuALTA0006920	ALTA	ALTA	A1-BS	notchange
Fam48a	MmuALTA0006924	MmuALTA0006924	ALTA	ALTA	A1-BS	notchange
Fam53a	MmuEX0018355	MmuEX0018355	EX	EX	A1-BS	notchange
Fanca	MmuINT0062248	MmuINT0062248	INT	INT	A1-BS	notchange
Fancd2	MmuINT0062320	MmuINT0062320	INT	INT	A1-BS	notchange
Fancd2	MmuINT0062317	MmuINT0062317	INT	INT	A1-BS	notchange
Fance	MmuEX0018564	MmuEX0018564	EX	EX	A1-BS	notchange
Fance	MmuEX0018566	MmuEX0018566	EX	EX	A1-BS	notchange
Fgfr2	MmuALTA0007214	MmuALTA0007214	ALTA	ALTA	A1-BS	notchange
Fgfr2	MmuALTA0007215	MmuALTA0007215	ALTA	ALTA	A1-BS	notchange
Fgfr3	MmuINT0064298	MmuINT0064298	INT	INT	A1-BS	notchange
Fgfr3	MmuINT0064299	MmuINT0064299	INT	INT	A1-BS	notchange
Fgfr3	MmuINT0064297	MmuINT0064297	INT	INT	A1-BS	notchange
Fip1l1	MmuEX0019261	MmuEX0019261	EX	EX	A1-BS	notchange
Fip1l1	MmuEX0019259	MmuEX0019259	EX	EX	A1-BS	notchange
Fip1l1	MmuEX0019260	MmuEX0019260	EX	EX	A1-BS	notchange
Fnbp1l	MmuINT0065320	MmuINT0065320	INT	INT	A1-BS	notchange
Fnbp4	MmuINT0065326	MmuINT0065326	INT	INT	A1-BS	notchange
Foxred1	MmuINT0065755	MmuINT0065755	INT	INT	A1-BS	notchange
Foxred1	MmuINT0065749	MmuINT0065749	INT	INT	A1-BS	notchange
Fstl5	MmuEX0019712	MmuEX0019712	EX	EX	A1-BS	notchange
Fstl5	MmuEX0019709	MmuEX0019709	EX	EX	A1-BS	notchange
Gemin5	MmuALTA0007661	MmuALTA0007661	ALTA	ALTA	A1-BS	notchange
Gemin5	MmuALTA0007664	MmuALTA0007664	ALTA	ALTA	A1-BS	notchange
Ggnbp2	MmuALTD0005894	MmuALTD0005894	ALTD	ALTD	A1-BS	notchange
Ggnbp2	MmuALTD0005895	MmuALTD0005895	ALTD	ALTD	A1-BS	notchange
Gm14418	MmuEX0020869	MmuEX0020869	EX	EX	A1-BS	notchange
Gm14418	MmuEX0020867	MmuEX0020867	EX	EX	A1-BS	notchange
Gm2382	MmuEX0021047	MmuEX0021047	EX	EX	A1-BS	notchange
Gm2382	MmuEX0021046	MmuEX0021046	EX	EX	A1-BS	notchange
Gm3435	MmuINT0070547	MmuINT0070547	INT	INT	A1-BS	notchange
Gm3435	MmuINT0070544	MmuINT0070544	INT	INT	A1-BS	notchange
Gon4l	MmuINT0072324	MmuINT0072324	INT	INT	A1-BS	notchange
Gon4l	MmuINT0072316	MmuINT0072316	INT	INT	A1-BS	notchange
Gpat2	MmuALTA0008048	MmuALTA0008048	ALTA	ALTA	A1-BS	notchange
Gpat2	MmuALTA0008047	MmuALTA0008047	ALTA	ALTA	A1-BS	notchange
H2-M3	MmuEX0022278	MmuEX0022278	EX	EX	A1-BS	notchange
H2-M3	MmuEX0022280	MmuEX0022280	EX	EX	A1-BS	notchange
H2-M3	MmuEX0022281	MmuEX0022281	EX	EX	A1-BS	notchange
Haus7	MmuEX0022401	MmuEX0022401	EX	EX	A1-BS	notchange
Haus7	MmuEX0022402	MmuEX0022402	EX	EX	A1-BS	notchange
Haus7	MmuEX0022400	MmuEX0022400	EX	EX	A1-BS	notchange
Hinfp	MmuINT0077772	MmuINT0077772	INT	INT	A1-BS	notchange
Hinfp	MmuINT0077774	MmuINT0077774	INT	INT	A1-BS	notchange
Hjurp	MmuEX0022964	MmuEX0022964	EX	EX	A1-BS	notchange
Hjurp	MmuEX0022965	MmuEX0022965	EX	EX	A1-BS	notchange
Hjurp	MmuEX0022966	MmuEX0022966	EX	EX	A1-BS	notchange
Hnrnpa2b1	MmuEX0023089	MmuEX0023089	EX	EX	A1-BS	notchange
Hnrnpa2b1	MmuEX0023091	MmuEX0023091	EX	EX	A1-BS	notchange
Hnrnpa2b1	MmuEX0023092	MmuEX0023092	EX	EX	A1-BS	notchange
Hsdl1	MmuEX0023315	MmuEX0023315	EX	EX	A1-BS	notchange
Hsdl1	MmuEX0023316	MmuEX0023316	EX	EX	A1-BS	notchange
Hus1	MmuINT0079727	MmuINT0079727	INT	INT	A1-BS	notchange
Huwe1	MmuEX0023499	MmuEX0023499	EX	EX	A1-BS	notchange
Huwe1	MmuEX0023496	MmuEX0023496	EX	EX	A1-BS	notchange
Huwe1	MmuEX0023498	MmuEX0023498	EX	EX	A1-BS	notchange
Ints1	MmuALTD0007069	MmuALTD0007069	ALTD	ALTD	A1-BS	notchange
Ints1	MmuALTD0007068	MmuALTD0007068	ALTD	ALTD	A1-BS	notchange
Ints10	MmuEX0024260	MmuEX0024260	EX	EX	A1-BS	notchange
Ipo9	MmuINT0082896	MmuINT0082896	INT	INT	A1-BS	notchange
Irf3	MmuINT0083304	MmuINT0083304	INT	INT	A1-BS	notchange
Irf3	MmuINT0083308	MmuINT0083308	INT	INT	A1-BS	notchange
Josd2	MmuEX0024920	MmuEX0024920	EX	EX	A1-BS	notchange
Josd2	MmuEX0024918	MmuEX0024918	EX	EX	A1-BS	notchange
Kif23	MmuEX0025550	MmuEX0025550	EX	EX	A1-BS	notchange
Kif23	MmuEX0025547	MmuEX0025547	EX	EX	A1-BS	notchange
Kif23	MmuEX0025548	MmuEX0025548	EX	EX	A1-BS	notchange
Klc3	MmuINT0087638	MmuINT0087638	INT	INT	A1-BS	notchange
Klc3	MmuINT0087637	MmuINT0087637	INT	INT	A1-BS	notchange
Klc3	MmuINT0087645	MmuINT0087645	INT	INT	A1-BS	notchange
Klc3	MmuINT0087636	MmuINT0087636	INT	INT	A1-BS	notchange
l7Rn6	MmuEX0054141	MmuEX0054141	EX	EX	A1-BS	notchange
l7Rn6	MmuEX0054143	MmuEX0054143	EX	EX	A1-BS	notchange
Lig3	MmuINT0091005	MmuINT0091005	INT	INT	A1-BS	notchange
Lingo2	MmuEX0026504	MmuEX0026504	EX	EX	A1-BS	notchange
Lingo2	MmuEX0026503	MmuEX0026503	EX	EX	A1-BS	notchange
Lmf2	MmuINT0091511	MmuINT0091511	INT	INT	A1-BS	notchange
Lrdd	MmuINT0092253	MmuINT0092253	INT	INT	A1-BS	notchange
Lrdd	MmuINT0092259	MmuINT0092259	INT	INT	A1-BS	notchange
Lrrc14	MmuINT0092826	MmuINT0092826	INT	INT	A1-BS	notchange
Lrrc28	MmuEX0026975	MmuEX0026975	EX	EX	A1-BS	notchange
Lrrc48	MmuINT0093075	MmuINT0093075	INT	INT	A1-BS	notchange
Luzp1	MmuEX0027331	MmuEX0027331	EX	EX	A1-BS	notchange
Luzp1	MmuEX0027332	MmuEX0027332	EX	EX	A1-BS	notchange
Magi1	MmuALTA0010425	MmuALTA0010425	ALTA	ALTA	A1-BS	notchange
Magi1	MmuALTA0010423	MmuALTA0010423	ALTA	ALTA	A1-BS	notchange
Map4k2	MmuINT0095343	MmuINT0095343	INT	INT	A1-BS	notchange
Map4k2	MmuINT0095340	MmuINT0095340	INT	INT	A1-BS	notchange
Mapk8ip3	MmuEX0027856	MmuEX0027856	EX	EX	A1-BS	notchange
Mapk8ip3	MmuEX0027854	MmuEX0027854	EX	EX	A1-BS	notchange
Mapre3	MmuEX0027896	MmuEX0027896	EX	EX	A1-BS	notchange
Mapre3	MmuEX0027895	MmuEX0027895	EX	EX	A1-BS	notchange
March1	MmuALTA0010561	MmuALTA0010561	ALTA	ALTA	A1-BS	notchange
March1	MmuALTA0010560	MmuALTA0010560	ALTA	ALTA	A1-BS	notchange
Mbtps1	MmuINT0096389	MmuINT0096389	INT	INT	A1-BS	notchange
Mdm1	MmuINT0096962	MmuINT0096962	INT	INT	A1-BS	notchange
Mdm1	MmuINT0096963	MmuINT0096963	INT	INT	A1-BS	notchange
Meaf6	MmuEX0028434	MmuEX0028434	EX	EX	A1-BS	notchange
Meaf6	MmuEX0028433	MmuEX0028433	EX	EX	A1-BS	notchange
Mettl2	MmuINT0098030	MmuINT0098030	INT	INT	A1-BS	notchange
Mettl2	MmuINT0098029	MmuINT0098029	INT	INT	A1-BS	notchange
Mff	MmuEX0028787	MmuEX0028787	EX	EX	A1-BS	notchange
Mff	MmuEX0028785	MmuEX0028785	EX	EX	A1-BS	notchange
Mgea5	MmuINT0098492	MmuINT0098492	INT	INT	A1-BS	notchange
Mgea5	MmuINT0098496	MmuINT0098496	INT	INT	A1-BS	notchange
Mgea5	MmuINT0098497	MmuINT0098497	INT	INT	A1-BS	notchange
Mgmt	MmuEX0028920	MmuEX0028920	EX	EX	A1-BS	notchange
Mgmt	MmuEX0028922	MmuEX0028922	EX	EX	A1-BS	notchange
Mif4gd	MmuINT0098779	MmuINT0098779	INT	INT	A1-BS	notchange
Mif4gd	MmuINT0098778	MmuINT0098778	INT	INT	A1-BS	notchange
Mov10l1	MmuINT0100165	MmuINT0100165	INT	INT	A1-BS	notchange
Mov10l1	MmuINT0100162	MmuINT0100162	INT	INT	A1-BS	notchange
Mphosph8	MmuEX0029502	MmuEX0029502	EX	EX	A1-BS	notchange
Mphosph8	MmuEX0029503	MmuEX0029503	EX	EX	A1-BS	notchange
Mrpl55	MmuALTA0011270	MmuALTA0011270	ALTA	ALTA	A1-BS	notchange
Mrpl55	MmuINT0100875	MmuINT0100875	INT	INT	A1-BS	notchange
Mrpl55	MmuINT0100874	MmuINT0100874	INT	INT	A1-BS	notchange
Mrpl55	MmuALTA0011269	MmuALTA0011269	ALTA	ALTA	A1-BS	notchange
Mrps10	MmuEX0029715	MmuEX0029715	EX	EX	A1-BS	notchange
Mtdh	MmuEX0029961	MmuEX0029961	EX	EX	A1-BS	notchange
Mtdh	MmuEX0029956	MmuEX0029956	EX	EX	A1-BS	notchange
Mtif2	MmuINT0101821	MmuINT0101821	INT	INT	A1-BS	notchange
Mtif2	MmuINT0101818	MmuINT0101818	INT	INT	A1-BS	notchange
Mtr	MmuINT0102125	MmuINT0102125	INT	INT	A1-BS	notchange
Mtss1	MmuEX0030165	MmuEX0030165	EX	EX	A1-BS	notchange
Mum1l1	MmuEX0030217	MmuEX0030217	EX	EX	A1-BS	notchange
Mum1l1	MmuEX0030220	MmuEX0030220	EX	EX	A1-BS	notchange
Mycbp2	MmuINT0103041	MmuINT0103041	INT	INT	A1-BS	notchange
Myg1	MmuINT0103168	MmuINT0103168	INT	INT	A1-BS	notchange
Myg1	MmuINT0103169	MmuINT0103169	INT	INT	A1-BS	notchange
Myst2	MmuEX0030640	MmuEX0030640	EX	EX	A1-BS	notchange
Myst2	MmuEX0030642	MmuEX0030642	EX	EX	A1-BS	notchange
Nckipsd	MmuEX0031128	MmuEX0031128	EX	EX	A1-BS	notchange
Nckipsd	MmuEX0031129	MmuEX0031129	EX	EX	A1-BS	notchange
Ncor1	MmuINT0106674	MmuINT0106674	INT	INT	A1-BS	notchange
Ndc80	MmuEX0031217	MmuEX0031217	EX	EX	A1-BS	notchange
Ndc80	MmuEX0031220	MmuEX0031220	EX	EX	A1-BS	notchange
Ndc80	MmuEX0031218	MmuEX0031218	EX	EX	A1-BS	notchange
Ndor1	MmuINT0106850	MmuINT0106850	INT	INT	A1-BS	notchange
Nfx1	MmuINT0108292	MmuINT0108292	INT	INT	A1-BS	notchange
Nisch	MmuINT0108703	MmuINT0108703	INT	INT	A1-BS	notchange
Nktr	MmuEX0031809	MmuEX0031809	EX	EX	A1-BS	notchange
Nktr	MmuEX0031815	MmuEX0031815	EX	EX	A1-BS	notchange
Nktr	MmuINT0108810	MmuINT0108810	INT	INT	A1-BS	notchange
Nktr	MmuEX0031811	MmuEX0031811	EX	EX	A1-BS	notchange
Nktr	MmuINT0108799	MmuINT0108799	INT	INT	A1-BS	notchange
Nle1	MmuINT0108837	MmuINT0108837	INT	INT	A1-BS	notchange
Nle1	MmuINT0108842	MmuINT0108842	INT	INT	A1-BS	notchange
Nrg1	MmuEX0032329	MmuEX0032329	EX	EX	A1-BS	notchange
Nrg1	MmuEX0032332	MmuEX0032332	EX	EX	A1-BS	notchange
Nrxn1	MmuEX0032373	MmuEX0032373	EX	EX	A1-BS	notchange
Nrxn1	MmuEX0032369	MmuEX0032369	EX	EX	A1-BS	notchange
Nsf	MmuINT0110968	MmuINT0110968	INT	INT	A1-BS	notchange
Nsf	MmuINT0110986	MmuINT0110986	INT	INT	A1-BS	notchange
Nup205	MmuINT0111810	MmuINT0111810	INT	INT	A1-BS	notchange
Nup205	MmuINT0111815	MmuINT0111815	INT	INT	A1-BS	notchange
Ogdh	MmuEX0033030	MmuEX0033030	EX	EX	A1-BS	notchange
Ogdh	MmuEX0033029	MmuEX0033029	EX	EX	A1-BS	notchange
Oma1	MmuINT0113265	MmuINT0113265	INT	INT	A1-BS	notchange
Oma1	MmuINT0113264	MmuINT0113264	INT	INT	A1-BS	notchange
Otud4	MmuINT0114104	MmuINT0114104	INT	INT	A1-BS	notchange
Otud4	MmuINT0114101	MmuINT0114101	INT	INT	A1-BS	notchange
P4ha1	MmuEX0033404	MmuEX0033404	EX	EX	A1-BS	notchange
P4ha1	MmuEX0033403	MmuEX0033403	EX	EX	A1-BS	notchange
Palb2	MmuEX0033515	MmuEX0033515	EX	EX	A1-BS	notchange
Palb2	MmuEX0033516	MmuEX0033516	EX	EX	A1-BS	notchange
Papola	MmuINT0115109	MmuINT0115109	INT	INT	A1-BS	notchange
Parp12	MmuINT0115396	MmuINT0115396	INT	INT	A1-BS	notchange
Parp12	MmuINT0115395	MmuINT0115395	INT	INT	A1-BS	notchange
Parp6	MmuINT0115490	MmuINT0115490	INT	INT	A1-BS	notchange
Patz1	MmuEX0033787	MmuEX0033787	EX	EX	A1-BS	notchange
Pbrm1	MmuALTA0012798	MmuALTA0012798	ALTA	ALTA	A1-BS	notchange
Pbrm1	MmuEX0033833	MmuEX0033833	EX	EX	A1-BS	notchange
Pbrm1	MmuALTA0012800	MmuALTA0012800	ALTA	ALTA	A1-BS	notchange
Pbrm1	MmuEX0033830	MmuEX0033830	EX	EX	A1-BS	notchange
Pbrm1	MmuALTA0012799	MmuALTA0012799	ALTA	ALTA	A1-BS	notchange
Pbrm1	MmuEX0033839	MmuEX0033839	EX	EX	A1-BS	notchange
Pbrm1	MmuEX0033837	MmuEX0033837	EX	EX	A1-BS	notchange
Pbrm1	MmuEX0033836	MmuEX0033836	EX	EX	A1-BS	notchange
Pbrm1	MmuEX0033835	MmuEX0033835	EX	EX	A1-BS	notchange
Pbrm1	MmuEX0033831	MmuEX0033831	EX	EX	A1-BS	notchange
Pbrm1	MmuEX0033826	MmuEX0033826	EX	EX	A1-BS	notchange
Pcmtd1	MmuINT0116234	MmuINT0116234	INT	INT	A1-BS	notchange
Pcmtd1	MmuINT0116233	MmuINT0116233	INT	INT	A1-BS	notchange
Pcx	MmuINT0116557	MmuINT0116557	INT	INT	A1-BS	notchange
Pcx	MmuINT0116556	MmuINT0116556	INT	INT	A1-BS	notchange
Pcx	MmuINT0116554	MmuINT0116554	INT	INT	A1-BS	notchange
Pdss1	MmuINT0117568	MmuINT0117568	INT	INT	A1-BS	notchange
Pecr	MmuEX0034419	MmuEX0034419	EX	EX	A1-BS	notchange
Pecr	MmuEX0034421	MmuEX0034421	EX	EX	A1-BS	notchange
Pex10	MmuINT0117984	MmuINT0117984	INT	INT	A1-BS	notchange
Pi4kb	MmuINT0119354	MmuINT0119354	INT	INT	A1-BS	notchange
Pi4kb	MmuINT0119361	MmuINT0119361	INT	INT	A1-BS	notchange
Pi4kb	MmuINT0119360	MmuINT0119360	INT	INT	A1-BS	notchange
Pigh	MmuINT0119510	MmuINT0119510	INT	INT	A1-BS	notchange
Pigh	MmuINT0119508	MmuINT0119508	INT	INT	A1-BS	notchange
Pign	MmuINT0119540	MmuINT0119540	INT	INT	A1-BS	notchange
Pign	MmuINT0119551	MmuINT0119551	INT	INT	A1-BS	notchange
Pigo	MmuINT0119564	MmuINT0119564	INT	INT	A1-BS	notchange
Pkm2	MmuEX0035417	MmuEX0035417	EX	EX	A1-BS	notchange
Pkm2	MmuEX0035418	MmuEX0035418	EX	EX	A1-BS	notchange
Plekha5	MmuINT0121889	MmuINT0121889	INT	INT	A1-BS	notchange
Plekha5	MmuINT0121888	MmuINT0121888	INT	INT	A1-BS	notchange
Pnldc1	MmuINT0123037	MmuINT0123037	INT	INT	A1-BS	notchange
Pole	MmuALTA0013709	MmuALTA0013709	ALTA	ALTA	A1-BS	notchange
Pole	MmuINT0123567	MmuINT0123567	INT	INT	A1-BS	notchange
Pole	MmuINT0123573	MmuINT0123573	INT	INT	A1-BS	notchange
Pole2	MmuINT0123591	MmuINT0123591	INT	INT	A1-BS	notchange
Pole2	MmuINT0123590	MmuINT0123590	INT	INT	A1-BS	notchange
Polg	MmuINT0123611	MmuINT0123611	INT	INT	A1-BS	notchange
Polg	MmuINT0123614	MmuINT0123614	INT	INT	A1-BS	notchange
Poln	MmuEX0036264	MmuEX0036264	EX	EX	A1-BS	notchange
Poln	MmuEX0036262	MmuEX0036262	EX	EX	A1-BS	notchange
Poln	MmuEX0036272	MmuEX0036272	EX	EX	A1-BS	notchange
Poln	MmuEX0036265	MmuEX0036265	EX	EX	A1-BS	notchange
Poln	MmuEX0036273	MmuEX0036273	EX	EX	A1-BS	notchange
Poln	MmuEX0036275	MmuEX0036275	EX	EX	A1-BS	notchange
Poln	MmuEX0036274	MmuEX0036274	EX	EX	A1-BS	notchange
Polr1b	MmuINT0123770	MmuINT0123770	INT	INT	A1-BS	notchange
Polr3b	MmuINT0123929	MmuINT0123929	INT	INT	A1-BS	notchange
Polr3b	MmuINT0123930	MmuINT0123930	INT	INT	A1-BS	notchange
Ppie	MmuALTD0010802	MmuALTD0010802	ALTD	ALTD	A1-BS	notchange
Ppie	MmuALTD0010801	MmuALTD0010801	ALTD	ALTD	A1-BS	notchange
Pprc1	MmuALTA0014025	MmuALTA0014025	ALTA	ALTA	A1-BS	notchange
Prkcsh	MmuALTD0011010	MmuALTD0011010	ALTD	ALTD	A1-BS	notchange
Prkcsh	MmuALTD0011009	MmuALTD0011009	ALTD	ALTD	A1-BS	notchange
Prkd1	MmuEX0037151	MmuEX0037151	EX	EX	A1-BS	notchange
Prkd1	MmuEX0037153	MmuEX0037153	EX	EX	A1-BS	notchange
Prkd1	MmuEX0037150	MmuEX0037150	EX	EX	A1-BS	notchange
Prkd1	MmuEX0037152	MmuEX0037152	EX	EX	A1-BS	notchange
Prkd3	MmuINT0126488	MmuINT0126488	INT	INT	A1-BS	notchange
Prss36	MmuEX0037446	MmuEX0037446	EX	EX	A1-BS	notchange
Prss36	MmuEX0037447	MmuEX0037447	EX	EX	A1-BS	notchange
Psap	MmuEX0037478	MmuEX0037478	EX	EX	A1-BS	notchange
Psap	MmuEX0037479	MmuEX0037479	EX	EX	A1-BS	notchange
Psmb10	MmuEX0037523	MmuEX0037523	EX	EX	A1-BS	notchange
Psmb10	MmuEX0037522	MmuEX0037522	EX	EX	A1-BS	notchange
Psmb10	MmuINT0127876	MmuINT0127876	INT	INT	A1-BS	notchange
Psmb10	MmuINT0127875	MmuINT0127875	INT	INT	A1-BS	notchange
Ptbp2	MmuALTA0014424	MmuALTA0014424	ALTA	ALTA	A1-BS	notchange
Ptbp2	MmuEX0037632	MmuEX0037632	EX	EX	A1-BS	notchange
Ptbp2	MmuALTA0014423	MmuALTA0014423	ALTA	ALTA	A1-BS	notchange
Ptbp2	MmuALTA0014422	MmuALTA0014422	ALTA	ALTA	A1-BS	notchange
Ptk2	MmuEX0037737	MmuEX0037737	EX	EX	A1-BS	notchange
Ptk2	MmuEX0037740	MmuEX0037740	EX	EX	A1-BS	notchange
Ptk2	MmuEX0037739	MmuEX0037739	EX	EX	A1-BS	notchange
Ptk2	MmuEX0037738	MmuEX0037738	EX	EX	A1-BS	notchange
Pusl1	MmuINT0129799	MmuINT0129799	INT	INT	A1-BS	notchange
Pusl1	MmuINT0129795	MmuINT0129795	INT	INT	A1-BS	notchange
Pusl1	MmuINT0129798	MmuINT0129798	INT	INT	A1-BS	notchange
Pygb	MmuINT0129983	MmuINT0129983	INT	INT	A1-BS	notchange
Rab2b	MmuINT0130488	MmuINT0130488	INT	INT	A1-BS	notchange
Rad18	MmuEX0038482	MmuEX0038482	EX	EX	A1-BS	notchange
Rad18	MmuEX0038480	MmuEX0038480	EX	EX	A1-BS	notchange
Rag1ap1	MmuINT0131179	MmuINT0131179	INT	INT	A1-BS	notchange
Rbbp4	MmuEX0038982	MmuEX0038982	EX	EX	A1-BS	notchange
Rbbp4	MmuEX0038985	MmuEX0038985	EX	EX	A1-BS	notchange
Rbbp4	MmuEX0038984	MmuEX0038984	EX	EX	A1-BS	notchange
Rbbp4	MmuEX0038980	MmuEX0038980	EX	EX	A1-BS	notchange
Rbbp4	MmuEX0038987	MmuEX0038987	EX	EX	A1-BS	notchange
Rbbp4	MmuEX0038983	MmuEX0038983	EX	EX	A1-BS	notchange
Rbbp4	MmuEX0038981	MmuEX0038981	EX	EX	A1-BS	notchange
Rbbp4	MmuEX0038986	MmuEX0038986	EX	EX	A1-BS	notchange
Rbck1	MmuEX0039010	MmuEX0039010	EX	EX	A1-BS	notchange
Rbck1	MmuEX0039009	MmuEX0039009	EX	EX	A1-BS	notchange
Rbm14	MmuEX0039061	MmuEX0039061	EX	EX	A1-BS	notchange
Rbm14	MmuEX0039064	MmuEX0039064	EX	EX	A1-BS	notchange
Rbm14	MmuEX0039063	MmuEX0039063	EX	EX	A1-BS	notchange
Rbm14	MmuEX0039065	MmuEX0039065	EX	EX	A1-BS	notchange
Rbm22	MmuINT0132670	MmuINT0132670	INT	INT	A1-BS	notchange
Rbm6	MmuEX0039186	MmuEX0039186	EX	EX	A1-BS	notchange
Rbm6	MmuEX0039187	MmuEX0039187	EX	EX	A1-BS	notchange
Rbm6	MmuEX0039188	MmuEX0039188	EX	EX	A1-BS	notchange
Rbm6	MmuEX0039189	MmuEX0039189	EX	EX	A1-BS	notchange
Rce1	MmuINT0133172	MmuINT0133172	INT	INT	A1-BS	notchange
Rce1	MmuINT0133169	MmuINT0133169	INT	INT	A1-BS	notchange
Rev1	MmuINT0133772	MmuINT0133772	INT	INT	A1-BS	notchange
Rnf14	MmuEX0040037	MmuEX0040037	EX	EX	A1-BS	notchange
Rnf14	MmuEX0040033	MmuEX0040033	EX	EX	A1-BS	notchange
Rnf20	MmuINT0135755	MmuINT0135755	INT	INT	A1-BS	notchange
Rnf20	MmuINT0135754	MmuINT0135754	INT	INT	A1-BS	notchange
Rnf20	MmuINT0135759	MmuINT0135759	INT	INT	A1-BS	notchange
Rpain	MmuEX0040323	MmuEX0040323	EX	EX	A1-BS	notchange
Rpain	MmuEX0040324	MmuEX0040324	EX	EX	A1-BS	notchange
Rpain	MmuEX0040322	MmuEX0040322	EX	EX	A1-BS	notchange
Rrp36	MmuEX0040605	MmuEX0040605	EX	EX	A1-BS	notchange
Rrp36	MmuEX0040604	MmuEX0040604	EX	EX	A1-BS	notchange
Safb2	MmuINT0138593	MmuINT0138593	INT	INT	A1-BS	notchange
Safb2	MmuINT0138607	MmuINT0138607	INT	INT	A1-BS	notchange
Scamp4	MmuEX0041142	MmuEX0041142	EX	EX	A1-BS	notchange
Scamp4	MmuEX0041143	MmuEX0041143	EX	EX	A1-BS	notchange
Scyl3	MmuINT0140103	MmuINT0140103	INT	INT	A1-BS	notchange
Scyl3	MmuINT0140095	MmuINT0140095	INT	INT	A1-BS	notchange
Sdccag3	MmuEX0041374	MmuEX0041374	EX	EX	A1-BS	notchange
Sdr39u1	MmuINT0140366	MmuINT0140366	INT	INT	A1-BS	notchange
Sdr39u1	MmuINT0140365	MmuINT0140365	INT	INT	A1-BS	notchange
Sec31a	MmuEX0041516	MmuEX0041516	EX	EX	A1-BS	notchange
Sec31a	MmuEX0041517	MmuEX0041517	EX	EX	A1-BS	notchange
Serbp1	MmuALTA0016155	MmuALTA0016155	ALTA	ALTA	A1-BS	notchange
Serbp1	MmuALTA0016156	MmuALTA0016156	ALTA	ALTA	A1-BS	notchange
Setd3	MmuEX0041823	MmuEX0041823	EX	EX	A1-BS	notchange
Setd3	MmuEX0041822	MmuEX0041822	EX	EX	A1-BS	notchange
Setd6	MmuEX0041852	MmuEX0041852	EX	EX	A1-BS	notchange
Setd6	MmuEX0041853	MmuEX0041853	EX	EX	A1-BS	notchange
Setx	MmuINT0142258	MmuINT0142258	INT	INT	A1-BS	notchange
Sgk3	MmuEX0042057	MmuEX0042057	EX	EX	A1-BS	notchange
Sgk3	MmuEX0042049	MmuEX0042049	EX	EX	A1-BS	notchange
Sgta	MmuALTA0016308	MmuALTA0016308	ALTA	ALTA	A1-BS	notchange
Sgta	MmuALTA0016307	MmuALTA0016307	ALTA	ALTA	A1-BS	notchange
Sh2b1	MmuALTD0012753	MmuALTD0012753	ALTD	ALTD	A1-BS	notchange
Sh2b1	MmuALTD0012754	MmuALTD0012754	ALTD	ALTD	A1-BS	notchange
Sharpin	MmuINT0143311	MmuINT0143311	INT	INT	A1-BS	notchange
Sharpin	MmuINT0143310	MmuINT0143310	INT	INT	A1-BS	notchange
Skiv2l	MmuINT0144291	MmuINT0144291	INT	INT	A1-BS	notchange
Slc30a6	MmuINT0146199	MmuINT0146199	INT	INT	A1-BS	notchange
Slc30a6	MmuINT0146197	MmuINT0146197	INT	INT	A1-BS	notchange
Slc38a10	MmuEX0043224	MmuEX0043224	EX	EX	A1-BS	notchange
Slc38a10	MmuEX0043222	MmuEX0043222	EX	EX	A1-BS	notchange
Slc38a2	MmuINT0146593	MmuINT0146593	INT	INT	A1-BS	notchange
Slc38a2	MmuINT0146592	MmuINT0146592	INT	INT	A1-BS	notchange
Slc7a6os	MmuINT0147804	MmuINT0147804	INT	INT	A1-BS	notchange
Slc7a6os	MmuINT0147803	MmuINT0147803	INT	INT	A1-BS	notchange
Sltm	MmuEX0043730	MmuEX0043730	EX	EX	A1-BS	notchange
Sltm	MmuEX0043725	MmuEX0043725	EX	EX	A1-BS	notchange
Smarca4	MmuALTA0016849	MmuALTA0016849	ALTA	ALTA	A1-BS	notchange
Smarca4	MmuALTA0016845	MmuALTA0016845	ALTA	ALTA	A1-BS	notchange
Smc2	MmuINT0148872	MmuINT0148872	INT	INT	A1-BS	notchange
Smc2	MmuINT0148857	MmuINT0148857	INT	INT	A1-BS	notchange
Smc2	MmuINT0148871	MmuINT0148871	INT	INT	A1-BS	notchange
Smyd3	MmuEX0044039	MmuEX0044039	EX	EX	A1-BS	notchange
Snd1	MmuEX0044107	MmuEX0044107	EX	EX	A1-BS	notchange
Sohlh1	MmuEX0044338	MmuEX0044338	EX	EX	A1-BS	notchange
Sohlh1	MmuEX0044337	MmuEX0044337	EX	EX	A1-BS	notchange
Spats2	MmuINT0151170	MmuINT0151170	INT	INT	A1-BS	notchange
Spna2	MmuINT0151707	MmuINT0151707	INT	INT	A1-BS	notchange
Spna2	MmuINT0151706	MmuINT0151706	INT	INT	A1-BS	notchange
Srr	MmuINT0152550	MmuINT0152550	INT	INT	A1-BS	notchange
Srr	MmuINT0152555	MmuINT0152555	INT	INT	A1-BS	notchange
Srrt	MmuALTA0017314	MmuALTA0017314	ALTA	ALTA	A1-BS	notchange
Srrt	MmuALTA0017315	MmuALTA0017315	ALTA	ALTA	A1-BS	notchange
Ss18	MmuEX0045005	MmuEX0045005	EX	EX	A1-BS	notchange
Ss18	MmuEX0045006	MmuEX0045006	EX	EX	A1-BS	notchange
Ssbp4	MmuINT0152815	MmuINT0152815	INT	INT	A1-BS	notchange
Ssbp4	MmuINT0152818	MmuINT0152818	INT	INT	A1-BS	notchange
Stag3	MmuINT0153584	MmuINT0153584	INT	INT	A1-BS	notchange
Stag3	MmuINT0153555	MmuINT0153555	INT	INT	A1-BS	notchange
Stag3	MmuINT0153583	MmuINT0153583	INT	INT	A1-BS	notchange
Stk16	MmuINT0154052	MmuINT0154052	INT	INT	A1-BS	notchange
Stk3	MmuINT0154095	MmuINT0154095	INT	INT	A1-BS	notchange
Stk31	MmuEX0045434	MmuEX0045434	EX	EX	A1-BS	notchange
Stk31	MmuEX0045436	MmuEX0045436	EX	EX	A1-BS	notchange
Stra13	MmuEX0045516	MmuEX0045516	EX	EX	A1-BS	notchange
Stx4a	MmuINT0154618	MmuINT0154618	INT	INT	A1-BS	notchange
Stx4a	MmuINT0154625	MmuINT0154625	INT	INT	A1-BS	notchange
Stx4a	MmuINT0154617	MmuINT0154617	INT	INT	A1-BS	notchange
Stx5a	MmuINT0154629	MmuINT0154629	INT	INT	A1-BS	notchange
Stx5a	MmuINT0154628	MmuINT0154628	INT	INT	A1-BS	notchange
Sun1	MmuEX0045736	MmuEX0045736	EX	EX	A1-BS	notchange
Sun1	MmuEX0045738	MmuEX0045738	EX	EX	A1-BS	notchange
Sun1	MmuALTA0017587	MmuALTA0017587	ALTA	ALTA	A1-BS	notchange
Sun1	MmuALTA0017589	MmuALTA0017589	ALTA	ALTA	A1-BS	notchange
Sycp2	MmuINT0155667	MmuINT0155667	INT	INT	A1-BS	notchange
Sycp2	MmuINT0155658	MmuINT0155658	INT	INT	A1-BS	notchange
Tapbp	MmuINT0156966	MmuINT0156966	INT	INT	A1-BS	notchange
Tapbp	MmuINT0156967	MmuINT0156967	INT	INT	A1-BS	notchange
Taz	MmuEX0046359	MmuEX0046359	EX	EX	A1-BS	notchange
Taz	MmuEX0046361	MmuEX0046361	EX	EX	A1-BS	notchange
Taz	MmuINT0157185	MmuINT0157185	INT	INT	A1-BS	notchange
Taz	MmuINT0157189	MmuINT0157189	INT	INT	A1-BS	notchange
Tcf12	MmuINT0158047	MmuINT0158047	INT	INT	A1-BS	notchange
Tcf3	MmuEX0046671	MmuEX0046671	EX	EX	A1-BS	notchange
Tcf3	MmuALTA0017960	MmuALTA0017960	ALTA	ALTA	A1-BS	notchange
Tcf3	MmuEX0046674	MmuEX0046674	EX	EX	A1-BS	notchange
Tfdp2	MmuEX0047061	MmuEX0047061	EX	EX	A1-BS	notchange
Tfdp2	MmuEX0047055	MmuEX0047055	EX	EX	A1-BS	notchange
Tfdp2	MmuEX0047060	MmuEX0047060	EX	EX	A1-BS	notchange
Thrap3	MmuEX0047239	MmuEX0047239	EX	EX	A1-BS	notchange
Thrap3	MmuEX0047236	MmuEX0047236	EX	EX	A1-BS	notchange
Thrap3	MmuEX0047240	MmuEX0047240	EX	EX	A1-BS	notchange
Tial1	MmuINT0160074	MmuINT0160074	INT	INT	A1-BS	notchange
Tial1	MmuINT0160075	MmuINT0160075	INT	INT	A1-BS	notchange
Tjap1	MmuEX0047381	MmuEX0047381	EX	EX	A1-BS	notchange
Tjap1	MmuEX0047377	MmuEX0047377	EX	EX	A1-BS	notchange
Tjap1	MmuEX0047378	MmuEX0047378	EX	EX	A1-BS	notchange
Tjap1	MmuEX0047379	MmuEX0047379	EX	EX	A1-BS	notchange
Tjp2	MmuEX0047392	MmuEX0047392	EX	EX	A1-BS	notchange
Tjp2	MmuEX0047393	MmuEX0047393	EX	EX	A1-BS	notchange
Tjp2	MmuEX0047395	MmuEX0047395	EX	EX	A1-BS	notchange
Tjp2	MmuEX0047391	MmuEX0047391	EX	EX	A1-BS	notchange
Tle3	MmuALTD0014361	MmuALTD0014361	ALTD	ALTD	A1-BS	notchange
Tle3	MmuALTD0014360	MmuALTD0014360	ALTD	ALTD	A1-BS	notchange
Tmem141	MmuINT0161500	MmuINT0161500	INT	INT	A1-BS	notchange
Tmem141	MmuINT0161502	MmuINT0161502	INT	INT	A1-BS	notchange
Tmem179b	MmuEX0047830	MmuEX0047830	EX	EX	A1-BS	notchange
Tmem179b	MmuEX0047831	MmuEX0047831	EX	EX	A1-BS	notchange
Tmem214	MmuINT0161951	MmuINT0161951	INT	INT	A1-BS	notchange
Tmem39a	MmuEX0047959	MmuEX0047959	EX	EX	A1-BS	notchange
Tmem87b	MmuINT0162469	MmuINT0162469	INT	INT	A1-BS	notchange
Top3b	MmuEX0048515	MmuEX0048515	EX	EX	A1-BS	notchange
Top3b	MmuEX0048517	MmuEX0048517	EX	EX	A1-BS	notchange
Tpd52l1	MmuEX0048577	MmuEX0048577	EX	EX	A1-BS	notchange
Tpd52l1	MmuEX0048575	MmuEX0048575	EX	EX	A1-BS	notchange
Tpd52l1	MmuEX0048576	MmuEX0048576	EX	EX	A1-BS	notchange
Tpd52l2	MmuEX0048580	MmuEX0048580	EX	EX	A1-BS	notchange
Tpd52l2	MmuEX0048582	MmuEX0048582	EX	EX	A1-BS	notchange
Tpm1	MmuEX0048598	MmuEX0048598	EX	EX	A1-BS	notchange
Tpm1	MmuEX0048594	MmuEX0048594	EX	EX	A1-BS	notchange
Tpm1	MmuEX0048595	MmuEX0048595	EX	EX	A1-BS	notchange
Tpm1	MmuEX0048597	MmuEX0048597	EX	EX	A1-BS	notchange
Trmt1	MmuALTA0018900	MmuALTA0018900	ALTA	ALTA	A1-BS	notchange
Trmt1	MmuALTA0018899	MmuALTA0018899	ALTA	ALTA	A1-BS	notchange
Trmt11	MmuEX0049035	MmuEX0049035	EX	EX	A1-BS	notchange
Trmt2b	MmuEX0049046	MmuEX0049046	EX	EX	A1-BS	notchange
Trnau1ap	MmuEX0049065	MmuEX0049065	EX	EX	A1-BS	notchange
Trnau1ap	MmuEX0049066	MmuEX0049066	EX	EX	A1-BS	notchange
Trp53i13	MmuINT0165804	MmuINT0165804	INT	INT	A1-BS	notchange
Trp53i13	MmuINT0165805	MmuINT0165805	INT	INT	A1-BS	notchange
Tsc2	MmuEX0049258	MmuEX0049258	EX	EX	A1-BS	notchange
Tsc2	MmuEX0049266	MmuEX0049266	EX	EX	A1-BS	notchange
Tsr1	MmuINT0166781	MmuINT0166781	INT	INT	A1-BS	notchange
Tsr1	MmuINT0166782	MmuINT0166782	INT	INT	A1-BS	notchange
Ttc13	MmuEX0049422	MmuEX0049422	EX	EX	A1-BS	notchange
Ttc13	MmuEX0049421	MmuEX0049421	EX	EX	A1-BS	notchange
Ttc13	MmuEX0049423	MmuEX0049423	EX	EX	A1-BS	notchange
Ttc13	MmuEX0049420	MmuEX0049420	EX	EX	A1-BS	notchange
Ttc21b	MmuINT0167072	MmuINT0167072	INT	INT	A1-BS	notchange
Ttc21b	MmuINT0167052	MmuINT0167052	INT	INT	A1-BS	notchange
Ttc3	MmuEX0049510	MmuEX0049510	EX	EX	A1-BS	notchange
Ttc3	MmuEX0049521	MmuEX0049521	EX	EX	A1-BS	notchange
Ttc3	MmuEX0049508	MmuEX0049508	EX	EX	A1-BS	notchange
Ubap2l	MmuALTD0015100	MmuALTD0015100	ALTD	ALTD	A1-BS	notchange
Ubap2l	MmuEX0050121	MmuEX0050121	EX	EX	A1-BS	notchange
Ubap2l	MmuEX0050122	MmuEX0050122	EX	EX	A1-BS	notchange
Ubap2l	MmuALTD0015098	MmuALTD0015098	ALTD	ALTD	A1-BS	notchange
Ubap2l	MmuALTD0015097	MmuALTD0015097	ALTD	ALTD	A1-BS	notchange
Ube2i	MmuALTD0015121	MmuALTD0015121	ALTD	ALTD	A1-BS	notchange
Ube2i	MmuALTD0015119	MmuALTD0015119	ALTD	ALTD	A1-BS	notchange
Ube2j2	MmuEX0050170	MmuEX0050170	EX	EX	A1-BS	notchange
Ube3c	MmuINT0169263	MmuINT0169263	INT	INT	A1-BS	notchange
Uimc1	MmuEX0050529	MmuEX0050529	EX	EX	A1-BS	notchange
Uimc1	MmuEX0050530	MmuEX0050530	EX	EX	A1-BS	notchange
Usp33	MmuINT0171656	MmuINT0171656	INT	INT	A1-BS	notchange
Usp7	MmuINT0172084	MmuINT0172084	INT	INT	A1-BS	notchange
Vamp2	MmuINT0172524	MmuINT0172524	INT	INT	A1-BS	notchange
Vamp2	MmuINT0172522	MmuINT0172522	INT	INT	A1-BS	notchange
Vrk1	MmuEX0051612	MmuEX0051612	EX	EX	A1-BS	notchange
Wdr26	MmuINT0175083	MmuINT0175083	INT	INT	A1-BS	notchange
Wdsub1	MmuALTA0020123	MmuALTA0020123	ALTA	ALTA	A1-BS	notchange
Wdsub1	MmuALTA0020122	MmuALTA0020122	ALTA	ALTA	A1-BS	notchange
Xpo7	MmuINT0176900	MmuINT0176900	INT	INT	A1-BS	notchange
Zbtb20	MmuEX0052649	MmuEX0052649	EX	EX	A1-BS	notchange
Zbtb20	MmuEX0052648	MmuEX0052648	EX	EX	A1-BS	notchange
Zbtb48	MmuINT0177735	MmuINT0177735	INT	INT	A1-BS	notchange
Zc3h14	MmuEX0052742	MmuEX0052742	EX	EX	A1-BS	notchange
Zc3h14	MmuEX0052744	MmuEX0052744	EX	EX	A1-BS	notchange
Zcrb1	MmuEX0052848	MmuEX0052848	EX	EX	A1-BS	notchange
Zcrb1	MmuEX0052849	MmuEX0052849	EX	EX	A1-BS	notchange
Zdhhc4	MmuALTD0016000	MmuALTD0016000	ALTD	ALTD	A1-BS	notchange
Zdhhc4	MmuALTD0016002	MmuALTD0016002	ALTD	ALTD	A1-BS	notchange
Zfml	MmuEX0053006	MmuEX0053006	EX	EX	A1-BS	notchange
Zfml	MmuEX0053002	MmuEX0053002	EX	EX	A1-BS	notchange
Zfp326	MmuEX0053229	MmuEX0053229	EX	EX	A1-BS	notchange
Zfp326	MmuEX0053230	MmuEX0053230	EX	EX	A1-BS	notchange
Zfp598	MmuINT0179521	MmuINT0179521	INT	INT	A1-BS	notchange
Zfp655	MmuEX0053538	MmuEX0053538	EX	EX	A1-BS	notchange
Zfp655	MmuEX0053537	MmuEX0053537	EX	EX	A1-BS	notchange
Zfp942	MmuEX0053703	MmuEX0053703	EX	EX	A1-BS	notchange
Zfp942	MmuEX0053704	MmuEX0053704	EX	EX	A1-BS	notchange
Zscan18	MmuINT0180837	MmuINT0180837	INT	INT	A1-BS	notchange
0610010K14Rik	MmuEX0000050	MmuEX0000050	EX	EX	BS-G1	notchange
0610010K14Rik	MmuEX0000051	MmuEX0000051	EX	EX	BS-G1	notchange
0610037P05Rik	MmuEX0000066	MmuEX0000066	EX	EX	BS-G1	notchange
0610037P05Rik	MmuEX0000067	MmuEX0000067	EX	EX	BS-G1	notchange
1110014N23Rik	MmuINT0000212	MmuINT0000212	INT	INT	BS-G1	notchange
1110014N23Rik	MmuINT0000219	MmuINT0000219	INT	INT	BS-G1	notchange
1300018J18Rik	MmuINT0000630	MmuINT0000630	INT	INT	BS-G1	notchange
1300018J18Rik	MmuINT0000631	MmuINT0000631	INT	INT	BS-G1	notchange
1700001L05Rik	MmuEX0000329	MmuEX0000329	EX	EX	BS-G1	notchange
1700001L05Rik	MmuEX0000328	MmuEX0000328	EX	EX	BS-G1	notchange
1700007B14Rik	MmuEX0000350	MmuEX0000350	EX	EX	BS-G1	notchange
1700007B14Rik	MmuEX0000354	MmuEX0000354	EX	EX	BS-G1	notchange
1700081L11Rik	MmuEX0000593	MmuEX0000593	EX	EX	BS-G1	notchange
1810020D17Rik	MmuEX0000660	MmuEX0000660	EX	EX	BS-G1	notchange
1810020D17Rik	MmuEX0000656	MmuEX0000656	EX	EX	BS-G1	notchange
2210018M11Rik	MmuEX0000779	MmuEX0000779	EX	EX	BS-G1	notchange
2210018M11Rik	MmuEX0000780	MmuEX0000780	EX	EX	BS-G1	notchange
2210018M11Rik	MmuEX0000781	MmuEX0000781	EX	EX	BS-G1	notchange
2310033P09Rik	MmuINT0002233	MmuINT0002233	INT	INT	BS-G1	notchange
2310033P09Rik	MmuINT0002232	MmuINT0002232	INT	INT	BS-G1	notchange
2610020H08Rik	MmuEX0001095	MmuEX0001095	EX	EX	BS-G1	notchange
2610020H08Rik	MmuEX0001093	MmuEX0001093	EX	EX	BS-G1	notchange
2700029M09Rik	MmuEX0001177	MmuEX0001177	EX	EX	BS-G1	notchange
2700029M09Rik	MmuEX0001176	MmuEX0001176	EX	EX	BS-G1	notchange
2700029M09Rik	MmuEX0001174	MmuEX0001174	EX	EX	BS-G1	notchange
3110053B16Rik	MmuEX0001303	MmuEX0001303	EX	EX	BS-G1	notchange
3110053B16Rik	MmuEX0001302	MmuEX0001302	EX	EX	BS-G1	notchange
3110053B16Rik	MmuEX0001304	MmuEX0001304	EX	EX	BS-G1	notchange
4732415M23Rik	MmuINT0003426	MmuINT0003426	INT	INT	BS-G1	notchange
4732415M23Rik	MmuINT0003425	MmuINT0003425	INT	INT	BS-G1	notchange
4833420G17Rik	MmuEX0001374	MmuEX0001374	EX	EX	BS-G1	notchange
4833420G17Rik	MmuEX0001376	MmuEX0001376	EX	EX	BS-G1	notchange
4930427A07Rik	MmuINT0003966	MmuINT0003966	INT	INT	BS-G1	notchange
4930427A07Rik	MmuINT0003967	MmuINT0003967	INT	INT	BS-G1	notchange
4930447C04Rik	MmuINT0004085	MmuINT0004085	INT	INT	BS-G1	notchange
4930447C04Rik	MmuINT0004087	MmuINT0004087	INT	INT	BS-G1	notchange
4932438A13Rik	MmuINT0004720	MmuINT0004720	INT	INT	BS-G1	notchange
A830018L16Rik	MmuEX0002551	MmuEX0002551	EX	EX	BS-G1	notchange
Abca15	MmuEX0002957	MmuEX0002957	EX	EX	BS-G1	notchange
Abca15	MmuEX0002955	MmuEX0002955	EX	EX	BS-G1	notchange
Abhd10	MmuEX0003206	MmuEX0003206	EX	EX	BS-G1	notchange
Abhd10	MmuEX0003208	MmuEX0003208	EX	EX	BS-G1	notchange
Acaca	MmuEX0003346	MmuEX0003346	EX	EX	BS-G1	notchange
Acaca	MmuEX0003343	MmuEX0003343	EX	EX	BS-G1	notchange
Acd	MmuINT0009704	MmuINT0009704	INT	INT	BS-G1	notchange
Acd	MmuINT0009703	MmuINT0009703	INT	INT	BS-G1	notchange
Aco1	MmuEX0003492	MmuEX0003492	EX	EX	BS-G1	notchange
Aco1	MmuEX0003489	MmuEX0003489	EX	EX	BS-G1	notchange
Aco1	MmuEX0003498	MmuEX0003498	EX	EX	BS-G1	notchange
Aco1	MmuALTA0001039	MmuALTA0001039	ALTA	ALTA	BS-G1	notchange
Aco1	MmuALTA0001038	MmuALTA0001038	ALTA	ALTA	BS-G1	notchange
Aco1	MmuEX0003491	MmuEX0003491	EX	EX	BS-G1	notchange
Aco1	MmuEX0003495	MmuEX0003495	EX	EX	BS-G1	notchange
Aco1	MmuALTA0001037	MmuALTA0001037	ALTA	ALTA	BS-G1	notchange
Aco1	MmuEX0003493	MmuEX0003493	EX	EX	BS-G1	notchange
Actn4	MmuEX0003640	MmuEX0003640	EX	EX	BS-G1	notchange
Actn4	MmuEX0003639	MmuEX0003639	EX	EX	BS-G1	notchange
Adck5	MmuINT0011723	MmuINT0011723	INT	INT	BS-G1	notchange
Adck5	MmuINT0011731	MmuINT0011731	INT	INT	BS-G1	notchange
Adck5	MmuINT0011721	MmuINT0011721	INT	INT	BS-G1	notchange
Adck5	MmuINT0011730	MmuINT0011730	INT	INT	BS-G1	notchange
Adck5	MmuINT0011732	MmuINT0011732	INT	INT	BS-G1	notchange
Akap13	MmuEX0004490	MmuEX0004490	EX	EX	BS-G1	notchange
Akap13	MmuEX0004491	MmuEX0004491	EX	EX	BS-G1	notchange
Akap8l	MmuEX0004510	MmuEX0004510	EX	EX	BS-G1	notchange
Akap8l	MmuEX0004514	MmuEX0004514	EX	EX	BS-G1	notchange
Alg3	MmuEX0004645	MmuEX0004645	EX	EX	BS-G1	notchange
Alg3	MmuEX0004649	MmuEX0004649	EX	EX	BS-G1	notchange
Alg3	MmuEX0004647	MmuEX0004647	EX	EX	BS-G1	notchange
Alg3	MmuEX0004648	MmuEX0004648	EX	EX	BS-G1	notchange
Ampd2	MmuINT0014732	MmuINT0014732	INT	INT	BS-G1	notchange
Anapc16	MmuEX0004852	MmuEX0004852	EX	EX	BS-G1	notchange
Anapc16	MmuEX0004851	MmuEX0004851	EX	EX	BS-G1	notchange
Arfrp1	MmuEX0005748	MmuEX0005748	EX	EX	BS-G1	notchange
Arfrp1	MmuEX0005752	MmuEX0005752	EX	EX	BS-G1	notchange
Arhgap12	MmuEX0005783	MmuEX0005783	EX	EX	BS-G1	notchange
Arhgap12	MmuEX0005785	MmuEX0005785	EX	EX	BS-G1	notchange
Arhgap12	MmuEX0005791	MmuEX0005791	EX	EX	BS-G1	notchange
Arl16	MmuINT0018906	MmuINT0018906	INT	INT	BS-G1	notchange
Arl16	MmuINT0018909	MmuINT0018909	INT	INT	BS-G1	notchange
Arvcf	MmuINT0019420	MmuINT0019420	INT	INT	BS-G1	notchange
Arvcf	MmuINT0019423	MmuINT0019423	INT	INT	BS-G1	notchange
Arvcf	MmuINT0019422	MmuINT0019422	INT	INT	BS-G1	notchange
Arvcf	MmuINT0019418	MmuINT0019418	INT	INT	BS-G1	notchange
Arvcf	MmuINT0019429	MmuINT0019429	INT	INT	BS-G1	notchange
Ate1	MmuEX0006567	MmuEX0006567	EX	EX	BS-G1	notchange
Atf2	MmuEX0006581	MmuEX0006581	EX	EX	BS-G1	notchange
Atpaf2	MmuEX0006997	MmuEX0006997	EX	EX	BS-G1	notchange
Atpaf2	MmuEX0006999	MmuEX0006999	EX	EX	BS-G1	notchange
Atrx	MmuEX0007049	MmuEX0007049	EX	EX	BS-G1	notchange
Atrx	MmuEX0007053	MmuEX0007053	EX	EX	BS-G1	notchange
Azi2	MmuEX0007175	MmuEX0007175	EX	EX	BS-G1	notchange
Azi2	MmuEX0007177	MmuEX0007177	EX	EX	BS-G1	notchange
Azi2	MmuEX0007176	MmuEX0007176	EX	EX	BS-G1	notchange
BC029214	MmuINT0023115	MmuINT0023115	INT	INT	BS-G1	notchange
BC029214	MmuINT0023119	MmuINT0023119	INT	INT	BS-G1	notchange
BC029214	MmuINT0023114	MmuINT0023114	INT	INT	BS-G1	notchange
BC029214	MmuINT0023118	MmuINT0023118	INT	INT	BS-G1	notchange
BC088983	MmuEX0007577	MmuEX0007577	EX	EX	BS-G1	notchange
BC088983	MmuEX0007576	MmuEX0007576	EX	EX	BS-G1	notchange
Bcas3	MmuEX0007804	MmuEX0007804	EX	EX	BS-G1	notchange
Bcas3	MmuEX0007809	MmuEX0007809	EX	EX	BS-G1	notchange
Birc6	MmuALTA0002777	MmuALTA0002777	ALTA	ALTA	BS-G1	notchange
Birc6	MmuEX0008015	MmuEX0008015	EX	EX	BS-G1	notchange
Birc6	MmuEX0008013	MmuEX0008013	EX	EX	BS-G1	notchange
Birc6	MmuALTA0002776	MmuALTA0002776	ALTA	ALTA	BS-G1	notchange
Boll	MmuEX0008121	MmuEX0008121	EX	EX	BS-G1	notchange
Boll	MmuEX0008119	MmuEX0008119	EX	EX	BS-G1	notchange
Boll	MmuEX0008120	MmuEX0008120	EX	EX	BS-G1	notchange
Brca1	MmuALTA0002837	MmuALTA0002837	ALTA	ALTA	BS-G1	notchange
Brca1	MmuALTA0002840	MmuALTA0002840	ALTA	ALTA	BS-G1	notchange
Btbd10	MmuEX0008367	MmuEX0008367	EX	EX	BS-G1	notchange
Btbd10	MmuEX0008366	MmuEX0008366	EX	EX	BS-G1	notchange
Cabin1	MmuINT0027196	MmuINT0027196	INT	INT	BS-G1	notchange
Calu	MmuEX0008942	MmuEX0008942	EX	EX	BS-G1	notchange
Calu	MmuEX0008941	MmuEX0008941	EX	EX	BS-G1	notchange
Cars2	MmuEX0009204	MmuEX0009204	EX	EX	BS-G1	notchange
Cars2	MmuEX0009197	MmuEX0009197	EX	EX	BS-G1	notchange
Ccdc101	MmuINT0030011	MmuINT0030011	INT	INT	BS-G1	notchange
Ccdc75	MmuEX0009909	MmuEX0009909	EX	EX	BS-G1	notchange
Ccdc75	MmuEX0009910	MmuEX0009910	EX	EX	BS-G1	notchange
Ccdc84	MmuINT0031308	MmuINT0031308	INT	INT	BS-G1	notchange
Ccdc84	MmuINT0031306	MmuINT0031306	INT	INT	BS-G1	notchange
Ccdc88a	MmuINT0031334	MmuINT0031334	INT	INT	BS-G1	notchange
Ccdc88a	MmuINT0031332	MmuINT0031332	INT	INT	BS-G1	notchange
Ccnt2	MmuINT0031781	MmuINT0031781	INT	INT	BS-G1	notchange
Ccnt2	MmuINT0031780	MmuINT0031780	INT	INT	BS-G1	notchange
Cd47	MmuEX0010232	MmuEX0010232	EX	EX	BS-G1	notchange
Cd47	MmuEX0010235	MmuEX0010235	EX	EX	BS-G1	notchange
Cd47	MmuEX0010236	MmuEX0010236	EX	EX	BS-G1	notchange
Cdk5rap3	MmuINT0033780	MmuINT0033780	INT	INT	BS-G1	notchange
Cdk5rap3	MmuINT0033769	MmuINT0033769	INT	INT	BS-G1	notchange
Cenpt	MmuINT0034514	MmuINT0034514	INT	INT	BS-G1	notchange
Cenpt	MmuINT0034522	MmuINT0034522	INT	INT	BS-G1	notchange
Chka	MmuEX0011301	MmuEX0011301	EX	EX	BS-G1	notchange
Chordc1	MmuEX0011342	MmuEX0011342	EX	EX	BS-G1	notchange
Chordc1	MmuEX0011341	MmuEX0011341	EX	EX	BS-G1	notchange
Chuk	MmuINT0036381	MmuINT0036381	INT	INT	BS-G1	notchange
Clasrp	MmuINT0036797	MmuINT0036797	INT	INT	BS-G1	notchange
Clcn7	MmuINT0037020	MmuINT0037020	INT	INT	BS-G1	notchange
Clcn7	MmuINT0037002	MmuINT0037002	INT	INT	BS-G1	notchange
Clk1	MmuINT0037405	MmuINT0037405	INT	INT	BS-G1	notchange
Clk1	MmuINT0037403	MmuINT0037403	INT	INT	BS-G1	notchange
Clk1	MmuINT0037404	MmuINT0037404	INT	INT	BS-G1	notchange
Clk4	MmuEX0011727	MmuEX0011727	EX	EX	BS-G1	notchange
Clk4	MmuEX0011725	MmuEX0011725	EX	EX	BS-G1	notchange
Cnot1	MmuINT0038107	MmuINT0038107	INT	INT	BS-G1	notchange
Cntn3	MmuEX0011986	MmuEX0011986	EX	EX	BS-G1	notchange
Cntn3	MmuEX0011980	MmuEX0011980	EX	EX	BS-G1	notchange
Cox15	MmuINT0041238	MmuINT0041238	INT	INT	BS-G1	notchange
Cox18	MmuALTA0004529	MmuALTA0004529	ALTA	ALTA	BS-G1	notchange
Cox18	MmuALTA0004527	MmuALTA0004527	ALTA	ALTA	BS-G1	notchange
Cryzl1	MmuINT0042642	MmuINT0042642	INT	INT	BS-G1	notchange
Cuta	MmuINT0044185	MmuINT0044185	INT	INT	BS-G1	notchange
Cuta	MmuINT0044187	MmuINT0044187	INT	INT	BS-G1	notchange
Cyb5r1	MmuINT0044450	MmuINT0044450	INT	INT	BS-G1	notchange
Cyb5r1	MmuINT0044453	MmuINT0044453	INT	INT	BS-G1	notchange
Cyb5rl	MmuEX0013284	MmuEX0013284	EX	EX	BS-G1	notchange
Cyb5rl	MmuEX0013286	MmuEX0013286	EX	EX	BS-G1	notchange
Cyfip1	MmuEX0013298	MmuEX0013298	EX	EX	BS-G1	notchange
Cyfip1	MmuEX0013297	MmuEX0013297	EX	EX	BS-G1	notchange
D19Ertd737e	MmuALTD0003891	MmuALTD0003891	ALTD	ALTD	BS-G1	notchange
D19Ertd737e	MmuALTD0003892	MmuALTD0003892	ALTD	ALTD	BS-G1	notchange
D19Ertd737e	MmuEX0013517	MmuEX0013517	EX	EX	BS-G1	notchange
D19Ertd737e	MmuEX0013515	MmuEX0013515	EX	EX	BS-G1	notchange
D330045A20Rik	MmuEX0013552	MmuEX0013552	EX	EX	BS-G1	notchange
D330045A20Rik	MmuEX0013551	MmuEX0013551	EX	EX	BS-G1	notchange
D930015E06Rik	MmuINT0046336	MmuINT0046336	INT	INT	BS-G1	notchange
Ddb2	MmuEX0013998	MmuEX0013998	EX	EX	BS-G1	notchange
Ddb2	MmuEX0013999	MmuEX0013999	EX	EX	BS-G1	notchange
Ddb2	MmuEX0013997	MmuEX0013997	EX	EX	BS-G1	notchange
Ddb2	MmuEX0014000	MmuEX0014000	EX	EX	BS-G1	notchange
Ddhd2	MmuINT0047407	MmuINT0047407	INT	INT	BS-G1	notchange
Ddhd2	MmuINT0047408	MmuINT0047408	INT	INT	BS-G1	notchange
Ddhd2	MmuINT0047409	MmuINT0047409	INT	INT	BS-G1	notchange
Ddhd2	MmuINT0047412	MmuINT0047412	INT	INT	BS-G1	notchange
Ddx4	MmuALTA0005248	MmuALTA0005248	ALTA	ALTA	BS-G1	notchange
Ddx4	MmuALTA0005247	MmuALTA0005247	ALTA	ALTA	BS-G1	notchange
Deaf1	MmuEX0014177	MmuEX0014177	EX	EX	BS-G1	notchange
Dennd5a	MmuINT0048430	MmuINT0048430	INT	INT	BS-G1	notchange
Dennd5a	MmuINT0048431	MmuINT0048431	INT	INT	BS-G1	notchange
Dip2a	MmuINT0049541	MmuINT0049541	INT	INT	BS-G1	notchange
Dmd	MmuALTA0005571	MmuALTA0005571	ALTA	ALTA	BS-G1	notchange
Dmd	MmuEX0014863	MmuEX0014863	EX	EX	BS-G1	notchange
Dmd	MmuEX0014876	MmuEX0014876	EX	EX	BS-G1	notchange
Dmd	MmuALTA0005572	MmuALTA0005572	ALTA	ALTA	BS-G1	notchange
Dmd	MmuEX0014860	MmuEX0014860	EX	EX	BS-G1	notchange
Dnahc11	MmuEX0014954	MmuEX0014954	EX	EX	BS-G1	notchange
Dnahc11	MmuEX0014956	MmuEX0014956	EX	EX	BS-G1	notchange
Dnahc11	MmuEX0014960	MmuEX0014960	EX	EX	BS-G1	notchange
Dnajc5	MmuEX0015222	MmuEX0015222	EX	EX	BS-G1	notchange
Dnajc5	MmuEX0015220	MmuEX0015220	EX	EX	BS-G1	notchange
Dtnb	MmuEX0015818	MmuEX0015818	EX	EX	BS-G1	notchange
Dtnb	MmuEX0015815	MmuEX0015815	EX	EX	BS-G1	notchange
Eed	MmuALTD0004650	MmuALTD0004650	ALTD	ALTD	BS-G1	notchange
Eed	MmuALTD0004652	MmuALTD0004652	ALTD	ALTD	BS-G1	notchange
Eefsec	MmuEX0016289	MmuEX0016289	EX	EX	BS-G1	notchange
Eefsec	MmuEX0016286	MmuEX0016286	EX	EX	BS-G1	notchange
Eefsec	MmuEX0016287	MmuEX0016287	EX	EX	BS-G1	notchange
Ep300	MmuEX0016951	MmuEX0016951	EX	EX	BS-G1	notchange
Ep300	MmuEX0016944	MmuEX0016944	EX	EX	BS-G1	notchange
Ep300	MmuEX0016946	MmuEX0016946	EX	EX	BS-G1	notchange
Ep300	MmuEX0016945	MmuEX0016945	EX	EX	BS-G1	notchange
Ep300	MmuEX0016947	MmuEX0016947	EX	EX	BS-G1	notchange
Ep300	MmuEX0016943	MmuEX0016943	EX	EX	BS-G1	notchange
Esco1	MmuINT0059066	MmuINT0059066	INT	INT	BS-G1	notchange
Exd2	MmuINT0059622	MmuINT0059622	INT	INT	BS-G1	notchange
Exo1	MmuEX0017534	MmuEX0017534	EX	EX	BS-G1	notchange
Exo1	MmuEX0017533	MmuEX0017533	EX	EX	BS-G1	notchange
Ext2	MmuEX0017645	MmuEX0017645	EX	EX	BS-G1	notchange
Ext2	MmuEX0017642	MmuEX0017642	EX	EX	BS-G1	notchange
Ext2	MmuEX0017644	MmuEX0017644	EX	EX	BS-G1	notchange
Ezh2	MmuALTD0005120	MmuALTD0005120	ALTD	ALTD	BS-G1	notchange
Ezh2	MmuALTD0005122	MmuALTD0005122	ALTD	ALTD	BS-G1	notchange
Fam118b	MmuEX0017881	MmuEX0017881	EX	EX	BS-G1	notchange
Fam118b	MmuEX0017876	MmuEX0017876	EX	EX	BS-G1	notchange
Fam48a	MmuALTA0006924	MmuALTA0006924	ALTA	ALTA	BS-G1	notchange
Fam48a	MmuALTA0006920	MmuALTA0006920	ALTA	ALTA	BS-G1	notchange
Fanca	MmuINT0062266	MmuINT0062266	INT	INT	BS-G1	notchange
Fanca	MmuINT0062248	MmuINT0062248	INT	INT	BS-G1	notchange
Fbxl4	MmuINT0063121	MmuINT0063121	INT	INT	BS-G1	notchange
Fbxl4	MmuINT0063122	MmuINT0063122	INT	INT	BS-G1	notchange
Fdxr	MmuEX0019047	MmuEX0019047	EX	EX	BS-G1	notchange
Fdxr	MmuEX0019044	MmuEX0019044	EX	EX	BS-G1	notchange
Fibp	MmuINT0064522	MmuINT0064522	INT	INT	BS-G1	notchange
Fibp	MmuINT0064520	MmuINT0064520	INT	INT	BS-G1	notchange
Fip1l1	MmuEX0019260	MmuEX0019260	EX	EX	BS-G1	notchange
Fip1l1	MmuEX0019259	MmuEX0019259	EX	EX	BS-G1	notchange
Fip1l1	MmuEX0019261	MmuEX0019261	EX	EX	BS-G1	notchange
Foxred1	MmuINT0065749	MmuINT0065749	INT	INT	BS-G1	notchange
Foxred1	MmuINT0065755	MmuINT0065755	INT	INT	BS-G1	notchange
Fstl5	MmuEX0019712	MmuEX0019712	EX	EX	BS-G1	notchange
Fstl5	MmuEX0019709	MmuEX0019709	EX	EX	BS-G1	notchange
Gemin5	MmuALTA0007664	MmuALTA0007664	ALTA	ALTA	BS-G1	notchange
Gemin5	MmuALTA0007661	MmuALTA0007661	ALTA	ALTA	BS-G1	notchange
Gga3	MmuINT0068653	MmuINT0068653	INT	INT	BS-G1	notchange
Ggnbp2	MmuALTD0005894	MmuALTD0005894	ALTD	ALTD	BS-G1	notchange
Ggnbp2	MmuALTD0005895	MmuALTD0005895	ALTD	ALTD	BS-G1	notchange
Gm16039	MmuEX0020944	MmuEX0020944	EX	EX	BS-G1	notchange
Gm16039	MmuEX0020945	MmuEX0020945	EX	EX	BS-G1	notchange
Gpat2	MmuALTA0008047	MmuALTA0008047	ALTA	ALTA	BS-G1	notchange
Gpat2	MmuALTA0008048	MmuALTA0008048	ALTA	ALTA	BS-G1	notchange
Haus7	MmuEX0022400	MmuEX0022400	EX	EX	BS-G1	notchange
Haus7	MmuEX0022402	MmuEX0022402	EX	EX	BS-G1	notchange
Haus7	MmuEX0022401	MmuEX0022401	EX	EX	BS-G1	notchange
Herc4	MmuINT0077378	MmuINT0077378	INT	INT	BS-G1	notchange
Hira	MmuINT0077900	MmuINT0077900	INT	INT	BS-G1	notchange
Hira	MmuINT0077899	MmuINT0077899	INT	INT	BS-G1	notchange
Hjurp	MmuEX0022964	MmuEX0022964	EX	EX	BS-G1	notchange
Hjurp	MmuEX0022965	MmuEX0022965	EX	EX	BS-G1	notchange
Hjurp	MmuEX0022966	MmuEX0022966	EX	EX	BS-G1	notchange
Hnrnpa2b1	MmuEX0023092	MmuEX0023092	EX	EX	BS-G1	notchange
Hnrnpa2b1	MmuEX0023089	MmuEX0023089	EX	EX	BS-G1	notchange
Hnrnph3	MmuINT0078507	MmuINT0078507	INT	INT	BS-G1	notchange
Hsf1	MmuINT0079204	MmuINT0079204	INT	INT	BS-G1	notchange
Hsf1	MmuINT0079210	MmuINT0079210	INT	INT	BS-G1	notchange
Ilf3	MmuEX0024060	MmuEX0024060	EX	EX	BS-G1	notchange
Inpp5b	MmuINT0082260	MmuINT0082260	INT	INT	BS-G1	notchange
Inpp5b	MmuINT0082259	MmuINT0082259	INT	INT	BS-G1	notchange
Ints1	MmuALTD0007069	MmuALTD0007069	ALTD	ALTD	BS-G1	notchange
Ints1	MmuALTD0007068	MmuALTD0007068	ALTD	ALTD	BS-G1	notchange
Ints10	MmuEX0024260	MmuEX0024260	EX	EX	BS-G1	notchange
Ints10	MmuEX0024261	MmuEX0024261	EX	EX	BS-G1	notchange
Ipo9	MmuINT0082896	MmuINT0082896	INT	INT	BS-G1	notchange
Ipo9	MmuINT0082875	MmuINT0082875	INT	INT	BS-G1	notchange
Ipo9	MmuINT0082895	MmuINT0082895	INT	INT	BS-G1	notchange
Itch	MmuINT0083487	MmuINT0083487	INT	INT	BS-G1	notchange
Josd2	MmuEX0024918	MmuEX0024918	EX	EX	BS-G1	notchange
Josd2	MmuEX0024920	MmuEX0024920	EX	EX	BS-G1	notchange
Kdsr	MmuINT0086451	MmuINT0086451	INT	INT	BS-G1	notchange
Lig3	MmuINT0090996	MmuINT0090996	INT	INT	BS-G1	notchange
Lingo2	MmuEX0026503	MmuEX0026503	EX	EX	BS-G1	notchange
Lingo2	MmuEX0026504	MmuEX0026504	EX	EX	BS-G1	notchange
Lrrc48	MmuINT0093074	MmuINT0093074	INT	INT	BS-G1	notchange
Lrrc48	MmuINT0093071	MmuINT0093071	INT	INT	BS-G1	notchange
Lrrc48	MmuINT0093075	MmuINT0093075	INT	INT	BS-G1	notchange
Luzp1	MmuEX0027332	MmuEX0027332	EX	EX	BS-G1	notchange
Luzp1	MmuEX0027331	MmuEX0027331	EX	EX	BS-G1	notchange
Lztr1	MmuINT0094213	MmuINT0094213	INT	INT	BS-G1	notchange
Lztr1	MmuINT0094216	MmuINT0094216	INT	INT	BS-G1	notchange
Magi1	MmuEX0027540	MmuEX0027540	EX	EX	BS-G1	notchange
Magi1	MmuALTA0010425	MmuALTA0010425	ALTA	ALTA	BS-G1	notchange
Magi1	MmuALTA0010423	MmuALTA0010423	ALTA	ALTA	BS-G1	notchange
Mak16	MmuINT0094638	MmuINT0094638	INT	INT	BS-G1	notchange
Mak16	MmuINT0094637	MmuINT0094637	INT	INT	BS-G1	notchange
Man2b1	MmuINT0094821	MmuINT0094821	INT	INT	BS-G1	notchange
Man2b1	MmuINT0094830	MmuINT0094830	INT	INT	BS-G1	notchange
Map4k2	MmuINT0095340	MmuINT0095340	INT	INT	BS-G1	notchange
Map4k2	MmuINT0095339	MmuINT0095339	INT	INT	BS-G1	notchange
March1	MmuALTA0010560	MmuALTA0010560	ALTA	ALTA	BS-G1	notchange
March1	MmuALTA0010561	MmuALTA0010561	ALTA	ALTA	BS-G1	notchange
Mcee	MmuEX0028195	MmuEX0028195	EX	EX	BS-G1	notchange
Mcee	MmuEX0028192	MmuEX0028192	EX	EX	BS-G1	notchange
Mcee	MmuEX0028196	MmuEX0028196	EX	EX	BS-G1	notchange
Mettl10	MmuEX0028729	MmuEX0028729	EX	EX	BS-G1	notchange
Mettl10	MmuEX0028728	MmuEX0028728	EX	EX	BS-G1	notchange
Mettl2	MmuINT0098030	MmuINT0098030	INT	INT	BS-G1	notchange
Mettl2	MmuINT0098029	MmuINT0098029	INT	INT	BS-G1	notchange
Mff	MmuEX0028785	MmuEX0028785	EX	EX	BS-G1	notchange
Mff	MmuEX0028787	MmuEX0028787	EX	EX	BS-G1	notchange
Mif4gd	MmuINT0098779	MmuINT0098779	INT	INT	BS-G1	notchange
Mif4gd	MmuINT0098778	MmuINT0098778	INT	INT	BS-G1	notchange
Mms19	MmuINT0099783	MmuINT0099783	INT	INT	BS-G1	notchange
Mms19	MmuINT0099784	MmuINT0099784	INT	INT	BS-G1	notchange
Mrpl55	MmuALTA0011269	MmuALTA0011269	ALTA	ALTA	BS-G1	notchange
Mrpl55	MmuINT0100875	MmuINT0100875	INT	INT	BS-G1	notchange
Mrpl55	MmuINT0100874	MmuINT0100874	INT	INT	BS-G1	notchange
Mrpl55	MmuALTA0011270	MmuALTA0011270	ALTA	ALTA	BS-G1	notchange
Mtdh	MmuEX0029956	MmuEX0029956	EX	EX	BS-G1	notchange
Mterfd1	MmuALTA0011389	MmuALTA0011389	ALTA	ALTA	BS-G1	notchange
Mterfd1	MmuALTA0011390	MmuALTA0011390	ALTA	ALTA	BS-G1	notchange
Mum1l1	MmuEX0030220	MmuEX0030220	EX	EX	BS-G1	notchange
Mum1l1	MmuEX0030219	MmuEX0030219	EX	EX	BS-G1	notchange
Mycbp2	MmuINT0103041	MmuINT0103041	INT	INT	BS-G1	notchange
Myg1	MmuINT0103168	MmuINT0103168	INT	INT	BS-G1	notchange
Myg1	MmuINT0103169	MmuINT0103169	INT	INT	BS-G1	notchange
Ndc80	MmuEX0031220	MmuEX0031220	EX	EX	BS-G1	notchange
Ndc80	MmuEX0031217	MmuEX0031217	EX	EX	BS-G1	notchange
Ndc80	MmuEX0031218	MmuEX0031218	EX	EX	BS-G1	notchange
Ndor1	MmuINT0106852	MmuINT0106852	INT	INT	BS-G1	notchange
Ndor1	MmuINT0106850	MmuINT0106850	INT	INT	BS-G1	notchange
Ndor1	MmuINT0106853	MmuINT0106853	INT	INT	BS-G1	notchange
Nisch	MmuINT0108703	MmuINT0108703	INT	INT	BS-G1	notchange
Nktr	MmuEX0031809	MmuEX0031809	EX	EX	BS-G1	notchange
Nktr	MmuINT0108809	MmuINT0108809	INT	INT	BS-G1	notchange
Nktr	MmuINT0108799	MmuINT0108799	INT	INT	BS-G1	notchange
Nktr	MmuINT0108810	MmuINT0108810	INT	INT	BS-G1	notchange
Nktr	MmuEX0031815	MmuEX0031815	EX	EX	BS-G1	notchange
Nme3	MmuINT0109171	MmuINT0109171	INT	INT	BS-G1	notchange
Nme3	MmuINT0109174	MmuINT0109174	INT	INT	BS-G1	notchange
Nrg1	MmuEX0032329	MmuEX0032329	EX	EX	BS-G1	notchange
Nrg1	MmuEX0032332	MmuEX0032332	EX	EX	BS-G1	notchange
Nrg1	MmuEX0032330	MmuEX0032330	EX	EX	BS-G1	notchange
Nrxn1	MmuEX0032373	MmuEX0032373	EX	EX	BS-G1	notchange
Nrxn1	MmuEX0032369	MmuEX0032369	EX	EX	BS-G1	notchange
Nsf	MmuINT0110986	MmuINT0110986	INT	INT	BS-G1	notchange
Ogdh	MmuEX0033029	MmuEX0033029	EX	EX	BS-G1	notchange
Ogdh	MmuEX0033030	MmuEX0033030	EX	EX	BS-G1	notchange
Palb2	MmuEX0033515	MmuEX0033515	EX	EX	BS-G1	notchange
Palb2	MmuEX0033516	MmuEX0033516	EX	EX	BS-G1	notchange
Papola	MmuINT0115109	MmuINT0115109	INT	INT	BS-G1	notchange
Parp6	MmuINT0115490	MmuINT0115490	INT	INT	BS-G1	notchange
Pbrm1	MmuEX0033839	MmuEX0033839	EX	EX	BS-G1	notchange
Pbrm1	MmuEX0033833	MmuEX0033833	EX	EX	BS-G1	notchange
Pbrm1	MmuALTA0012798	MmuALTA0012798	ALTA	ALTA	BS-G1	notchange
Pbrm1	MmuEX0033835	MmuEX0033835	EX	EX	BS-G1	notchange
Pbrm1	MmuEX0033830	MmuEX0033830	EX	EX	BS-G1	notchange
Pbrm1	MmuALTA0012800	MmuALTA0012800	ALTA	ALTA	BS-G1	notchange
Pbrm1	MmuEX0033837	MmuEX0033837	EX	EX	BS-G1	notchange
Pbrm1	MmuEX0033831	MmuEX0033831	EX	EX	BS-G1	notchange
Pbrm1	MmuEX0033836	MmuEX0033836	EX	EX	BS-G1	notchange
Pbrm1	MmuEX0033832	MmuEX0033832	EX	EX	BS-G1	notchange
Pbrm1	MmuALTA0012799	MmuALTA0012799	ALTA	ALTA	BS-G1	notchange
Pi4kb	MmuINT0119360	MmuINT0119360	INT	INT	BS-G1	notchange
Pign	MmuINT0119551	MmuINT0119551	INT	INT	BS-G1	notchange
Pign	MmuINT0119540	MmuINT0119540	INT	INT	BS-G1	notchange
Pisd-ps2	MmuINT0120227	MmuINT0120227	INT	INT	BS-G1	notchange
Pisd-ps2	MmuINT0120228	MmuINT0120228	INT	INT	BS-G1	notchange
Pkm2	MmuEX0035417	MmuEX0035417	EX	EX	BS-G1	notchange
Pkm2	MmuEX0035418	MmuEX0035418	EX	EX	BS-G1	notchange
Pnldc1	MmuINT0123037	MmuINT0123037	INT	INT	BS-G1	notchange
Pole	MmuINT0123573	MmuINT0123573	INT	INT	BS-G1	notchange
Poln	MmuEX0036274	MmuEX0036274	EX	EX	BS-G1	notchange
Poln	MmuEX0036273	MmuEX0036273	EX	EX	BS-G1	notchange
Poln	MmuEX0036275	MmuEX0036275	EX	EX	BS-G1	notchange
Poln	MmuEX0036262	MmuEX0036262	EX	EX	BS-G1	notchange
Poln	MmuEX0036272	MmuEX0036272	EX	EX	BS-G1	notchange
Pprc1	MmuALTA0014025	MmuALTA0014025	ALTA	ALTA	BS-G1	notchange
Ppt2	MmuINT0125645	MmuINT0125645	INT	INT	BS-G1	notchange
Prkcsh	MmuALTD0011010	MmuALTD0011010	ALTD	ALTD	BS-G1	notchange
Prkcsh	MmuALTD0011009	MmuALTD0011009	ALTD	ALTD	BS-G1	notchange
Prkd1	MmuEX0037151	MmuEX0037151	EX	EX	BS-G1	notchange
Prkd1	MmuEX0037153	MmuEX0037153	EX	EX	BS-G1	notchange
Prkd1	MmuEX0037150	MmuEX0037150	EX	EX	BS-G1	notchange
Prkd1	MmuEX0037152	MmuEX0037152	EX	EX	BS-G1	notchange
Prkx	MmuEX0037211	MmuEX0037211	EX	EX	BS-G1	notchange
Prkx	MmuEX0037212	MmuEX0037212	EX	EX	BS-G1	notchange
Psap	MmuEX0037478	MmuEX0037478	EX	EX	BS-G1	notchange
Psap	MmuEX0037479	MmuEX0037479	EX	EX	BS-G1	notchange
Pstk	MmuEX0037612	MmuEX0037612	EX	EX	BS-G1	notchange
Pstk	MmuEX0037613	MmuEX0037613	EX	EX	BS-G1	notchange
Ptbp2	MmuALTA0014424	MmuALTA0014424	ALTA	ALTA	BS-G1	notchange
Ptbp2	MmuALTA0014422	MmuALTA0014422	ALTA	ALTA	BS-G1	notchange
Ptbp2	MmuALTA0014423	MmuALTA0014423	ALTA	ALTA	BS-G1	notchange
Ptk2	MmuEX0037740	MmuEX0037740	EX	EX	BS-G1	notchange
Ptk2	MmuEX0037739	MmuEX0037739	EX	EX	BS-G1	notchange
Ptk2	MmuEX0037738	MmuEX0037738	EX	EX	BS-G1	notchange
Ptk2	MmuEX0037725	MmuEX0037725	EX	EX	BS-G1	notchange
Rad23a	MmuALTA0014758	MmuALTA0014758	ALTA	ALTA	BS-G1	notchange
Rad23a	MmuALTA0014757	MmuALTA0014757	ALTA	ALTA	BS-G1	notchange
Rars2	MmuEX0038852	MmuEX0038852	EX	EX	BS-G1	notchange
Rars2	MmuEX0038858	MmuEX0038858	EX	EX	BS-G1	notchange
Rbbp4	MmuEX0038984	MmuEX0038984	EX	EX	BS-G1	notchange
Rbbp4	MmuEX0038982	MmuEX0038982	EX	EX	BS-G1	notchange
Rbbp4	MmuEX0038980	MmuEX0038980	EX	EX	BS-G1	notchange
Rbbp4	MmuEX0038986	MmuEX0038986	EX	EX	BS-G1	notchange
Rbbp4	MmuEX0038987	MmuEX0038987	EX	EX	BS-G1	notchange
Rbbp4	MmuEX0038983	MmuEX0038983	EX	EX	BS-G1	notchange
Rbbp4	MmuEX0038985	MmuEX0038985	EX	EX	BS-G1	notchange
Rbbp4	MmuEX0038981	MmuEX0038981	EX	EX	BS-G1	notchange
Rbm14	MmuEX0039065	MmuEX0039065	EX	EX	BS-G1	notchange
Rbm14	MmuEX0039064	MmuEX0039064	EX	EX	BS-G1	notchange
Rbm14	MmuEX0039061	MmuEX0039061	EX	EX	BS-G1	notchange
Rbm14	MmuEX0039063	MmuEX0039063	EX	EX	BS-G1	notchange
Rbm6	MmuEX0039189	MmuEX0039189	EX	EX	BS-G1	notchange
Rbm6	MmuEX0039187	MmuEX0039187	EX	EX	BS-G1	notchange
Rbm6	MmuEX0039188	MmuEX0039188	EX	EX	BS-G1	notchange
Rbm6	MmuEX0039186	MmuEX0039186	EX	EX	BS-G1	notchange
Rev1	MmuINT0133772	MmuINT0133772	INT	INT	BS-G1	notchange
Rev1	MmuINT0133767	MmuINT0133767	INT	INT	BS-G1	notchange
Rif1	MmuINT0134900	MmuINT0134900	INT	INT	BS-G1	notchange
Rif1	MmuINT0134901	MmuINT0134901	INT	INT	BS-G1	notchange
Rnf138	MmuEX0040027	MmuEX0040027	EX	EX	BS-G1	notchange
Rnf138	MmuEX0040030	MmuEX0040030	EX	EX	BS-G1	notchange
Rnf20	MmuINT0135755	MmuINT0135755	INT	INT	BS-G1	notchange
Rnf20	MmuINT0135754	MmuINT0135754	INT	INT	BS-G1	notchange
Rnf8	MmuEX0040206	MmuEX0040206	EX	EX	BS-G1	notchange
Rnf8	MmuEX0040208	MmuEX0040208	EX	EX	BS-G1	notchange
Rrp36	MmuEX0040607	MmuEX0040607	EX	EX	BS-G1	notchange
Rrp36	MmuEX0040604	MmuEX0040604	EX	EX	BS-G1	notchange
Rrp36	MmuEX0040606	MmuEX0040606	EX	EX	BS-G1	notchange
Rrp36	MmuEX0040605	MmuEX0040605	EX	EX	BS-G1	notchange
Safb2	MmuINT0138593	MmuINT0138593	INT	INT	BS-G1	notchange
Safb2	MmuINT0138607	MmuINT0138607	INT	INT	BS-G1	notchange
Scamp4	MmuEX0041143	MmuEX0041143	EX	EX	BS-G1	notchange
Scamp4	MmuEX0041142	MmuEX0041142	EX	EX	BS-G1	notchange
Scyl3	MmuINT0140095	MmuINT0140095	INT	INT	BS-G1	notchange
Sdccag3	MmuEX0041374	MmuEX0041374	EX	EX	BS-G1	notchange
Serbp1	MmuALTA0016156	MmuALTA0016156	ALTA	ALTA	BS-G1	notchange
Serbp1	MmuALTA0016155	MmuALTA0016155	ALTA	ALTA	BS-G1	notchange
Setd3	MmuEX0041821	MmuEX0041821	EX	EX	BS-G1	notchange
Setd3	MmuEX0041822	MmuEX0041822	EX	EX	BS-G1	notchange
Sh3glb2	MmuINT0143125	MmuINT0143125	INT	INT	BS-G1	notchange
Sh3glb2	MmuINT0143129	MmuINT0143129	INT	INT	BS-G1	notchange
Shprh	MmuINT0143510	MmuINT0143510	INT	INT	BS-G1	notchange
Slc7a6os	MmuINT0147803	MmuINT0147803	INT	INT	BS-G1	notchange
Slc7a6os	MmuINT0147804	MmuINT0147804	INT	INT	BS-G1	notchange
Sltm	MmuEX0043730	MmuEX0043730	EX	EX	BS-G1	notchange
Smarca4	MmuALTA0016849	MmuALTA0016849	ALTA	ALTA	BS-G1	notchange
Smarca4	MmuALTA0016845	MmuALTA0016845	ALTA	ALTA	BS-G1	notchange
Smc6	MmuEX0043879	MmuEX0043879	EX	EX	BS-G1	notchange
Smc6	MmuEX0043878	MmuEX0043878	EX	EX	BS-G1	notchange
Smyd3	MmuEX0044039	MmuEX0044039	EX	EX	BS-G1	notchange
Stk16	MmuINT0154049	MmuINT0154049	INT	INT	BS-G1	notchange
Stk31	MmuEX0045433	MmuEX0045433	EX	EX	BS-G1	notchange
Stk31	MmuEX0045434	MmuEX0045434	EX	EX	BS-G1	notchange
Strada	MmuEX0045527	MmuEX0045527	EX	EX	BS-G1	notchange
Stx5a	MmuINT0154629	MmuINT0154629	INT	INT	BS-G1	notchange
Sun1	MmuEX0045736	MmuEX0045736	EX	EX	BS-G1	notchange
Sun1	MmuEX0045738	MmuEX0045738	EX	EX	BS-G1	notchange
Sycp2	MmuINT0155672	MmuINT0155672	INT	INT	BS-G1	notchange
Sycp2	MmuINT0155667	MmuINT0155667	INT	INT	BS-G1	notchange
Tasp1	MmuEX0046325	MmuEX0046325	EX	EX	BS-G1	notchange
Tbc1d14	MmuEX0046410	MmuEX0046410	EX	EX	BS-G1	notchange
Tbc1d14	MmuEX0046408	MmuEX0046408	EX	EX	BS-G1	notchange
Tc2n	MmuEX0046627	MmuEX0046627	EX	EX	BS-G1	notchange
Tc2n	MmuEX0046626	MmuEX0046626	EX	EX	BS-G1	notchange
Tex9	MmuINT0159211	MmuINT0159211	INT	INT	BS-G1	notchange
Tfdp2	MmuEX0047059	MmuEX0047059	EX	EX	BS-G1	notchange
Tfdp2	MmuEX0047055	MmuEX0047055	EX	EX	BS-G1	notchange
Thoc1	MmuINT0159814	MmuINT0159814	INT	INT	BS-G1	notchange
Thrap3	MmuEX0047240	MmuEX0047240	EX	EX	BS-G1	notchange
Thrap3	MmuEX0047239	MmuEX0047239	EX	EX	BS-G1	notchange
Thrap3	MmuEX0047236	MmuEX0047236	EX	EX	BS-G1	notchange
Tial1	MmuINT0160080	MmuINT0160080	INT	INT	BS-G1	notchange
Tial1	MmuINT0160074	MmuINT0160074	INT	INT	BS-G1	notchange
Tjp2	MmuEX0047391	MmuEX0047391	EX	EX	BS-G1	notchange
Tjp2	MmuEX0047392	MmuEX0047392	EX	EX	BS-G1	notchange
Tjp2	MmuEX0047395	MmuEX0047395	EX	EX	BS-G1	notchange
Tmem175	MmuINT0161685	MmuINT0161685	INT	INT	BS-G1	notchange
Tmem175	MmuINT0161680	MmuINT0161680	INT	INT	BS-G1	notchange
Tmem87b	MmuEX0048115	MmuEX0048115	EX	EX	BS-G1	notchange
Tmem87b	MmuEX0048116	MmuEX0048116	EX	EX	BS-G1	notchange
Tpd52l2	MmuEX0048582	MmuEX0048582	EX	EX	BS-G1	notchange
Tpd52l2	MmuEX0048580	MmuEX0048580	EX	EX	BS-G1	notchange
Traf7	MmuINT0164561	MmuINT0164561	INT	INT	BS-G1	notchange
Trmt1	MmuALTA0018899	MmuALTA0018899	ALTA	ALTA	BS-G1	notchange
Trmt1	MmuALTA0018900	MmuALTA0018900	ALTA	ALTA	BS-G1	notchange
Tsc2	MmuEX0049258	MmuEX0049258	EX	EX	BS-G1	notchange
Tsc2	MmuEX0049266	MmuEX0049266	EX	EX	BS-G1	notchange
Tsr1	MmuINT0166779	MmuINT0166779	INT	INT	BS-G1	notchange
Ttc13	MmuEX0049422	MmuEX0049422	EX	EX	BS-G1	notchange
Ttc13	MmuEX0049420	MmuEX0049420	EX	EX	BS-G1	notchange
Ttc13	MmuEX0049421	MmuEX0049421	EX	EX	BS-G1	notchange
Ttc13	MmuEX0049423	MmuEX0049423	EX	EX	BS-G1	notchange
Ttc13	MmuEX0049416	MmuEX0049416	EX	EX	BS-G1	notchange
Ttc3	MmuEX0049521	MmuEX0049521	EX	EX	BS-G1	notchange
Ttc3	MmuEX0049510	MmuEX0049510	EX	EX	BS-G1	notchange
Ttc3	MmuEX0049508	MmuEX0049508	EX	EX	BS-G1	notchange
Ttc3	MmuEX0049527	MmuEX0049527	EX	EX	BS-G1	notchange
Ttc3	MmuEX0049529	MmuEX0049529	EX	EX	BS-G1	notchange
Ttc3	MmuEX0049528	MmuEX0049528	EX	EX	BS-G1	notchange
Ttc3	MmuEX0049525	MmuEX0049525	EX	EX	BS-G1	notchange
Ubap2l	MmuALTD0015100	MmuALTD0015100	ALTD	ALTD	BS-G1	notchange
Ubap2l	MmuALTD0015098	MmuALTD0015098	ALTD	ALTD	BS-G1	notchange
Ubap2l	MmuALTD0015097	MmuALTD0015097	ALTD	ALTD	BS-G1	notchange
Ube2j2	MmuEX0050170	MmuEX0050170	EX	EX	BS-G1	notchange
Ubr7	MmuINT0169726	MmuINT0169726	INT	INT	BS-G1	notchange
Ubr7	MmuINT0169724	MmuINT0169724	INT	INT	BS-G1	notchange
Usp19	MmuALTA0019591	MmuALTA0019591	ALTA	ALTA	BS-G1	notchange
Usp19	MmuALTA0019595	MmuALTA0019595	ALTA	ALTA	BS-G1	notchange
Usp28	MmuINT0171563	MmuINT0171563	INT	INT	BS-G1	notchange
Usp33	MmuINT0171662	MmuINT0171662	INT	INT	BS-G1	notchange
Usp5	MmuINT0171999	MmuINT0171999	INT	INT	BS-G1	notchange
Usp8	MmuINT0172114	MmuINT0172114	INT	INT	BS-G1	notchange
Vamp2	MmuINT0172524	MmuINT0172524	INT	INT	BS-G1	notchange
Vamp2	MmuINT0172522	MmuINT0172522	INT	INT	BS-G1	notchange
Vrk1	MmuEX0051613	MmuEX0051613	EX	EX	BS-G1	notchange
Vrk1	MmuEX0051612	MmuEX0051612	EX	EX	BS-G1	notchange
Zc3h13	MmuEX0052732	MmuEX0052732	EX	EX	BS-G1	notchange
Zc3h13	MmuEX0052734	MmuEX0052734	EX	EX	BS-G1	notchange
Zc3h13	MmuEX0052728	MmuEX0052728	EX	EX	BS-G1	notchange
Zc3h13	MmuEX0052733	MmuEX0052733	EX	EX	BS-G1	notchange
Zc3h14	MmuEX0052744	MmuEX0052744	EX	EX	BS-G1	notchange
Zcrb1	MmuEX0052848	MmuEX0052848	EX	EX	BS-G1	notchange
Zcrb1	MmuEX0052849	MmuEX0052849	EX	EX	BS-G1	notchange
Zdhhc4	MmuALTD0016002	MmuALTD0016002	ALTD	ALTD	BS-G1	notchange
Zdhhc4	MmuALTD0016000	MmuALTD0016000	ALTD	ALTD	BS-G1	notchange
Zfand5	MmuINT0178417	MmuINT0178417	INT	INT	BS-G1	notchange
Zfp326	MmuEX0053229	MmuEX0053229	EX	EX	BS-G1	notchange
Zfp326	MmuEX0053230	MmuEX0053230	EX	EX	BS-G1	notchange
Zfp512	MmuINT0179361	MmuINT0179361	INT	INT	BS-G1	notchange
Zfp512	MmuINT0179356	MmuINT0179356	INT	INT	BS-G1	notchange
Zfp598	MmuINT0179512	MmuINT0179512	INT	INT	BS-G1	notchange
0610037P05Rik	MmuEX0000066	MmuEX0000066	EX	EX	G1-mPL	notchange
0610037P05Rik	MmuEX0000067	MmuEX0000067	EX	EX	G1-mPL	notchange
1700001L05Rik	MmuEX0000327	MmuEX0000327	EX	EX	G1-mPL	notchange
1700001L05Rik	MmuEX0000329	MmuEX0000329	EX	EX	G1-mPL	notchange
1700007B14Rik	MmuEX0000353	MmuEX0000353	EX	EX	G1-mPL	notchange
1700007B14Rik	MmuEX0000350	MmuEX0000350	EX	EX	G1-mPL	notchange
1700007B14Rik	MmuEX0000354	MmuEX0000354	EX	EX	G1-mPL	notchange
1700011F14Rik	MmuINT0000924	MmuINT0000924	INT	INT	G1-mPL	notchange
2210018M11Rik	MmuEX0000779	MmuEX0000779	EX	EX	G1-mPL	notchange
2210018M11Rik	MmuEX0000781	MmuEX0000781	EX	EX	G1-mPL	notchange
2210018M11Rik	MmuEX0000780	MmuEX0000780	EX	EX	G1-mPL	notchange
2210018M11Rik	MmuEX0000774	MmuEX0000774	EX	EX	G1-mPL	notchange
2310033P09Rik	MmuINT0002233	MmuINT0002233	INT	INT	G1-mPL	notchange
2310033P09Rik	MmuINT0002232	MmuINT0002232	INT	INT	G1-mPL	notchange
2610020H08Rik	MmuEX0001095	MmuEX0001095	EX	EX	G1-mPL	notchange
2610020H08Rik	MmuEX0001096	MmuEX0001096	EX	EX	G1-mPL	notchange
2700029M09Rik	MmuEX0001173	MmuEX0001173	EX	EX	G1-mPL	notchange
2700029M09Rik	MmuEX0001175	MmuEX0001175	EX	EX	G1-mPL	notchange
2700029M09Rik	MmuEX0001174	MmuEX0001174	EX	EX	G1-mPL	notchange
3110053B16Rik	MmuEX0001305	MmuEX0001305	EX	EX	G1-mPL	notchange
3110053B16Rik	MmuEX0001306	MmuEX0001306	EX	EX	G1-mPL	notchange
4922501C03Rik	MmuINT0003746	MmuINT0003746	INT	INT	G1-mPL	notchange
4922501C03Rik	MmuINT0003764	MmuINT0003764	INT	INT	G1-mPL	notchange
4930427A07Rik	MmuINT0003966	MmuINT0003966	INT	INT	G1-mPL	notchange
4930447C04Rik	MmuINT0004085	MmuINT0004085	INT	INT	G1-mPL	notchange
5730455P16Rik	MmuINT0005385	MmuINT0005385	INT	INT	G1-mPL	notchange
5730455P16Rik	MmuINT0005380	MmuINT0005380	INT	INT	G1-mPL	notchange
8430406I07Rik	MmuINT0005843	MmuINT0005843	INT	INT	G1-mPL	notchange
8430406I07Rik	MmuINT0005842	MmuINT0005842	INT	INT	G1-mPL	notchange
A830018L16Rik	MmuEX0002551	MmuEX0002551	EX	EX	G1-mPL	notchange
Acaca	MmuEX0003343	MmuEX0003343	EX	EX	G1-mPL	notchange
Acd	MmuINT0009703	MmuINT0009703	INT	INT	G1-mPL	notchange
Acd	MmuEX0003447	MmuEX0003447	EX	EX	G1-mPL	notchange
Acd	MmuINT0009704	MmuINT0009704	INT	INT	G1-mPL	notchange
Acd	MmuINT0009706	MmuINT0009706	INT	INT	G1-mPL	notchange
Acd	MmuEX0003448	MmuEX0003448	EX	EX	G1-mPL	notchange
Aco1	MmuALTA0001040	MmuALTA0001040	ALTA	ALTA	G1-mPL	notchange
Aco1	MmuEX0003492	MmuEX0003492	EX	EX	G1-mPL	notchange
Aco1	MmuEX0003489	MmuEX0003489	EX	EX	G1-mPL	notchange
Aco1	MmuALTA0001039	MmuALTA0001039	ALTA	ALTA	G1-mPL	notchange
Aco1	MmuEX0003495	MmuEX0003495	EX	EX	G1-mPL	notchange
Aco1	MmuALTA0001038	MmuALTA0001038	ALTA	ALTA	G1-mPL	notchange
Aco1	MmuEX0003491	MmuEX0003491	EX	EX	G1-mPL	notchange
Aco1	MmuALTA0001037	MmuALTA0001037	ALTA	ALTA	G1-mPL	notchange
Actn4	MmuEX0003640	MmuEX0003640	EX	EX	G1-mPL	notchange
Actn4	MmuEX0003639	MmuEX0003639	EX	EX	G1-mPL	notchange
Adal	MmuEX0003694	MmuEX0003694	EX	EX	G1-mPL	notchange
Akap8l	MmuINT0013438	MmuINT0013438	INT	INT	G1-mPL	notchange
Akap8l	MmuINT0013437	MmuINT0013437	INT	INT	G1-mPL	notchange
Alkbh3	MmuINT0014207	MmuINT0014207	INT	INT	G1-mPL	notchange
Alkbh3	MmuEX0004690	MmuEX0004690	EX	EX	G1-mPL	notchange
Alkbh3	MmuINT0014201	MmuINT0014201	INT	INT	G1-mPL	notchange
Alkbh3	MmuEX0004683	MmuEX0004683	EX	EX	G1-mPL	notchange
Anapc16	MmuEX0004851	MmuEX0004851	EX	EX	G1-mPL	notchange
Anapc16	MmuEX0004852	MmuEX0004852	EX	EX	G1-mPL	notchange
Ankhd1	MmuALTA0001575	MmuALTA0001575	ALTA	ALTA	G1-mPL	notchange
Ankhd1	MmuALTA0001570	MmuALTA0001570	ALTA	ALTA	G1-mPL	notchange
Anks3	MmuEX0005206	MmuEX0005206	EX	EX	G1-mPL	notchange
Anks3	MmuEX0005205	MmuEX0005205	EX	EX	G1-mPL	notchange
Anks3	MmuEX0005207	MmuEX0005207	EX	EX	G1-mPL	notchange
Ano3	MmuEX0005249	MmuEX0005249	EX	EX	G1-mPL	notchange
Ano3	MmuEX0005250	MmuEX0005250	EX	EX	G1-mPL	notchange
Apba2	MmuEX0005510	MmuEX0005510	EX	EX	G1-mPL	notchange
Apba2	MmuEX0005505	MmuEX0005505	EX	EX	G1-mPL	notchange
Aplp2	MmuEX0005569	MmuEX0005569	EX	EX	G1-mPL	notchange
Aplp2	MmuEX0005570	MmuEX0005570	EX	EX	G1-mPL	notchange
Arfrp1	MmuEX0005752	MmuEX0005752	EX	EX	G1-mPL	notchange
Atf2	MmuEX0006577	MmuEX0006577	EX	EX	G1-mPL	notchange
Atf2	MmuEX0006581	MmuEX0006581	EX	EX	G1-mPL	notchange
Atpaf2	MmuEX0006997	MmuEX0006997	EX	EX	G1-mPL	notchange
Atpaf2	MmuEX0006999	MmuEX0006999	EX	EX	G1-mPL	notchange
Bcas3	MmuEX0007804	MmuEX0007804	EX	EX	G1-mPL	notchange
Btbd10	MmuEX0008366	MmuEX0008366	EX	EX	G1-mPL	notchange
Btbd10	MmuEX0008367	MmuEX0008367	EX	EX	G1-mPL	notchange
Casp8ap2	MmuEX0009277	MmuEX0009277	EX	EX	G1-mPL	notchange
Casp8ap2	MmuEX0009276	MmuEX0009276	EX	EX	G1-mPL	notchange
Ccdc101	MmuINT0030019	MmuINT0030019	INT	INT	G1-mPL	notchange
Ccdc101	MmuINT0030011	MmuINT0030011	INT	INT	G1-mPL	notchange
Ccdc75	MmuEX0009912	MmuEX0009912	EX	EX	G1-mPL	notchange
Ccdc75	MmuEX0009910	MmuEX0009910	EX	EX	G1-mPL	notchange
Cd47	MmuEX0010236	MmuEX0010236	EX	EX	G1-mPL	notchange
Cd47	MmuEX0010235	MmuEX0010235	EX	EX	G1-mPL	notchange
Cd47	MmuEX0010232	MmuEX0010232	EX	EX	G1-mPL	notchange
Cdh11	MmuINT0033117	MmuINT0033117	INT	INT	G1-mPL	notchange
Cdk5rap3	MmuINT0033780	MmuINT0033780	INT	INT	G1-mPL	notchange
Cdk5rap3	MmuINT0033769	MmuINT0033769	INT	INT	G1-mPL	notchange
Cdk5rap3	MmuINT0033779	MmuINT0033779	INT	INT	G1-mPL	notchange
Chd4	MmuINT0035645	MmuINT0035645	INT	INT	G1-mPL	notchange
Chka	MmuEX0011301	MmuEX0011301	EX	EX	G1-mPL	notchange
Chka	MmuEX0011302	MmuEX0011302	EX	EX	G1-mPL	notchange
Cib1	MmuEX0011420	MmuEX0011420	EX	EX	G1-mPL	notchange
Cib1	MmuEX0011419	MmuEX0011419	EX	EX	G1-mPL	notchange
Clk1	MmuINT0037404	MmuINT0037404	INT	INT	G1-mPL	notchange
Clk1	MmuEX0011715	MmuEX0011715	EX	EX	G1-mPL	notchange
Clk1	MmuINT0037403	MmuINT0037403	INT	INT	G1-mPL	notchange
Clk1	MmuEX0011716	MmuEX0011716	EX	EX	G1-mPL	notchange
Clk4	MmuEX0011725	MmuEX0011725	EX	EX	G1-mPL	notchange
Cnot1	MmuINT0038107	MmuINT0038107	INT	INT	G1-mPL	notchange
D19Ertd737e	MmuALTD0003891	MmuALTD0003891	ALTD	ALTD	G1-mPL	notchange
D19Ertd737e	MmuALTD0003892	MmuALTD0003892	ALTD	ALTD	G1-mPL	notchange
Ddhd2	MmuINT0047412	MmuINT0047412	INT	INT	G1-mPL	notchange
Ddhd2	MmuINT0047407	MmuINT0047407	INT	INT	G1-mPL	notchange
Dennd4a	MmuINT0048359	MmuINT0048359	INT	INT	G1-mPL	notchange
Dmd	MmuEX0014863	MmuEX0014863	EX	EX	G1-mPL	notchange
Dmd	MmuEX0014876	MmuEX0014876	EX	EX	G1-mPL	notchange
Dmd	MmuEX0014865	MmuEX0014865	EX	EX	G1-mPL	notchange
Dmd	MmuEX0014860	MmuEX0014860	EX	EX	G1-mPL	notchange
Dnahc11	MmuEX0014954	MmuEX0014954	EX	EX	G1-mPL	notchange
Dnahc11	MmuEX0014956	MmuEX0014956	EX	EX	G1-mPL	notchange
Dnahc11	MmuEX0014960	MmuEX0014960	EX	EX	G1-mPL	notchange
Dnm2	MmuEX0015298	MmuEX0015298	EX	EX	G1-mPL	notchange
Dtnb	MmuEX0015815	MmuEX0015815	EX	EX	G1-mPL	notchange
Dus3l	MmuINT0053919	MmuINT0053919	INT	INT	G1-mPL	notchange
Dus3l	MmuINT0053918	MmuINT0053918	INT	INT	G1-mPL	notchange
Dus3l	MmuINT0053917	MmuINT0053917	INT	INT	G1-mPL	notchange
Dzip3	MmuEX0016049	MmuEX0016049	EX	EX	G1-mPL	notchange
Dzip3	MmuEX0016050	MmuEX0016050	EX	EX	G1-mPL	notchange
Ep300	MmuEX0016946	MmuEX0016946	EX	EX	G1-mPL	notchange
Ep300	MmuEX0016943	MmuEX0016943	EX	EX	G1-mPL	notchange
Ep300	MmuEX0016951	MmuEX0016951	EX	EX	G1-mPL	notchange
Ep400	MmuINT0057835	MmuINT0057835	INT	INT	G1-mPL	notchange
Ep400	MmuINT0057823	MmuINT0057823	INT	INT	G1-mPL	notchange
Esco1	MmuINT0059067	MmuINT0059067	INT	INT	G1-mPL	notchange
Esco1	MmuINT0059066	MmuINT0059066	INT	INT	G1-mPL	notchange
Espl1	MmuALTA0006573	MmuALTA0006573	ALTA	ALTA	G1-mPL	notchange
Espl1	MmuALTA0006572	MmuALTA0006572	ALTA	ALTA	G1-mPL	notchange
Exd2	MmuINT0059622	MmuINT0059622	INT	INT	G1-mPL	notchange
Ext2	MmuEX0017645	MmuEX0017645	EX	EX	G1-mPL	notchange
Ext2	MmuEX0017644	MmuEX0017644	EX	EX	G1-mPL	notchange
Ext2	MmuEX0017642	MmuEX0017642	EX	EX	G1-mPL	notchange
Fam192a	MmuEX0018207	MmuEX0018207	EX	EX	G1-mPL	notchange
Fam192a	MmuEX0018206	MmuEX0018206	EX	EX	G1-mPL	notchange
Fam48a	MmuEX0018335	MmuEX0018335	EX	EX	G1-mPL	notchange
Fam48a	MmuALTA0006924	MmuALTA0006924	ALTA	ALTA	G1-mPL	notchange
Fam48a	MmuEX0018336	MmuEX0018336	EX	EX	G1-mPL	notchange
Fam48a	MmuALTA0006920	MmuALTA0006920	ALTA	ALTA	G1-mPL	notchange
Fam48a	MmuEX0018337	MmuEX0018337	EX	EX	G1-mPL	notchange
Far1	MmuEX0018619	MmuEX0018619	EX	EX	G1-mPL	notchange
Far1	MmuEX0018618	MmuEX0018618	EX	EX	G1-mPL	notchange
Fip1l1	MmuEX0019259	MmuEX0019259	EX	EX	G1-mPL	notchange
Fip1l1	MmuEX0019260	MmuEX0019260	EX	EX	G1-mPL	notchange
Foxred1	MmuINT0065752	MmuINT0065752	INT	INT	G1-mPL	notchange
Foxred1	MmuINT0065751	MmuINT0065751	INT	INT	G1-mPL	notchange
Fstl5	MmuEX0019712	MmuEX0019712	EX	EX	G1-mPL	notchange
Fstl5	MmuEX0019709	MmuEX0019709	EX	EX	G1-mPL	notchange
Gemin5	MmuALTA0007664	MmuALTA0007664	ALTA	ALTA	G1-mPL	notchange
Gemin5	MmuALTA0007661	MmuALTA0007661	ALTA	ALTA	G1-mPL	notchange
Gpat2	MmuALTA0008049	MmuALTA0008049	ALTA	ALTA	G1-mPL	notchange
Gpat2	MmuALTA0008047	MmuALTA0008047	ALTA	ALTA	G1-mPL	notchange
Gpr107	MmuINT0072809	MmuINT0072809	INT	INT	G1-mPL	notchange
Gpr107	MmuINT0072811	MmuINT0072811	INT	INT	G1-mPL	notchange
Grina	MmuEX0021906	MmuEX0021906	EX	EX	G1-mPL	notchange
Grina	MmuEX0021908	MmuEX0021908	EX	EX	G1-mPL	notchange
Gtpbp8	MmuINT0075095	MmuINT0075095	INT	INT	G1-mPL	notchange
Gtpbp8	MmuINT0075096	MmuINT0075096	INT	INT	G1-mPL	notchange
Hirip3	MmuINT0077924	MmuINT0077924	INT	INT	G1-mPL	notchange
Hirip3	MmuINT0077925	MmuINT0077925	INT	INT	G1-mPL	notchange
Hirip3	MmuINT0077926	MmuINT0077926	INT	INT	G1-mPL	notchange
Hnrnpa2b1	MmuEX0023089	MmuEX0023089	EX	EX	G1-mPL	notchange
Hnrnpa2b1	MmuEX0023092	MmuEX0023092	EX	EX	G1-mPL	notchange
Htra2	MmuINT0079628	MmuINT0079628	INT	INT	G1-mPL	notchange
Htra2	MmuINT0079631	MmuINT0079631	INT	INT	G1-mPL	notchange
Ilf3	MmuEX0024060	MmuEX0024060	EX	EX	G1-mPL	notchange
Ints1	MmuALTD0007068	MmuALTD0007068	ALTD	ALTD	G1-mPL	notchange
Ints1	MmuALTD0007069	MmuALTD0007069	ALTD	ALTD	G1-mPL	notchange
Josd2	MmuEX0024923	MmuEX0024923	EX	EX	G1-mPL	notchange
Josd2	MmuEX0024920	MmuEX0024920	EX	EX	G1-mPL	notchange
Lig3	MmuINT0091001	MmuINT0091001	INT	INT	G1-mPL	notchange
Lig3	MmuINT0090996	MmuINT0090996	INT	INT	G1-mPL	notchange
Lig3	MmuINT0090997	MmuINT0090997	INT	INT	G1-mPL	notchange
Lingo2	MmuEX0026504	MmuEX0026504	EX	EX	G1-mPL	notchange
Lingo2	MmuEX0026503	MmuEX0026503	EX	EX	G1-mPL	notchange
Lrrc14	MmuINT0092824	MmuINT0092824	INT	INT	G1-mPL	notchange
Lrrc14	MmuEX0026927	MmuEX0026927	EX	EX	G1-mPL	notchange
Lrrc14	MmuEX0026926	MmuEX0026926	EX	EX	G1-mPL	notchange
Lrrc14	MmuINT0092825	MmuINT0092825	INT	INT	G1-mPL	notchange
Lrrc48	MmuINT0093075	MmuINT0093075	INT	INT	G1-mPL	notchange
Lrrc48	MmuINT0093074	MmuINT0093074	INT	INT	G1-mPL	notchange
Lrrfip2	MmuINT0093322	MmuINT0093322	INT	INT	G1-mPL	notchange
Lrrfip2	MmuINT0093323	MmuINT0093323	INT	INT	G1-mPL	notchange
Magi1	MmuALTA0010425	MmuALTA0010425	ALTA	ALTA	G1-mPL	notchange
Magi1	MmuALTA0010423	MmuALTA0010423	ALTA	ALTA	G1-mPL	notchange
Magi1	MmuEX0027543	MmuEX0027543	EX	EX	G1-mPL	notchange
Magi1	MmuEX0027540	MmuEX0027540	EX	EX	G1-mPL	notchange
Magi3	MmuINT0094581	MmuINT0094581	INT	INT	G1-mPL	notchange
Magi3	MmuINT0094582	MmuINT0094582	INT	INT	G1-mPL	notchange
March1	MmuALTA0010560	MmuALTA0010560	ALTA	ALTA	G1-mPL	notchange
March1	MmuALTA0010561	MmuALTA0010561	ALTA	ALTA	G1-mPL	notchange
March8	MmuEX0027934	MmuEX0027934	EX	EX	G1-mPL	notchange
Mcoln1	MmuINT0096732	MmuINT0096732	INT	INT	G1-mPL	notchange
Mcoln1	MmuINT0096731	MmuINT0096731	INT	INT	G1-mPL	notchange
Mff	MmuEX0028786	MmuEX0028786	EX	EX	G1-mPL	notchange
Mff	MmuEX0028785	MmuEX0028785	EX	EX	G1-mPL	notchange
Mff	MmuEX0028787	MmuEX0028787	EX	EX	G1-mPL	notchange
Mfsd10	MmuINT0098240	MmuINT0098240	INT	INT	G1-mPL	notchange
Mfsd10	MmuINT0098239	MmuINT0098239	INT	INT	G1-mPL	notchange
Mfsd10	MmuINT0098235	MmuINT0098235	INT	INT	G1-mPL	notchange
Mif4gd	MmuINT0098778	MmuINT0098778	INT	INT	G1-mPL	notchange
Mif4gd	MmuINT0098779	MmuINT0098779	INT	INT	G1-mPL	notchange
Mrpl55	MmuALTA0011269	MmuALTA0011269	ALTA	ALTA	G1-mPL	notchange
Mrpl55	MmuALTA0011270	MmuALTA0011270	ALTA	ALTA	G1-mPL	notchange
Mrpl55	MmuINT0100875	MmuINT0100875	INT	INT	G1-mPL	notchange
Mrpl55	MmuINT0100874	MmuINT0100874	INT	INT	G1-mPL	notchange
Mtap4	MmuEX0029904	MmuEX0029904	EX	EX	G1-mPL	notchange
Mtap4	MmuEX0029911	MmuEX0029911	EX	EX	G1-mPL	notchange
Mtf2	MmuEX0029976	MmuEX0029976	EX	EX	G1-mPL	notchange
Mtf2	MmuEX0029979	MmuEX0029979	EX	EX	G1-mPL	notchange
Mtf2	MmuEX0029975	MmuEX0029975	EX	EX	G1-mPL	notchange
Mtmr14	MmuEX0030078	MmuEX0030078	EX	EX	G1-mPL	notchange
Mtmr14	MmuEX0030083	MmuEX0030083	EX	EX	G1-mPL	notchange
Mtmr14	MmuEX0030074	MmuEX0030074	EX	EX	G1-mPL	notchange
Myo9a	MmuINT0104655	MmuINT0104655	INT	INT	G1-mPL	notchange
Myo9a	MmuINT0104653	MmuINT0104653	INT	INT	G1-mPL	notchange
Ncapd3	MmuEX0031061	MmuEX0031061	EX	EX	G1-mPL	notchange
Ncapd3	MmuEX0031062	MmuEX0031062	EX	EX	G1-mPL	notchange
Ndc80	MmuEX0031220	MmuEX0031220	EX	EX	G1-mPL	notchange
Ndc80	MmuEX0031218	MmuEX0031218	EX	EX	G1-mPL	notchange
Ndc80	MmuEX0031217	MmuEX0031217	EX	EX	G1-mPL	notchange
Ndor1	MmuALTA0011842	MmuALTA0011842	ALTA	ALTA	G1-mPL	notchange
Ndor1	MmuALTA0011840	MmuALTA0011840	ALTA	ALTA	G1-mPL	notchange
Ndor1	MmuINT0106850	MmuINT0106850	INT	INT	G1-mPL	notchange
Ndor1	MmuINT0106853	MmuINT0106853	INT	INT	G1-mPL	notchange
Nktr	MmuEX0031809	MmuEX0031809	EX	EX	G1-mPL	notchange
Nktr	MmuEX0031815	MmuEX0031815	EX	EX	G1-mPL	notchange
Nrg1	MmuEX0032330	MmuEX0032330	EX	EX	G1-mPL	notchange
Nrg1	MmuEX0032332	MmuEX0032332	EX	EX	G1-mPL	notchange
Nrg1	MmuEX0032329	MmuEX0032329	EX	EX	G1-mPL	notchange
Nrxn1	MmuEX0032373	MmuEX0032373	EX	EX	G1-mPL	notchange
Nrxn1	MmuEX0032372	MmuEX0032372	EX	EX	G1-mPL	notchange
Nxf3	MmuALTA0012463	MmuALTA0012463	ALTA	ALTA	G1-mPL	notchange
Nxf3	MmuALTA0012461	MmuALTA0012461	ALTA	ALTA	G1-mPL	notchange
Odz1	MmuEX0032979	MmuEX0032979	EX	EX	G1-mPL	notchange
Odz1	MmuEX0032981	MmuEX0032981	EX	EX	G1-mPL	notchange
Papola	MmuINT0115109	MmuINT0115109	INT	INT	G1-mPL	notchange
Parp6	MmuINT0115479	MmuINT0115479	INT	INT	G1-mPL	notchange
Pask	MmuINT0115578	MmuINT0115578	INT	INT	G1-mPL	notchange
Pask	MmuINT0115576	MmuINT0115576	INT	INT	G1-mPL	notchange
Pbrm1	MmuEX0033839	MmuEX0033839	EX	EX	G1-mPL	notchange
Pbrm1	MmuALTA0012797	MmuALTA0012797	ALTA	ALTA	G1-mPL	notchange
Pbrm1	MmuEX0033833	MmuEX0033833	EX	EX	G1-mPL	notchange
Pbrm1	MmuEX0033835	MmuEX0033835	EX	EX	G1-mPL	notchange
Pbrm1	MmuALTA0012799	MmuALTA0012799	ALTA	ALTA	G1-mPL	notchange
Pbrm1	MmuEX0033832	MmuEX0033832	EX	EX	G1-mPL	notchange
Pbrm1	MmuALTA0012800	MmuALTA0012800	ALTA	ALTA	G1-mPL	notchange
Pbrm1	MmuALTA0012798	MmuALTA0012798	ALTA	ALTA	G1-mPL	notchange
Pbrm1	MmuEX0033837	MmuEX0033837	EX	EX	G1-mPL	notchange
Pbrm1	MmuEX0033836	MmuEX0033836	EX	EX	G1-mPL	notchange
Pdlim7	MmuEX0034297	MmuEX0034297	EX	EX	G1-mPL	notchange
Pias3	MmuINT0119403	MmuINT0119403	INT	INT	G1-mPL	notchange
Pias3	MmuINT0119393	MmuINT0119393	INT	INT	G1-mPL	notchange
Pik3c2a	MmuEX0035109	MmuEX0035109	EX	EX	G1-mPL	notchange
Pkm2	MmuEX0035418	MmuEX0035418	EX	EX	G1-mPL	notchange
Pkm2	MmuEX0035417	MmuEX0035417	EX	EX	G1-mPL	notchange
Plekhj1	MmuEX0035800	MmuEX0035800	EX	EX	G1-mPL	notchange
Plekhj1	MmuEX0035798	MmuEX0035798	EX	EX	G1-mPL	notchange
Poln	MmuEX0036262	MmuEX0036262	EX	EX	G1-mPL	notchange
Poln	MmuEX0036273	MmuEX0036273	EX	EX	G1-mPL	notchange
Poln	MmuEX0036272	MmuEX0036272	EX	EX	G1-mPL	notchange
Poln	MmuEX0036275	MmuEX0036275	EX	EX	G1-mPL	notchange
Poln	MmuEX0036274	MmuEX0036274	EX	EX	G1-mPL	notchange
Ppap2a	MmuEX0036446	MmuEX0036446	EX	EX	G1-mPL	notchange
Ppap2a	MmuEX0036448	MmuEX0036448	EX	EX	G1-mPL	notchange
Ppap2a	MmuEX0036447	MmuEX0036447	EX	EX	G1-mPL	notchange
Ppp1r16a	MmuEX0036711	MmuEX0036711	EX	EX	G1-mPL	notchange
Ppp1r16a	MmuEX0036712	MmuEX0036712	EX	EX	G1-mPL	notchange
Ppp1r16a	MmuEX0036709	MmuEX0036709	EX	EX	G1-mPL	notchange
Prkcsh	MmuALTD0011010	MmuALTD0011010	ALTD	ALTD	G1-mPL	notchange
Prkcsh	MmuALTD0011009	MmuALTD0011009	ALTD	ALTD	G1-mPL	notchange
Prkd1	MmuEX0037150	MmuEX0037150	EX	EX	G1-mPL	notchange
Prkd1	MmuEX0037153	MmuEX0037153	EX	EX	G1-mPL	notchange
Prkd1	MmuEX0037152	MmuEX0037152	EX	EX	G1-mPL	notchange
Prkd1	MmuEX0037151	MmuEX0037151	EX	EX	G1-mPL	notchange
Prmt3	MmuINT0126800	MmuINT0126800	INT	INT	G1-mPL	notchange
Psap	MmuEX0037479	MmuEX0037479	EX	EX	G1-mPL	notchange
Psap	MmuEX0037478	MmuEX0037478	EX	EX	G1-mPL	notchange
Ptbp2	MmuALTA0014424	MmuALTA0014424	ALTA	ALTA	G1-mPL	notchange
Ptbp2	MmuALTA0014423	MmuALTA0014423	ALTA	ALTA	G1-mPL	notchange
Ptbp2	MmuALTA0014422	MmuALTA0014422	ALTA	ALTA	G1-mPL	notchange
Ptk2	MmuEX0037740	MmuEX0037740	EX	EX	G1-mPL	notchange
Ptk2	MmuEX0037725	MmuEX0037725	EX	EX	G1-mPL	notchange
R3hdm1	MmuEX0038210	MmuEX0038210	EX	EX	G1-mPL	notchange
R3hdm1	MmuEX0038209	MmuEX0038209	EX	EX	G1-mPL	notchange
Rasip1	MmuINT0132246	MmuINT0132246	INT	INT	G1-mPL	notchange
Rasip1	MmuINT0132245	MmuINT0132245	INT	INT	G1-mPL	notchange
Rbbp4	MmuEX0038984	MmuEX0038984	EX	EX	G1-mPL	notchange
Rbbp4	MmuEX0038982	MmuEX0038982	EX	EX	G1-mPL	notchange
Rbbp4	MmuEX0038985	MmuEX0038985	EX	EX	G1-mPL	notchange
Rbbp4	MmuEX0038986	MmuEX0038986	EX	EX	G1-mPL	notchange
Rbbp4	MmuEX0038987	MmuEX0038987	EX	EX	G1-mPL	notchange
Rbbp4	MmuEX0038980	MmuEX0038980	EX	EX	G1-mPL	notchange
Rbbp4	MmuEX0038983	MmuEX0038983	EX	EX	G1-mPL	notchange
Rbbp4	MmuEX0038981	MmuEX0038981	EX	EX	G1-mPL	notchange
Rbm25	MmuEX0039099	MmuEX0039099	EX	EX	G1-mPL	notchange
Rbm25	MmuEX0039097	MmuEX0039097	EX	EX	G1-mPL	notchange
Recql4	MmuINT0133385	MmuINT0133385	INT	INT	G1-mPL	notchange
Recql4	MmuINT0133388	MmuINT0133388	INT	INT	G1-mPL	notchange
Recql4	MmuINT0133389	MmuINT0133389	INT	INT	G1-mPL	notchange
Rexo4	MmuINT0133835	MmuINT0133835	INT	INT	G1-mPL	notchange
Rexo4	MmuINT0133834	MmuINT0133834	INT	INT	G1-mPL	notchange
Rnf14	MmuEX0040031	MmuEX0040031	EX	EX	G1-mPL	notchange
Rnf14	MmuEX0040032	MmuEX0040032	EX	EX	G1-mPL	notchange
Rogdi	MmuINT0136268	MmuINT0136268	INT	INT	G1-mPL	notchange
Rogdi	MmuINT0136260	MmuINT0136260	INT	INT	G1-mPL	notchange
Rsrc2	MmuEX0040664	MmuEX0040664	EX	EX	G1-mPL	notchange
Rsrc2	MmuEX0040661	MmuEX0040661	EX	EX	G1-mPL	notchange
Rtel1	MmuEX0040681	MmuEX0040681	EX	EX	G1-mPL	notchange
Rtel1	MmuEX0040683	MmuEX0040683	EX	EX	G1-mPL	notchange
Safb2	MmuINT0138607	MmuINT0138607	INT	INT	G1-mPL	notchange
Scmh1	MmuEX0041238	MmuEX0041238	EX	EX	G1-mPL	notchange
Scmh1	MmuEX0041243	MmuEX0041243	EX	EX	G1-mPL	notchange
Scyl3	MmuINT0140095	MmuINT0140095	INT	INT	G1-mPL	notchange
Scyl3	MmuINT0140106	MmuINT0140106	INT	INT	G1-mPL	notchange
Sec24c	MmuINT0140656	MmuINT0140656	INT	INT	G1-mPL	notchange
Serbp1	MmuALTA0016155	MmuALTA0016155	ALTA	ALTA	G1-mPL	notchange
Serbp1	MmuALTA0016156	MmuALTA0016156	ALTA	ALTA	G1-mPL	notchange
Setd3	MmuEX0041821	MmuEX0041821	EX	EX	G1-mPL	notchange
Setd3	MmuEX0041822	MmuEX0041822	EX	EX	G1-mPL	notchange
Setdb1	MmuINT0142217	MmuINT0142217	INT	INT	G1-mPL	notchange
Sgta	MmuALTD0012750	MmuALTD0012750	ALTD	ALTD	G1-mPL	notchange
Sgta	MmuALTD0012748	MmuALTD0012748	ALTD	ALTD	G1-mPL	notchange
Sh3glb2	MmuINT0143126	MmuINT0143126	INT	INT	G1-mPL	notchange
Sh3glb2	MmuINT0143125	MmuINT0143125	INT	INT	G1-mPL	notchange
Sh3glb2	MmuINT0143129	MmuINT0143129	INT	INT	G1-mPL	notchange
Sirt7	MmuINT0143990	MmuINT0143990	INT	INT	G1-mPL	notchange
Sirt7	MmuINT0143991	MmuINT0143991	INT	INT	G1-mPL	notchange
Smarca4	MmuALTA0016849	MmuALTA0016849	ALTA	ALTA	G1-mPL	notchange
Smarca4	MmuALTA0016848	MmuALTA0016848	ALTA	ALTA	G1-mPL	notchange
Smc6	MmuEX0043879	MmuEX0043879	EX	EX	G1-mPL	notchange
Smc6	MmuEX0043878	MmuEX0043878	EX	EX	G1-mPL	notchange
Smyd3	MmuEX0044039	MmuEX0044039	EX	EX	G1-mPL	notchange
Smyd3	MmuEX0044037	MmuEX0044037	EX	EX	G1-mPL	notchange
Spc24	MmuALTD0013473	MmuALTD0013473	ALTD	ALTD	G1-mPL	notchange
Spc24	MmuALTD0013472	MmuALTD0013472	ALTD	ALTD	G1-mPL	notchange
Spna2	MmuINT0151708	MmuINT0151708	INT	INT	G1-mPL	notchange
Spna2	MmuEX0044725	MmuEX0044725	EX	EX	G1-mPL	notchange
Spna2	MmuEX0044723	MmuEX0044723	EX	EX	G1-mPL	notchange
Srsf4	MmuEX0044994	MmuEX0044994	EX	EX	G1-mPL	notchange
Srsf4	MmuEX0044995	MmuEX0044995	EX	EX	G1-mPL	notchange
Stk16	MmuINT0154050	MmuINT0154050	INT	INT	G1-mPL	notchange
Strada	MmuEX0045527	MmuEX0045527	EX	EX	G1-mPL	notchange
Strada	MmuEX0045528	MmuEX0045528	EX	EX	G1-mPL	notchange
Suv420h1	MmuEX0045818	MmuEX0045818	EX	EX	G1-mPL	notchange
Suv420h1	MmuEX0045819	MmuEX0045819	EX	EX	G1-mPL	notchange
Tfdp2	MmuEX0047055	MmuEX0047055	EX	EX	G1-mPL	notchange
Tfdp2	MmuEX0047059	MmuEX0047059	EX	EX	G1-mPL	notchange
Thoc1	MmuINT0159807	MmuINT0159807	INT	INT	G1-mPL	notchange
Thoc1	MmuINT0159814	MmuINT0159814	INT	INT	G1-mPL	notchange
Thrap3	MmuEX0047239	MmuEX0047239	EX	EX	G1-mPL	notchange
Thrap3	MmuEX0047236	MmuEX0047236	EX	EX	G1-mPL	notchange
Tial1	MmuEX0047295	MmuEX0047295	EX	EX	G1-mPL	notchange
Tjp2	MmuEX0047395	MmuEX0047395	EX	EX	G1-mPL	notchange
Tjp2	MmuEX0047391	MmuEX0047391	EX	EX	G1-mPL	notchange
Tjp2	MmuEX0047392	MmuEX0047392	EX	EX	G1-mPL	notchange
Top2a	MmuINT0163887	MmuINT0163887	INT	INT	G1-mPL	notchange
Top2a	MmuINT0163881	MmuINT0163881	INT	INT	G1-mPL	notchange
Tpd52l2	MmuEX0048580	MmuEX0048580	EX	EX	G1-mPL	notchange
Tpd52l2	MmuEX0048582	MmuEX0048582	EX	EX	G1-mPL	notchange
Trmu	MmuINT0165690	MmuINT0165690	INT	INT	G1-mPL	notchange
Tsc1	MmuINT0166413	MmuINT0166413	INT	INT	G1-mPL	notchange
Tsc1	MmuINT0166430	MmuINT0166430	INT	INT	G1-mPL	notchange
Tsc2	MmuEX0049258	MmuEX0049258	EX	EX	G1-mPL	notchange
Tsc2	MmuEX0049266	MmuEX0049266	EX	EX	G1-mPL	notchange
Ttc3	MmuEX0049527	MmuEX0049527	EX	EX	G1-mPL	notchange
Ttc3	MmuEX0049525	MmuEX0049525	EX	EX	G1-mPL	notchange
Ttc3	MmuEX0049510	MmuEX0049510	EX	EX	G1-mPL	notchange
Ttc3	MmuEX0049508	MmuEX0049508	EX	EX	G1-mPL	notchange
Ttc3	MmuEX0049521	MmuEX0049521	EX	EX	G1-mPL	notchange
Ttc3	MmuEX0049528	MmuEX0049528	EX	EX	G1-mPL	notchange
Ttc3	MmuEX0049529	MmuEX0049529	EX	EX	G1-mPL	notchange
U2af1	MmuEX0050047	MmuEX0050047	EX	EX	G1-mPL	notchange
U2af1	MmuEX0050048	MmuEX0050048	EX	EX	G1-mPL	notchange
U2af2	MmuINT0168702	MmuINT0168702	INT	INT	G1-mPL	notchange
Ubap2l	MmuALTD0015097	MmuALTD0015097	ALTD	ALTD	G1-mPL	notchange
Ubap2l	MmuALTD0015098	MmuALTD0015098	ALTD	ALTD	G1-mPL	notchange
Ube2j2	MmuEX0050174	MmuEX0050174	EX	EX	G1-mPL	notchange
Ube2j2	MmuEX0050170	MmuEX0050170	EX	EX	G1-mPL	notchange
Usp19	MmuALTA0019591	MmuALTA0019591	ALTA	ALTA	G1-mPL	notchange
Usp19	MmuALTA0019595	MmuALTA0019595	ALTA	ALTA	G1-mPL	notchange
Vrk1	MmuEX0051613	MmuEX0051613	EX	EX	G1-mPL	notchange
Wdr25	MmuEX0051836	MmuEX0051836	EX	EX	G1-mPL	notchange
Wdr90	MmuINT0175828	MmuINT0175828	INT	INT	G1-mPL	notchange
Wdr90	MmuINT0175827	MmuINT0175827	INT	INT	G1-mPL	notchange
Xlr3a	MmuEX0052353	MmuEX0052353	EX	EX	G1-mPL	notchange
Xlr3a	MmuEX0052355	MmuEX0052355	EX	EX	G1-mPL	notchange
Xlr3a	MmuEX0052354	MmuEX0052354	EX	EX	G1-mPL	notchange
Zcrb1	MmuEX0052848	MmuEX0052848	EX	EX	G1-mPL	notchange
Zcrb1	MmuEX0052849	MmuEX0052849	EX	EX	G1-mPL	notchange
Zdhhc4	MmuINT0178311	MmuINT0178311	INT	INT	G1-mPL	notchange
Zdhhc4	MmuALTD0016000	MmuALTD0016000	ALTD	ALTD	G1-mPL	notchange
Zdhhc4	MmuINT0178308	MmuINT0178308	INT	INT	G1-mPL	notchange
Zdhhc4	MmuALTD0016002	MmuALTD0016002	ALTD	ALTD	G1-mPL	notchange
Zfp326	MmuEX0053229	MmuEX0053229	EX	EX	G1-mPL	notchange
Zfp326	MmuEX0053230	MmuEX0053230	EX	EX	G1-mPL	notchange
Zfp410	MmuEX0053309	MmuEX0053309	EX	EX	G1-mPL	notchange
Zfp410	MmuEX0053312	MmuEX0053312	EX	EX	G1-mPL	notchange
0610037P05Rik	MmuEX0000066	MmuEX0000066	EX	EX	mPL-lPL	notchange
0610037P05Rik	MmuEX0000067	MmuEX0000067	EX	EX	mPL-lPL	notchange
1700007B14Rik	MmuEX0000354	MmuEX0000354	EX	EX	mPL-lPL	notchange
1700007B14Rik	MmuEX0000350	MmuEX0000350	EX	EX	mPL-lPL	notchange
2210018M11Rik	MmuEX0000781	MmuEX0000781	EX	EX	mPL-lPL	notchange
2210018M11Rik	MmuINT0002000	MmuINT0002000	INT	INT	mPL-lPL	notchange
2310035C23Rik	MmuINT0002238	MmuINT0002238	INT	INT	mPL-lPL	notchange
2310035C23Rik	MmuINT0002239	MmuINT0002239	INT	INT	mPL-lPL	notchange
2610020H08Rik	MmuEX0001096	MmuEX0001096	EX	EX	mPL-lPL	notchange
2610020H08Rik	MmuEX0001095	MmuEX0001095	EX	EX	mPL-lPL	notchange
3110053B16Rik	MmuEX0001306	MmuEX0001306	EX	EX	mPL-lPL	notchange
3110053B16Rik	MmuEX0001305	MmuEX0001305	EX	EX	mPL-lPL	notchange
4833439L19Rik	MmuEX0001386	MmuEX0001386	EX	EX	mPL-lPL	notchange
4833439L19Rik	MmuEX0001385	MmuEX0001385	EX	EX	mPL-lPL	notchange
4930427A07Rik	MmuINT0003966	MmuINT0003966	INT	INT	mPL-lPL	notchange
4930427A07Rik	MmuINT0003969	MmuINT0003969	INT	INT	mPL-lPL	notchange
4930447C04Rik	MmuALTA0000500	MmuALTA0000500	ALTA	ALTA	mPL-lPL	notchange
4930447C04Rik	MmuINT0004088	MmuINT0004088	INT	INT	mPL-lPL	notchange
4930447C04Rik	MmuALTA0000501	MmuALTA0000501	ALTA	ALTA	mPL-lPL	notchange
4930447C04Rik	MmuINT0004085	MmuINT0004085	INT	INT	mPL-lPL	notchange
4930528F23Rik	MmuINT0004310	MmuINT0004310	INT	INT	mPL-lPL	notchange
5430437P03Rik	MmuEX0001985	MmuEX0001985	EX	EX	mPL-lPL	notchange
5430437P03Rik	MmuEX0001984	MmuEX0001984	EX	EX	mPL-lPL	notchange
9430015G10Rik	MmuINT0006149	MmuINT0006149	INT	INT	mPL-lPL	notchange
9430015G10Rik	MmuINT0006150	MmuINT0006150	INT	INT	mPL-lPL	notchange
A830018L16Rik	MmuEX0002551	MmuEX0002551	EX	EX	mPL-lPL	notchange
A830018L16Rik	MmuEX0002553	MmuEX0002553	EX	EX	mPL-lPL	notchange
AC170752.1	MmuEX0002696	MmuEX0002696	EX	EX	mPL-lPL	notchange
AC170752.1	MmuEX0002697	MmuEX0002697	EX	EX	mPL-lPL	notchange
Acaca	MmuALTA0000968	MmuALTA0000968	ALTA	ALTA	mPL-lPL	notchange
Acd	MmuEX0003447	MmuEX0003447	EX	EX	mPL-lPL	notchange
Acd	MmuINT0009703	MmuINT0009703	INT	INT	mPL-lPL	notchange
Acd	MmuEX0003448	MmuEX0003448	EX	EX	mPL-lPL	notchange
Acd	MmuINT0009704	MmuINT0009704	INT	INT	mPL-lPL	notchange
Aco1	MmuALTA0001039	MmuALTA0001039	ALTA	ALTA	mPL-lPL	notchange
Aco1	MmuALTA0001038	MmuALTA0001038	ALTA	ALTA	mPL-lPL	notchange
Aco1	MmuEX0003489	MmuEX0003489	EX	EX	mPL-lPL	notchange
Aco1	MmuALTA0001037	MmuALTA0001037	ALTA	ALTA	mPL-lPL	notchange
Aco1	MmuEX0003492	MmuEX0003492	EX	EX	mPL-lPL	notchange
Aco1	MmuEX0003495	MmuEX0003495	EX	EX	mPL-lPL	notchange
Alkbh3	MmuEX0004683	MmuEX0004683	EX	EX	mPL-lPL	notchange
Alkbh3	MmuINT0014201	MmuINT0014201	INT	INT	mPL-lPL	notchange
Anapc16	MmuEX0004852	MmuEX0004852	EX	EX	mPL-lPL	notchange
Anapc16	MmuEX0004851	MmuEX0004851	EX	EX	mPL-lPL	notchange
Ankhd1	MmuALTA0001570	MmuALTA0001570	ALTA	ALTA	mPL-lPL	notchange
Ankhd1	MmuALTA0001575	MmuALTA0001575	ALTA	ALTA	mPL-lPL	notchange
Ankhd1	MmuALTA0001576	MmuALTA0001576	ALTA	ALTA	mPL-lPL	notchange
Ano3	MmuEX0005249	MmuEX0005249	EX	EX	mPL-lPL	notchange
Apba2	MmuEX0005505	MmuEX0005505	EX	EX	mPL-lPL	notchange
Apba2	MmuEX0005510	MmuEX0005510	EX	EX	mPL-lPL	notchange
Arfrp1	MmuEX0005752	MmuEX0005752	EX	EX	mPL-lPL	notchange
Arid2	MmuINT0018748	MmuINT0018748	INT	INT	mPL-lPL	notchange
Arid2	MmuINT0018753	MmuINT0018753	INT	INT	mPL-lPL	notchange
Arid2	MmuINT0018750	MmuINT0018750	INT	INT	mPL-lPL	notchange
Arid2	MmuINT0018751	MmuINT0018751	INT	INT	mPL-lPL	notchange
Arid2	MmuINT0018749	MmuINT0018749	INT	INT	mPL-lPL	notchange
Atad2	MmuINT0020115	MmuINT0020115	INT	INT	mPL-lPL	notchange
Atf2	MmuEX0006579	MmuEX0006579	EX	EX	mPL-lPL	notchange
Atg13	MmuEX0006614	MmuEX0006614	EX	EX	mPL-lPL	notchange
Atg13	MmuEX0006609	MmuEX0006609	EX	EX	mPL-lPL	notchange
Atp9b	MmuINT0021957	MmuINT0021957	INT	INT	mPL-lPL	notchange
Atp9b	MmuINT0021953	MmuINT0021953	INT	INT	mPL-lPL	notchange
Atpaf2	MmuEX0006997	MmuEX0006997	EX	EX	mPL-lPL	notchange
Atpaf2	MmuEX0006999	MmuEX0006999	EX	EX	mPL-lPL	notchange
Avl9	MmuINT0022361	MmuINT0022361	INT	INT	mPL-lPL	notchange
Avl9	MmuINT0022360	MmuINT0022360	INT	INT	mPL-lPL	notchange
Bap1	MmuEX0007678	MmuEX0007678	EX	EX	mPL-lPL	notchange
Bap1	MmuEX0007675	MmuEX0007675	EX	EX	mPL-lPL	notchange
BC016423	MmuINT0022887	MmuINT0022887	INT	INT	mPL-lPL	notchange
BC016423	MmuINT0022885	MmuINT0022885	INT	INT	mPL-lPL	notchange
Blm	MmuINT0025078	MmuINT0025078	INT	INT	mPL-lPL	notchange
Blm	MmuINT0025079	MmuINT0025079	INT	INT	mPL-lPL	notchange
Brca2	MmuINT0025606	MmuINT0025606	INT	INT	mPL-lPL	notchange
Btbd10	MmuEX0008367	MmuEX0008367	EX	EX	mPL-lPL	notchange
Btbd10	MmuEX0008366	MmuEX0008366	EX	EX	mPL-lPL	notchange
Bub1	MmuALTA0002949	MmuALTA0002949	ALTA	ALTA	mPL-lPL	notchange
Bub1	MmuALTA0002951	MmuALTA0002951	ALTA	ALTA	mPL-lPL	notchange
Calcoco1	MmuINT0028173	MmuINT0028173	INT	INT	mPL-lPL	notchange
Calcoco1	MmuINT0028164	MmuINT0028164	INT	INT	mPL-lPL	notchange
Ccdc101	MmuINT0030011	MmuINT0030011	INT	INT	mPL-lPL	notchange
Ccdc101	MmuINT0030019	MmuINT0030019	INT	INT	mPL-lPL	notchange
Ccdc64	MmuEX0009862	MmuEX0009862	EX	EX	mPL-lPL	notchange
Ccdc64	MmuEX0009861	MmuEX0009861	EX	EX	mPL-lPL	notchange
Ccdc75	MmuEX0009910	MmuEX0009910	EX	EX	mPL-lPL	notchange
Ccdc75	MmuEX0009912	MmuEX0009912	EX	EX	mPL-lPL	notchange
Cd47	MmuEX0010235	MmuEX0010235	EX	EX	mPL-lPL	notchange
Cd47	MmuEX0010232	MmuEX0010232	EX	EX	mPL-lPL	notchange
Cd47	MmuEX0010236	MmuEX0010236	EX	EX	mPL-lPL	notchange
Cdk11b	MmuEX0010539	MmuEX0010539	EX	EX	mPL-lPL	notchange
Cdk5rap3	MmuINT0033779	MmuINT0033779	INT	INT	mPL-lPL	notchange
Cdk5rap3	MmuINT0033780	MmuINT0033780	INT	INT	mPL-lPL	notchange
Celf1	MmuEX0010729	MmuEX0010729	EX	EX	mPL-lPL	notchange
Celf1	MmuEX0010731	MmuEX0010731	EX	EX	mPL-lPL	notchange
Cep55	MmuALTD0003039	MmuALTD0003039	ALTD	ALTD	mPL-lPL	notchange
Cep55	MmuALTD0003041	MmuALTD0003041	ALTD	ALTD	mPL-lPL	notchange
Chd4	MmuINT0035641	MmuINT0035641	INT	INT	mPL-lPL	notchange
Chd4	MmuINT0035645	MmuINT0035645	INT	INT	mPL-lPL	notchange
Clasrp	MmuALTD0003224	MmuALTD0003224	ALTD	ALTD	mPL-lPL	notchange
Clasrp	MmuINT0036788	MmuINT0036788	INT	INT	mPL-lPL	notchange
Clasrp	MmuINT0036785	MmuINT0036785	INT	INT	mPL-lPL	notchange
Clk4	MmuEX0011725	MmuEX0011725	EX	EX	mPL-lPL	notchange
Cnot2	MmuEX0011915	MmuEX0011915	EX	EX	mPL-lPL	notchange
Cnot2	MmuEX0011919	MmuEX0011919	EX	EX	mPL-lPL	notchange
Crem	MmuEX0012711	MmuEX0012711	EX	EX	mPL-lPL	notchange
Crem	MmuEX0012707	MmuEX0012707	EX	EX	mPL-lPL	notchange
Crip2	MmuEX0012732	MmuEX0012732	EX	EX	mPL-lPL	notchange
Crip2	MmuEX0012735	MmuEX0012735	EX	EX	mPL-lPL	notchange
Cspp1	MmuINT0043171	MmuINT0043171	INT	INT	mPL-lPL	notchange
Cspp1	MmuINT0043174	MmuINT0043174	INT	INT	mPL-lPL	notchange
Cux1	MmuEX0013210	MmuEX0013210	EX	EX	mPL-lPL	notchange
D19Ertd737e	MmuALTD0003891	MmuALTD0003891	ALTD	ALTD	mPL-lPL	notchange
D19Ertd737e	MmuALTD0003892	MmuALTD0003892	ALTD	ALTD	mPL-lPL	notchange
D4Wsu53e	MmuEX0013588	MmuEX0013588	EX	EX	mPL-lPL	notchange
D4Wsu53e	MmuEX0013589	MmuEX0013589	EX	EX	mPL-lPL	notchange
Ddx27	MmuINT0047701	MmuINT0047701	INT	INT	mPL-lPL	notchange
Dennd4a	MmuINT0048359	MmuINT0048359	INT	INT	mPL-lPL	notchange
Dgat1	MmuINT0048626	MmuINT0048626	INT	INT	mPL-lPL	notchange
Dgat1	MmuINT0048618	MmuINT0048618	INT	INT	mPL-lPL	notchange
Dmd	MmuEX0014860	MmuEX0014860	EX	EX	mPL-lPL	notchange
Dmd	MmuEX0014876	MmuEX0014876	EX	EX	mPL-lPL	notchange
Dmxl1	MmuINT0050418	MmuINT0050418	INT	INT	mPL-lPL	notchange
Dmxl1	MmuINT0050417	MmuINT0050417	INT	INT	mPL-lPL	notchange
Dnahc11	MmuEX0014959	MmuEX0014959	EX	EX	mPL-lPL	notchange
Dnahc11	MmuEX0014956	MmuEX0014956	EX	EX	mPL-lPL	notchange
Dnahc11	MmuEX0014960	MmuEX0014960	EX	EX	mPL-lPL	notchange
Dnahc11	MmuEX0014954	MmuEX0014954	EX	EX	mPL-lPL	notchange
Dnpep	MmuINT0051943	MmuINT0051943	INT	INT	mPL-lPL	notchange
Dnpep	MmuINT0051947	MmuINT0051947	INT	INT	mPL-lPL	notchange
Dtnb	MmuEX0015815	MmuEX0015815	EX	EX	mPL-lPL	notchange
Dtnb	MmuINT0053733	MmuINT0053733	INT	INT	mPL-lPL	notchange
Dzip3	MmuEX0016050	MmuEX0016050	EX	EX	mPL-lPL	notchange
Dzip3	MmuEX0016049	MmuEX0016049	EX	EX	mPL-lPL	notchange
E4f1	MmuALTA0006028	MmuALTA0006028	ALTA	ALTA	mPL-lPL	notchange
E4f1	MmuALTA0006030	MmuALTA0006030	ALTA	ALTA	mPL-lPL	notchange
Eif2c3	MmuEX0016532	MmuEX0016532	EX	EX	mPL-lPL	notchange
Eml5	MmuINT0057262	MmuINT0057262	INT	INT	mPL-lPL	notchange
Eml5	MmuINT0057264	MmuINT0057264	INT	INT	mPL-lPL	notchange
Ep300	MmuEX0016951	MmuEX0016951	EX	EX	mPL-lPL	notchange
Ep300	MmuEX0016946	MmuEX0016946	EX	EX	mPL-lPL	notchange
Ep400	MmuINT0057812	MmuINT0057812	INT	INT	mPL-lPL	notchange
Ep400	MmuINT0057823	MmuINT0057823	INT	INT	mPL-lPL	notchange
Espl1	MmuALTA0006573	MmuALTA0006573	ALTA	ALTA	mPL-lPL	notchange
Espl1	MmuALTA0006572	MmuALTA0006572	ALTA	ALTA	mPL-lPL	notchange
Exd2	MmuINT0059622	MmuINT0059622	INT	INT	mPL-lPL	notchange
Exd2	MmuINT0059620	MmuINT0059620	INT	INT	mPL-lPL	notchange
Exoc6b	MmuINT0059780	MmuINT0059780	INT	INT	mPL-lPL	notchange
Exosc1	MmuINT0059818	MmuINT0059818	INT	INT	mPL-lPL	notchange
Exosc1	MmuINT0059816	MmuINT0059816	INT	INT	mPL-lPL	notchange
Fam160a2	MmuINT0061002	MmuINT0061002	INT	INT	mPL-lPL	notchange
Fam160a2	MmuINT0061001	MmuINT0061001	INT	INT	mPL-lPL	notchange
Fam48a	MmuALTA0006924	MmuALTA0006924	ALTA	ALTA	mPL-lPL	notchange
Fance	MmuEX0018564	MmuEX0018564	EX	EX	mPL-lPL	notchange
Far1	MmuEX0018619	MmuEX0018619	EX	EX	mPL-lPL	notchange
Far1	MmuEX0018618	MmuEX0018618	EX	EX	mPL-lPL	notchange
Fgfr3	MmuINT0064299	MmuINT0064299	INT	INT	mPL-lPL	notchange
Fip1l1	MmuEX0019260	MmuEX0019260	EX	EX	mPL-lPL	notchange
Fmr1nb	MmuEX0019416	MmuEX0019416	EX	EX	mPL-lPL	notchange
Fmr1nb	MmuEX0019417	MmuEX0019417	EX	EX	mPL-lPL	notchange
Fstl5	MmuEX0019712	MmuEX0019712	EX	EX	mPL-lPL	notchange
Fstl5	MmuEX0019709	MmuEX0019709	EX	EX	mPL-lPL	notchange
Gemin5	MmuALTA0007664	MmuALTA0007664	ALTA	ALTA	mPL-lPL	notchange
Gemin5	MmuALTA0007661	MmuALTA0007661	ALTA	ALTA	mPL-lPL	notchange
Golga3	MmuINT0072196	MmuINT0072196	INT	INT	mPL-lPL	notchange
Golga3	MmuINT0072180	MmuINT0072180	INT	INT	mPL-lPL	notchange
Gon4l	MmuINT0072312	MmuINT0072312	INT	INT	mPL-lPL	notchange
Gon4l	MmuINT0072316	MmuINT0072316	INT	INT	mPL-lPL	notchange
Gon4l	MmuEX0021475	MmuEX0021475	EX	EX	mPL-lPL	notchange
Gpat2	MmuALTA0008049	MmuALTA0008049	ALTA	ALTA	mPL-lPL	notchange
Gpat2	MmuALTA0008047	MmuALTA0008047	ALTA	ALTA	mPL-lPL	notchange
Gtpbp8	MmuINT0075095	MmuINT0075095	INT	INT	mPL-lPL	notchange
Gtpbp8	MmuINT0075096	MmuINT0075096	INT	INT	mPL-lPL	notchange
Helq	MmuEX0022704	MmuEX0022704	EX	EX	mPL-lPL	notchange
Helq	MmuALTD0006548	MmuALTD0006548	ALTD	ALTD	mPL-lPL	notchange
Hfm1	MmuINT0077535	MmuINT0077535	INT	INT	mPL-lPL	notchange
Hinfp	MmuINT0077775	MmuINT0077775	INT	INT	mPL-lPL	notchange
Hinfp	MmuINT0077774	MmuINT0077774	INT	INT	mPL-lPL	notchange
Hinfp	MmuINT0077776	MmuINT0077776	INT	INT	mPL-lPL	notchange
Hnrnph1	MmuEX0023108	MmuEX0023108	EX	EX	mPL-lPL	notchange
Hnrnph1	MmuINT0078496	MmuINT0078496	INT	INT	mPL-lPL	notchange
Hnrnph1	MmuINT0078497	MmuINT0078497	INT	INT	mPL-lPL	notchange
Ilf3	MmuEX0024060	MmuEX0024060	EX	EX	mPL-lPL	notchange
Ilk	MmuINT0081840	MmuINT0081840	INT	INT	mPL-lPL	notchange
Ilk	MmuINT0081839	MmuINT0081839	INT	INT	mPL-lPL	notchange
Ilk	MmuINT0081841	MmuINT0081841	INT	INT	mPL-lPL	notchange
Itfg3	MmuALTD0007181	MmuALTD0007181	ALTD	ALTD	mPL-lPL	notchange
Itfg3	MmuALTD0007183	MmuALTD0007183	ALTD	ALTD	mPL-lPL	notchange
Kif1b	MmuINT0086894	MmuINT0086894	INT	INT	mPL-lPL	notchange
Kif23	MmuEX0025547	MmuEX0025547	EX	EX	mPL-lPL	notchange
Kif23	MmuEX0025550	MmuEX0025550	EX	EX	mPL-lPL	notchange
Klc3	MmuINT0087637	MmuINT0087637	INT	INT	mPL-lPL	notchange
Klc3	MmuINT0087636	MmuINT0087636	INT	INT	mPL-lPL	notchange
Klc3	MmuINT0087638	MmuINT0087638	INT	INT	mPL-lPL	notchange
Klc3	MmuINT0087645	MmuINT0087645	INT	INT	mPL-lPL	notchange
Lingo2	MmuEX0026504	MmuEX0026504	EX	EX	mPL-lPL	notchange
Lingo2	MmuEX0026503	MmuEX0026503	EX	EX	mPL-lPL	notchange
Macf1	MmuEX0027470	MmuEX0027470	EX	EX	mPL-lPL	notchange
Macf1	MmuEX0027471	MmuEX0027471	EX	EX	mPL-lPL	notchange
Magi1	MmuEX0027540	MmuEX0027540	EX	EX	mPL-lPL	notchange
Magi3	MmuINT0094582	MmuINT0094582	INT	INT	mPL-lPL	notchange
Malt1	MmuINT0094661	MmuINT0094661	INT	INT	mPL-lPL	notchange
Malt1	MmuINT0094660	MmuINT0094660	INT	INT	mPL-lPL	notchange
March1	MmuALTA0010561	MmuALTA0010561	ALTA	ALTA	mPL-lPL	notchange
March1	MmuALTA0010560	MmuALTA0010560	ALTA	ALTA	mPL-lPL	notchange
Mdc1	MmuALTD0008340	MmuALTD0008340	ALTD	ALTD	mPL-lPL	notchange
Mdc1	MmuALTD0008339	MmuALTD0008339	ALTD	ALTD	mPL-lPL	notchange
Meaf6	MmuEX0028434	MmuEX0028434	EX	EX	mPL-lPL	notchange
Meaf6	MmuEX0028433	MmuEX0028433	EX	EX	mPL-lPL	notchange
Mettl3	MmuINT0098037	MmuINT0098037	INT	INT	mPL-lPL	notchange
Mettl3	MmuINT0098045	MmuINT0098045	INT	INT	mPL-lPL	notchange
Mff	MmuEX0028787	MmuEX0028787	EX	EX	mPL-lPL	notchange
Mff	MmuEX0028785	MmuEX0028785	EX	EX	mPL-lPL	notchange
Mff	MmuEX0028783	MmuEX0028783	EX	EX	mPL-lPL	notchange
Mff	MmuEX0028786	MmuEX0028786	EX	EX	mPL-lPL	notchange
Mll3	MmuALTA0011035	MmuALTA0011035	ALTA	ALTA	mPL-lPL	notchange
Mll3	MmuALTA0011036	MmuALTA0011036	ALTA	ALTA	mPL-lPL	notchange
Mll3	MmuINT0099261	MmuINT0099261	INT	INT	mPL-lPL	notchange
Mre11a	MmuEX0029633	MmuEX0029633	EX	EX	mPL-lPL	notchange
Mrpl55	MmuINT0100874	MmuINT0100874	INT	INT	mPL-lPL	notchange
Mrpl55	MmuINT0100875	MmuINT0100875	INT	INT	mPL-lPL	notchange
Mrpl55	MmuALTA0011270	MmuALTA0011270	ALTA	ALTA	mPL-lPL	notchange
Mrpl55	MmuALTA0011269	MmuALTA0011269	ALTA	ALTA	mPL-lPL	notchange
Msh5	MmuINT0101219	MmuINT0101219	INT	INT	mPL-lPL	notchange
Mtap4	MmuEX0029912	MmuEX0029912	EX	EX	mPL-lPL	notchange
Mtap4	MmuEX0029904	MmuEX0029904	EX	EX	mPL-lPL	notchange
Mtap4	MmuEX0029913	MmuEX0029913	EX	EX	mPL-lPL	notchange
Mtap4	MmuEX0029911	MmuEX0029911	EX	EX	mPL-lPL	notchange
Mtf2	MmuEX0029975	MmuEX0029975	EX	EX	mPL-lPL	notchange
Mtf2	MmuEX0029976	MmuEX0029976	EX	EX	mPL-lPL	notchange
Mtmr14	MmuEX0030083	MmuEX0030083	EX	EX	mPL-lPL	notchange
Mtmr14	MmuEX0030074	MmuEX0030074	EX	EX	mPL-lPL	notchange
Mtmr14	MmuINT0101920	MmuINT0101920	INT	INT	mPL-lPL	notchange
Mtpap	MmuALTA0011446	MmuALTA0011446	ALTA	ALTA	mPL-lPL	notchange
Mtpap	MmuALTA0011445	MmuALTA0011445	ALTA	ALTA	mPL-lPL	notchange
Mtpap	MmuALTA0011447	MmuALTA0011447	ALTA	ALTA	mPL-lPL	notchange
Myo9a	MmuINT0104655	MmuINT0104655	INT	INT	mPL-lPL	notchange
Myo9a	MmuINT0104673	MmuINT0104673	INT	INT	mPL-lPL	notchange
Myo9a	MmuINT0104653	MmuINT0104653	INT	INT	mPL-lPL	notchange
Naa40	MmuINT0105259	MmuINT0105259	INT	INT	mPL-lPL	notchange
Naa40	MmuINT0105258	MmuINT0105258	INT	INT	mPL-lPL	notchange
Ncapd3	MmuEX0031062	MmuEX0031062	EX	EX	mPL-lPL	notchange
Ncapd3	MmuEX0031061	MmuEX0031061	EX	EX	mPL-lPL	notchange
Ncapg2	MmuINT0106283	MmuINT0106283	INT	INT	mPL-lPL	notchange
Ncapg2	MmuINT0106305	MmuINT0106305	INT	INT	mPL-lPL	notchange
Ncapg2	MmuINT0106308	MmuINT0106308	INT	INT	mPL-lPL	notchange
Ndc80	MmuEX0031218	MmuEX0031218	EX	EX	mPL-lPL	notchange
Ndc80	MmuEX0031217	MmuEX0031217	EX	EX	mPL-lPL	notchange
Ndc80	MmuEX0031220	MmuEX0031220	EX	EX	mPL-lPL	notchange
Nktr	MmuEX0031815	MmuEX0031815	EX	EX	mPL-lPL	notchange
Nktr	MmuEX0031809	MmuEX0031809	EX	EX	mPL-lPL	notchange
Nktr	MmuEX0031811	MmuEX0031811	EX	EX	mPL-lPL	notchange
Nmt2	MmuEX0031917	MmuEX0031917	EX	EX	mPL-lPL	notchange
Nmt2	MmuEX0031916	MmuEX0031916	EX	EX	mPL-lPL	notchange
Nop56	MmuINT0109602	MmuINT0109602	INT	INT	mPL-lPL	notchange
Nop56	MmuINT0109600	MmuINT0109600	INT	INT	mPL-lPL	notchange
Nrg1	MmuEX0032332	MmuEX0032332	EX	EX	mPL-lPL	notchange
Nrg1	MmuEX0032330	MmuEX0032330	EX	EX	mPL-lPL	notchange
Numb	MmuEX0032647	MmuEX0032647	EX	EX	mPL-lPL	notchange
Numb	MmuEX0032648	MmuEX0032648	EX	EX	mPL-lPL	notchange
Odz1	MmuEX0032979	MmuEX0032979	EX	EX	mPL-lPL	notchange
Odz1	MmuEX0032981	MmuEX0032981	EX	EX	mPL-lPL	notchange
Ogfod2	MmuINT0112978	MmuINT0112978	INT	INT	mPL-lPL	notchange
Ogfod2	MmuINT0112982	MmuINT0112982	INT	INT	mPL-lPL	notchange
Paf1	MmuINT0114662	MmuINT0114662	INT	INT	mPL-lPL	notchange
Paf1	MmuINT0114663	MmuINT0114663	INT	INT	mPL-lPL	notchange
Pafah2	MmuINT0114689	MmuINT0114689	INT	INT	mPL-lPL	notchange
Pafah2	MmuINT0114690	MmuINT0114690	INT	INT	mPL-lPL	notchange
Papola	MmuINT0115109	MmuINT0115109	INT	INT	mPL-lPL	notchange
Papola	MmuINT0115090	MmuINT0115090	INT	INT	mPL-lPL	notchange
Pbrm1	MmuALTA0012797	MmuALTA0012797	ALTA	ALTA	mPL-lPL	notchange
Pbrm1	MmuEX0033839	MmuEX0033839	EX	EX	mPL-lPL	notchange
Pbrm1	MmuALTA0012800	MmuALTA0012800	ALTA	ALTA	mPL-lPL	notchange
Pbrm1	MmuALTA0012799	MmuALTA0012799	ALTA	ALTA	mPL-lPL	notchange
Pbrm1	MmuEX0033833	MmuEX0033833	EX	EX	mPL-lPL	notchange
Pcx	MmuINT0116554	MmuINT0116554	INT	INT	mPL-lPL	notchange
Pi4ka	MmuINT0119344	MmuINT0119344	INT	INT	mPL-lPL	notchange
Pi4ka	MmuINT0119339	MmuINT0119339	INT	INT	mPL-lPL	notchange
Pkm2	MmuEX0035417	MmuEX0035417	EX	EX	mPL-lPL	notchange
Pkm2	MmuEX0035418	MmuEX0035418	EX	EX	mPL-lPL	notchange
Plekha1	MmuALTD0010495	MmuALTD0010495	ALTD	ALTD	mPL-lPL	notchange
Plekha1	MmuALTD0010498	MmuALTD0010498	ALTD	ALTD	mPL-lPL	notchange
Plekhj1	MmuEX0035800	MmuEX0035800	EX	EX	mPL-lPL	notchange
Plekhj1	MmuEX0035798	MmuEX0035798	EX	EX	mPL-lPL	notchange
Pole	MmuINT0123546	MmuINT0123546	INT	INT	mPL-lPL	notchange
Poln	MmuEX0036265	MmuEX0036265	EX	EX	mPL-lPL	notchange
Poln	MmuEX0036266	MmuEX0036266	EX	EX	mPL-lPL	notchange
Poln	MmuEX0036274	MmuEX0036274	EX	EX	mPL-lPL	notchange
Poln	MmuEX0036275	MmuEX0036275	EX	EX	mPL-lPL	notchange
Poln	MmuINT0123702	MmuINT0123702	INT	INT	mPL-lPL	notchange
Poln	MmuEX0036262	MmuEX0036262	EX	EX	mPL-lPL	notchange
Poln	MmuEX0036264	MmuEX0036264	EX	EX	mPL-lPL	notchange
Poln	MmuINT0123703	MmuINT0123703	INT	INT	mPL-lPL	notchange
Ppp1r12a	MmuINT0125047	MmuINT0125047	INT	INT	mPL-lPL	notchange
Prkcsh	MmuALTD0011010	MmuALTD0011010	ALTD	ALTD	mPL-lPL	notchange
Prkcsh	MmuALTD0011009	MmuALTD0011009	ALTD	ALTD	mPL-lPL	notchange
Prkd1	MmuEX0037152	MmuEX0037152	EX	EX	mPL-lPL	notchange
Prkd1	MmuEX0037153	MmuEX0037153	EX	EX	mPL-lPL	notchange
Prkd1	MmuEX0037151	MmuEX0037151	EX	EX	mPL-lPL	notchange
Prkd1	MmuEX0037150	MmuEX0037150	EX	EX	mPL-lPL	notchange
Prss41	MmuEX0037452	MmuEX0037452	EX	EX	mPL-lPL	notchange
Prss41	MmuEX0037451	MmuEX0037451	EX	EX	mPL-lPL	notchange
Prss41	MmuEX0037450	MmuEX0037450	EX	EX	mPL-lPL	notchange
Prss41	MmuINT0127501	MmuINT0127501	INT	INT	mPL-lPL	notchange
Prss41	MmuINT0127503	MmuINT0127503	INT	INT	mPL-lPL	notchange
Psap	MmuEX0037479	MmuEX0037479	EX	EX	mPL-lPL	notchange
Psap	MmuEX0037478	MmuEX0037478	EX	EX	mPL-lPL	notchange
Ptbp2	MmuALTA0014424	MmuALTA0014424	ALTA	ALTA	mPL-lPL	notchange
Ptbp2	MmuEX0037633	MmuEX0037633	EX	EX	mPL-lPL	notchange
Ptbp2	MmuALTA0014423	MmuALTA0014423	ALTA	ALTA	mPL-lPL	notchange
Ptbp2	MmuALTA0014422	MmuALTA0014422	ALTA	ALTA	mPL-lPL	notchange
Ptbp2	MmuEX0037639	MmuEX0037639	EX	EX	mPL-lPL	notchange
Ptk2	MmuEX0037725	MmuEX0037725	EX	EX	mPL-lPL	notchange
Ptk2	MmuEX0037740	MmuEX0037740	EX	EX	mPL-lPL	notchange
R3hdm1	MmuEX0038209	MmuEX0038209	EX	EX	mPL-lPL	notchange
R3hdm1	MmuEX0038210	MmuEX0038210	EX	EX	mPL-lPL	notchange
Rad18	MmuEX0038482	MmuEX0038482	EX	EX	mPL-lPL	notchange
Rad18	MmuEX0038480	MmuEX0038480	EX	EX	mPL-lPL	notchange
Rbbp4	MmuEX0038984	MmuEX0038984	EX	EX	mPL-lPL	notchange
Rbbp4	MmuEX0038982	MmuEX0038982	EX	EX	mPL-lPL	notchange
Rbbp4	MmuEX0038980	MmuEX0038980	EX	EX	mPL-lPL	notchange
Rbbp4	MmuEX0038981	MmuEX0038981	EX	EX	mPL-lPL	notchange
Rbbp4	MmuEX0038985	MmuEX0038985	EX	EX	mPL-lPL	notchange
Rbbp4	MmuEX0038987	MmuEX0038987	EX	EX	mPL-lPL	notchange
Rbbp4	MmuEX0038986	MmuEX0038986	EX	EX	mPL-lPL	notchange
Rbm25	MmuEX0039097	MmuEX0039097	EX	EX	mPL-lPL	notchange
Rbm25	MmuEX0039099	MmuEX0039099	EX	EX	mPL-lPL	notchange
Rbm4	MmuINT0132806	MmuINT0132806	INT	INT	mPL-lPL	notchange
Rbm4b	MmuINT0132871	MmuINT0132871	INT	INT	mPL-lPL	notchange
Rbm4b	MmuINT0132870	MmuINT0132870	INT	INT	mPL-lPL	notchange
Rpain	MmuEX0040322	MmuEX0040322	EX	EX	mPL-lPL	notchange
Rpain	MmuEX0040324	MmuEX0040324	EX	EX	mPL-lPL	notchange
Rsrc2	MmuEX0040664	MmuEX0040664	EX	EX	mPL-lPL	notchange
Rsrc2	MmuEX0040661	MmuEX0040661	EX	EX	mPL-lPL	notchange
Scmh1	MmuEX0041242	MmuEX0041242	EX	EX	mPL-lPL	notchange
Scmh1	MmuEX0041238	MmuEX0041238	EX	EX	mPL-lPL	notchange
Sec61a2	MmuINT0140764	MmuINT0140764	INT	INT	mPL-lPL	notchange
Sec61a2	MmuINT0140763	MmuINT0140763	INT	INT	mPL-lPL	notchange
Senp2	MmuINT0141329	MmuINT0141329	INT	INT	mPL-lPL	notchange
Senp2	MmuINT0141330	MmuINT0141330	INT	INT	mPL-lPL	notchange
Serbp1	MmuALTA0016156	MmuALTA0016156	ALTA	ALTA	mPL-lPL	notchange
Serbp1	MmuALTA0016155	MmuALTA0016155	ALTA	ALTA	mPL-lPL	notchange
Setd3	MmuEX0041822	MmuEX0041822	EX	EX	mPL-lPL	notchange
Setd3	MmuEX0041824	MmuEX0041824	EX	EX	mPL-lPL	notchange
Setdb1	MmuINT0142207	MmuINT0142207	INT	INT	mPL-lPL	notchange
[truncated: 70,498 more rows]

## Sheet: Spo11.splicing
Table S7- Dynamic splicing events of Spo11, Related to Figure 6
GENE	EVENT.before	isoform.before	EVENT.after	isoform.after	type.before	type.after	process	type
Spo11	NA	Spo11β	MmuEX0044770	Spo11-3 (unknown function, EEJ)	NA	EX	mPL-lPL	natosplicing
Spo11	NA	Spo11β	MmuEX0044769	Spo11-3 (unknown function, EEJ)	NA	EX	mPL-lPL	natosplicing
Spo11	NA	Spo11β	MmuEX0044768	Spo11-3 (unknown function, EEJ)	NA	EX	mPL-lPL	natosplicing
Spo11	NA	Spo11β	MmuINT0151928	Spo11-4 (IR)	NA	INT	mPL-lPL	natosplicing
Spo11	NA	Spo11β	MmuINT0151931	Spo11-4 (IR)	NA	INT	mPL-lPL	natosplicing
Spo11	NA	Spo11β	MmuINT0151938	Spo11-4 (IR)	NA	INT	mPL-lPL	natosplicing
Spo11	MmuEX0044770	Spo11-3 (unknown function, EEJ)	NA	Spo11β	EX	NA	lPL-L	splicingtona
Spo11	MmuEX0044769	Spo11-3 (unknown function, EEJ)	NA	Spo11β	EX	NA	lPL-L	splicingtona
Spo11	MmuEX0044768	Spo11-3 (unknown function, EEJ)	NA	Spo11β	EX	NA	lPL-L	splicingtona
Spo11	MmuINT0151931	Spo11-4 (IR)	NA	Spo11β	INT	NA	lPL-L	splicingtona
Spo11	MmuINT0151928	Spo11-4 (IR)	NA	Spo11β	INT	NA	lPL-L	splicingtona
Spo11	MmuINT0151938	Spo11-4 (IR)	NA	Spo11β	INT	NA	lPL-L	splicingtona
Spo11	NA	Spo11β	MmuEX0044769	Spo11-3 (unknown function, EEJ)	NA	EX	L-Z	natosplicing
Spo11	NA	Spo11β	MmuEX0044764	Spo11α (exon 2-skipped, EEJ)	NA	EX	L-Z	natosplicing
Spo11	MmuEX0044769	Spo11-3 (unknown function, EEJ)	MmuINT0151929	Spo11-4 (IR)	EX	INT	Z-eP	change.type
Spo11	MmuEX0044769	Spo11-3 (unknown function, EEJ)	MmuINT0151938	Spo11-4 (IR)	EX	INT	Z-eP	change.type
Spo11	MmuEX0044764	Spo11α (exon 2-skipped, EEJ)	MmuINT0151929	Spo11-4 (IR)	EX	INT	Z-eP	change.type
Spo11	MmuEX0044764	Spo11α (exon 2-skipped, EEJ)	MmuINT0151938	Spo11-4 (IR)	EX	INT	Z-eP	change.type
Spo11	MmuINT0151938	Spo11-4 (IR)	MmuINT0151938	Spo11-4 (IR)	INT	INT	eP-mP	notchange
Spo11	MmuINT0151929	Spo11-4 (IR)	MmuINT0151929	Spo11-4 (IR)	INT	INT	eP-mP	notchange
Spo11	MmuINT0151938	Spo11-4 (IR)	MmuINT0151931	Spo11-4 (IR)	INT	INT	eP-mP	change.ID
Spo11	MmuINT0151938	Spo11-4 (IR)	MmuINT0151934	Spo11-4 (IR)	INT	INT	eP-mP	change.ID
Spo11	MmuINT0151929	Spo11-4 (IR)	MmuINT0151931	Spo11-4 (IR)	INT	INT	eP-mP	change.ID
Spo11	MmuINT0151929	Spo11-4 (IR)	MmuINT0151934	Spo11-4 (IR)	INT	INT	eP-mP	change.ID
Spo11	MmuINT0151938	Spo11-4 (IR)	MmuEX0044764	Spo11α (exon 2-skipped, EEJ)	INT	EX	eP-mP	change.type
Spo11	MmuINT0151938	Spo11-4 (IR)	MmuEX0044769	Spo11-3 (unknown function, EEJ)	INT	EX	eP-mP	change.type
Spo11	MmuINT0151929	Spo11-4 (IR)	MmuEX0044764	Spo11α (exon 2-skipped, EEJ)	INT	EX	eP-mP	change.type
Spo11	MmuINT0151929	Spo11-4 (IR)	MmuEX0044769	Spo11-3 (unknown function, EEJ)	INT	EX	eP-mP	change.type
Spo11	MmuEX0044764	Spo11α (exon 2-skipped, EEJ)	NA	Spo11β	EX	NA	mP-lP	splicingtona
Spo11	MmuEX0044769	Spo11-3 (unknown function, EEJ)	NA	Spo11β	EX	NA	mP-lP	splicingtona
Spo11	MmuINT0151934	Spo11-4 (IR)	NA	Spo11β	INT	NA	mP-lP	splicingtona
Spo11	MmuINT0151931	Spo11-4 (IR)	NA	Spo11β	INT	NA	mP-lP	splicingtona
Spo11	MmuINT0151938	Spo11-4 (IR)	NA	Spo11β	INT	NA	mP-lP	splicingtona
Spo11	MmuINT0151929	Spo11-4 (IR)	NA	Spo11β	INT	NA	mP-lP	splicingtona
Spo11	MmuINT0151929	Spo11-4 (IR)	NA	Spo11β	INT	NA	RS2-RS8	splicingtona
Spo11	MmuINT0151938	Spo11-4 (IR)	NA	Spo11β	INT	NA	RS2-RS8	splicingtona

## Sheet: A1.and.BS
Table S7- Differentially expressed splicing factors between consecutive stages, Related to Figure 6
	Gene	p_val	FDR	avg_diff	stage		Gene	p_val	FDR	avg_diff	stage
	2810403A07Rik	6.43703e-05	0.000772444	2.14833	A1		Strap	0.0143126	0.0245359	-1.67146	BS
	Cwc27	3.59675e-06	0.000129483	2.09394	A1		Srsf2	0.0139107	0.0245359	-1.55529	BS
	Ddx41	0.0104306	0.0217429	1.57357	A1		Prpf18	0.000521805	0.003757	-1.53267	BS
	Usb1	0.00677054	0.01741	1.44858	A1		Tsen34	0.0108715	0.0217429	-1.38693	BS
	Rnps1	0.0043858	0.0143535	1.31643	A1		Mbnl3	0.0354881	0.0491374	-1.11468	BS
	Lsm8	0.0167062	0.0273374	1.3102	A1		Hnrnpll	0.0354622	0.0491374	-1.0848	BS
	Ddx19b	0.0017086	0.00768871	1.2812	A1
	Mettl14	0.0228931	0.0358327	1.26422	A1
	Rbm4b	0.000864269	0.00518561	1.23747	A1
	Zrsr2	0.00203268	0.00813073	1.19679	A1
	Sf3a2	0.00645549	0.01741	1.19633	A1
	Aar2	0.000121879	0.00109691	1.18591	A1
	Scaf1	0.00844109	0.0189924	1.18026	A1
	Lsm7	0.00166688	0.00768871	1.14117	A1
	Akap17b	2.58674e-05	0.000465613	1.09635	A1
	Sf3a1	0.00765516	0.0183724	1.09381	A1
	Slu7	0.00631865	0.01741	1.09102	A1
	Pabpc1	0.00414688	0.0143535	1.0907	A1
	Rbm5	0.0118975	0.0225426	1.08585	A1
	Lsm2	0.0339051	0.0491374	1.05649	A1

## Sheet: BS.and.G1
Table S7- Differentially expressed splicing factors between consecutive stages, Related to Figure 6
	Gene	p_val	FDR	avg_diff	stage
	Malat1	0.000601644	0.0246674	1.56611	BS

## Sheet: mPL.and.lPL
Table S7- Differentially expressed splicing factors between consecutive stages, Related to Figure 6
	Gene	p_val	FDR	avg_diff	stage
	Thoc5	8.9309e-05	0.00401891	-2.43627	lPL

## Sheet: lPL.and.L
Table S7- Differentially expressed splicing factors between consecutive stages, Related to Figure 6
	Gene	p_val	FDR	avg_diff	stage		Gene	p_val	FDR	avg_diff	stage
	Clasrp	8.78595e-05	0.00307508	2.34611	lPL		Gemin6	3.2183e-06	0.000225281	-4.31695	L

## Sheet: L.and.Z
Table S7- Differentially expressed splicing factors between consecutive stages, Related to Figure 6
	Gene	p_val	FDR	avg_diff	stage		Gene	p_val	FDR	avg_diff	stage
	Gemin6	0.001945	0.0479766	2.85358	L		Ppp1r8	0.000202281	0.00748438	-2.42973	Z
							Ncbp1	2.31324e-05	0.0017118	-1.75431	Z

## Sheet: Z.and.eP
Table S7- Differentially expressed splicing factors between consecutive stages, Related to Figure 6
	Gene	p_val	FDR	avg_diff	stage		Gene	p_val	FDR	avg_diff	stage
	Tsen15	0.000346407	0.0109118	3.11516	Z		Snrnp25	0.00808793	0.0339693	-2.54325	eP
	Rheb	0.0102112	0.0378416	1.63728	Z		Tra2a	0.00391597	0.0214501	-1.8675	eP
	Ddx17	0.00469055	0.0214501	1.1229	Z		Khdrbs3	0.00173406	0.0136557	-1.85518	eP
	Ddx5	0.00476669	0.0214501	1.02785	Z		Ddx25	0.00010094	0.00635922	-1.82085	eP
							Ddx41	0.00973838	0.0378416	-1.64612	eP
							Ccar2	0.000726184	0.0133186	-1.643	eP
							Sf1	0.003716	0.0214501	-1.60277	eP
							Ddx39	0.00133378	0.0136557	-1.52052	eP
							Sf3b2	0.00102511	0.0133186	-1.42184	eP
							Zmat5	0.0113237	0.0396328	-1.32046	eP
							Hnrnpl	0.0157304	0.0471912	-1.31841	eP
							Prpf31	0.0123373	0.040547	-1.31795	eP
							Bcas2	0.00105703	0.0133186	-1.28636	eP
							Lsm6	0.00408611	0.0214501	-1.21344	eP
							Sf3b3	0.0038319	0.0214501	-1.07926	eP
							Sf3a2	0.0128721	0.040547	-1.06094	eP
							Snrpb	0.00156965	0.0136557	-1.00156	eP

## Sheet: eP.and.mP
Table S7- Differentially expressed splicing factors between consecutive stages, Related to Figure 6
	Gene	p_val	FDR	avg_diff	stage		Gene	p_val	FDR	avg_diff	stage
	Rbm7	0.0232031	0.0406054	1.17639	eP		Dcps	0.00176495	0.0131274	-1.82956	mP
	Magohb	0.0164248	0.0400619	1.12217	eP
	Lsm7	0.00187534	0.0131274	1.05817	eP
	Snrpd3	0.00919959	0.0321986	1.05267	eP
	Rbm22	0.0203708	0.0406054	1.02956	eP
	Hspa8	0.0036513	0.0170394	1.01381	eP
	Phf5a	0.0171694	0.0400619	1.00187	eP

[truncated: 4 more sheets: mP.and.lP, lP.and.D, D.and.RS2, RS2.and.RS8]
