# Supplementary material for: Single-cell RNA-seq uncovers dynamic processes and critical regulators in mouse spermatogenesis
Source: Cell Res. 2018 Jul 30;28(9):879–96. doi: 10.1038/s41422-018-0074-y (PMC6123400; doi:10.1038/s41422-018-0074-y)
Supplement: Supplementary file 32 — Supplementary information, Table S8 [file 41422_2018_74_MOESM32_ESM.xlsx]

## Sheet: sex chromosome expressed genes
Table S8: Sex-linked gene expression and MSCI.
Table S8- Sex-linked protein-coding gene expression during spermatogenesis, Related to Figure 7
Gene	stage	chr
1110012L19Rik	A1	chrX
1700011M02Rik	A1	chrX
1700013H16Rik	A1	chrX
1700018G05Rik	A1	chrX
1700031F05Rik	A1	chrX
1700080O16Rik	A1	chrX
1700084M14Rik	A1	chrX
1810030O07Rik	A1	chrX
2210013O21Rik	A1	chrX
2610002M06Rik	A1	chrX
3830403N18Rik	A1	chrX
3830417A13Rik	A1	chrX
4930502E18Rik	A1	chrX
4930550L24Rik	A1	chrX
4933402E13Rik	A1	chrX
4933403O08Rik	A1	chrX
A830080D01Rik	A1	chrX
AU015836	A1	chrX
AU022751	A1	chrX
Abcb7	A1	chrX
Ace2	A1	chrX
Acot9	A1	chrX
Acsl4	A1	chrX
Aifm1	A1	chrX
Akap17b	A1	chrX
Akap4	A1	chrX
Alas2	A1	chrX
Alg13	A1	chrX
Amer1	A1	chrX
Ammecr1	A1	chrX
Amot	A1	chrX
Ap1s2	A1	chrX
Apex2	A1	chrX
Apln	A1	chrX
Apoo	A1	chrX
Apool	A1	chrX
Ar	A1	chrX
Araf	A1	chrX
Arhgef6	A1	chrX
Armcx1	A1	chrX
Armcx2	A1	chrX
Armcx3	A1	chrX
Armcx4	A1	chrX
Armcx5	A1	chrX
Armcx6	A1	chrX
Arx	A1	chrX
Arxes1	A1	chrX
Arxes2	A1	chrX
Asb9	A1	chrX
Atp11c	A1	chrX
Atp6ap1	A1	chrX
Atp6ap2	A1	chrX
Atp7a	A1	chrX
Atrx	A1	chrX
Bcap31	A1	chrX
Bcor	A1	chrX
Bcorl1	A1	chrX
Bex1	A1	chrX
Bex2	A1	chrX
Bex4	A1	chrX
Bgn	A1	chrX
Bhlhb9	A1	chrX
Brcc3	A1	chrX
Brwd3	A1	chrX
C1galt1c1	A1	chrX
C330007P06Rik	A1	chrX
C77370	A1	chrX
Capn6	A1	chrX
Car5b	A1	chrX
Cask	A1	chrX
Ccdc120	A1	chrX
Ccdc160	A1	chrX
Ccnb3	A1	chrX
Cd99l2	A1	chrX
Cdk16	A1	chrX
Cdkl5	A1	chrX
Cenpi	A1	chrX
Cetn2	A1	chrX
Cfp	A1	chrX
Chic1	A1	chrX
Chm	A1	chrX
Chrdl1	A1	chrX
Cited1	A1	chrX
Clcn5	A1	chrX
Cldn34b1	A1	chrX
Cmc4	A1	chrX
Cnksr2	A1	chrX
Col4a5	A1	chrX
Cox7b	A1	chrX
Cstf2	A1	chrX
Ctag2	A1	chrX
Ctps2	A1	chrX
Cul4b	A1	chrX
Cxx1b	A1	chrX
Cypt2	A1	chrX
Cypt3	A1	chrX
D330045A20Rik	A1	chrX
Dcaf12l1	A1	chrX
Ddx3x	A1	chrX
Dgkk	A1	chrX
Dkc1	A1	chrX
Dlg3	A1	chrX
Dmd	A1	chrX
Dmrtc1a	A1	chrX
Dock11	A1	chrX
Dusp9	A1	chrX
Dynlt3	A1	chrX
Ebp	A1	chrX
Efhc2	A1	chrX
Efnb1	A1	chrX
Egfl6	A1	chrX
Eif1ax	A1	chrX
Eif2s3x	A1	chrX
Elf4	A1	chrX
Elk1	A1	chrX
Emd	A1	chrX
Enox2	A1	chrX
Eras	A1	chrX
Ercc6l	A1	chrX
Esx1	A1	chrX
Etd	A1	chrX
F8a	A1	chrX
Fam120c	A1	chrX
Fam122b	A1	chrX
Fam122c	A1	chrX
Fam199x	A1	chrX
Fam3a	A1	chrX
Fam46d	A1	chrX
Fam50a	A1	chrX
Fgf13	A1	chrX
Fhl1	A1	chrX
Flna	A1	chrX
Fmr1	A1	chrX
Fmr1nb	A1	chrX
Fndc3c1	A1	chrX
Ftsj1	A1	chrX
Fundc1	A1	chrX
Fundc2	A1	chrX
G6pdx	A1	chrX
Gata1	A1	chrX
Gdi1	A1	chrX
Gemin8	A1	chrX
Gla	A1	chrX
Gm10439	A1	chrX
Gm1141	A1	chrX
Gm15097	A1	chrX
Gm15107	A1	chrX
Gm15127	A1	chrX
Gm364	A1	chrX
Gm44	A1	chrX
Gm595	A1	chrX
Gm6268	A1	chrX
Gm6880	A1	chrX
Gm6890	A1	chrX
Gm7173	A1	chrX
Gm773	A1	chrX
Gm9	A1	chrX
Gm9112	A1	chrX
Gnl3l	A1	chrX
Gpc3	A1	chrX
Gpc4	A1	chrX
Gpkow	A1	chrX
Gpm6b	A1	chrX
Gprasp1	A1	chrX
Gprasp2	A1	chrX
Gripap1	A1	chrX
Gspt2	A1	chrX
H2afb3	A1	chrX
Haus7	A1	chrX
Hccs	A1	chrX
Hcfc1	A1	chrX
Hdac6	A1	chrX
Hdac8	A1	chrX
Heph	A1	chrX
Hmgb3	A1	chrX
Hmgn5	A1	chrX
Hnrnph2	A1	chrX
Hprt	A1	chrX
Hs6st2	A1	chrX
Hsd17b10	A1	chrX
Htatsf1	A1	chrX
Huwe1	A1	chrX
Idh3g	A1	chrX
Ids	A1	chrX
Igbp1	A1	chrX
Igsf1	A1	chrX
Ikbkg	A1	chrX
Il13ra1	A1	chrX
Irak1	A1	chrX
Itm2a	A1	chrX
Jade3	A1	chrX
Kantr	A1	chrX
Kdm5c	A1	chrX
Kdm6a	A1	chrX
Kif4	A1	chrX
Klf8	A1	chrX
Klhl13	A1	chrX
Klhl15	A1	chrX
Lage3	A1	chrX
Lamp2	A1	chrX
Lancl3	A1	chrX
Las1l	A1	chrX
Lonrf3	A1	chrX
Lrch2	A1	chrX
Luzp4	A1	chrX
Magea10	A1	chrX
Magea2	A1	chrX
Magea3	A1	chrX
Magea5	A1	chrX
Magea6	A1	chrX
Magea8	A1	chrX
Mageb16	A1	chrX
Mageb18	A1	chrX
Mageb4	A1	chrX
Maged1	A1	chrX
Maged2	A1	chrX
Magt1	A1	chrX
Maoa	A1	chrX
Maob	A1	chrX
Map7d2	A1	chrX
Mbnl3	A1	chrX
Mbtps2	A1	chrX
Mcts1	A1	chrX
Mecp2	A1	chrX
Med12	A1	chrX
Med14	A1	chrX
Mid1ip1	A1	chrX
Mid2	A1	chrX
Mmgt1	A1	chrX
Morc4	A1	chrX
Morf4l2	A1	chrX
Mospd1	A1	chrX
Mospd2	A1	chrX
Mpp1	A1	chrX
Msl3	A1	chrX
Msn	A1	chrX
Mtm1	A1	chrX
Mtmr1	A1	chrX
Mum1l1	A1	chrX
Naa10	A1	chrX
Ndufa1	A1	chrX
Ndufb11	A1	chrX
Nhsl2	A1	chrX
Nkap	A1	chrX
Nkrf	A1	chrX
Nono	A1	chrX
Nr0b1	A1	chrX
Nrk	A1	chrX
Nsdhl	A1	chrX
Nudt10	A1	chrX
Nudt11	A1	chrX
Nup62cl	A1	chrX
Nxf2	A1	chrX
Nxf3	A1	chrX
Nxt2	A1	chrX
Ocrl	A1	chrX
Ofd1	A1	chrX
Ogt	A1	chrX
Ophn1	A1	chrX
Otud5	A1	chrX
Pak3	A1	chrX
Pbdc1	A1	chrX
Pcdh19	A1	chrX
Pcsk1n	A1	chrX
Pdha1	A1	chrX
Pdk3	A1	chrX
Pdzd11	A1	chrX
Pet2	A1	chrX
Pfkfb1	A1	chrX
Pgk1	A1	chrX
Pgrmc1	A1	chrX
Phf6	A1	chrX
Phf8	A1	chrX
Phka1	A1	chrX
Phka2	A1	chrX
Piga	A1	chrX
Pih1h3b	A1	chrX
Pim2	A1	chrX
Pin4	A1	chrX
Pir	A1	chrX
Pja1	A1	chrX
Plac1	A1	chrX
Plp1	A1	chrX
Plp2	A1	chrX
Pls3	A1	chrX
Plxna3	A1	chrX
Pnck	A1	chrX
Pnma5	A1	chrX
Pola1	A1	chrX
Pqbp1	A1	chrX
Praf2	A1	chrX
Prame	A1	chrX
Pramel3	A1	chrX
Prdx4	A1	chrX
Prickle3	A1	chrX
Prkx	A1	chrX
Prps1	A1	chrX
Prps2	A1	chrX
Prrg1	A1	chrX
Psmd10	A1	chrX
Rab33a	A1	chrX
Rab39b	A1	chrX
Rab9	A1	chrX
Rap2c	A1	chrX
Rbbp7	A1	chrX
Rbm10	A1	chrX
Rbm3	A1	chrX
Rbm41	A1	chrX
Rbmx	A1	chrX
Rbmx2	A1	chrX
Renbp	A1	chrX
Reps2	A1	chrX
Rhox1	A1	chrX
Rhox10	A1	chrX
Rhox13	A1	chrX
Rhox2a	A1	chrX
Rhox2b	A1	chrX
Rhox2c	A1	chrX
Rhox2d	A1	chrX
Rhox2f	A1	chrX
Rhox2g	A1	chrX
Rhox2h	A1	chrX
Rhox3h	A1	chrX
Rhox4c	A1	chrX
Rhox4d	A1	chrX
Rhox4e	A1	chrX
Rhox6	A1	chrX
Rhox7a	A1	chrX
Rhox8	A1	chrX
Rhox9	A1	chrX
Ribc1	A1	chrX
Rlim	A1	chrX
Rnf113a1	A1	chrX
Rnf128	A1	chrX
Rnf138rt1	A1	chrX
Rpgr	A1	chrX
Rpl10	A1	chrX
Rpl36a	A1	chrX
Rpl39	A1	chrX
Rps4x	A1	chrX
Rps6ka3	A1	chrX
Rps6ka6	A1	chrX
Rragb	A1	chrX
Sat1	A1	chrX
Scml2	A1	chrX
Sept6	A1	chrX
Sh3bgrl	A1	chrX
Sh3kbp1	A1	chrX
Shroom2	A1	chrX
Siah1b	A1	chrX
Slc10a3	A1	chrX
Slc25a14	A1	chrX
Slc25a5	A1	chrX
Slc35a2	A1	chrX
Slc38a5	A1	chrX
Slc6a8	A1	chrX
Slc9a6	A1	chrX
Slc9a7	A1	chrX
Slxl1	A1	chrX
Smarca1	A1	chrX
Smc1a	A1	chrX
Smim10l2a	A1	chrX
Smpx	A1	chrX
Sms	A1	chrX
Snx12	A1	chrX
Sox3	A1	chrX
Spin2c	A1	chrX
Ssr4	A1	chrX
Stag2	A1	chrX
Stard8	A1	chrX
Stk26	A1	chrX
Suv39h1	A1	chrX
Syap1	A1	chrX
Syn1	A1	chrX
Syp	A1	chrX
Sytl4	A1	chrX
Tab3	A1	chrX
Taf1	A1	chrX
Taf7l	A1	chrX
Taf9b	A1	chrX
Taz	A1	chrX
Tbc1d25	A1	chrX
Tbc1d8b	A1	chrX
Tbl1x	A1	chrX
Tceal1	A1	chrX
Tceal7	A1	chrX
Tceal8	A1	chrX
Tceanc	A1	chrX
Tex11	A1	chrX
Tex16	A1	chrX
Tfe3	A1	chrX
Thoc2	A1	chrX
Timm17b	A1	chrX
Timm8a1	A1	chrX
Timp1	A1	chrX
Tktl1	A1	chrX
Tmem164	A1	chrX
Tmem255a	A1	chrX
Tmem29	A1	chrX
Tmem47	A1	chrX
Tmsb15a	A1	chrX
Tmsb15b1	A1	chrX
Tmsb4x	A1	chrX
Trap1a	A1	chrX
Trappc2	A1	chrX
Trmt2b	A1	chrX
Tro	A1	chrX
Tsc22d3	A1	chrX
Tsga8	A1	chrX
Tspan6	A1	chrX
Tspan7	A1	chrX
Tspyl2	A1	chrX
Tsr2	A1	chrX
Tsx	A1	chrX
Txlng	A1	chrX
Uba1	A1	chrX
Ube2a	A1	chrX
Ubl4a	A1	chrX
Ubqln2	A1	chrX
Upf3b	A1	chrX
Usp11	A1	chrX
Usp26	A1	chrX
Usp27x	A1	chrX
Usp51	A1	chrX
Usp9x	A1	chrX
Utp14a	A1	chrX
Uxt	A1	chrX
Vbp1	A1	chrX
Vma21	A1	chrX
Vsig1	A1	chrX
Was	A1	chrX
Wdr13	A1	chrX
Wdr44	A1	chrX
Wdr45	A1	chrX
Wnk3	A1	chrX
Xiap	A1	chrX
Xk	A1	chrX
Xkrx	A1	chrX
Xlr	A1	chrX
Xlr3a	A1	chrX
Xlr3b	A1	chrX
Xlr3c	A1	chrX
Xlr4a	A1	chrX
Xlr4b	A1	chrX
Xlr4c	A1	chrX
Xlr5a	A1	chrX
Xlr5b	A1	chrX
Yipf6	A1	chrX
Yy2	A1	chrX
Zbtb33	A1	chrX
Zc3h12b	A1	chrX
Zc4h2	A1	chrX
Zcchc12	A1	chrX
Zdhhc15	A1	chrX
Zdhhc9	A1	chrX
Zfp182	A1	chrX
Zfp185	A1	chrX
Zfp275	A1	chrX
Zfp280c	A1	chrX
Zfp449	A1	chrX
Zfp711	A1	chrX
Zfp92	A1	chrX
Zfx	A1	chrX
Zmat1	A1	chrX
Zmym3	A1	chrX
Zrsr2	A1	chrX
Zxdb	A1	chrX
1110012L19Rik	ln	chrX
1700011M02Rik	ln	chrX
1700013H16Rik	ln	chrX
1700018G05Rik	ln	chrX
1700080O16Rik	ln	chrX
1810030O07Rik	ln	chrX
2210013O21Rik	ln	chrX
2610002M06Rik	ln	chrX
3830403N18Rik	ln	chrX
3830417A13Rik	ln	chrX
4930502E18Rik	ln	chrX
4930550L24Rik	ln	chrX
4930595M18Rik	ln	chrX
4933402E13Rik	ln	chrX
4933403O08Rik	ln	chrX
A830080D01Rik	ln	chrX
AU015836	ln	chrX
AU022751	ln	chrX
Abcb7	ln	chrX
Acot9	ln	chrX
Acsl4	ln	chrX
Aifm1	ln	chrX
Akap17b	ln	chrX
Alg13	ln	chrX
Amer1	ln	chrX
Ammecr1	ln	chrX
Amot	ln	chrX
Ap1s2	ln	chrX
Apex2	ln	chrX
Apln	ln	chrX
Apoo	ln	chrX
Apool	ln	chrX
Ar	ln	chrX
Araf	ln	chrX
Armcx1	ln	chrX
Armcx2	ln	chrX
Armcx3	ln	chrX
Armcx4	ln	chrX
Armcx5	ln	chrX
Arx	ln	chrX
Arxes1	ln	chrX
Arxes2	ln	chrX
Asb9	ln	chrX
Atp11c	ln	chrX
Atp6ap1	ln	chrX
Atp6ap2	ln	chrX
Atp7a	ln	chrX
Atrx	ln	chrX
B630019K06Rik	ln	chrX
Bcap31	ln	chrX
Bcor	ln	chrX
Bcorl1	ln	chrX
Bex1	ln	chrX
Bex2	ln	chrX
Bex4	ln	chrX
Bgn	ln	chrX
Bhlhb9	ln	chrX
Brcc3	ln	chrX
Brwd3	ln	chrX
C1galt1c1	ln	chrX
C330007P06Rik	ln	chrX
C77370	ln	chrX
Capn6	ln	chrX
Car5b	ln	chrX
Cask	ln	chrX
Ccdc120	ln	chrX
Ccdc160	ln	chrX
Ccnb3	ln	chrX
Cd99l2	ln	chrX
Cdk16	ln	chrX
Cdkl5	ln	chrX
Cenpi	ln	chrX
Cetn2	ln	chrX
Cfp	ln	chrX
Chic1	ln	chrX
Chm	ln	chrX
Chrdl1	ln	chrX
Cited1	ln	chrX
Clcn5	ln	chrX
Cldn34b1	ln	chrX
Cldn34c1	ln	chrX
Cmc4	ln	chrX
Cnksr2	ln	chrX
Col4a5	ln	chrX
Cox7b	ln	chrX
Cstf2	ln	chrX
Ctps2	ln	chrX
Cul4b	ln	chrX
Cxx1a	ln	chrX
Cxx1b	ln	chrX
Cxx1c	ln	chrX
D330045A20Rik	ln	chrX
Dcaf12l1	ln	chrX
Ddx3x	ln	chrX
Dgkk	ln	chrX
Dkc1	ln	chrX
Dmd	ln	chrX
Dmrtc1a	ln	chrX
Dmrtc1b	ln	chrX
Dock11	ln	chrX
Drp2	ln	chrX
Dusp9	ln	chrX
Dynlt3	ln	chrX
Ebp	ln	chrX
Eda2r	ln	chrX
Efhc2	ln	chrX
Efnb1	ln	chrX
Eif1ax	ln	chrX
Eif2s3x	ln	chrX
Elf4	ln	chrX
Elk1	ln	chrX
Emd	ln	chrX
Enox2	ln	chrX
Eras	ln	chrX
Ercc6l	ln	chrX
Esx1	ln	chrX
Etd	ln	chrX
F8	ln	chrX
F8a	ln	chrX
Fam120c	ln	chrX
Fam199x	ln	chrX
Fam3a	ln	chrX
Fam46d	ln	chrX
Fam50a	ln	chrX
Fgf13	ln	chrX
Fhl1	ln	chrX
Flna	ln	chrX
Fmr1	ln	chrX
Fmr1nb	ln	chrX
Ftsj1	ln	chrX
Fundc1	ln	chrX
Fundc2	ln	chrX
G6pdx	ln	chrX
Gata1	ln	chrX
Gdi1	ln	chrX
Gemin8	ln	chrX
Gla	ln	chrX
Gm10439	ln	chrX
Gm1141	ln	chrX
Gm15091	ln	chrX
Gm15097	ln	chrX
Gm15107	ln	chrX
Gm15127	ln	chrX
Gm364	ln	chrX
Gm44	ln	chrX
Gm5934	ln	chrX
Gm595	ln	chrX
Gm6268	ln	chrX
Gm648	ln	chrX
Gm6880	ln	chrX
Gm6890	ln	chrX
Gm773	ln	chrX
Gm9	ln	chrX
Gm9112	ln	chrX
Gnl3l	ln	chrX
Gpc3	ln	chrX
Gpc4	ln	chrX
Gpkow	ln	chrX
Gpm6b	ln	chrX
Gprasp1	ln	chrX
Gprasp2	ln	chrX
Gripap1	ln	chrX
Gspt2	ln	chrX
H2afb3	ln	chrX
H2bfm	ln	chrX
Haus7	ln	chrX
Hccs	ln	chrX
Hcfc1	ln	chrX
Hdac6	ln	chrX
Heph	ln	chrX
Hmgb3	ln	chrX
Hmgn5	ln	chrX
Hnrnph2	ln	chrX
Hprt	ln	chrX
Hs6st2	ln	chrX
Hsd17b10	ln	chrX
Htatsf1	ln	chrX
Huwe1	ln	chrX
Idh3g	ln	chrX
Ids	ln	chrX
Igbp1	ln	chrX
Ikbkg	ln	chrX
Il13ra1	ln	chrX
Irak1	ln	chrX
Itm2a	ln	chrX
Jade3	ln	chrX
Kantr	ln	chrX
Kdm5c	ln	chrX
Kdm6a	ln	chrX
Kif4	ln	chrX
Klf8	ln	chrX
Klhl13	ln	chrX
Klhl15	ln	chrX
Lage3	ln	chrX
Lamp2	ln	chrX
Lancl3	ln	chrX
Las1l	ln	chrX
Lonrf3	ln	chrX
Lrch2	ln	chrX
Luzp4	ln	chrX
Magea10	ln	chrX
Magea2	ln	chrX
Magea3	ln	chrX
Magea5	ln	chrX
Magea8	ln	chrX
Mageb16	ln	chrX
Mageb18	ln	chrX
Mageb4	ln	chrX
Maged1	ln	chrX
Maged2	ln	chrX
Mageh1	ln	chrX
Magt1	ln	chrX
Maoa	ln	chrX
Map7d2	ln	chrX
Mbnl3	ln	chrX
Mbtps2	ln	chrX
Mcts1	ln	chrX
Mecp2	ln	chrX
Med12	ln	chrX
Med14	ln	chrX
Mid1ip1	ln	chrX
Mid2	ln	chrX
Mmgt1	ln	chrX
Morc4	ln	chrX
Morf4l2	ln	chrX
Mospd1	ln	chrX
Mospd2	ln	chrX
Mpp1	ln	chrX
Msl3	ln	chrX
Msn	ln	chrX
Mtm1	ln	chrX
Mtmr1	ln	chrX
Mum1l1	ln	chrX
Naa10	ln	chrX
Ndufa1	ln	chrX
Ndufb11	ln	chrX
Nhsl2	ln	chrX
Nkap	ln	chrX
Nkrf	ln	chrX
Nono	ln	chrX
Nr0b1	ln	chrX
Nrk	ln	chrX
Nsdhl	ln	chrX
Nudt10	ln	chrX
Nudt11	ln	chrX
Nup62cl	ln	chrX
Nxf2	ln	chrX
Nxf3	ln	chrX
Nxt2	ln	chrX
Ocrl	ln	chrX
Ofd1	ln	chrX
Ogt	ln	chrX
Ophn1	ln	chrX
Otud5	ln	chrX
Pak3	ln	chrX
Pbdc1	ln	chrX
Pcsk1n	ln	chrX
Pdha1	ln	chrX
Pdk3	ln	chrX
Pdzd11	ln	chrX
Pet2	ln	chrX
Pfkfb1	ln	chrX
Pgk1	ln	chrX
Pgrmc1	ln	chrX
Phex	ln	chrX
Phf6	ln	chrX
Phf8	ln	chrX
Phka1	ln	chrX
Phka2	ln	chrX
Piga	ln	chrX
Pih1h3b	ln	chrX
Pim2	ln	chrX
Pin4	ln	chrX
Pir	ln	chrX
Pja1	ln	chrX
Plac1	ln	chrX
Plp1	ln	chrX
Plp2	ln	chrX
Pls3	ln	chrX
Plxna3	ln	chrX
Pnma3	ln	chrX
Pnma5	ln	chrX
Pola1	ln	chrX
Pqbp1	ln	chrX
Praf2	ln	chrX
Pramel3	ln	chrX
Prdx4	ln	chrX
Prickle3	ln	chrX
Prkx	ln	chrX
Prps1	ln	chrX
Prps2	ln	chrX
Prrg1	ln	chrX
Prrg3	ln	chrX
Psmd10	ln	chrX
Rab33a	ln	chrX
Rab39b	ln	chrX
Rab9	ln	chrX
Rap2c	ln	chrX
Rbbp7	ln	chrX
Rbm10	ln	chrX
Rbm3	ln	chrX
Rbm41	ln	chrX
Rbmx	ln	chrX
Rbmx2	ln	chrX
Renbp	ln	chrX
Reps2	ln	chrX
Rhox1	ln	chrX
Rhox10	ln	chrX
Rhox13	ln	chrX
Rhox2a	ln	chrX
Rhox2b	ln	chrX
Rhox2c	ln	chrX
Rhox2d	ln	chrX
Rhox2f	ln	chrX
Rhox2g	ln	chrX
Rhox2h	ln	chrX
Rhox3a	ln	chrX
Rhox3f	ln	chrX
Rhox4e	ln	chrX
Rhox5	ln	chrX
Rhox6	ln	chrX
Rhox7a	ln	chrX
Rhox8	ln	chrX
Ribc1	ln	chrX
Rlim	ln	chrX
Rnf128	ln	chrX
Rnf138rt1	ln	chrX
Rpgr	ln	chrX
Rpl10	ln	chrX
Rpl36a	ln	chrX
Rpl39	ln	chrX
Rps4x	ln	chrX
Rps6ka3	ln	chrX
Rps6ka6	ln	chrX
Rragb	ln	chrX
Sat1	ln	chrX
Scml2	ln	chrX
Sept6	ln	chrX
Sh3bgrl	ln	chrX
Sh3kbp1	ln	chrX
Shroom2	ln	chrX
Siah1b	ln	chrX
Slc10a3	ln	chrX
Slc16a2	ln	chrX
Slc25a14	ln	chrX
Slc25a5	ln	chrX
Slc35a2	ln	chrX
Slc38a5	ln	chrX
Slc6a14	ln	chrX
Slc9a6	ln	chrX
Slc9a7	ln	chrX
Smarca1	ln	chrX
Smc1a	ln	chrX
Smim10l2a	ln	chrX
Smpx	ln	chrX
Sms	ln	chrX
Snx12	ln	chrX
Sox3	ln	chrX
Spin2c	ln	chrX
Spin4	ln	chrX
Ssr4	ln	chrX
Stag2	ln	chrX
Stard8	ln	chrX
Suv39h1	ln	chrX
Syap1	ln	chrX
Sytl4	ln	chrX
Tab3	ln	chrX
Taf1	ln	chrX
Taf7l	ln	chrX
Taf9b	ln	chrX
Taz	ln	chrX
Tbc1d25	ln	chrX
Tbc1d8b	ln	chrX
Tbl1x	ln	chrX
Tbx22	ln	chrX
Tceal3	ln	chrX
Tceal6	ln	chrX
Tceal8	ln	chrX
Tceanc	ln	chrX
Tex11	ln	chrX
Tex16	ln	chrX
Tfe3	ln	chrX
Thoc2	ln	chrX
Timm17b	ln	chrX
Timm8a1	ln	chrX
Timp1	ln	chrX
Tktl1	ln	chrX
Tmem29	ln	chrX
Tmem47	ln	chrX
Tmsb15b1	ln	chrX
Tmsb15b2	ln	chrX
Tmsb4x	ln	chrX
Trap1a	ln	chrX
Trappc2	ln	chrX
Trmt2b	ln	chrX
Tro	ln	chrX
Tsc22d3	ln	chrX
Tspan6	ln	chrX
Tspan7	ln	chrX
Tspyl2	ln	chrX
Tsr2	ln	chrX
Tsx	ln	chrX
Txlng	ln	chrX
Uba1	ln	chrX
Ube2a	ln	chrX
Ubl4a	ln	chrX
Ubqln2	ln	chrX
Upf3b	ln	chrX
Usp11	ln	chrX
Usp26	ln	chrX
Usp27x	ln	chrX
Usp51	ln	chrX
Usp9x	ln	chrX
Utp14a	ln	chrX
Uxt	ln	chrX
Vbp1	ln	chrX
Vma21	ln	chrX
Vsig1	ln	chrX
Wdr13	ln	chrX
Wdr44	ln	chrX
Wdr45	ln	chrX
Wnk3	ln	chrX
Xiap	ln	chrX
Xk	ln	chrX
Xkrx	ln	chrX
Xlr	ln	chrX
Xlr3a	ln	chrX
Xlr3b	ln	chrX
Xlr3c	ln	chrX
Xlr4a	ln	chrX
Xlr4b	ln	chrX
Xlr4c	ln	chrX
Xlr5a	ln	chrX
Xlr5b	ln	chrX
Yipf6	ln	chrX
Yy2	ln	chrX
Zbtb33	ln	chrX
Zc4h2	ln	chrX
Zcchc12	ln	chrX
Zdhhc15	ln	chrX
Zdhhc9	ln	chrX
Zfp182	ln	chrX
Zfp185	ln	chrX
Zfp275	ln	chrX
Zfp280c	ln	chrX
Zfp449	ln	chrX
Zfp711	ln	chrX
Zfx	ln	chrX
Zmat1	ln	chrX
Zmym3	ln	chrX
Zrsr2	ln	chrX
Zxdb	ln	chrX
1110012L19Rik	BS	chrX
1700011M02Rik	BS	chrX
1700013H16Rik	BS	chrX
1700018G05Rik	BS	chrX
1700080O16Rik	BS	chrX
1700084M14Rik	BS	chrX
1810030O07Rik	BS	chrX
2210013O21Rik	BS	chrX
2610002M06Rik	BS	chrX
3830403N18Rik	BS	chrX
3830417A13Rik	BS	chrX
4930502E18Rik	BS	chrX
4930550L24Rik	BS	chrX
4933402E13Rik	BS	chrX
A730046J19Rik	BS	chrX
A830080D01Rik	BS	chrX
AU015836	BS	chrX
AU022751	BS	chrX
Abcb7	BS	chrX
Abcd1	BS	chrX
Acot9	BS	chrX
Acsl4	BS	chrX
Aifm1	BS	chrX
Akap17b	BS	chrX
Alg13	BS	chrX
Amer1	BS	chrX
Ammecr1	BS	chrX
Ap1s2	BS	chrX
Apex2	BS	chrX
Apln	BS	chrX
Apoo	BS	chrX
Apool	BS	chrX
Ar	BS	chrX
Araf	BS	chrX
Arhgap4	BS	chrX
Armcx1	BS	chrX
Armcx2	BS	chrX
Armcx3	BS	chrX
Armcx4	BS	chrX
Armcx5	BS	chrX
Arx	BS	chrX
Arxes1	BS	chrX
Arxes2	BS	chrX
Asb9	BS	chrX
Atp11c	BS	chrX
Atp6ap1	BS	chrX
Atp6ap2	BS	chrX
Atp7a	BS	chrX
Atrx	BS	chrX
B630019K06Rik	BS	chrX
Bcap31	BS	chrX
Bcor	BS	chrX
Bcorl1	BS	chrX
Bex1	BS	chrX
Bex2	BS	chrX
Bex4	BS	chrX
Bgn	BS	chrX
Bhlhb9	BS	chrX
Brcc3	BS	chrX
Brwd3	BS	chrX
C1galt1c1	BS	chrX
C330007P06Rik	BS	chrX
C77370	BS	chrX
Capn6	BS	chrX
Car5b	BS	chrX
Cask	BS	chrX
Ccdc160	BS	chrX
Ccnb3	BS	chrX
Cd99l2	BS	chrX
Cdk16	BS	chrX
Cdkl5	BS	chrX
Cenpi	BS	chrX
Cetn2	BS	chrX
Cfp	BS	chrX
Chic1	BS	chrX
Chm	BS	chrX
Chrdl1	BS	chrX
Cited1	BS	chrX
Clcn5	BS	chrX
Cldn34b1	BS	chrX
Cldn34c1	BS	chrX
Cmc4	BS	chrX
Cnksr2	BS	chrX
Col4a5	BS	chrX
Cox7b	BS	chrX
Cstf2	BS	chrX
Ctps2	BS	chrX
Cul4b	BS	chrX
Cxx1a	BS	chrX
Cxx1b	BS	chrX
Cxx1c	BS	chrX
D330045A20Rik	BS	chrX
Dcaf12l1	BS	chrX
Ddx3x	BS	chrX
Dgkk	BS	chrX
Dkc1	BS	chrX
Dlg3	BS	chrX
Dmd	BS	chrX
Dmrtc1a	BS	chrX
Dnase1l1	BS	chrX
Dock11	BS	chrX
Drp2	BS	chrX
Dusp9	BS	chrX
Dynlt3	BS	chrX
Ebp	BS	chrX
Eda	BS	chrX
Efhc2	BS	chrX
Efnb1	BS	chrX
Eif1ax	BS	chrX
Eif2s3x	BS	chrX
Elf4	BS	chrX
Elk1	BS	chrX
Emd	BS	chrX
Enox2	BS	chrX
Ercc6l	BS	chrX
Esx1	BS	chrX
Etd	BS	chrX
F8a	BS	chrX
Fam120c	BS	chrX
Fam122b	BS	chrX
Fam199x	BS	chrX
Fam3a	BS	chrX
Fam46d	BS	chrX
Fam50a	BS	chrX
Fgf13	BS	chrX
Fhl1	BS	chrX
Flna	BS	chrX
Fmr1	BS	chrX
Fmr1nb	BS	chrX
Foxo4	BS	chrX
Ftsj1	BS	chrX
Fundc1	BS	chrX
Fundc2	BS	chrX
G6pdx	BS	chrX
Gab3	BS	chrX
Gabrq	BS	chrX
Gata1	BS	chrX
Gdi1	BS	chrX
Gemin8	BS	chrX
Gla	BS	chrX
Gm10439	BS	chrX
Gm1141	BS	chrX
Gm15097	BS	chrX
Gm15107	BS	chrX
Gm364	BS	chrX
Gm44	BS	chrX
Gm595	BS	chrX
Gm6268	BS	chrX
Gm6880	BS	chrX
Gm6890	BS	chrX
Gm773	BS	chrX
Gm9	BS	chrX
Gm9112	BS	chrX
Gnl3l	BS	chrX
Gpc3	BS	chrX
Gpc4	BS	chrX
Gpkow	BS	chrX
Gpm6b	BS	chrX
Gprasp1	BS	chrX
Gprasp2	BS	chrX
Gripap1	BS	chrX
Gspt2	BS	chrX
H2bfm	BS	chrX
Haus7	BS	chrX
Hccs	BS	chrX
Hcfc1	BS	chrX
Hdac6	BS	chrX
Hmgb3	BS	chrX
Hmgn5	BS	chrX
Hnrnph2	BS	chrX
Hprt	BS	chrX
Hs6st2	BS	chrX
Hsd17b10	BS	chrX
Htatsf1	BS	chrX
Huwe1	BS	chrX
Idh3g	BS	chrX
Ids	BS	chrX
Igbp1	BS	chrX
Ikbkg	BS	chrX
Il13ra1	BS	chrX
Iqsec2	BS	chrX
Irak1	BS	chrX
Itgb1bp2	BS	chrX
Itm2a	BS	chrX
Jade3	BS	chrX
Kantr	BS	chrX
Kdm5c	BS	chrX
Kdm6a	BS	chrX
Kif4	BS	chrX
Klf8	BS	chrX
Klhl13	BS	chrX
Klhl15	BS	chrX
Lage3	BS	chrX
Lamp2	BS	chrX
Las1l	BS	chrX
Lonrf3	BS	chrX
Lrch2	BS	chrX
Luzp4	BS	chrX
Magea10	BS	chrX
Magea2	BS	chrX
Magea3	BS	chrX
Magea4	BS	chrX
Magea5	BS	chrX
Magea6	BS	chrX
Magea8	BS	chrX
Mageb16	BS	chrX
Mageb4	BS	chrX
Maged1	BS	chrX
Maged2	BS	chrX
Magee1	BS	chrX
Mageh1	BS	chrX
Magt1	BS	chrX
Maoa	BS	chrX
Map7d2	BS	chrX
Mbnl3	BS	chrX
Mbtps2	BS	chrX
Mcts1	BS	chrX
Mecp2	BS	chrX
Med12	BS	chrX
Med14	BS	chrX
Mid1ip1	BS	chrX
Mid2	BS	chrX
Mmgt1	BS	chrX
Morc4	BS	chrX
Morf4l2	BS	chrX
Mospd1	BS	chrX
Mospd2	BS	chrX
Mpp1	BS	chrX
Msl3	BS	chrX
Msn	BS	chrX
Mtcp1	BS	chrX
Mtm1	BS	chrX
Mtmr1	BS	chrX
Mum1l1	BS	chrX
Naa10	BS	chrX
Nap1l3	BS	chrX
Ndufa1	BS	chrX
Ndufb11	BS	chrX
Nhsl2	BS	chrX
Nkap	BS	chrX
Nkrf	BS	chrX
Nono	BS	chrX
Nr0b1	BS	chrX
Nrk	BS	chrX
Nsdhl	BS	chrX
Nudt10	BS	chrX
Nudt11	BS	chrX
Nup62cl	BS	chrX
Nxf2	BS	chrX
Nxf3	BS	chrX
Nxt2	BS	chrX
Ocrl	BS	chrX
Ofd1	BS	chrX
Ogt	BS	chrX
Ophn1	BS	chrX
Otud5	BS	chrX
Pak3	BS	chrX
Pbdc1	BS	chrX
Pcsk1n	BS	chrX
Pcyt1b	BS	chrX
Pdha1	BS	chrX
Pdk3	BS	chrX
Pdzd11	BS	chrX
Pet2	BS	chrX
Pfkfb1	BS	chrX
Pgk1	BS	chrX
Pgrmc1	BS	chrX
Phf6	BS	chrX
Phf8	BS	chrX
Phka1	BS	chrX
Phka2	BS	chrX
Piga	BS	chrX
Pih1h3b	BS	chrX
Pim2	BS	chrX
Pin4	BS	chrX
Pir	BS	chrX
Pja1	BS	chrX
Plac1	BS	chrX
Plp1	BS	chrX
Plp2	BS	chrX
Pls3	BS	chrX
Plxna3	BS	chrX
Pnck	BS	chrX
Pnma5	BS	chrX
Pola1	BS	chrX
Ppp1r3f	BS	chrX
Pqbp1	BS	chrX
Praf2	BS	chrX
Pramel3	BS	chrX
Prdx4	BS	chrX
Prickle3	BS	chrX
Prkx	BS	chrX
Prps1	BS	chrX
Prps2	BS	chrX
Prrg1	BS	chrX
Prrg3	BS	chrX
Psmd10	BS	chrX
Ptchd1	BS	chrX
Rab33a	BS	chrX
Rab9	BS	chrX
Rab9b	BS	chrX
Rap2c	BS	chrX
Rbbp7	BS	chrX
Rbm10	BS	chrX
Rbm3	BS	chrX
Rbm41	BS	chrX
Rbmx	BS	chrX
Rbmx2	BS	chrX
Renbp	BS	chrX
Reps2	BS	chrX
Rhox1	BS	chrX
Rhox10	BS	chrX
Rhox13	BS	chrX
Rhox2a	BS	chrX
Rhox2b	BS	chrX
Rhox2c	BS	chrX
Rhox2d	BS	chrX
Rhox2f	BS	chrX
Rhox2g	BS	chrX
Rhox2h	BS	chrX
Rhox5	BS	chrX
Rhox7a	BS	chrX
Rhox8	BS	chrX
Ribc1	BS	chrX
Rlim	BS	chrX
Rnf113a1	BS	chrX
Rnf128	BS	chrX
Rnf138rt1	BS	chrX
Rpgr	BS	chrX
Rpl10	BS	chrX
Rpl36a	BS	chrX
Rpl39	BS	chrX
Rps4x	BS	chrX
Rps6ka3	BS	chrX
Rps6ka6	BS	chrX
Rragb	BS	chrX
Sat1	BS	chrX
Scml2	BS	chrX
Sept6	BS	chrX
Sh3bgrl	BS	chrX
Sh3kbp1	BS	chrX
Shroom2	BS	chrX
Siah1b	BS	chrX
Slc10a3	BS	chrX
Slc16a2	BS	chrX
Slc25a14	BS	chrX
Slc25a5	BS	chrX
Slc35a2	BS	chrX
Slc38a5	BS	chrX
Slc6a14	BS	chrX
Slc6a8	BS	chrX
Slc9a6	BS	chrX
Slc9a7	BS	chrX
Smarca1	BS	chrX
Smc1a	BS	chrX
Smim10l2a	BS	chrX
Smpx	BS	chrX
Sms	BS	chrX
Snx12	BS	chrX
Sox3	BS	chrX
Spin2c	BS	chrX
Srpx	BS	chrX
Srpx2	BS	chrX
Ssr4	BS	chrX
Stag2	BS	chrX
Stard8	BS	chrX
Suv39h1	BS	chrX
Syap1	BS	chrX
Syp	BS	chrX
Sytl4	BS	chrX
Tab3	BS	chrX
Taf1	BS	chrX
Taf7l	BS	chrX
Taf9b	BS	chrX
Taz	BS	chrX
Tbc1d25	BS	chrX
Tbc1d8b	BS	chrX
Tbl1x	BS	chrX
Tbx22	BS	chrX
Tceal1	BS	chrX
Tceal3	BS	chrX
Tceal6	BS	chrX
Tceal8	BS	chrX
Tceanc	BS	chrX
Tex11	BS	chrX
Tex16	BS	chrX
Tfe3	BS	chrX
Thoc2	BS	chrX
Timm17b	BS	chrX
Timm8a1	BS	chrX
Timp1	BS	chrX
Tktl1	BS	chrX
Tmem164	BS	chrX
Tmem29	BS	chrX
Tmem47	BS	chrX
Tmsb15b1	BS	chrX
Tmsb4x	BS	chrX
Trap1a	BS	chrX
Trappc2	BS	chrX
Trmt2b	BS	chrX
Tro	BS	chrX
Tsc22d3	BS	chrX
Tspan6	BS	chrX
Tspan7	BS	chrX
Tspyl2	BS	chrX
Tsr2	BS	chrX
Tsx	BS	chrX
Txlng	BS	chrX
Uba1	BS	chrX
Ube2a	BS	chrX
Ubl4a	BS	chrX
Ubqln2	BS	chrX
Upf3b	BS	chrX
Usp11	BS	chrX
Usp26	BS	chrX
Usp27x	BS	chrX
Usp51	BS	chrX
Usp9x	BS	chrX
Utp14a	BS	chrX
Uxt	BS	chrX
Vbp1	BS	chrX
Vma21	BS	chrX
Vsig1	BS	chrX
Wdr13	BS	chrX
Wdr44	BS	chrX
Wdr45	BS	chrX
Wnk3	BS	chrX
Xiap	BS	chrX
Xk	BS	chrX
Xkrx	BS	chrX
Xlr	BS	chrX
Xlr3a	BS	chrX
Xlr3b	BS	chrX
Xlr3c	BS	chrX
Xlr4a	BS	chrX
Xlr4b	BS	chrX
Xlr4c	BS	chrX
Xlr5a	BS	chrX
Xlr5b	BS	chrX
Yipf6	BS	chrX
Yy2	BS	chrX
Zbtb33	BS	chrX
Zc4h2	BS	chrX
Zcchc12	BS	chrX
Zcchc16	BS	chrX
Zcchc18	BS	chrX
Zdhhc15	BS	chrX
Zdhhc9	BS	chrX
Zfp182	BS	chrX
Zfp185	BS	chrX
Zfp275	BS	chrX
Zfp280c	BS	chrX
Zfp449	BS	chrX
Zfp711	BS	chrX
Zfx	BS	chrX
Zmat1	BS	chrX
Zmym3	BS	chrX
Zrsr2	BS	chrX
Zxdb	BS	chrX
1110012L19Rik	BG2	chrX
1700011M02Rik	BG2	chrX
1700013H16Rik	BG2	chrX
1700018G05Rik	BG2	chrX
1700020N15Rik	BG2	chrX
1700084M14Rik	BG2	chrX
1810030O07Rik	BG2	chrX
2210013O21Rik	BG2	chrX
2610002M06Rik	BG2	chrX
3830403N18Rik	BG2	chrX
4930502E18Rik	BG2	chrX
4930550L24Rik	BG2	chrX
4933402E13Rik	BG2	chrX
4933403O08Rik	BG2	chrX
4933436I01Rik	BG2	chrX
A830080D01Rik	BG2	chrX
AU015836	BG2	chrX
AU022751	BG2	chrX
Abcb7	BG2	chrX
Acot9	BG2	chrX
Acsl4	BG2	chrX
Agtr2	BG2	chrX
Aifm1	BG2	chrX
Akap17b	BG2	chrX
Akap4	BG2	chrX
Alg13	BG2	chrX
Amer1	BG2	chrX
Ammecr1	BG2	chrX
Ap1s2	BG2	chrX
Apex2	BG2	chrX
Apln	BG2	chrX
Apoo	BG2	chrX
Apool	BG2	chrX
Ar	BG2	chrX
Araf	BG2	chrX
Armcx1	BG2	chrX
Armcx2	BG2	chrX
Armcx3	BG2	chrX
Armcx4	BG2	chrX
Armcx5	BG2	chrX
Arxes1	BG2	chrX
Arxes2	BG2	chrX
Asb9	BG2	chrX
Atp11c	BG2	chrX
Atp6ap1	BG2	chrX
Atp6ap2	BG2	chrX
Atp7a	BG2	chrX
Atrx	BG2	chrX
B630019K06Rik	BG2	chrX
Bcap31	BG2	chrX
Bcor	BG2	chrX
Bcorl1	BG2	chrX
Bex1	BG2	chrX
Bex2	BG2	chrX
Bex4	BG2	chrX
Bgn	BG2	chrX
Bhlhb9	BG2	chrX
Brcc3	BG2	chrX
Brwd3	BG2	chrX
C1galt1c1	BG2	chrX
C330007P06Rik	BG2	chrX
C77370	BG2	chrX
Capn6	BG2	chrX
Car5b	BG2	chrX
Cask	BG2	chrX
Ccdc120	BG2	chrX
Ccdc160	BG2	chrX
Ccnb3	BG2	chrX
Cd99l2	BG2	chrX
Cdk16	BG2	chrX
Cdkl5	BG2	chrX
Cenpi	BG2	chrX
Cetn2	BG2	chrX
Cfp	BG2	chrX
Chic1	BG2	chrX
Chm	BG2	chrX
Chrdl1	BG2	chrX
Chst7	BG2	chrX
Cited1	BG2	chrX
Clcn5	BG2	chrX
Cldn34b1	BG2	chrX
Cldn34c1	BG2	chrX
Cmc4	BG2	chrX
Cnksr2	BG2	chrX
Col4a5	BG2	chrX
Cox7b	BG2	chrX
Cstf2	BG2	chrX
Ctps2	BG2	chrX
Cul4b	BG2	chrX
Cxx1b	BG2	chrX
Cypt2	BG2	chrX
Cypt3	BG2	chrX
D330045A20Rik	BG2	chrX
Dcaf12l1	BG2	chrX
Ddx3x	BG2	chrX
Dgkk	BG2	chrX
Dkc1	BG2	chrX
Dlg3	BG2	chrX
Dmd	BG2	chrX
Dmrtc1a	BG2	chrX
Dnase1l1	BG2	chrX
Dock11	BG2	chrX
Drp2	BG2	chrX
Dusp9	BG2	chrX
Dynlt3	BG2	chrX
Ebp	BG2	chrX
Efhc2	BG2	chrX
Efnb1	BG2	chrX
Eif1ax	BG2	chrX
Eif2s3x	BG2	chrX
Elf4	BG2	chrX
Emd	BG2	chrX
Enox2	BG2	chrX
Eras	BG2	chrX
Ercc6l	BG2	chrX
Esx1	BG2	chrX
Etd	BG2	chrX
F8a	BG2	chrX
Fam120c	BG2	chrX
Fam122b	BG2	chrX
Fam199x	BG2	chrX
Fam3a	BG2	chrX
Fam46d	BG2	chrX
Fam50a	BG2	chrX
Fgf13	BG2	chrX
Fhl1	BG2	chrX
Flna	BG2	chrX
Fmr1	BG2	chrX
Fmr1nb	BG2	chrX
Ftsj1	BG2	chrX
Fundc1	BG2	chrX
Fundc2	BG2	chrX
G6pdx	BG2	chrX
Gab3	BG2	chrX
Gabrq	BG2	chrX
Gata1	BG2	chrX
Gdi1	BG2	chrX
Gemin8	BG2	chrX
Gja6	BG2	chrX
Gla	BG2	chrX
Gm10439	BG2	chrX
Gm1141	BG2	chrX
Gm15097	BG2	chrX
Gm15107	BG2	chrX
Gm15127	BG2	chrX
Gm364	BG2	chrX
Gm44	BG2	chrX
Gm5941	BG2	chrX
Gm595	BG2	chrX
Gm6268	BG2	chrX
Gm648	BG2	chrX
Gm6760	BG2	chrX
Gm6812	BG2	chrX
Gm6880	BG2	chrX
Gm6890	BG2	chrX
Gm773	BG2	chrX
Gm9	BG2	chrX
Gm9112	BG2	chrX
Gnl3l	BG2	chrX
Gpc3	BG2	chrX
Gpc4	BG2	chrX
Gpkow	BG2	chrX
Gpm6b	BG2	chrX
Gprasp1	BG2	chrX
Gprasp2	BG2	chrX
Gripap1	BG2	chrX
Gspt2	BG2	chrX
H2bfm	BG2	chrX
Haus7	BG2	chrX
Hccs	BG2	chrX
Hcfc1	BG2	chrX
Hdac6	BG2	chrX
Hmgb3	BG2	chrX
Hmgn5	BG2	chrX
Hnrnph2	BG2	chrX
Hprt	BG2	chrX
Hs6st2	BG2	chrX
Hsd17b10	BG2	chrX
Htatsf1	BG2	chrX
Huwe1	BG2	chrX
Idh3g	BG2	chrX
Ids	BG2	chrX
Igbp1	BG2	chrX
Ikbkg	BG2	chrX
Il13ra1	BG2	chrX
Irak1	BG2	chrX
Itm2a	BG2	chrX
Jade3	BG2	chrX
Kantr	BG2	chrX
Kcne1l	BG2	chrX
Kdm5c	BG2	chrX
Kdm6a	BG2	chrX
Kif4	BG2	chrX
Klf8	BG2	chrX
Klhl13	BG2	chrX
Klhl15	BG2	chrX
Lage3	BG2	chrX
Lamp2	BG2	chrX
Lancl3	BG2	chrX
Las1l	BG2	chrX
Lonrf3	BG2	chrX
Lrch2	BG2	chrX
Luzp4	BG2	chrX
Magea10	BG2	chrX
Magea2	BG2	chrX
Magea3	BG2	chrX
Magea5	BG2	chrX
Magea6	BG2	chrX
Magea8	BG2	chrX
Mageb16	BG2	chrX
Mageb4	BG2	chrX
Maged1	BG2	chrX
Maged2	BG2	chrX
Mageh1	BG2	chrX
Magix	BG2	chrX
Magt1	BG2	chrX
Maoa	BG2	chrX
Map7d2	BG2	chrX
Mbnl3	BG2	chrX
Mbtps2	BG2	chrX
Mcf2	BG2	chrX
Mcts1	BG2	chrX
Mecp2	BG2	chrX
Med12	BG2	chrX
Med14	BG2	chrX
Mid1	BG2	chrX
Mid1ip1	BG2	chrX
Mid2	BG2	chrX
Mmgt1	BG2	chrX
Morc4	BG2	chrX
Morf4l2	BG2	chrX
Mpp1	BG2	chrX
Msl3	BG2	chrX
Msn	BG2	chrX
Mtm1	BG2	chrX
Mtmr1	BG2	chrX
Mum1l1	BG2	chrX
Naa10	BG2	chrX
Nap1l3	BG2	chrX
Ndufa1	BG2	chrX
Ndufb11	BG2	chrX
Nhsl2	BG2	chrX
Nkap	BG2	chrX
Nkrf	BG2	chrX
Nono	BG2	chrX
Nr0b1	BG2	chrX
Nrk	BG2	chrX
Nsdhl	BG2	chrX
Nudt10	BG2	chrX
Nudt11	BG2	chrX
Nup62cl	BG2	chrX
Nxf2	BG2	chrX
Nxf3	BG2	chrX
Nxt2	BG2	chrX
Ocrl	BG2	chrX
Ofd1	BG2	chrX
Ogt	BG2	chrX
Ophn1	BG2	chrX
Otud5	BG2	chrX
Pak3	BG2	chrX
Pbdc1	BG2	chrX
Pcsk1n	BG2	chrX
Pdha1	BG2	chrX
Pdk3	BG2	chrX
Pdzd11	BG2	chrX
Pet2	BG2	chrX
Pgk1	BG2	chrX
Pgrmc1	BG2	chrX
Phf6	BG2	chrX
Phf8	BG2	chrX
Phka1	BG2	chrX
Phka2	BG2	chrX
Piga	BG2	chrX
Pih1h3b	BG2	chrX
Pim2	BG2	chrX
Pin4	BG2	chrX
Pir	BG2	chrX
Pja1	BG2	chrX
Plac1	BG2	chrX
Plp1	BG2	chrX
Plp2	BG2	chrX
Pls3	BG2	chrX
Plxna3	BG2	chrX
Pnck	BG2	chrX
Pnma5	BG2	chrX
Pola1	BG2	chrX
Porcn	BG2	chrX
Ppp1r3f	BG2	chrX
Pqbp1	BG2	chrX
Praf2	BG2	chrX
Pramel3	BG2	chrX
Prdx4	BG2	chrX
Prickle3	BG2	chrX
Prkx	BG2	chrX
Prps1	BG2	chrX
Prps2	BG2	chrX
Prrg1	BG2	chrX
Prrg3	BG2	chrX
Psmd10	BG2	chrX
Rab9	BG2	chrX
Rap2c	BG2	chrX
Rbbp7	BG2	chrX
Rbm10	BG2	chrX
Rbm3	BG2	chrX
Rbmx	BG2	chrX
Rbmx2	BG2	chrX
Renbp	BG2	chrX
Reps2	BG2	chrX
Rhox1	BG2	chrX
Rhox13	BG2	chrX
Rhox2a	BG2	chrX
Rhox2b	BG2	chrX
Rhox2c	BG2	chrX
Rhox2d	BG2	chrX
Rhox2f	BG2	chrX
Rhox2g	BG2	chrX
Rhox2h	BG2	chrX
Rhox5	BG2	chrX
Rhox7a	BG2	chrX
Rhox8	BG2	chrX
Ribc1	BG2	chrX
Rlim	BG2	chrX
Rnf113a1	BG2	chrX
Rnf128	BG2	chrX
Rnf138rt1	BG2	chrX
Rpgr	BG2	chrX
Rpl10	BG2	chrX
Rpl36a	BG2	chrX
Rpl39	BG2	chrX
Rps4x	BG2	chrX
Rps6ka3	BG2	chrX
Rps6ka6	BG2	chrX
Rragb	BG2	chrX
Sat1	BG2	chrX
Scml2	BG2	chrX
Sept6	BG2	chrX
Sh3bgrl	BG2	chrX
Sh3kbp1	BG2	chrX
Shroom2	BG2	chrX
Siah1b	BG2	chrX
Slc10a3	BG2	chrX
Slc16a2	BG2	chrX
Slc25a14	BG2	chrX
Slc25a5	BG2	chrX
Slc35a2	BG2	chrX
Slc38a5	BG2	chrX
Slc6a14	BG2	chrX
Slc6a8	BG2	chrX
Slc9a6	BG2	chrX
Slc9a7	BG2	chrX
Smarca1	BG2	chrX
Smc1a	BG2	chrX
Smim10l2a	BG2	chrX
Smpx	BG2	chrX
Sms	BG2	chrX
Snx12	BG2	chrX
Sox3	BG2	chrX
Ssr4	BG2	chrX
Stag2	BG2	chrX
Stard8	BG2	chrX
Suv39h1	BG2	chrX
Syap1	BG2	chrX
Syp	BG2	chrX
Sytl4	BG2	chrX
Tab3	BG2	chrX
Taf1	BG2	chrX
Taf7l	BG2	chrX
Taf9b	BG2	chrX
Taz	BG2	chrX
Tbc1d25	BG2	chrX
Tbc1d8b	BG2	chrX
Tbl1x	BG2	chrX
Tbx22	BG2	chrX
Tceal1	BG2	chrX
Tceal3	BG2	chrX
Tceal6	BG2	chrX
Tceal7	BG2	chrX
Tceal8	BG2	chrX
Tceanc	BG2	chrX
Tex11	BG2	chrX
Tex16	BG2	chrX
Tfe3	BG2	chrX
Thoc2	BG2	chrX
Timm17b	BG2	chrX
Timm8a1	BG2	chrX
Timp1	BG2	chrX
Tktl1	BG2	chrX
Tmem164	BG2	chrX
Tmem29	BG2	chrX
Tmem47	BG2	chrX
Tmsb15a	BG2	chrX
Tmsb15b1	BG2	chrX
Tmsb4x	BG2	chrX
Trap1a	BG2	chrX
Trappc2	BG2	chrX
Trmt2b	BG2	chrX
Tro	BG2	chrX
Tsc22d3	BG2	chrX
Tsga8	BG2	chrX
Tspan6	BG2	chrX
Tspan7	BG2	chrX
Tspyl2	BG2	chrX
Tsr2	BG2	chrX
Tsx	BG2	chrX
Txlng	BG2	chrX
Uba1	BG2	chrX
Ube2a	BG2	chrX
Ubl4a	BG2	chrX
Ubqln2	BG2	chrX
Upf3b	BG2	chrX
Usp11	BG2	chrX
Usp26	BG2	chrX
Usp27x	BG2	chrX
Usp9x	BG2	chrX
Utp14a	BG2	chrX
Uxt	BG2	chrX
Vbp1	BG2	chrX
Vma21	BG2	chrX
Vsig1	BG2	chrX
Was	BG2	chrX
Wdr13	BG2	chrX
Wdr44	BG2	chrX
Wdr45	BG2	chrX
Wnk3	BG2	chrX
Xiap	BG2	chrX
Xk	BG2	chrX
Xkrx	BG2	chrX
Xlr	BG2	chrX
Xlr3a	BG2	chrX
Xlr3b	BG2	chrX
Xlr3c	BG2	chrX
Xlr4a	BG2	chrX
Xlr4b	BG2	chrX
Xlr4c	BG2	chrX
Xlr5a	BG2	chrX
Xlr5b	BG2	chrX
Yipf6	BG2	chrX
Yy2	BG2	chrX
Zbtb33	BG2	chrX
Zc4h2	BG2	chrX
Zcchc12	BG2	chrX
Zcchc18	BG2	chrX
Zdhhc15	BG2	chrX
Zdhhc9	BG2	chrX
Zfp182	BG2	chrX
Zfp185	BG2	chrX
Zfp275	BG2	chrX
Zfp280c	BG2	chrX
Zfp449	BG2	chrX
Zfp711	BG2	chrX
Zfx	BG2	chrX
Zmat1	BG2	chrX
Zmym3	BG2	chrX
Zrsr2	BG2	chrX
Zxdb	BG2	chrX
1110012L19Rik	G1	chrX
1700011M02Rik	G1	chrX
1700013H16Rik	G1	chrX
1700018G05Rik	G1	chrX
1700031F05Rik	G1	chrX
1700080O16Rik	G1	chrX
1810030O07Rik	G1	chrX
2210013O21Rik	G1	chrX
2610002M06Rik	G1	chrX
3830403N18Rik	G1	chrX
3830417A13Rik	G1	chrX
4930502E18Rik	G1	chrX
4930550L24Rik	G1	chrX
4933402E13Rik	G1	chrX
4933403O08Rik	G1	chrX
A830080D01Rik	G1	chrX
AU015836	G1	chrX
AU022751	G1	chrX
Abcb7	G1	chrX
Abcd1	G1	chrX
Acot9	G1	chrX
Acsl4	G1	chrX
Aifm1	G1	chrX
Akap17b	G1	chrX
Akap4	G1	chrX
Alg13	G1	chrX
Amer1	G1	chrX
Ammecr1	G1	chrX
Ap1s2	G1	chrX
Apex2	G1	chrX
Apoo	G1	chrX
Apool	G1	chrX
Ar	G1	chrX
Araf	G1	chrX
Armcx1	G1	chrX
Armcx2	G1	chrX
Armcx3	G1	chrX
Armcx5	G1	chrX
Arxes1	G1	chrX
Arxes2	G1	chrX
Asb9	G1	chrX
Atp11c	G1	chrX
Atp6ap1	G1	chrX
Atp6ap2	G1	chrX
Atp7a	G1	chrX
Atrx	G1	chrX
B630019K06Rik	G1	chrX
Bcap31	G1	chrX
Bcor	G1	chrX
Bcorl1	G1	chrX
Bex1	G1	chrX
Bex2	G1	chrX
Bex4	G1	chrX
Bgn	G1	chrX
Bhlhb9	G1	chrX
Brcc3	G1	chrX
C330007P06Rik	G1	chrX
C77370	G1	chrX
Capn6	G1	chrX
Car5b	G1	chrX
Cask	G1	chrX
Ccdc120	G1	chrX
Ccdc160	G1	chrX
Ccnb3	G1	chrX
Cd99l2	G1	chrX
Cdk16	G1	chrX
Cdkl5	G1	chrX
Cenpi	G1	chrX
Cetn2	G1	chrX
Chic1	G1	chrX
Chm	G1	chrX
Cited1	G1	chrX
Clcn5	G1	chrX
Cldn34b1	G1	chrX
Cldn34c1	G1	chrX
Cmc4	G1	chrX
Cnksr2	G1	chrX
Col4a5	G1	chrX
Cox7b	G1	chrX
Cstf2	G1	chrX
Ctps2	G1	chrX
Cul4b	G1	chrX
Cxx1b	G1	chrX
D330045A20Rik	G1	chrX
Dcaf12l1	G1	chrX
Ddx3x	G1	chrX
Dkc1	G1	chrX
Dlg3	G1	chrX
Dmd	G1	chrX
Dmrtc1a	G1	chrX
Dock11	G1	chrX
Drp2	G1	chrX
Dusp9	G1	chrX
Dynlt3	G1	chrX
Ebp	G1	chrX
Eda	G1	chrX
Efhc2	G1	chrX
Efnb1	G1	chrX
Eif1ax	G1	chrX
Eif2s3x	G1	chrX
Elf4	G1	chrX
Elk1	G1	chrX
Emd	G1	chrX
Enox2	G1	chrX
Eras	G1	chrX
Ercc6l	G1	chrX
Esx1	G1	chrX
Etd	G1	chrX
F8	G1	chrX
F8a	G1	chrX
Fam120c	G1	chrX
Fam122b	G1	chrX
Fam199x	G1	chrX
Fam3a	G1	chrX
Fam46d	G1	chrX
Fam50a	G1	chrX
Fgd1	G1	chrX
Fgf13	G1	chrX
Fhl1	G1	chrX
Flna	G1	chrX
Fmr1	G1	chrX
Fmr1nb	G1	chrX
Ftsj1	G1	chrX
Fundc1	G1	chrX
Fundc2	G1	chrX
G6pdx	G1	chrX
Gab3	G1	chrX
Gata1	G1	chrX
Gdi1	G1	chrX
Gdpd2	G1	chrX
Gemin8	G1	chrX
Gla	G1	chrX
Gm10439	G1	chrX
Gm1141	G1	chrX
Gm15097	G1	chrX
Gm15107	G1	chrX
Gm15127	G1	chrX
Gm364	G1	chrX
Gm44	G1	chrX
Gm595	G1	chrX
Gm6268	G1	chrX
Gm648	G1	chrX
Gm6880	G1	chrX
Gm6890	G1	chrX
Gm773	G1	chrX
Gm9112	G1	chrX
Gnl3l	G1	chrX
Gpc3	G1	chrX
Gpc4	G1	chrX
Gpkow	G1	chrX
Gpm6b	G1	chrX
Gprasp1	G1	chrX
Gprasp2	G1	chrX
Gripap1	G1	chrX
Gspt2	G1	chrX
H2bfm	G1	chrX
Haus7	G1	chrX
Hccs	G1	chrX
Hcfc1	G1	chrX
Hdac6	G1	chrX
Hmgb3	G1	chrX
Hmgn5	G1	chrX
Hnrnph2	G1	chrX
Hprt	G1	chrX
[truncated: 5,578 more rows]

## Sheet: MSCI-related genes
Table S8- MSCI-related genes during spermatogenesis, Related to Figure 7
Gene	type	contribution	chr
1700011M02Rik	escape.MSCI	NA	chrX
1700013H16Rik	escape.MSCI	NA	chrX
1700018G05Rik	escape.MSCI	NA	chrX
1810030O07Rik	escape.MSCI	NA	chrX
4930550L24Rik	escape.MSCI	NA	chrX
4933402E13Rik	escape.MSCI	NA	chrX
Acot9	escape.MSCI	NA	chrX
Acsl4	escape.MSCI	NA	chrX
Aifm1	escape.MSCI	NA	chrX
Akap17b	escape.MSCI	NA	chrX
Ap1s2	escape.MSCI	NA	chrX
Apoo	escape.MSCI	NA	chrX
Armcx5	escape.MSCI	NA	chrX
Arxes2	escape.MSCI	NA	chrX
Atrx	escape.MSCI	NA	chrX
Bcap31	escape.MSCI	NA	chrX
Bex1	escape.MSCI	NA	chrX
Bex2	escape.MSCI	NA	chrX
Bex4	escape.MSCI	NA	chrX
Bhlhb9	escape.MSCI	NA	chrX
Cetn2	escape.MSCI	NA	chrX
Chic1	escape.MSCI+PMSC	NA	chrX
Cited1	escape.MSCI	NA	chrX
Cox7b	escape.MSCI	NA	chrX
Cul4b	escape.MSCI	NA	chrX
Ddx3x	escape.MSCI	NA	chrX
Ddx3y	escape.MSCI	NA	chrY
Dmrtc1a	escape.MSCI	NA	chrX
Dynlt3	escape.MSCI	NA	chrX
Ebp	escape.MSCI	NA	chrX
Eif1ax	escape.MSCI	NA	chrX
Eif2s3x	escape.MSCI	NA	chrX
Eif2s3y	escape.MSCI	NA	chrY
Erdr1	escape.MSCI	NA	chrY
Etd	escape.MSCI	NA	chrX
Fmr1	escape.MSCI	NA	chrX
Fmr1nb	escape.MSCI	NA	chrX
Fundc2	escape.MSCI	NA	chrX
Gata1	escape.MSCI	NA	chrX
Gm364	escape.MSCI	NA	chrX
Gm9112	escape.MSCI	NA	chrX
Gnl3l	escape.MSCI	NA	chrX
Gpm6b	escape.MSCI	NA	chrX
Gprasp2	escape.MSCI	NA	chrX
H2afb3	escape.MSCI	NA	chrX
H2bfm	escape.MSCI	NA	chrX
Haus7	escape.MSCI	NA	chrX
Hcfc1	escape.MSCI	NA	chrX
Hdac6	escape.MSCI	NA	chrX
Hmgb3	escape.MSCI	NA	chrX
Hmgn5	escape.MSCI	NA	chrX
Hnrnph2	escape.MSCI	NA	chrX
Hprt	escape.MSCI	NA	chrX
Htatsf1	escape.MSCI	NA	chrX
Huwe1	escape.MSCI	NA	chrX
Idh3g	escape.MSCI	NA	chrX
Irak1	escape.MSCI	NA	chrX
Jade3	escape.MSCI	NA	chrX
Lamp2	escape.MSCI	NA	chrX
Las1l	escape.MSCI	NA	chrX
Lonrf3	escape.MSCI	NA	chrX
Mageb16	escape.MSCI	NA	chrX
Mageb4	escape.MSCI	NA	chrX
Maged1	escape.MSCI	NA	chrX
Maged2	escape.MSCI	NA	chrX
Magt1	escape.MSCI	NA	chrX
Map7d2	escape.MSCI	NA	chrX
Morf4l2	escape.MSCI	NA	chrX
Mospd1	escape.MSCI	NA	chrX
Mum1l1	escape.MSCI	NA	chrX
Naa10	escape.MSCI	NA	chrX
Ndufa1	escape.MSCI	NA	chrX
Ndufb11	escape.MSCI	NA	chrX
Nkap	escape.MSCI+PMSC	NA	chrX
Nr0b1	escape.MSCI	NA	chrX
Nxf3	escape.MSCI	NA	chrX
Ofd1	escape.MSCI	NA	chrX
Pbdc1	escape.MSCI	NA	chrX
Pcsk1n	escape.MSCI	NA	chrX
Pdk3	escape.MSCI	NA	chrX
Pet2	escape.MSCI	NA	chrX
Pgk1	escape.MSCI	NA	chrX
Pgrmc1	escape.MSCI	NA	chrX
Phf6	escape.MSCI	NA	chrX
Phf8	escape.MSCI	NA	chrX
Pin4	escape.MSCI	NA	chrX
Pja1	escape.MSCI	NA	chrX
Prdx4	escape.MSCI	NA	chrX
Prps1	escape.MSCI	NA	chrX
Psmd10	escape.MSCI	NA	chrX
Rbbp7	escape.MSCI	NA	chrX
Rbm3	escape.MSCI	NA	chrX
Rbmx2	escape.MSCI	NA	chrX
Rhox13	escape.MSCI	NA	chrX
Rhox2a	escape.MSCI	NA	chrX
Rhox5	escape.MSCI	NA	chrX
Rhox8	escape.MSCI	NA	chrX
Rnf138rt1	escape.MSCI	NA	chrX
Rpgr	escape.MSCI	NA	chrX
Rpl10	escape.MSCI	NA	chrX
Rpl36a	escape.MSCI	NA	chrX
Rpl39	escape.MSCI	NA	chrX
Rps4x	escape.MSCI	NA	chrX
Scml2	escape.MSCI	NA	chrX
Sept6	escape.MSCI	NA	chrX
Siah1b	escape.MSCI	NA	chrX
Slc25a5	escape.MSCI	NA	chrX
Slc6a14	escape.MSCI	NA	chrX
Smarca1	escape.MSCI	NA	chrX
Smc1a	escape.MSCI	NA	chrX
Smpx	escape.MSCI	NA	chrX
Sms	escape.MSCI	NA	chrX
Snx12	escape.MSCI	NA	chrX
Ssr4	escape.MSCI	NA	chrX
Syap1	escape.MSCI	NA	chrX
Taf1	escape.MSCI	NA	chrX
Taf7l	escape.MSCI	NA	chrX
Tbx22	escape.MSCI	NA	chrX
Tceal8	escape.MSCI	NA	chrX
Tex11	escape.MSCI	NA	chrX
Tex16	escape.MSCI	NA	chrX
Thoc2	escape.MSCI	NA	chrX
Timm17b	escape.MSCI	NA	chrX
Timm8a1	escape.MSCI	NA	chrX
Tktl1	escape.MSCI	NA	chrX
Tmem255a	escape.MSCI	NA	chrX
Tmem29	escape.MSCI	NA	chrX
Tmsb4x	escape.MSCI	NA	chrX
Tsc22d3	escape.MSCI	NA	chrX
Tsga8	escape.MSCI	NA	chrX
Tspyl2	escape.MSCI	NA	chrX
Tsx	escape.MSCI	NA	chrX
Uba1	escape.MSCI	NA	chrX
Uba1y	escape.MSCI	NA	chrY
Ube2a	escape.MSCI	NA	chrX
Upf3b	escape.MSCI	NA	chrX
Usp26	escape.MSCI	NA	chrX
Usp9x	escape.MSCI	NA	chrX
Usp9y	escape.MSCI	NA	chrY
Uxt	escape.MSCI	NA	chrX
Vbp1	escape.MSCI	NA	chrX
Vma21	escape.MSCI	NA	chrX
Wnk3	escape.MSCI	NA	chrX
Xkrx	escape.MSCI	NA	chrX
Xlr4b	escape.MSCI	NA	chrX
Zfp275	escape.MSCI	NA	chrX
Zfp711	escape.MSCI	NA	chrX
Zmat1	escape.MSCI	NA	chrX
Zmym3	escape.MSCI	NA	chrX
Zrsr2	escape.MSCI	NA	chrX
4921511C20Rik	RS.specific	NA	chrX
4930402K13Rik	RS.specific	NA	chrX
4930415L06Rik	RS.specific	NA	chrX
4930480E11Rik	RS.specific	NA	chrX
4930513O06Rik	RS.specific	NA	chrX
4930567H17Rik	RS.specific	NA	chrX
4932411N23Rik	RS.specific	NA	chrX
4932429P05Rik	RS.specific	NA	chrX
4933400A11Rik	RS.specific	NA	chrX
Actrt1	RS.specific	NA	chrX
Arhgef9	RS.specific	NA	chrX
Arl13a	RS.specific	NA	chrX
Asb12	RS.specific	NA	chrX
Btg1-ps1	RS.specific	NA	chrX
Btg1-ps2	RS.specific	NA	chrX
Cldn34a	RS.specific	NA	chrX
Cldn34b3	RS.specific	NA	chrX
Cldn34c4	RS.specific	NA	chrX
Cldn34d	RS.specific	NA	chrX
Cpxcr1	RS.specific	NA	chrX
Cypt14	RS.specific	NA	chrX
Dach2	RS.specific	NA	chrX
Frmpd3	RS.specific	NA	chrX
Gm14459	RS.specific	NA	chrX
Gm14525	RS.specific	NA	chrX
Gm14781	RS.specific	NA	chrX
Gm2030	RS.specific	NA	chrX
Gm20747	RS.specific	NA	chrY
Gm20809	RS.specific	NA	chrY
Gm20815	RS.specific	NA	chrY
Gm20823	RS.specific	NA	chrY
Gm20854	RS.specific	NA	chrY
Gm21637	RS.specific	NA	chrX
Gm21943	RS.specific	NA	chrY
Gm382	RS.specific	NA	chrX
Gm4297	RS.specific	NA	chrX
Gm4907	RS.specific	NA	chrX
Gm5168	RS.specific	NA	chrX
Gm5935	RS.specific	NA	chrX
Gm5936	RS.specific	NA	chrX
Gm6121	RS.specific	NA	chrX
Gm7073	RS.specific	NA	chrX
Hdx	RS.specific	NA	chrX
Il2rg	RS.specific	NA	chrX
Irs4	RS.specific	NA	chrX
Lpar4	RS.specific	NA	chrX
Mageb5	RS.specific	NA	chrX
Nhs	RS.specific	NA	chrX
Nyx	RS.specific	NA	chrX
Otud6a	RS.specific	NA	chrX
Prr32	RS.specific	NA	chrX
Rai2	RS.specific	NA	chrX
Rs1	RS.specific	NA	chrX
Samt2	RS.specific	NA	chrX
Samt4	RS.specific	NA	chrX
Sash3	RS.specific	NA	chrX
Satl1	RS.specific	NA	chrX
Serpina7	RS.specific	NA	chrX
Sh2d1a	RS.specific	NA	chrX
Slitrk2	RS.specific	NA	chrX
Slx	RS.specific	NA	chrX
Smim9	RS.specific	NA	chrX
Spaca5	RS.specific	NA	chrX
Ssx9	RS.specific	NA	chrX
Ssxb1	RS.specific	NA	chrX
Ssxb10	RS.specific	NA	chrX
Ssxb5	RS.specific	NA	chrX
Ssxb6	RS.specific	NA	chrX
Ssxb8	RS.specific	NA	chrX
Ssxb9	RS.specific	NA	chrX
Tex13a	RS.specific	NA	chrX
1700020N15Rik	MSCI.TypeI	escape.PMSC	chrX
1700031F05Rik	MSCI.TypeI	escape.PMSC	chrX
3830417A13Rik	MSCI.TypeI	escape.PMSC	chrX
4930524N10Rik	MSCI.TypeI	escape.PMSC	chrX
4933403O08Rik	MSCI.TypeI	escape.PMSC	chrX
4933436I01Rik	MSCI.TypeI	escape.PMSC	chrX
A730046J19Rik	MSCI.TypeI	PMSC	chrX
Abcd1	MSCI.TypeI	escape.PMSC	chrX
Ace2	MSCI.TypeI	PMSC	chrX
Adgrg2	MSCI.TypeI	PMSC	chrX
Agtr2	MSCI.TypeI	PMSC	chrX
Akap14	MSCI.TypeI	escape.PMSC	chrX
Amot	MSCI.TypeI	PMSC	chrX
Apex2	MSCI.TypeI	escape.PMSC	chrX
Apln	MSCI.TypeI	PMSC	chrX
Arhgap4	MSCI.TypeI	PMSC	chrX
Armcx4	MSCI.TypeI	PMSC	chrX
Armcx6	MSCI.TypeI	PMSC	chrX
Arx	MSCI.TypeI	PMSC	chrX
Awat2	MSCI.TypeI	escape.PMSC	chrX
Btk	MSCI.TypeI	escape.PMSC	chrX
Ccdc120	MSCI.TypeI	PMSC	chrX
Ccnb3	MSCI.TypeI	escape.PMSC	chrX
Chrdl1	MSCI.TypeI	PMSC	chrX
Chst7	MSCI.TypeI	PMSC	chrX
Clcn5	MSCI.TypeI	PMSC	chrX
Cldn34b2	MSCI.TypeI	escape.PMSC	chrX
Cldn34b4	MSCI.TypeI	escape.PMSC	chrX
Cldn34c1	MSCI.TypeI	escape.PMSC	chrX
Col4a6	MSCI.TypeI	PMSC	chrX
Cxx1a	MSCI.TypeI	PMSC	chrX
Cxx1c	MSCI.TypeI	PMSC	chrX
Dgkk	MSCI.TypeI	PMSC	chrX
Dlg3	MSCI.TypeI	escape.PMSC	chrX
Dnase1l1	MSCI.TypeI	PMSC	chrX
Eda	MSCI.TypeI	escape.PMSC	chrX
Eda2r	MSCI.TypeI	escape.PMSC	chrX
Egfl6	MSCI.TypeI	escape.PMSC	chrX
Enox2	MSCI.TypeI	PMSC	chrX
Eras	MSCI.TypeI	PMSC	chrX
F8	MSCI.TypeI	escape.PMSC	chrX
Fam120c	MSCI.TypeI	PMSC	chrX
Fam47c	MSCI.TypeI	escape.PMSC	chrX
Fgd1	MSCI.TypeI	PMSC	chrX
Fndc3c1	MSCI.TypeI	escape.PMSC	chrX
Foxo4	MSCI.TypeI	escape.PMSC	chrX
Gabrq	MSCI.TypeI	PMSC	chrX
Gdpd2	MSCI.TypeI	PMSC	chrX
Gm15091	MSCI.TypeI	PMSC	chrX
Gm15127	MSCI.TypeI	escape.PMSC	chrX
Gm1993	MSCI.TypeI	escape.PMSC	chrX
Gm2012	MSCI.TypeI	escape.PMSC	chrX
Gm20736	MSCI.TypeI	escape.PMSC	chrY
Gm21693	MSCI.TypeI	PMSC	chrY
Gm5169	MSCI.TypeI	escape.PMSC	chrX
Gm5934	MSCI.TypeI	escape.PMSC	chrX
Gm6268	MSCI.TypeI	escape.PMSC	chrX
Gm6812	MSCI.TypeI	escape.PMSC	chrX
Gm7173	MSCI.TypeI	escape.PMSC	chrX
Gm732	MSCI.TypeI	escape.PMSC	chrX
Gpc4	MSCI.TypeI	PMSC	chrX
Gria3	MSCI.TypeI	PMSC	chrX
Hdac8	MSCI.TypeI	PMSC	chrX
Heph	MSCI.TypeI	PMSC	chrX
Ids	MSCI.TypeI	escape.PMSC	chrX
Igsf1	MSCI.TypeI	PMSC	chrX
Il13ra1	MSCI.TypeI	escape.PMSC	chrX
Iqsec2	MSCI.TypeI	escape.PMSC	chrX
Itgb1bp2	MSCI.TypeI	PMSC	chrX
Kantr	MSCI.TypeI	PMSC	chrX
Kcne1l	MSCI.TypeI	PMSC	chrX
Kdm5d	MSCI.TypeI	escape.PMSC	chrY
Klf8	MSCI.TypeI	PMSC	chrX
Klhl13	MSCI.TypeI	PMSC	chrX
Lancl3	MSCI.TypeI	PMSC	chrX
Magea10	MSCI.TypeI	PMSC	chrX
Magea3	MSCI.TypeI	PMSC	chrX
Magea4	MSCI.TypeI	escape.PMSC	chrX
Magea6	MSCI.TypeI	PMSC	chrX
Magee1	MSCI.TypeI	escape.PMSC	chrX
Mageh1	MSCI.TypeI	PMSC	chrX
Magix	MSCI.TypeI	PMSC	chrX
Mbtps2	MSCI.TypeI	escape.PMSC	chrX
Med14	MSCI.TypeI	escape.PMSC	chrX
Mid1	MSCI.TypeI	escape.PMSC	chrX
Mid2	MSCI.TypeI	PMSC	chrX
Morc4	MSCI.TypeI	escape.PMSC	chrX
Mtcp1	MSCI.TypeI	PMSC	chrX
Nap1l3	MSCI.TypeI	PMSC	chrX
Nhsl2	MSCI.TypeI	escape.PMSC	chrX
Nudt10	MSCI.TypeI	PMSC	chrX
P2ry4	MSCI.TypeI	PMSC	chrX
Pcdh19	MSCI.TypeI	PMSC	chrX
Pfkfb1	MSCI.TypeI	escape.PMSC	chrX
Phex	MSCI.TypeI	escape.PMSC	chrX
Pih1h3b	MSCI.TypeI	escape.PMSC	chrX
Plac1	MSCI.TypeI	escape.PMSC	chrX
Plp2	MSCI.TypeI	PMSC	chrX
Plxna3	MSCI.TypeI	PMSC	chrX
Pnma3	MSCI.TypeI	PMSC	chrX
Ppef1	MSCI.TypeI	escape.PMSC	chrX
Ppp1r3f	MSCI.TypeI	escape.PMSC	chrX
Praf2	MSCI.TypeI	escape.PMSC	chrX
Prame	MSCI.TypeI	escape.PMSC	chrX
Pramel3	MSCI.TypeI	escape.PMSC	chrX
Prrg1	MSCI.TypeI	escape.PMSC	chrX
Prrg3	MSCI.TypeI	PMSC	chrX
Ptchd1	MSCI.TypeI	PMSC	chrX
Rab33a	MSCI.TypeI	PMSC	chrX
Rab39b	MSCI.TypeI	PMSC	chrX
Rab9b	MSCI.TypeI	PMSC	chrX
Rhox1	MSCI.TypeI	PMSC	chrX
Rhox11	MSCI.TypeI	escape.PMSC	chrX
Rhox12	MSCI.TypeI	PMSC	chrX
Rhox3a	MSCI.TypeI	escape.PMSC	chrX
Rhox3c	MSCI.TypeI	escape.PMSC	chrX
Rhox3f	MSCI.TypeI	escape.PMSC	chrX
Rhox3h	MSCI.TypeI	escape.PMSC	chrX
Rhox4c	MSCI.TypeI	PMSC	chrX
Rhox4d	MSCI.TypeI	PMSC	chrX
Rhox4e	MSCI.TypeI	PMSC	chrX
Rhox6	MSCI.TypeI	PMSC	chrX
Rhox9	MSCI.TypeI	PMSC	chrX
Rnf113a1	MSCI.TypeI	PMSC	chrX
Shroom2	MSCI.TypeI	PMSC	chrX
Slc16a2	MSCI.TypeI	PMSC	chrX
Slc25a43	MSCI.TypeI	escape.PMSC	chrX
Slc7a3	MSCI.TypeI	escape.PMSC	chrX
Spin2c	MSCI.TypeI	PMSC	chrX
Spin4	MSCI.TypeI	PMSC	chrX
Srpk3	MSCI.TypeI	PMSC	chrX
Srpx	MSCI.TypeI	PMSC	chrX
Srpx2	MSCI.TypeI	PMSC	chrX
Ssty2	MSCI.TypeI	escape.PMSC	chrY
Ssxb2	MSCI.TypeI	escape.PMSC	chrX
Ssxb3	MSCI.TypeI	escape.PMSC	chrX
Stk26	MSCI.TypeI	escape.PMSC	chrX
Syn1	MSCI.TypeI	PMSC	chrX
Syp	MSCI.TypeI	PMSC	chrX
Tbc1d8b	MSCI.TypeI	escape.PMSC	chrX
Tceal7	MSCI.TypeI	PMSC	chrX
Tcp11x2	MSCI.TypeI	escape.PMSC	chrX
Tex28	MSCI.TypeI	escape.PMSC	chrX
Tmsb15b2	MSCI.TypeI	escape.PMSC	chrX
Ube2dnl2	MSCI.TypeI	escape.PMSC	chrX
Was	MSCI.TypeI	PMSC	chrX
Zc3h12b	MSCI.TypeI	escape.PMSC	chrX
Zc4h2	MSCI.TypeI	PMSC	chrX
Zfp182	MSCI.TypeI	escape.PMSC	chrX
Zfp185	MSCI.TypeI	escape.PMSC	chrX
Zfp36l3	MSCI.TypeI	escape.PMSC	chrX
Zfp449	MSCI.TypeI	PMSC	chrX
Zfp92	MSCI.TypeI	escape.PMSC	chrX
Zic3	MSCI.TypeI	PMSC	chrX
1110012L19Rik	MSCI.TypeII	escape.PMSC	chrX
2210013O21Rik	MSCI.TypeII	escape.PMSC	chrX
3830403N18Rik	MSCI.TypeII	escape.PMSC	chrX
A830080D01Rik	MSCI.TypeII	escape.PMSC	chrX
Alg13	MSCI.TypeII	escape.PMSC	chrX
Ammecr1	MSCI.TypeII	PMSC	chrX
Apool	MSCI.TypeII	escape.PMSC	chrX
Araf	MSCI.TypeII	escape.PMSC	chrX
Atp11c	MSCI.TypeII	escape.PMSC	chrX
Atp6ap1	MSCI.TypeII	escape.PMSC	chrX
Atp6ap2	MSCI.TypeII	escape.PMSC	chrX
Atp7a	MSCI.TypeII	escape.PMSC	chrX
Bcorl1	MSCI.TypeII	escape.PMSC	chrX
Brcc3	MSCI.TypeII	escape.PMSC	chrX
Cd99l2	MSCI.TypeII	PMSC	chrX
Cdk16	MSCI.TypeII	escape.PMSC	chrX
Cldn34b1	MSCI.TypeII	escape.PMSC	chrX
Cstf2	MSCI.TypeII	escape.PMSC	chrX
Dkc1	MSCI.TypeII	escape.PMSC	chrX
Drp2	MSCI.TypeII	PMSC	chrX
Emd	MSCI.TypeII	escape.PMSC	chrX
Esx1	MSCI.TypeII	escape.PMSC	chrX
F8a	MSCI.TypeII	escape.PMSC	chrX
Fam50a	MSCI.TypeII	escape.PMSC	chrX
Fhl1	MSCI.TypeII	escape.PMSC	chrX
Ftsj1	MSCI.TypeII	escape.PMSC	chrX
Fundc1	MSCI.TypeII	escape.PMSC	chrX
Gdi1	MSCI.TypeII	escape.PMSC	chrX
Gm595	MSCI.TypeII	escape.PMSC	chrX
Gm6880	MSCI.TypeII	escape.PMSC	chrX
Gm773	MSCI.TypeII	escape.PMSC	chrX
Gprasp1	MSCI.TypeII	escape.PMSC	chrX
Gripap1	MSCI.TypeII	escape.PMSC	chrX
Gspt2	MSCI.TypeII	escape.PMSC	chrX
Hccs	MSCI.TypeII	escape.PMSC	chrX
Hsd17b10	MSCI.TypeII	escape.PMSC	chrX
Itm2a	MSCI.TypeII	escape.PMSC	chrX
Kif4	MSCI.TypeII	escape.PMSC	chrX
Klhl15	MSCI.TypeII	escape.PMSC	chrX
Lage3	MSCI.TypeII	escape.PMSC	chrX
Luzp4	MSCI.TypeII	escape.PMSC	chrX
Magea5	MSCI.TypeII	PMSC	chrX
Magea8	MSCI.TypeII	escape.PMSC	chrX
Mageb18	MSCI.TypeII	escape.PMSC	chrX
Mbnl3	MSCI.TypeII	escape.PMSC	chrX
Mcf2	MSCI.TypeII	PMSC	chrX
Mcts1	MSCI.TypeII	escape.PMSC	chrX
Mecp2	MSCI.TypeII	escape.PMSC	chrX
Med12	MSCI.TypeII	escape.PMSC	chrX
Mid1ip1	MSCI.TypeII	escape.PMSC	chrX
Mmgt1	MSCI.TypeII	escape.PMSC	chrX
Msl3	MSCI.TypeII	escape.PMSC	chrX
Msn	MSCI.TypeII	escape.PMSC	chrX
Nono	MSCI.TypeII	escape.PMSC	chrX
Nsdhl	MSCI.TypeII	escape.PMSC	chrX
Nup62cl	MSCI.TypeII	escape.PMSC	chrX
Ocrl	MSCI.TypeII	escape.PMSC	chrX
Otud5	MSCI.TypeII	escape.PMSC	chrX
Pdha1	MSCI.TypeII	escape.PMSC	chrX
Phka2	MSCI.TypeII	escape.PMSC	chrX
Pim2	MSCI.TypeII	escape.PMSC	chrX
Pls3	MSCI.TypeII	escape.PMSC	chrX
Pqbp1	MSCI.TypeII	escape.PMSC	chrX
Prickle3	MSCI.TypeII	escape.PMSC	chrX
Rab9	MSCI.TypeII	escape.PMSC	chrX
Rap2c	MSCI.TypeII	PMSC	chrX
Rbmx	MSCI.TypeII	escape.PMSC	chrX
Rhox10	MSCI.TypeII	escape.PMSC	chrX
Rhox2d	MSCI.TypeII	PMSC	chrX
Ribc1	MSCI.TypeII	escape.PMSC	chrX
Rlim	MSCI.TypeII	escape.PMSC	chrX
Sh3bgrl	MSCI.TypeII	escape.PMSC	chrX
Slc9a6	MSCI.TypeII	escape.PMSC	chrX
Slc9a7	MSCI.TypeII	PMSC	chrX
Stag2	MSCI.TypeII	escape.PMSC	chrX
Tab3	MSCI.TypeII	PMSC	chrX
Taf9b	MSCI.TypeII	escape.PMSC	chrX
Taz	MSCI.TypeII	escape.PMSC	chrX
Tceal1	MSCI.TypeII	escape.PMSC	chrX
Tceal6	MSCI.TypeII	PMSC	chrX
Tceanc	MSCI.TypeII	PMSC	chrX
Tfe3	MSCI.TypeII	escape.PMSC	chrX
Tmem164	MSCI.TypeII	escape.PMSC	chrX
Tmem47	MSCI.TypeII	escape.PMSC	chrX
Trap1a	MSCI.TypeII	escape.PMSC	chrX
Trappc2	MSCI.TypeII	escape.PMSC	chrX
Tro	MSCI.TypeII	escape.PMSC	chrX
Tsr2	MSCI.TypeII	escape.PMSC	chrX
Ubqln2	MSCI.TypeII	escape.PMSC	chrX
Usp11	MSCI.TypeII	escape.PMSC	chrX
Utp14a	MSCI.TypeII	escape.PMSC	chrX
Uty	MSCI.TypeII	escape.PMSC	chrY
Xlr	MSCI.TypeII	escape.PMSC	chrX
Xlr3c	MSCI.TypeII	PMSC	chrX
Xlr4c	MSCI.TypeII	escape.PMSC	chrX
Xlr5a	MSCI.TypeII	escape.PMSC	chrX
Xlr5b	MSCI.TypeII	escape.PMSC	chrX
Yy2	MSCI.TypeII	escape.PMSC	chrX
Zcchc18	MSCI.TypeII	PMSC	chrX
Zfx	MSCI.TypeII	escape.PMSC	chrX
Zxdb	MSCI.TypeII	escape.PMSC	chrX
1700080O16Rik	MSCI.TypeII	escape.PMSC	chrX
1700084M14Rik	MSCI.TypeII	escape.PMSC	chrX
2610002M06Rik	MSCI.TypeII	escape.PMSC	chrX
4930502E18Rik	MSCI.TypeII	PMSC	chrX
4930595M18Rik	MSCI.TypeII	escape.PMSC	chrX
AU015836	MSCI.TypeII	escape.PMSC	chrX
AU022751	MSCI.TypeII	PMSC	chrX
Abcb7	MSCI.TypeII	PMSC	chrX
Akap4	MSCI.TypeII	escape.PMSC	chrX
Alas2	MSCI.TypeII	escape.PMSC	chrX
Amer1	MSCI.TypeII	PMSC	chrX
Ar	MSCI.TypeII	escape.PMSC	chrX
Arhgef6	MSCI.TypeII	escape.PMSC	chrX
Armcx1	MSCI.TypeII	escape.PMSC	chrX
Armcx2	MSCI.TypeII	escape.PMSC	chrX
Armcx3	MSCI.TypeII	escape.PMSC	chrX
Arxes1	MSCI.TypeII	PMSC	chrX
Asb9	MSCI.TypeII	escape.PMSC	chrX
B630019K06Rik	MSCI.TypeII	PMSC	chrX
Bcor	MSCI.TypeII	escape.PMSC	chrX
Bgn	MSCI.TypeII	escape.PMSC	chrX
Brwd3	MSCI.TypeII	escape.PMSC	chrX
C1galt1c1	MSCI.TypeII	escape.PMSC	chrX
C330007P06Rik	MSCI.TypeII	escape.PMSC	chrX
C77370	MSCI.TypeII	PMSC	chrX
Capn6	MSCI.TypeII	PMSC	chrX
Car5b	MSCI.TypeII	escape.PMSC	chrX
Cask	MSCI.TypeII	escape.PMSC	chrX
Ccdc160	MSCI.TypeII	escape.PMSC	chrX
Cdkl5	MSCI.TypeII	escape.PMSC	chrX
Cenpi	MSCI.TypeII	escape.PMSC	chrX
Cfp	MSCI.TypeII	PMSC	chrX
Chm	MSCI.TypeII	escape.PMSC	chrX
Cmc4	MSCI.TypeII	escape.PMSC	chrX
Cnksr2	MSCI.TypeII	PMSC	chrX
Col4a5	MSCI.TypeII	escape.PMSC	chrX
Ctag2	MSCI.TypeII	escape.PMSC	chrX
Ctps2	MSCI.TypeII	escape.PMSC	chrX
Cxx1b	MSCI.TypeII	PMSC	chrX
Cylc1	MSCI.TypeII	escape.PMSC	chrX
Cypt1	MSCI.TypeII	escape.PMSC	chrX
Cypt2	MSCI.TypeII	escape.PMSC	chrX
Cypt3	MSCI.TypeII	escape.PMSC	chrX
D330045A20Rik	MSCI.TypeII	PMSC	chrX
Dcaf12l1	MSCI.TypeII	escape.PMSC	chrX
Dmd	MSCI.TypeII	escape.PMSC	chrX
Dmrtc1b	MSCI.TypeII	escape.PMSC	chrX
Dock11	MSCI.TypeII	escape.PMSC	chrX
Dusp9	MSCI.TypeII	escape.PMSC	chrX
Efhc2	MSCI.TypeII	escape.PMSC	chrX
Efnb1	MSCI.TypeII	escape.PMSC	chrX
Elf4	MSCI.TypeII	escape.PMSC	chrX
Elk1	MSCI.TypeII	PMSC	chrX
Ercc6l	MSCI.TypeII	escape.PMSC	chrX
Fam122b	MSCI.TypeII	escape.PMSC	chrX
Fam122c	MSCI.TypeII	escape.PMSC	chrX
Fam199x	MSCI.TypeII	PMSC	chrX
Fam3a	MSCI.TypeII	escape.PMSC	chrX
Fam46d	MSCI.TypeII	escape.PMSC	chrX
Fgf13	MSCI.TypeII	PMSC	chrX
Flna	MSCI.TypeII	escape.PMSC	chrX
G6pdx	MSCI.TypeII	escape.PMSC	chrX
Gab3	MSCI.TypeII	PMSC	chrX
Gemin8	MSCI.TypeII	escape.PMSC	chrX
Gja6	MSCI.TypeII	escape.PMSC	chrX
Gla	MSCI.TypeII	escape.PMSC	chrX
Gm10439	MSCI.TypeII	PMSC	chrX
Gm1141	MSCI.TypeII	escape.PMSC	chrX
Gm15097	MSCI.TypeII	escape.PMSC	chrX
Gm15107	MSCI.TypeII	escape.PMSC	chrX
Gm44	MSCI.TypeII	PMSC	chrX
Gm5941	MSCI.TypeII	escape.PMSC	chrX
Gm648	MSCI.TypeII	escape.PMSC	chrX
Gm6760	MSCI.TypeII	escape.PMSC	chrX
Gm6890	MSCI.TypeII	escape.PMSC	chrX
Gm9	MSCI.TypeII	escape.PMSC	chrX
Gpc3	MSCI.TypeII	PMSC	chrX
Gpkow	MSCI.TypeII	escape.PMSC	chrX
Hs6st2	MSCI.TypeII	PMSC	chrX
Hypm	MSCI.TypeII	escape.PMSC	chrX
Igbp1	MSCI.TypeII	escape.PMSC	chrX
Ikbkg	MSCI.TypeII	escape.PMSC	chrX
Kdm5c	MSCI.TypeII	escape.PMSC	chrX
Kdm6a	MSCI.TypeII	escape.PMSC	chrX
Lrch2	MSCI.TypeII	escape.PMSC	chrX
Magea2	MSCI.TypeII	PMSC	chrX
Maoa	MSCI.TypeII	escape.PMSC	chrX
Maob	MSCI.TypeII	PMSC	chrX
Mospd2	MSCI.TypeII	PMSC	chrX
Mpp1	MSCI.TypeII	PMSC	chrX
Mtm1	MSCI.TypeII	escape.PMSC	chrX
Mtmr1	MSCI.TypeII	escape.PMSC	chrX
Nkrf	MSCI.TypeII	PMSC	chrX
Nrk	MSCI.TypeII	PMSC	chrX
Nudt11	MSCI.TypeII	PMSC	chrX
Nxf2	MSCI.TypeII	escape.PMSC	chrX
Nxt2	MSCI.TypeII	escape.PMSC	chrX
Ogt	MSCI.TypeII	escape.PMSC	chrX
Ophn1	MSCI.TypeII	escape.PMSC	chrX
Pak3	MSCI.TypeII	escape.PMSC	chrX
Pcyt1b	MSCI.TypeII	PMSC	chrX
Pdzd11	MSCI.TypeII	escape.PMSC	chrX
Phka1	MSCI.TypeII	escape.PMSC	chrX
Piga	MSCI.TypeII	escape.PMSC	chrX
Pir	MSCI.TypeII	PMSC	chrX
Plp1	MSCI.TypeII	escape.PMSC	chrX
Pnck	MSCI.TypeII	PMSC	chrX
Pnma5	MSCI.TypeII	escape.PMSC	chrX
Pola1	MSCI.TypeII	escape.PMSC	chrX
Porcn	MSCI.TypeII	PMSC	chrX
Prkx	MSCI.TypeII	escape.PMSC	chrX
Prps2	MSCI.TypeII	escape.PMSC	chrX
Rbm10	MSCI.TypeII	escape.PMSC	chrX
Rbm41	MSCI.TypeII	PMSC	chrX
Renbp	MSCI.TypeII	escape.PMSC	chrX
Reps2	MSCI.TypeII	escape.PMSC	chrX
Rhox2b	MSCI.TypeII	PMSC	chrX
Rhox2c	MSCI.TypeII	PMSC	chrX
Rhox2f	MSCI.TypeII	PMSC	chrX
Rhox2g	MSCI.TypeII	PMSC	chrX
Rhox2h	MSCI.TypeII	PMSC	chrX
Rhox7a	MSCI.TypeII	PMSC	chrX
Rnf128	MSCI.TypeII	escape.PMSC	chrX
Rps6ka3	MSCI.TypeII	escape.PMSC	chrX
Rps6ka6	MSCI.TypeII	escape.PMSC	chrX
Rragb	MSCI.TypeII	PMSC	chrX
Sat1	MSCI.TypeII	escape.PMSC	chrX
Sh3kbp1	MSCI.TypeII	escape.PMSC	chrX
Slc10a3	MSCI.TypeII	escape.PMSC	chrX
Slc25a14	MSCI.TypeII	escape.PMSC	chrX
Slc35a2	MSCI.TypeII	escape.PMSC	chrX
Slc38a5	MSCI.TypeII	escape.PMSC	chrX
Slc6a8	MSCI.TypeII	escape.PMSC	chrX
Slxl1	MSCI.TypeII	escape.PMSC	chrX
Smim10l2a	MSCI.TypeII	escape.PMSC	chrX
Sox3	MSCI.TypeII	PMSC	chrX
Stard8	MSCI.TypeII	PMSC	chrX
Suv39h1	MSCI.TypeII	escape.PMSC	chrX
Sytl4	MSCI.TypeII	escape.PMSC	chrX
Tbc1d25	MSCI.TypeII	escape.PMSC	chrX
Tbl1x	MSCI.TypeII	escape.PMSC	chrX
Tceal3	MSCI.TypeII	escape.PMSC	chrX
Timp1	MSCI.TypeII	PMSC	chrX
Tmsb15a	MSCI.TypeII	escape.PMSC	chrX
Tmsb15b1	MSCI.TypeII	escape.PMSC	chrX
Trmt2b	MSCI.TypeII	PMSC	chrX
Tspan6	MSCI.TypeII	escape.PMSC	chrX
Tspan7	MSCI.TypeII	escape.PMSC	chrX
Txlng	MSCI.TypeII	escape.PMSC	chrX
Ubl4a	MSCI.TypeII	escape.PMSC	chrX
Usp27x	MSCI.TypeII	PMSC	chrX
Usp51	MSCI.TypeII	escape.PMSC	chrX
Vsig1	MSCI.TypeII	escape.PMSC	chrX
Wdr13	MSCI.TypeII	escape.PMSC	chrX
Wdr44	MSCI.TypeII	escape.PMSC	chrX
Wdr45	MSCI.TypeII	escape.PMSC	chrX
Xiap	MSCI.TypeII	escape.PMSC	chrX
Xk	MSCI.TypeII	escape.PMSC	chrX
Xlr3a	MSCI.TypeII	PMSC	chrX
Xlr3b	MSCI.TypeII	PMSC	chrX
Xlr4a	MSCI.TypeII	escape.PMSC	chrX
Yipf6	MSCI.TypeII	escape.PMSC	chrX
Zbtb33	MSCI.TypeII	PMSC	chrX
Zcchc12	MSCI.TypeII	escape.PMSC	chrX
Zcchc16	MSCI.TypeII	escape.PMSC	chrX
Zdhhc15	MSCI.TypeII	escape.PMSC	chrX
Zdhhc9	MSCI.TypeII	escape.PMSC	chrX
Zfp280c	MSCI.TypeII	PMSC	chrX
Zfy1	MSCI.TypeII	escape.PMSC	chrY
Zfy2	MSCI.TypeII	escape.PMSC	chrY
Cypt15	other	NA	chrX
Dusp21	other	NA	chrX
Frmd7	other	NA	chrX
Gm614	other	NA	chrX
Samt3	other	NA	chrX
Spin2d	other	NA	chrX
Trpc5os	other	NA	chrX
Ube2dnl1	other	NA	chrX
Zcchc13	other	NA	chrX

## Sheet: escape.MSCI.GO
Table S8- GO analysis of escaped MSCI genes, Related to Figure 7
Category	ID	Name	p-value	q-value Bonferroni	q-value FDR B&H	q-value FDR B&Y	Hit Count in Query List	Hit Count in Genome	Hit in Query List
GO: Biological Process	GO:0051276	chromosome organization	6.883e-09	1.566e-05	1.566e-05	0.0001301	27	1189	CUL4B,HMGN5,GNL3L,FMR1,H2AFB3,HDAC6,ATRX,JADE3,RBBP7,CETN2,SMC1A,TSPYL2,GATA1,NAA10,HMGB3,HUWE1,PHF8,TEX11,DDX3X,UBE2A,AIFM1,MORF4L2,SMARCA1,TAF1,LAS1L,H2BFM,HCFC1
GO: Biological Process	GO:0006325	chromatin organization	4.735e-07	0.001077	0.0005386	0.004475	19	770	CUL4B,HMGN5,FMR1,H2AFB3,HDAC6,ATRX,JADE3,RBBP7,TSPYL2,GATA1,HUWE1,PHF8,UBE2A,MORF4L2,SMARCA1,TAF1,LAS1L,H2BFM,HCFC1
GO: Biological Process	GO:0071103	DNA conformation change	2.358e-06	0.005365	0.001788	0.01486	11	285	CUL4B,H2AFB3,ATRX,RBBP7,CETN2,TSPYL2,NAA10,HMGB3,DDX3X,AIFM1,H2BFM
GO: Biological Process	GO:0006413	translational initiation	4.637e-06	0.01055	0.001926	0.016	9	194	RPL39,FMR1,RPL36A,RPS4X,DDX3X,EIF1AX,EIF2S3,DDX3Y,RPL10
GO: Biological Process	GO:2000113	negative regulation of cellular macromolecule biosynthetic process	4.869e-06	0.01108	0.001926	0.016	25	1452	TBX22,GNL3L,FMR1,MAGED1,H2AFB3,HDAC6,ATRX,TSC22D3,RBBP7,RBM3,USP9X,SMC1A,TSPYL2,GATA1,IRAK1,CITED1,PSMD10,PHF8,MOSPD1,DDX3X,MORF4L2,NR0B1,NKAP,UXT,HCFC1
GO: Biological Process	GO:0034622	cellular macromolecular complex assembly	5.081e-06	0.01156	0.001926	0.016	20	991	CUL4B,NDUFB11,VMA21,H2AFB3,HDAC6,ATRX,ZRSR2,RBBP7,CETN2,TSPYL2,PSMD10,NDUFA1,DDX3X,AIFM1,EIF2S3,TAF7L,TAF1,H2BFM,VBP1,RPL10
GO: Biological Process	GO:0010558	negative regulation of macromolecule biosynthetic process	1.353e-05	0.03077	0.004352	0.03615	25	1540	TBX22,GNL3L,FMR1,MAGED1,H2AFB3,HDAC6,ATRX,TSC22D3,RBBP7,RBM3,USP9X,SMC1A,TSPYL2,GATA1,IRAK1,CITED1,PSMD10,PHF8,MOSPD1,DDX3X,MORF4L2,NR0B1,NKAP,UXT,HCFC1
GO: Biological Process	GO:0065004	protein-DNA complex assembly	1.53e-05	0.03481	0.004352	0.03615	9	225	CUL4B,H2AFB3,ATRX,RBBP7,CETN2,TSPYL2,TAF7L,TAF1,H2BFM
GO: Biological Process	GO:0031327	negative regulation of cellular biosynthetic process	2.724e-05	0.06196	0.006885	0.05719	25	1605	TBX22,GNL3L,FMR1,MAGED1,H2AFB3,HDAC6,ATRX,TSC22D3,RBBP7,RBM3,USP9X,SMC1A,TSPYL2,GATA1,IRAK1,CITED1,PSMD10,PHF8,MOSPD1,DDX3X,MORF4L2,NR0B1,NKAP,UXT,HCFC1
GO: Biological Process	GO:0009890	negative regulation of biosynthetic process	3.708e-05	0.08436	0.007394	0.06142	25	1635	TBX22,GNL3L,FMR1,MAGED1,H2AFB3,HDAC6,ATRX,TSC22D3,RBBP7,RBM3,USP9X,SMC1A,TSPYL2,GATA1,IRAK1,CITED1,PSMD10,PHF8,MOSPD1,DDX3X,MORF4L2,NR0B1,NKAP,UXT,HCFC1
GO: Biological Process	GO:0071824	protein-DNA complex subunit organization	3.736e-05	0.085	0.007394	0.06142	9	252	CUL4B,H2AFB3,ATRX,RBBP7,CETN2,TSPYL2,TAF7L,TAF1,H2BFM
GO: Biological Process	GO:0051172	negative regulation of nitrogen compound metabolic process	3.9e-05	0.08873	0.007394	0.06142	25	1640	TBX22,GNL3L,FMR1,MAGED1,H2AFB3,HDAC6,ATRX,TSC22D3,RBBP7,RBM3,USP9X,SMC1A,TSPYL2,GATA1,IRAK1,CITED1,PSMD10,PHF8,MOSPD1,DDX3X,MORF4L2,NR0B1,NKAP,UXT,HCFC1
GO: Biological Process	GO:0044265	cellular macromolecule catabolic process	5.301e-05	0.1206	0.009277	0.07707	18	977	CUL4B,RPL39,FMR1,HDAC6,RPL36A,RPS4X,USP9X,PSMD10,UPF3B,HUWE1,USP9Y,USP26,UBA1,BCAP31,UBE2A,AIFM1,TAF1,RPL10
GO: Biological Process	GO:0009057	macromolecule catabolic process	0.0001026	0.2335	0.01668	0.1386	20	1223	CUL4B,RPL39,FMR1,HDAC6,RPL36A,RPS4X,USP9X,PSMD10,UPF3B,HUWE1,USP9Y,USP26,UBA1,BCAP31,UBE2A,AIFM1,TAF1,PJA1,SNX12,RPL10
GO: Biological Process	GO:0016570	histone modification	0.0001494	0.3398	0.02265	0.1882	11	447	CUL4B,FMR1,HDAC6,JADE3,RBBP7,HUWE1,PHF8,UBE2A,MORF4L2,TAF1,HCFC1
GO: Biological Process	GO:0032392	DNA geometric change	0.0001771	0.4029	0.02518	0.2092	5	81	CUL4B,ATRX,CETN2,HMGB3,DDX3X
GO: Biological Process	GO:0016569	covalent chromatin modification	0.0001989	0.4524	0.02661	0.2211	11	462	CUL4B,FMR1,HDAC6,JADE3,RBBP7,HUWE1,PHF8,UBE2A,MORF4L2,TAF1,HCFC1
GO: Biological Process	GO:0065003	macromolecular complex assembly	0.0002162	0.4919	0.02733	0.227	25	1825	CUL4B,HAUS7,NDUFB11,VMA21,H2AFB3,HDAC6,OFD1,ATRX,ZRSR2,RBBP7,CETN2,TSPYL2,IRAK1,PSMD10,NDUFA1,DDX3X,AIFM1,EIF2S3,HPRT1,TAF7L,TAF1,H2BFM,HCFC1,VBP1,RPL10
GO: Biological Process	GO:0045934	negative regulation of nucleobase-containing compound metabolic process	0.0002314	0.5264	0.02771	0.2302	22	1508	TBX22,GNL3L,MAGED1,H2AFB3,HDAC6,ATRX,TSC22D3,RBBP7,USP9X,SMC1A,TSPYL2,GATA1,IRAK1,CITED1,PSMD10,PHF8,MOSPD1,MORF4L2,NR0B1,NKAP,UXT,HCFC1
GO: Biological Process	GO:0010629	negative regulation of gene expression	0.0002581	0.5873	0.02936	0.2439	23	1627	TBX22,FMR1,MAGED1,H2AFB3,HDAC6,ATRX,TSC22D3,RBBP7,RBM3,USP9X,GATA1,IRAK1,CITED1,PSMD10,PHF8,MOSPD1,DDX3X,MORF4L2,NR0B1,NKAP,UXT,HCFC1,SNX12
GO: Biological Process	GO:0006323	DNA packaging	0.000379	0.8622	0.04106	0.3411	7	206	H2AFB3,ATRX,RBBP7,TSPYL2,NAA10,AIFM1,H2BFM
GO: Biological Process	GO:0046101	hypoxanthine biosynthetic process	0.0004066	0.925	0.04204	0.3493	2	5	HPRT1,PRPS1
GO: Biological Process	GO:0045892	negative regulation of transcription, DNA-templated	0.0004398	1	0.0435	0.3614	19	1261	TBX22,MAGED1,H2AFB3,HDAC6,ATRX,TSC22D3,RBBP7,USP9X,GATA1,IRAK1,CITED1,PSMD10,PHF8,MOSPD1,MORF4L2,NR0B1,NKAP,UXT,HCFC1
